# Supplementary material for: Role of inflammatory cytokines and the gut microbiome in vascular dementia: insights from Mendelian randomization analysis
Source: Front Microbiol. 2024 Aug 23;15:1398618. doi: 10.3389/fmicb.2024.1398618 (PMC11380139; doi:10.3389/fmicb.2024.1398618)
Supplement: Supplementary file 1 [file Data_Sheet_1.zip]

Archive with 22 entries (22 files):
- Supplementary Table S1.pdf
- Supplementary Table S1.xlsx
- Supplementary Table S10.docx
- Supplementary Table S10.pdf
- Supplementary Table S11.docx
- Supplementary Table S11.pdf
- Supplementary Table S2.pdf
- Supplementary Table S2.xlsx
- Supplementary Table S3.pdf
- Supplementary Table S3.xlsx
- Supplementary Table S4.pdf
- Supplementary Table S4.xlsx
- Supplementary Table S5.docx
- Supplementary Table S5.pdf
- Supplementary Table S6.docx
- Supplementary Table S6.pdf
- Supplementary Table S7.docx
- Supplementary Table S7.pdf
- Supplementary Table S8.docx
- Supplementary Table S8.pdf
- Supplementary Table S9.docx
- Supplementary Table S9.pdf
