# Supplementary material for: Role of inflammatory cytokines and the gut microbiome in vascular dementia: insights from Mendelian randomization analysis
Source: Front Microbiol. 2024 Aug 23;15:1398618. doi: 10.3389/fmicb.2024.1398618 (PMC11380139; doi:10.3389/fmicb.2024.1398618)
Supplement: Supplementary file 1 [file Data_Sheet_1.zip › Supplementary Table S1.xlsx]

## Sheet: Supplementary Table S1
Supplementary Table S1 Instrumental Variables related to exposures (inflammatory cytokines) and outcomes (6 subtypes of vascular dementia)
Outcome	Exposure	SNP	Outcome							Exposure								F-statistics
			Effect allele	Other allele	Beta	Pos	Pval	SE	Samplesize	Effect allele	Other allele	Beta	Chr	Pos	Pval	SE	Samplesize
Vascular dementia (mixed)	CTACK	rs116303454	A	G	0.508331	27253164	0.0504731	0.259892	360421	A	G	0.383	3	27294655	3.27198e-06	0.0816	3631	22.0301
Vascular dementia (mixed)	CTACK	rs2070074	G	A	0.0951602	34649445	0.476592	0.133691	360421	G	A	-0.4467	9	34649442	1.78484e-32	0.0374	3631	142.656
Vascular dementia (mixed)	CTACK	rs2731674	G	T	0.099071	177412889	0.298094	0.0952121	360421	G	T	0.1333	5	176839890	5.63495e-07	0.0267	3631	24.9251
Vascular dementia (mixed)	CTACK	rs3766110	C	A	0.0805368	169545945	0.413531	0.0984924	360421	C	A	0.1287	1	169515183	3.85496e-06	0.0278	3631	21.4322
Vascular dementia (mixed)	CTACK	rs55764737	C	T	-0.432112	61031215	0.217375	0.350302	360421	C	T	-0.5313	15	61323414	4.61796e-08	0.0972	3631	29.8777
Vascular dementia (mixed)	CTACK	rs57338032	G	A	0.0329322	78506597	0.769841	0.112557	360421	G	A	-0.1583	15	78798939	6.22802e-07	0.0317	3631	24.9369
Vascular dementia (mixed)	CTACK	rs7333764	T	C	-0.174799	33634664	0.431834	0.222374	360421	T	C	0.2773	13	34208801	2.85397e-06	0.0593	3631	21.8671
Vascular dementia (mixed)	CTACK	rs76395525	A	G	0.0603758	79449049	0.887134	0.425386	360421	A	G	0.5277	15	79741391	9.54905e-07	0.1083	3631	23.742
Vascular dementia (mixed)	beta-nerve growth factor	rs28637706	T	G	-0.0536923	33794463	0.558736	0.0918256	360421	T	G	-0.1589	19	34285368	1.42298e-09	0.0263	3531	36.5037
Vascular dementia (mixed)	beta-nerve growth factor	rs67476890	T	C	0.199389	62499295	0.134127	0.133101	360421	T	C	0.1769	15	62791494	3.12702e-06	0.0379	3531	21.786
Vascular dementia (mixed)	beta-nerve growth factor	rs71641308	T	C	-0.24276	77621033	0.0852825	0.141072	360421	T	C	0.2043	1	78086718	2.30102e-06	0.0432	3531	22.365
Vascular dementia (mixed)	beta-nerve growth factor	rs72780728	A	G	-0.186765	17561702	0.205441	0.1475	360421	A	G	0.1883	10	17603701	2.99302e-06	0.0403	3531	21.8319
Vascular dementia (mixed)	beta-nerve growth factor	rs73472576	C	T	0.152817	74456947	0.0710003	0.0846404	360421	C	T	0.1181	18	72124182	2.689e-06	0.0252	3531	21.9634
Vascular dementia (mixed)	beta-nerve growth factor	rs7970581	G	T	-0.00244265	112827443	0.979464	0.0948916	360421	G	T	-0.138	12	113265248	9.27107e-07	0.0282	3531	23.9475
Vascular dementia (mixed)	beta-nerve growth factor	rs9436119	A	G	-0.0356486	150495277	0.676542	0.0854499	360421	A	G	-0.1121	1	150467753	3.90598e-06	0.0246	3531	20.7654
Vascular dementia (mixed)	Vascular endothelial growth factor	rs10153304	A	G	0.130971	7818613	0.389277	0.152127	360421	A	G	0.1547	17	7721931	1.94299e-06	0.0325	7118	22.6576
Vascular dementia (mixed)	Vascular endothelial growth factor	rs10934631	C	T	-0.040684	122978753	0.734181	0.119811	360421	C	T	0.1151	3	122697600	2.46899e-06	0.0245	7118	22.0708
Vascular dementia (mixed)	Vascular endothelial growth factor	rs10967186	C	T	-0.108285	2617099	0.20347	0.0851477	360421	C	T	-0.0898	9	2617099	1.232e-07	0.017	7118	27.9033
Vascular dementia (mixed)	Vascular endothelial growth factor	rs13209117	A	G	-0.114277	44184028	0.23764	0.0967705	360421	A	G	0.1302	6	44151765	5.28202e-11	0.0201	7118	41.9595
Vascular dementia (mixed)	Vascular endothelial growth factor	rs143479231	A	G	-0.10347	193393005	0.62785	0.213447	360421	A	G	-0.2598	3	193110794	1.895e-07	0.0491	7118	27.9972
Vascular dementia (mixed)	Vascular endothelial growth factor	rs4082730	A	G	-0.174551	89980326	0.510103	0.265003	360421	A	G	0.2522	15	90523558	2.63797e-06	0.0534	7118	22.3053
Vascular dementia (mixed)	Vascular endothelial growth factor	rs6921438	A	G	-0.0675792	43957870	0.422125	0.0841857	360421	A	G	-0.49	6	43925607	2.0893e-171	0.0175	7118	784
Vascular dementia (mixed)	Vascular endothelial growth factor	rs73418461	A	G	-0.19985	118463484	0.431134	0.253857	360421	A	G	-0.2492	10	120222996	1.67498e-06	0.0521	7118	22.8781
Vascular dementia (mixed)	Vascular endothelial growth factor	rs8045833	A	G	-0.13013	88509031	0.202583	0.102124	360421	A	G	0.108	16	88575439	2.828e-07	0.0211	7118	26.1989
Vascular dementia (mixed)	Vascular endothelial growth factor	rs9472183	G	A	0.0352296	43972465	0.674502	0.0838843	360421	G	A	0.1282	6	43940202	5.18561e-14	0.017	7118	56.8693
Vascular dementia (mixed)	Macrophage Migration Inhibitory Factor	rs113218956	A	G	-0.343967	24828867	0.561721	0.592754	360421	A	G	-0.8948	22	25224834	2.26199e-06	0.1879	3494	22.6777
Vascular dementia (mixed)	Macrophage Migration Inhibitory Factor	rs118055855	C	T	-0.314316	29867025	0.519798	0.488329	360421	C	T	-0.6907	11	29888572	4.12601e-06	0.15	3494	21.203
Vascular dementia (mixed)	Macrophage Migration Inhibitory Factor	rs12594190	G	A	0.090394	24791308	0.325056	0.0918525	360421	G	A	-0.1355	15	25036455	3.70203e-07	0.0267	3494	25.7547
Vascular dementia (mixed)	Macrophage Migration Inhibitory Factor	rs13142904	T	C	-0.140753	53452247	0.336516	0.146454	360421	T	C	-0.223	4	54318414	2.556e-07	0.0425	3494	27.5316
Vascular dementia (mixed)	Macrophage Migration Inhibitory Factor	rs141009259	C	T	0.23015	207111559	0.558082	0.392953	360421	C	T	0.6178	2	207976283	2.47201e-06	0.1322	3494	21.839
Vascular dementia (mixed)	Macrophage Migration Inhibitory Factor	rs78098071	C	T	0.229224	163882733	0.493281	0.334584	360421	C	T	0.4867	5	163309739	1.77902e-07	0.0918	3494	28.1085
Vascular dementia (mixed)	TRAIL	rs11618126	G	A	-0.0444277	50252103	0.964038	0.985383	360421	G	A	-0.8908	13	50826239	1.45999e-06	0.1914	8186	21.6609
Vascular dementia (mixed)	TRAIL	rs11657269	G	A	0.19892	6416464	0.148959	0.137831	360421	G	A	-0.1188	17	6319784	4.78101e-06	0.026	8186	20.8779
Vascular dementia (mixed)	TRAIL	rs11699445	G	T	-0.0604136	15770145	0.481185	0.0857662	360421	G	T	-0.0746	20	15750790	3.26798e-06	0.0161	8186	21.4697
Vascular dementia (mixed)	TRAIL	rs13185784	A	G	-0.0832335	180267068	0.384192	0.0956487	360421	A	G	0.0846	5	179694068	3.89798e-06	0.0183	8186	21.3717
Vascular dementia (mixed)	TRAIL	rs138987090	G	A	-0.252287	32786284	0.481258	0.35822	360421	G	A	0.7497	18	30366247	4.50194e-23	0.0752	8186	99.3892
Vascular dementia (mixed)	TRAIL	rs146783010	G	A	0.121226	89527045	0.846244	0.625156	360421	G	A	0.6016	11	89260213	4.83203e-06	0.135	8186	19.8586
Vascular dementia (mixed)	TRAIL	rs193112415	C	T	-0.414037	31255157	0.167412	0.299903	360421	C	T	1.0421	18	28835120	2.14585e-62	0.0623	8186	279.797
Vascular dementia (mixed)	TRAIL	rs57396456	C	T	-0.0399198	30365911	0.886427	0.279499	360421	C	T	0.5626	18	27945877	1.25199e-27	0.0518	8186	117.961
Vascular dementia (mixed)	TRAIL	rs62093514	T	C	-0.0847422	31651014	0.7701	0.28997	360421	T	C	1.0618	18	29230977	6.85962e-82	0.0552	8186	370.005
Vascular dementia (mixed)	TRAIL	rs73039026	C	A	0.464829	172442691	0.130106	0.307084	360421	C	A	0.2999	3	172160481	2.024e-06	0.0635	8186	22.3052
Vascular dementia (mixed)	TRAIL	rs747324	C	T	-0.0929222	74222941	0.32304	0.0940289	360421	C	T	0.0855	14	74689644	1.60702e-06	0.0178	8186	23.0724
Vascular dementia (mixed)	TRAIL	rs74778900	T	C	0.399274	30506300	0.289959	0.37731	360421	T	C	0.5906	18	28086266	2.58583e-28	0.0532	8186	123.243
Vascular dementia (mixed)	TRAIL	rs75928541	A	G	-0.000677652	16400148	0.99801	0.271672	360421	A	G	0.275	4	16401771	4.24004e-06	0.0593	8186	21.5058
Vascular dementia (mixed)	TRAIL	rs79287178	A	G	-0.18137	172576710	0.395679	0.213537	360421	A	G	-0.4317	3	172294500	9.11801e-25	0.0421	8186	105.148
Vascular dementia (mixed)	Tumor necrosis factor beta	rs10925040	T	C	-0.11809	247459396	0.182914	0.0886673	360421	T	C	0.1755	1	247622698	2.666e-06	0.0373	1559	22.1379
Vascular dementia (mixed)	Tumor necrosis factor beta	rs753274	T	C	0.0852396	14325650	0.323996	0.0864253	360421	T	C	-0.1736	19	14436462	2.773e-06	0.0371	1559	21.8953
Vascular dementia (mixed)	Tumor necrosis factor beta	rs7629875	G	A	0.0210448	174667832	0.904124	0.174713	360421	G	A	-0.3766	3	174385622	1.373e-06	0.0774	1559	23.6744
Vascular dementia (mixed)	Tumor necrosis factor beta	rs78296352	T	G	-0.0931499	22495351	0.797949	0.363863	360421	T	G	1.2215	1	22821844	4.75773e-21	0.1366	1559	79.9623
Vascular dementia (mixed)	Tumor necrosis factor alpha	rs10834997	A	G	0.0403101	26505401	0.657494	0.0909165	360421	A	G	-0.1247	11	26526948	1.32902e-06	0.0258	3454	23.3611
Vascular dementia (mixed)	Tumor necrosis factor alpha	rs115669577	A	G	0.170452	123440293	0.793445	0.650979	360421	A	G	0.9889	4	124361448	8.284e-07	0.1995	3454	24.5708
Vascular dementia (mixed)	Tumor necrosis factor alpha	rs79105320	A	G	-0.0561932	18959850	0.890066	0.406547	360421	A	G	0.5605	8	18817360	3.59203e-06	0.1179	3454	22.6008
Vascular dementia (mixed)	Tumor necrosis factor alpha	rs8121916	A	C	-0.0845752	12420677	0.381213	0.0965841	360421	A	C	0.1306	20	12401325	2.72301e-06	0.0278	3454	22.0697
Vascular dementia (mixed)	Stromal-cell-derived factor 1 alpha	rs10474392	G	A	-0.176367	92198776	0.0685078	0.0968172	360421	G	A	-0.0962	5	91494593	1.238e-06	0.0178	5998	29.2086
Vascular dementia (mixed)	Stromal-cell-derived factor 1 alpha	rs12407262	A	G	0.238504	63354605	0.0859112	0.138877	360421	A	G	0.1179	1	63820276	3.98804e-06	0.0266	5998	19.6456
Vascular dementia (mixed)	Stromal-cell-derived factor 1 alpha	rs139840550	A	G	0.288571	38688625	0.335812	0.299822	360421	A	G	0.1834	9	38688622	3.788e-06	0.0549	5998	11.1597
Vascular dementia (mixed)	Stromal-cell-derived factor 1 alpha	rs149893336	G	A	0.173243	170311440	0.674199	0.412098	360421	G	A	0.5034	4	171232591	4.52397e-06	0.1081	5998	21.6858
Vascular dementia (mixed)	Stromal-cell-derived factor 1 alpha	rs4581824	G	T	0.155064	9074853	0.0790788	0.0883022	360421	G	T	0.0701	19	9185529	3.05e-06	0.0173	5998	16.4189
Vascular dementia (mixed)	Stromal-cell-derived factor 1 alpha	rs67689854	A	C	0.0631851	89558819	0.543802	0.104082	360421	A	C	-0.0681	16	89625227	3.07199e-06	0.0195	5998	12.1962
Vascular dementia (mixed)	Stromal-cell-derived factor 1 alpha	rs9267091	A	G	-0.147444	31446032	0.154817	0.103635	360421	A	G	0.0781	6	31413809	3.63396e-06	0.0203	5998	14.8016
Vascular dementia (mixed)	Stem cell growth factor beta	rs112346514	T	C	-0.103555	12297173	0.635202	0.218279	360421	T	C	-0.3314	19	12407988	2.37301e-06	0.0711	3682	21.7253
Vascular dementia (mixed)	Stem cell growth factor beta	rs116924815	T	C	-0.0678331	50727476	0.800129	0.267924	360421	T	C	0.6079	19	51230733	1.74381e-16	0.0738	3682	67.8503
Vascular dementia (mixed)	Stem cell growth factor beta	rs117716477	A	C	-0.0537855	103847180	0.870768	0.330616	360421	A	C	0.8384	12	104240958	1.34215e-23	0.0841	3682	99.3826
Vascular dementia (mixed)	Stem cell growth factor beta	rs12480722	C	T	0.0525145	20248260	0.673093	0.124469	360421	C	T	-0.1624	20	20228904	4.72204e-06	0.0355	3682	20.9274
Vascular dementia (mixed)	Stem cell growth factor beta	rs139413256	A	G	0.0603947	146182552	0.855292	0.331165	360421	A	G	-0.5377	7	145879644	7.04304e-07	0.1084	3682	24.6049
Vascular dementia (mixed)	Stem cell growth factor beta	rs143829871	C	T	-0.0130473	47555755	0.92766	0.14371	360421	C	T	0.1902	3	47597245	1.89701e-06	0.04	3682	22.61
Vascular dementia (mixed)	Stem cell growth factor beta	rs151194174	A	G	0.188011	20956159	0.398772	0.222811	360421	A	G	0.4635	7	20995778	1.12899e-06	0.0942	3682	24.2102
Vascular dementia (mixed)	Stem cell growth factor beta	rs17876031	G	A	0.0974746	177404118	0.275029	0.0892988	360421	G	A	0.1514	5	176831119	2.24999e-09	0.0255	3682	35.251
Vascular dementia (mixed)	Stem cell growth factor beta	rs264162	G	A	-0.00424975	10944028	0.959698	0.0840996	360421	G	A	-0.1097	18	10944026	2.68497e-06	0.0234	3682	21.9777
Vascular dementia (mixed)	Stem cell growth factor beta	rs34911860	A	G	0.348936	79885030	0.279499	0.322657	360421	A	G	-0.3675	1	80350715	3.23698e-06	0.0789	3682	21.6951
Vascular dementia (mixed)	Stem cell growth factor beta	rs4656185	A	G	0.195363	169507088	0.0326844	0.0914648	360421	A	G	0.205	1	169476326	1.16011e-15	0.0256	3682	64.1251
Vascular dementia (mixed)	Stem cell growth factor beta	rs4737732	G	A	0.0884066	65421393	0.338431	0.0923528	360421	G	A	0.1147	8	66333628	4.67595e-06	0.0252	3682	20.7169
Vascular dementia (mixed)	Stem cell growth factor beta	rs7762066	C	T	0.0663187	94468249	0.507253	0.10001	360421	C	T	-0.1389	6	95177967	3.49502e-06	0.0299	3682	21.5805
Vascular dementia (mixed)	Stem cell growth factor beta	rs78217154	C	T	0.455706	100541844	0.132042	0.302574	360421	C	T	-0.3997	8	101554072	3.77303e-06	0.0864	3682	21.4013
Vascular dementia (mixed)	Stem cell factor	rs113127926	A	C	0.0831835	97971174	0.69947	0.215481	360421	A	C	0.1982	14	98437511	2.27002e-06	0.042	8290	22.2694
Vascular dementia (mixed)	Stem cell factor	rs13412535	A	G	0.0228682	224010157	0.827643	0.105033	360421	A	G	-0.1067	2	224874874	6.03893e-07	0.0213	8290	25.094
Vascular dementia (mixed)	Stem cell factor	rs1557570	T	G	0.178682	169538606	0.0499241	0.0911361	360421	T	G	0.1186	1	169507844	2.73905e-12	0.017	8290	48.6711
Vascular dementia (mixed)	Stem cell factor	rs1568119	T	C	-0.20439	33385679	0.697937	0.526633	360421	T	C	-0.5906	8	33243197	1.24e-07	0.1129	8290	27.3652
Vascular dementia (mixed)	Stem cell factor	rs1942355	T	C	0.00296719	71694503	0.971891	0.0842077	360421	T	C	-0.0716	18	69361739	4.69602e-06	0.0157	8290	20.7982
Vascular dementia (mixed)	Stem cell factor	rs4841899	C	T	0.0193138	134532566	0.841115	0.096344	360421	C	T	0.1004	9	137424412	1.77799e-08	0.0178	8290	31.8147
Vascular dementia (mixed)	Stem cell factor	rs635634	T	C	-0.19983	133279427	0.0556237	0.104406	360421	T	C	-0.1032	9	136155000	6.74295e-08	0.0191	8290	29.1939
Vascular dementia (mixed)	Stem cell factor	rs78666213	G	T	-0.350709	179217495	0.227851	0.290824	360421	G	T	0.2744	4	180138649	2.59298e-06	0.0576	8290	22.6946
Vascular dementia (mixed)	Stem cell factor	rs80271436	A	G	-0.131371	133022383	0.62056	0.265366	360421	A	G	-0.237	9	135897770	9.95291e-07	0.0485	8290	23.8788
Vascular dementia (mixed)	Interleukin-16	rs117217798	T	C	-0.198397	33156215	0.190075	0.151407	360421	T	C	-0.2036	17	31483233	4.15298e-06	0.0444	3483	21.0276
Vascular dementia (mixed)	Interleukin-16	rs117916513	A	G	-0.166827	121393565	0.612592	0.329452	360421	A	G	-0.502	11	121264274	3.78504e-07	0.0986	3483	25.9211
Vascular dementia (mixed)	Interleukin-16	rs1255143	T	C	0.0730621	128253936	0.388933	0.0848027	360421	T	C	0.1306	10	130052200	7.09594e-08	0.0242	3483	29.1243
Vascular dementia (mixed)	Interleukin-16	rs12765671	A	G	-0.446512	104924411	0.32008	0.449075	360421	A	G	-0.6023	10	106684169	4.83805e-06	0.1318	3483	20.8831
Vascular dementia (mixed)	Interleukin-16	rs144691581	A	G	-0.0795047	96410095	0.785637	0.292318	360421	A	G	0.4882	15	96953325	4.20001e-07	0.0967	3483	25.4884
Vascular dementia (mixed)	Interleukin-16	rs1801020	G	A	0.0934079	177409531	0.326152	0.0951303	360421	G	A	-0.1733	5	176836532	4.53002e-10	0.0272	3483	40.5938
Vascular dementia (mixed)	Interleukin-16	rs4253283	C	T	-0.0376593	186244057	0.680633	0.091495	360421	C	T	-0.146	4	187165211	1.74598e-08	0.0262	3483	31.053
Vascular dementia (mixed)	Interleukin-16	rs4513633	A	C	0.058409	112649483	0.710284	0.157235	360421	A	C	-0.2239	4	113570639	7.44201e-07	0.0453	3483	24.4293
Vascular dementia (mixed)	Interleukin-16	rs4778636	A	G	-0.0600403	81299298	0.767591	0.203164	360421	A	G	-0.7272	15	81591639	1.1079e-30	0.0633	3483	131.978
Vascular dementia (mixed)	Interleukin-16	rs9706053	T	C	-0.170641	65982530	0.602374	0.327532	360421	T	C	0.4582	12	66376310	7.01197e-07	0.0932	3483	24.1701
Vascular dementia (mixed)	RANTES	rs112072646	A	G	-0.271982	53217255	0.414761	0.333498	360421	A	G	0.4286	2	53444393	6.48396e-07	0.0862	3421	24.7224
Vascular dementia (mixed)	RANTES	rs147509526	T	C	-0.118183	15665520	0.618061	0.23703	360421	T	C	-0.358	19	15776330	6.92899e-07	0.0717	3421	24.9303
Vascular dementia (mixed)	RANTES	rs4940620	G	A	0.0881984	64303876	0.643015	0.190293	360421	G	A	0.2494	18	61971111	3.53704e-06	0.054	3421	21.3307
Vascular dementia (mixed)	RANTES	rs62438851	G	A	-0.0122727	144909173	0.929262	0.138248	360421	G	A	0.1957	6	145230309	2.32798e-06	0.0414	3421	22.345
Vascular dementia (mixed)	RANTES	rs7000423	T	C	0.150878	110041420	0.0826114	0.0869245	360421	T	C	-0.1318	8	111053649	1.82301e-07	0.0253	3421	27.1387
Vascular dementia (mixed)	RANTES	rs72793342	A	G	-0.183088	30537031	0.0756885	0.103074	360421	A	G	-0.1487	16	30548352	1.48201e-06	0.0308	3421	23.3088
Vascular dementia (mixed)	RANTES	rs74472919	T	C	0.0800072	81626515	0.712234	0.216906	360421	T	C	0.3313	13	82200650	3.96899e-08	0.0605	3421	29.9869
Vascular dementia (mixed)	RANTES	rs75613039	T	C	-0.12066	129706688	0.640869	0.258657	360421	T	C	0.37	11	129576583	4.81005e-06	0.081	3421	20.8657
Vascular dementia (mixed)	RANTES	rs818452	T	C	0.07587	152594661	0.661613	0.173343	360421	T	C	0.2381	6	152915796	2.362e-06	0.0505	3421	22.2298
Vascular dementia (mixed)	Platelet-derived growth factor BB	rs116445074	T	G	0.329418	52238766	0.275296	0.301956	360421	T	G	0.2931	5	51534600	3.111e-07	0.0587	8293	24.9319
Vascular dementia (mixed)	Platelet-derived growth factor BB	rs11766649	G	A	-0.256459	145142154	0.0132578	0.103546	360421	G	A	-0.0908	7	144839247	3.53102e-06	0.0196	8293	21.4615
Vascular dementia (mixed)	Platelet-derived growth factor BB	rs11916118	G	A	0.00904867	117193342	0.932428	0.106717	360421	G	A	-0.0889	3	116912189	4.93197e-06	0.0194	8293	20.9991
Vascular dementia (mixed)	Platelet-derived growth factor BB	rs12289510	G	A	0.0125716	125077155	0.882173	0.0848204	360421	G	A	0.078	11	124947051	7.69396e-07	0.0158	8293	24.3711
Vascular dementia (mixed)	Platelet-derived growth factor BB	rs13412535	A	G	0.0228682	224010157	0.827643	0.105033	360421	A	G	0.3352	2	224874874	2.46093e-55	0.0214	8293	245.347
Vascular dementia (mixed)	Platelet-derived growth factor BB	rs2324229	C	T	-0.0369752	83208412	0.673121	0.0876462	360421	C	T	-0.0894	6	83918131	3.48401e-08	0.0161	8293	30.8335
Vascular dementia (mixed)	Platelet-derived growth factor BB	rs35859699	A	G	0.290129	111263595	0.454015	0.387491	360421	A	G	-0.3952	4	112184751	2.066e-06	0.0842	8293	22.0298
Vascular dementia (mixed)	Platelet-derived growth factor BB	rs4965869	T	C	0.0108843	101450115	0.911559	0.0979929	360421	T	C	0.184	15	101990320	5.66239e-24	0.0181	8293	103.342
Vascular dementia (mixed)	Platelet-derived growth factor BB	rs55680718	T	C	0.180856	224302160	0.165575	0.130435	360421	T	C	-0.1383	2	225166877	1.85802e-08	0.0246	8293	31.6063
Vascular dementia (mixed)	Platelet-derived growth factor BB	rs72777070	G	T	0.183613	9658748	0.0768422	0.103777	360421	G	T	0.1069	2	9798877	8.98401e-08	0.02	8293	28.569
Vascular dementia (mixed)	Platelet-derived growth factor BB	rs73162807	A	C	-0.014435	146757003	0.957158	0.268709	360421	A	C	-0.2391	3	146474790	1.735e-06	0.0499	8293	22.9593
Vascular dementia (mixed)	Platelet-derived growth factor BB	rs9936075	G	A	-0.0841468	7271908	0.338946	0.0879967	360421	G	A	0.0782	16	7321909	1.76202e-06	0.0164	8293	22.7366
Vascular dementia (mixed)	Platelet-derived growth factor BB	rs9941733	G	A	0.12074	393417	0.278392	0.11139	360421	G	A	-0.1161	20	374061	3.30598e-07	0.0228	8293	25.9295
Vascular dementia (mixed)	Macrophage inflammatory protein 1b	rs11130043	A	G	0.055451	45069747	0.514169	0.0850005	360421	A	G	-0.0731	3	45111239	3.21603e-06	0.0157	8243	21.6788
Vascular dementia (mixed)	Macrophage inflammatory protein 1b	rs113010081	C	T	-0.254404	46415921	0.0418369	0.125006	360421	C	T	0.5954	3	46457412	3.84592e-140	0.0236	8243	636.493
Vascular dementia (mixed)	Macrophage inflammatory protein 1b	rs113877493	T	C	-0.374268	36443746	0.00178929	0.119837	360421	T	C	-0.6124	17	34812273	1.62181e-173	0.0218	8243	789.146
Vascular dementia (mixed)	Macrophage inflammatory protein 1b	rs116237296	A	G	0.584063	86579833	0.335866	0.606903	360421	A	G	0.5437	1	87045516	7.23203e-07	0.1115	8243	23.7777
Vascular dementia (mixed)	Macrophage inflammatory protein 1b	rs117453826	G	A	-0.0350107	36775624	0.904099	0.29058	360421	G	A	0.5774	17	35132809	5.06524e-22	0.0593	8243	94.8078
Vascular dementia (mixed)	Macrophage inflammatory protein 1b	rs141102180	T	G	0.296204	36108811	0.170377	0.21605	360421	T	G	0.3225	17	34436204	1.07895e-16	0.0393	8243	67.3402
Vascular dementia (mixed)	Macrophage inflammatory protein 1b	rs17138331	G	A	-0.108945	7826737	0.482577	0.155157	360421	G	A	0.1391	7	7866368	2.26001e-06	0.0295	8243	22.2336
Vascular dementia (mixed)	Macrophage inflammatory protein 1b	rs17641689	G	A	-0.138458	36668383	0.306756	0.135471	360421	G	A	0.2448	17	35024819	1.28292e-16	0.0293	8243	69.8052
Vascular dementia (mixed)	Macrophage inflammatory protein 1b	rs2079664	G	A	-0.0109128	34680936	0.908089	0.0945243	360421	G	A	-0.0995	17	33007955	1.50699e-08	0.0176	8243	31.961
Vascular dementia (mixed)	Macrophage inflammatory protein 1b	rs281749	C	T	0.037561	107626417	0.681549	0.0915336	360421	C	T	-0.0799	8	108638645	3.17402e-06	0.0171	8243	21.8324
Vascular dementia (mixed)	Macrophage inflammatory protein 1b	rs34437725	C	T	-0.252637	35499766	0.313948	0.250888	360421	C	T	0.2633	17	33826785	7.67397e-08	0.0483	8243	29.7172
Vascular dementia (mixed)	Macrophage inflammatory protein 1b	rs72791296	T	C	0.0088955	121614355	0.968376	0.224374	360421	T	C	0.2369	5	120950050	3.78303e-07	0.0466	8243	25.8439
Vascular dementia (mixed)	Macrophage inflammatory protein 1b	rs72799710	T	C	0.0185047	123825971	0.873383	0.116116	360421	T	C	-0.1014	5	123161665	3.20501e-06	0.0218	8243	21.6353
Vascular dementia (mixed)	Macrophage inflammatory protein 1b	rs74810984	C	T	-0.158828	127876202	0.559947	0.272469	360421	C	T	-0.2206	10	129674466	1.95898e-06	0.0474	8243	21.6598
Vascular dementia (mixed)	Macrophage inflammatory protein 1b	rs76582507	A	G	-0.50648	37510075	0.242333	0.433194	360421	A	G	0.3175	9	37510072	3.26002e-06	0.0677	8243	21.9943
Vascular dementia (mixed)	Macrophage inflammatory protein 1b	rs76583883	T	G	-0.0427606	45936445	0.850281	0.226535	360421	T	G	-0.2317	21	47356359	4.98999e-06	0.0511	8243	20.5594
Vascular dementia (mixed)	Macrophage inflammatory protein 1b	rs76776296	G	A	0.154262	115488433	0.600259	0.294377	360421	G	A	-0.2997	7	115128487	5.54702e-07	0.0598	8243	25.1172
Vascular dementia (mixed)	Macrophage inflammatory protein 1a	rs10835056	G	T	-0.0398045	26675470	0.656576	0.0895197	360421	G	T	-0.1194	11	26697017	2.60399e-06	0.0254	3522	22.0974
Vascular dementia (mixed)	Macrophage inflammatory protein 1a	rs12690897	A	G	0.0330464	85716861	0.723704	0.0934802	360421	A	G	0.1248	7	85346177	2.10698e-06	0.0262	3522	22.6896
Vascular dementia (mixed)	Macrophage inflammatory protein 1a	rs184154340	A	G	-0.0973277	80790993	0.663836	0.223936	360421	A	G	0.331	11	80502036	1.86402e-06	0.0693	3522	22.8134
Vascular dementia (mixed)	Macrophage inflammatory protein 1a	rs34771762	G	A	-0.0407576	200547932	0.801669	0.162259	360421	G	A	-0.249	2	201412655	2.133e-06	0.0523	3522	22.6671
Vascular dementia (mixed)	Macrophage inflammatory protein 1a	rs57786342	A	G	0.0396275	68793311	0.691299	0.0997941	360421	A	G	0.1314	14	69260028	4.05499e-06	0.0285	3522	21.257
Vascular dementia (mixed)	Macrophage inflammatory protein 1a	rs60198979	A	G	-0.10705	43250698	0.500778	0.159001	360421	A	G	-0.2146	22	43646704	2.61499e-06	0.0458	3522	21.9547
Vascular dementia (mixed)	Macrophage inflammatory protein 1a	rs7232268	G	A	0.0650972	70101678	0.763361	0.216219	360421	G	A	-0.2821	18	67768914	2.553e-06	0.0599	3522	22.1795
Vascular dementia (mixed)	Monokine induced by gamma interferon	rs111607343	A	G	0.239967	897855	0.500592	0.356267	360421	A	G	-0.521	19	897855	2.83198e-06	0.1119	3685	21.6778
Vascular dementia (mixed)	Monokine induced by gamma interferon	rs11177248	A	G	0.256754	68482106	0.232042	0.214836	360421	A	G	0.3073	12	68875886	4.45102e-06	0.067	3685	21.0366
Vascular dementia (mixed)	Monokine induced by gamma interferon	rs112337562	G	T	0.0422368	92665225	0.875424	0.269415	360421	G	T	0.37	14	93131570	2.97797e-06	0.0796	3685	21.6061
Vascular dementia (mixed)	Monokine induced by gamma interferon	rs112861654	G	A	0.362359	42179062	0.0387561	0.175326	360421	G	A	0.2765	21	43599172	1.80501e-07	0.0529	3685	27.3199
Vascular dementia (mixed)	Monokine induced by gamma interferon	rs117831247	T	C	0.20546	66742081	0.745066	0.631889	360421	T	C	-0.8334	10	68501839	2.15899e-06	0.1754	3685	22.576
Vascular dementia (mixed)	Monokine induced by gamma interferon	rs139010077	T	C	-0.411439	170618359	0.208902	0.327425	360421	T	C	0.4322	3	170336148	3.54503e-06	0.095	3685	20.6977
Vascular dementia (mixed)	Monokine induced by gamma interferon	rs1796086	C	T	0.155081	71183729	0.305891	0.151464	360421	C	T	0.2096	7	70648715	2.229e-07	0.0403	3685	27.0503
Vascular dementia (mixed)	Monokine induced by gamma interferon	rs41272086	A	G	0.293073	160587614	0.0363086	0.139995	360421	A	G	-0.2226	6	161008646	7.42592e-08	0.0415	3685	28.7709
Vascular dementia (mixed)	Monokine induced by gamma interferon	rs55876513	G	T	-0.0291038	75962545	0.754326	0.0930009	360421	G	T	-0.166	4	76883698	8.2319e-11	0.0255	3685	42.3775
Vascular dementia (mixed)	Monokine induced by gamma interferon	rs5752128	C	T	0.194565	25322656	0.134579	0.130032	360421	C	T	0.1685	22	25718623	4.343e-06	0.0369	3685	20.852
Vascular dementia (mixed)	Monokine induced by gamma interferon	rs62562991	A	G	0.0391707	95973777	0.915683	0.369979	360421	A	G	0.6236	9	98736059	8.39595e-07	0.126	3685	24.4946
Vascular dementia (mixed)	Monokine induced by gamma interferon	rs6679677	A	C	0.0461741	113761186	0.701408	0.120427	360421	A	C	0.162	1	114303808	8.86196e-07	0.0329	3685	24.2459
Vascular dementia (mixed)	Monokine induced by gamma interferon	rs77086208	T	C	0.101716	70152774	0.689889	0.254924	360421	T	C	0.3226	14	70619491	3.83098e-06	0.0698	3685	21.3608
Vascular dementia (mixed)	Monokine induced by gamma interferon	rs816960	T	C	0.0164391	107870173	0.850906	0.0874597	360421	T	C	-0.1224	13	108522521	5.00795e-07	0.0244	3685	25.1642
Vascular dementia (mixed)	Macrophage colony stimulating factor	rs116274860	G	T	0.128727	148675030	0.724438	0.365147	360421	G	T	-0.819	3	148392817	2.74e-06	0.1741	840	22.1294
Vascular dementia (mixed)	Macrophage colony stimulating factor	rs117867915	C	T	-0.191694	44630078	0.534076	0.308291	360421	C	T	-0.5272	18	42210043	1.61399e-06	0.1098	840	23.054
Vascular dementia (mixed)	Macrophage colony stimulating factor	rs12962919	T	C	-0.108077	78018752	0.514962	0.165984	360421	T	C	0.3052	18	75778756	4.64997e-06	0.0662	840	21.2546
Vascular dementia (mixed)	Macrophage colony stimulating factor	rs56367447	T	C	0.210758	4014005	0.373666	0.236906	360421	T	C	-0.4967	8	3871527	1.721e-08	0.0883	840	31.6422
Vascular dementia (mixed)	Macrophage colony stimulating factor	rs62294910	A	G	0.0587744	182480551	0.734874	0.173555	360421	A	G	0.3431	3	182198339	6.81993e-07	0.0691	840	24.6539
Vascular dementia (mixed)	Macrophage colony stimulating factor	rs78296352	T	G	-0.0931499	22495351	0.797949	0.363863	360421	T	G	0.527	1	22821844	1.04701e-06	0.1112	840	22.4601
Vascular dementia (mixed)	Macrophage colony stimulating factor	rs9387100	C	T	-0.0251233	112781752	0.766941	0.0847677	360421	C	T	0.1352	6	113102954	4.07296e-06	0.0292	840	21.4382
Vascular dementia (mixed)	Monocyte chemoattractant protein-1	rs10145849	A	G	-0.0642003	82475647	0.462541	0.0873867	360421	A	G	-0.0755	14	82941991	3.40902e-06	0.0162	8293	21.7202
Vascular dementia (mixed)	Monocyte chemoattractant protein-1	rs10744620	C	T	-0.0610759	3629928	0.483464	0.0871589	360421	C	T	-0.0788	12	3739094	9.91197e-07	0.0161	8293	23.9552
Vascular dementia (mixed)	Monocyte chemoattractant protein-1	rs111995966	G	T	0.082549	108558513	0.599414	0.157163	360421	G	T	-0.1452	2	109174969	2.52703e-06	0.031	8293	21.9386
Vascular dementia (mixed)	Monocyte chemoattractant protein-1	rs112313229	A	G	0.00273102	46323369	0.986547	0.161967	360421	A	G	-0.1646	3	46364860	1.431e-07	0.0313	8293	27.6548
Vascular dementia (mixed)	Monocyte chemoattractant protein-1	rs12073356	A	G	0.077629	207834503	0.638294	0.165138	360421	A	G	-0.1426	1	208007848	4.16505e-06	0.0311	8293	21.0241
Vascular dementia (mixed)	Monocyte chemoattractant protein-1	rs12075	A	G	-0.0497144	159205564	0.556013	0.0844371	360421	A	G	0.2185	1	159175354	1.43516e-44	0.0155	8293	198.719
Vascular dementia (mixed)	Monocyte chemoattractant protein-1	rs12493471	C	T	0.0311676	45910186	0.722968	0.0879213	360421	C	T	-0.1163	3	45951678	6.80769e-13	0.0162	8293	51.5382
Vascular dementia (mixed)	Monocyte chemoattractant protein-1	rs146522229	T	C	1.0329	47295223	0.107328	0.641424	360421	T	C	-0.5976	19	47798480	3.56098e-07	0.1177	8293	25.7791
Vascular dementia (mixed)	Monocyte chemoattractant protein-1	rs2228467	C	T	0.235621	42864624	0.134979	0.157632	360421	C	T	0.2637	3	42906116	9.19179e-20	0.0291	8293	82.1172
Vascular dementia (mixed)	Monocyte chemoattractant protein-1	rs2712431	A	C	0.0305026	128598047	0.741271	0.0923847	360421	A	C	-0.0787	3	128316890	4.75499e-06	0.0172	8293	20.9359
Vascular dementia (mixed)	Monocyte chemoattractant protein-1	rs56212190	T	C	-0.307463	41702868	0.11386	0.194464	360421	T	C	0.181	1	42168539	9.84691e-07	0.0373	8293	23.5472
Vascular dementia (mixed)	Monocyte chemoattractant protein-1	rs7197349	G	A	-0.0133668	78653322	0.900197	0.106583	360421	G	A	-0.0968	16	78687219	2.62198e-06	0.0206	8293	22.0809
Vascular dementia (mixed)	Monocyte chemoattractant protein-1	rs7517040	G	A	0.128045	158889343	0.207673	0.101624	360421	G	A	0.0987	1	158859133	2.43501e-07	0.0191	8293	26.7035
Vascular dementia (mixed)	Monocyte chemoattractant protein-1	rs9317045	C	A	-0.089261	59055904	0.448334	0.117728	360421	C	A	-0.1134	13	59630038	1.51702e-06	0.0236	8293	23.0888
Vascular dementia (mixed)	Interleukin-12p70	rs13209117	A	G	-0.114277	44184028	0.23764	0.0967705	360421	A	G	0.1002	6	44151765	5.56698e-08	0.0186	8270	29.0208
Vascular dementia (mixed)	Interleukin-12p70	rs17229494	G	A	0.000102555	37555798	0.999399	0.136048	360421	G	A	0.1172	21	38928100	4.93094e-06	0.0257	8270	20.7964
Vascular dementia (mixed)	Interleukin-12p70	rs282258	C	T	0.0268011	224050083	0.751529	0.0846465	360421	C	T	-0.073	2	224914800	3.209e-06	0.0156	8270	21.8976
Vascular dementia (mixed)	Interleukin-12p70	rs41282644	A	G	-0.0543344	43785985	0.727284	0.155801	360421	A	G	0.1473	6	43753722	1.04501e-06	0.0304	8270	23.4779
Vascular dementia (mixed)	Interleukin-12p70	rs4349809	G	T	-0.0526135	43957093	0.532374	0.0842643	360421	G	T	-0.3777	6	43924830	2.55859e-124	0.0159	8270	564.287
Vascular dementia (mixed)	Interleukin-12p70	rs71361173	G	T	0.0283506	76000450	0.821754	0.12584	360421	G	T	-0.111	18	73712405	3.05999e-06	0.0239	8270	21.57
Vascular dementia (mixed)	Interleukin-12p70	rs72831623	A	G	-0.233403	47644927	0.167777	0.169209	360421	A	G	0.1913	17	45722293	2.41602e-07	0.037	8270	26.7317
Vascular dementia (mixed)	Interleukin-12p70	rs782107	A	G	-0.215332	58439747	0.0105546	0.0842091	360421	A	G	0.075	12	58833530	1.60199e-06	0.0156	8270	23.1139
Vascular dementia (mixed)	Interleukin-12p70	rs79121401	C	T	1.06946	78986084	0.0723069	0.595078	360421	C	T	-0.5548	11	78697129	4.24199e-06	0.1206	8270	21.1631
Vascular dementia (mixed)	Interleukin-12p70	rs9472183	G	A	0.0352296	43972465	0.674502	0.0838843	360421	G	A	0.1019	6	43940202	8.61192e-11	0.0157	8270	42.1259
Vascular dementia (mixed)	Interferon gamma-induced protein 10	rs10809307	C	T	0.0622047	11045908	0.545033	0.10278	360421	C	T	-0.1305	9	11045908	3.64401e-06	0.0282	3685	21.4152
Vascular dementia (mixed)	Interferon gamma-induced protein 10	rs113831257	A	G	0.00444581	75234311	0.98204	0.197488	360421	A	G	0.3592	4	76159521	2.53303e-08	0.0644	3685	31.1101
Vascular dementia (mixed)	Interferon gamma-induced protein 10	rs11626201	A	C	0.159452	36511495	0.0659994	0.0867325	360421	A	C	0.1162	14	36980700	1.92699e-06	0.0245	3685	22.4947
Vascular dementia (mixed)	Interferon gamma-induced protein 10	rs143799975	G	A	-0.748376	75885862	0.14244	0.510222	360421	G	A	0.7984	4	76807015	1.00201e-06	0.1637	3685	23.7872
Vascular dementia (mixed)	Interferon gamma-induced protein 10	rs34383175	T	C	-0.364533	144361034	0.109754	0.227933	360421	T	C	-0.3153	8	145584694	1.51001e-06	0.0657	3685	23.0312
Vascular dementia (mixed)	Interferon gamma-induced protein 10	rs75970138	A	G	0.0372493	119813998	0.923389	0.387344	360421	A	G	-0.485	9	122576276	1.52901e-06	0.104	3685	21.7479
Vascular dementia (mixed)	Interferon gamma-induced protein 10	rs7645625	G	T	0.0334143	146856250	0.695609	0.0854028	360421	G	T	0.1086	3	146574037	4.40697e-06	0.0237	3685	20.9973
Vascular dementia (mixed)	Interferon gamma-induced protein 10	rs79848609	C	A	-0.0394534	86772934	0.840369	0.195874	360421	C	A	-0.2603	15	87316165	8.75205e-07	0.0537	3685	23.4963
Vascular dementia (mixed)	Interferon gamma-induced protein 10	rs8112909	A	G	-0.0234355	45910150	0.821331	0.103773	360421	A	G	-0.1426	19	46413408	1.94102e-06	0.0299	3685	22.7456
Vascular dementia (mixed)	Interleukin-18	rs10414578	T	C	0.0548862	54634619	0.654199	0.122532	360421	T	C	-0.1771	19	55146070	4.15901e-07	0.035	3636	25.6036
Vascular dementia (mixed)	Interleukin-18	rs115267715	T	C	-0.543196	69239188	0.086864	0.317255	360421	T	C	0.4508	5	68535015	1.72302e-08	0.08	3636	31.7532
Vascular dementia (mixed)	Interleukin-18	rs116383510	C	A	-0.203564	2545536	0.558342	0.34779	360421	C	A	0.5426	5	2545650	2.99502e-07	0.1056	3636	26.4017
Vascular dementia (mixed)	Interleukin-18	rs117266781	T	C	-0.279684	41261422	0.552257	0.470547	360421	T	C	0.6841	7	41301020	3.15e-06	0.1468	3636	21.7164
Vascular dementia (mixed)	Interleukin-18	rs144841621	T	C	-0.368126	69921801	0.374244	0.414299	360421	T	C	0.518	10	71681557	3.81101e-06	0.1141	3636	20.6105
Vascular dementia (mixed)	Interleukin-18	rs17229943	C	A	0.0938213	69386709	0.506157	0.14112	360421	C	A	0.312	5	68682536	1.61696e-11	0.0463	3636	45.4096
Vascular dementia (mixed)	Interleukin-18	rs1852105	C	T	0.142165	64265217	0.537435	0.230527	360421	C	T	-0.3036	7	63725595	4.31996e-06	0.0661	3636	21.096
Vascular dementia (mixed)	Interleukin-18	rs1979967	T	C	0.138903	79367271	0.17581	0.102604	360421	T	C	0.1402	15	79659613	9.45301e-07	0.0286	3636	24.0306
Vascular dementia (mixed)	Interleukin-18	rs2729385	A	G	0.16093	57495520	0.0831687	0.0928844	360421	A	G	0.1231	11	57262993	3.78504e-06	0.0262	3636	22.0757
Vascular dementia (mixed)	Interleukin-18	rs385076	C	T	0.135855	32264782	0.12106	0.0876293	360421	C	T	0.2432	2	32489851	1.65882e-22	0.0248	3636	96.1665
Vascular dementia (mixed)	Interleukin-18	rs4482818	G	A	0.129804	65062779	0.132117	0.0862023	360421	G	A	-0.1286	4	65928497	1.45301e-07	0.0244	3636	27.7781
Vascular dementia (mixed)	Interleukin-18	rs658805	A	G	0.129834	70199369	0.142819	0.088601	360421	A	G	0.1226	6	70909073	4.94197e-07	0.0244	3636	25.2465
Vascular dementia (mixed)	Interleukin-18	rs71478720	T	C	-0.0376371	112138882	0.702116	0.0984069	360421	T	C	-0.2669	11	112009605	3.70766e-22	0.0276	3636	93.5145
Vascular dementia (mixed)	Interleukin-18	rs78623212	T	C	0.121239	103667180	0.800039	0.478644	360421	T	C	0.8705	7	103307627	6.71104e-07	0.1778	3636	23.9703
Vascular dementia (mixed)	Interleukin-18	rs78716465	A	G	0.132569	42015086	0.558738	0.226723	360421	A	G	0.3265	20	40643726	1.63099e-06	0.0682	3636	22.9191
Vascular dementia (mixed)	Interleukin-17	rs117029961	A	G	0.425163	37147653	0.387301	0.49179	360421	A	G	0.4585	10	37436581	4.93606e-06	0.1015	7760	20.4055
Vascular dementia (mixed)	Interleukin-17	rs117556572	T	C	-0.296483	104436567	0.28126	0.27516	360421	T	C	-0.5102	13	105088917	3.27997e-06	0.1099	7760	21.5519
Vascular dementia (mixed)	Interleukin-17	rs1530455	C	T	-0.0425966	123136052	0.627034	0.0876643	360421	C	T	-0.108	3	122854899	4.87405e-10	0.0173	7760	38.9722
Vascular dementia (mixed)	Interleukin-17	rs17106604	T	C	0.00933743	77912813	0.937221	0.118551	360421	T	C	0.1129	14	78379156	6.37397e-07	0.0225	7760	25.1781
Vascular dementia (mixed)	Interleukin-17	rs17282552	C	T	0.111186	207109091	0.564083	0.192768	360421	C	T	0.2001	2	207973815	8.21297e-07	0.0405	7760	24.4109
Vascular dementia (mixed)	Interleukin-17	rs184080173	C	T	0.17403	77331424	0.469526	0.240622	360421	C	T	-0.2384	12	77725204	4.19402e-07	0.0471	7760	25.6195
Vascular dementia (mixed)	Interleukin-17	rs187475560	T	C	-0.586304	160353411	0.0210829	0.254197	360421	T	C	-0.2434	4	161274563	3.287e-06	0.052	7760	21.9096
Vascular dementia (mixed)	Interleukin-17	rs62191444	T	G	0.118074	393023	0.316545	0.117888	360421	T	G	-0.1136	20	373667	4.21502e-06	0.0247	7760	21.1526
Vascular dementia (mixed)	Interleukin-17	rs78296352	T	G	-0.0931499	22495351	0.797949	0.363863	360421	T	G	0.3027	1	22821844	4.26599e-06	0.0646	7760	21.9563
Vascular dementia (mixed)	Interleukin-17	rs78612928	C	T	0.182531	29812292	0.113741	0.115409	360421	C	T	-0.1037	4	29813914	2.61903e-06	0.0222	7760	21.8198
Vascular dementia (mixed)	Interleukin-13	rs117795020	A	G	-0.125329	87469237	0.611636	0.246836	360421	A	G	-0.3522	9	90084152	9.86211e-07	0.0716	3557	24.1965
Vascular dementia (mixed)	Interleukin-13	rs12623722	A	G	-0.117599	22955811	0.200705	0.0919072	360421	A	G	-0.1185	2	23178683	4.19199e-06	0.0258	3557	21.0959
Vascular dementia (mixed)	Interleukin-13	rs139083458	T	C	-0.56225	26160409	0.421262	0.699112	360421	T	C	0.9902	5	26160518	2.81002e-06	0.2107	3557	22.086
Vascular dementia (mixed)	Interleukin-13	rs142167313	C	T	0.28062	44204360	0.190614	0.214416	360421	C	T	0.313	6	44172097	3.97997e-07	0.0617	3557	25.7347
Vascular dementia (mixed)	Interleukin-13	rs27949	T	C	0.0625495	59254997	0.487113	0.0900114	360421	T	C	-0.1168	5	58550823	3.42799e-06	0.0252	3557	21.4825
Vascular dementia (mixed)	Interleukin-13	rs6799107	C	T	0.16969	127338175	0.112316	0.106866	360421	C	T	0.1459	3	127057018	1.245e-06	0.0301	3557	23.4951
Vascular dementia (mixed)	Interleukin-13	rs7073807	C	T	0.00325997	67393670	0.979122	0.124569	360421	C	T	-0.1682	10	69153428	2.374e-06	0.0356	3557	22.323
Vascular dementia (mixed)	Interleukin-13	rs75995699	A	G	0.0245358	5140622	0.917533	0.236965	360421	A	G	0.3319	6	5140856	2.64198e-06	0.0698	3557	22.6102
Vascular dementia (mixed)	Interleukin-13	rs9472168	G	A	-0.0506089	43961248	0.549833	0.0846288	360421	G	A	-0.4244	6	43928985	1.08094e-65	0.0248	3557	292.851
Vascular dementia (mixed)	Interleukin-10	rs10457128	A	G	0.141545	105570101	0.106049	0.0875783	360421	A	G	-0.0865	6	106017976	5.23697e-07	0.0172	7681	25.2915
Vascular dementia (mixed)	Interleukin-10	rs10493718	A	C	-0.11345	82597250	0.326905	0.115722	360421	A	C	-0.11	1	83062933	7.15995e-07	0.0222	7681	24.5516
Vascular dementia (mixed)	Interleukin-10	rs11206302	T	C	0.0972433	54208270	0.449806	0.128673	360421	T	C	-0.1189	1	54673943	2.20201e-06	0.0251	7681	22.4397
Vascular dementia (mixed)	Interleukin-10	rs2086656	T	C	-0.0414886	59632755	0.639648	0.0886145	360421	T	C	-0.0789	4	60498473	3.78303e-06	0.0171	7681	21.2893
Vascular dementia (mixed)	Interleukin-10	rs282258	C	T	0.0268011	224050083	0.751529	0.0846465	360421	C	T	-0.0992	2	224914800	1.00099e-09	0.0162	7681	37.4967
Vascular dementia (mixed)	Interleukin-10	rs3025021	C	T	0.0107791	43781426	0.903919	0.0892958	360421	C	T	-0.0947	6	43749163	1.46201e-06	0.0195	7681	23.5847
Vascular dementia (mixed)	Interleukin-10	rs41282660	G	A	-0.14073	44229269	0.248959	0.122068	360421	G	A	0.1194	6	44197006	3.72297e-06	0.0255	7681	21.9244
Vascular dementia (mixed)	Interleukin-10	rs4349809	G	T	-0.0526135	43957093	0.532374	0.0842643	360421	G	T	-0.2853	6	43924830	5.77165e-67	0.0165	7681	298.976
Vascular dementia (mixed)	Interleukin-10	rs465757	A	G	-0.00482122	15599638	0.956308	0.0879997	360421	A	G	0.084	20	15580283	1.17301e-06	0.0174	7681	23.3056
Vascular dementia (mixed)	Interleukin-10	rs7088799	G	T	0.0507413	63256414	0.555137	0.0859904	360421	G	T	0.0852	10	65016174	3.22597e-07	0.0167	7681	26.0283
Vascular dementia (mixed)	Interleukin-8	rs11634944	C	T	-0.0521906	24937946	0.55668	0.0887927	360421	C	T	0.1214	15	25183093	1.29e-06	0.0252	3526	23.2079
Vascular dementia (mixed)	Interleukin-8	rs12075	A	G	-0.0497144	159205564	0.556013	0.0844371	360421	A	G	0.12	1	159175354	3.88302e-07	0.0236	3526	25.8546
Vascular dementia (mixed)	Interleukin-8	rs141926526	C	A	-0.620643	32809028	0.171624	0.454016	360421	C	A	0.6149	7	32848640	2.56998e-06	0.1308	3526	22.1001
Vascular dementia (mixed)	Interleukin-8	rs2673604	A	C	-0.130154	132399360	0.154822	0.0914835	360421	A	C	-0.1266	8	133411607	7.01698e-07	0.0255	3526	24.6483
Vascular dementia (mixed)	Interleukin-6	rs1333040	T	C	-0.0684266	22083405	0.416842	0.0842783	360421	T	C	0.0738	9	22083404	3.16804e-06	0.0158	8189	21.8172
Vascular dementia (mixed)	Interleukin-6	rs13412535	A	G	0.0228682	224010157	0.827643	0.105033	360421	A	G	-0.1164	2	224874874	7.34294e-08	0.0215	8189	29.3109
Vascular dementia (mixed)	Interleukin-6	rs72831623	A	G	-0.233403	47644927	0.167777	0.169209	360421	A	G	0.1973	17	45722293	1.078e-07	0.0372	8189	28.1299
Vascular dementia (mixed)	Interleukin-6	rs73273528	T	C	-0.0409323	51814574	0.882908	0.277914	360421	T	C	0.2672	20	50431113	9.58098e-07	0.0553	8189	23.3465
Vascular dementia (mixed)	Interleukin-6	rs76856708	C	T	0.671021	80695146	0.076722	0.379101	360421	C	T	-0.3289	16	80729043	2.61198e-06	0.07	8189	22.0766
Vascular dementia (mixed)	Interleukin-1-receptor antagonist	rs1054402	C	T	0.049697	116401230	0.61036	0.0975295	360421	C	T	-0.1311	9	119163509	1.13201e-06	0.027	3638	23.5764
Vascular dementia (mixed)	Interleukin-1-receptor antagonist	rs11627423	C	A	-0.0922388	32731417	0.291178	0.0873854	360421	C	A	-0.1171	14	33200623	2.115e-06	0.0247	3638	22.476
Vascular dementia (mixed)	Interleukin-1-receptor antagonist	rs12121840	T	C	0.0713776	165572405	0.714329	0.194995	360421	T	C	0.2692	1	165541642	2.434e-06	0.0571	3638	22.2268
Vascular dementia (mixed)	Interleukin-1-receptor antagonist	rs2809154	T	C	-0.0107858	84153389	0.937888	0.138414	360421	T	C	-0.1786	13	84727524	3.73999e-06	0.0388	3638	21.1885
Vascular dementia (mixed)	Interleukin-1-receptor antagonist	rs61335305	A	C	0.243376	66160736	0.436754	0.31295	360421	A	C	0.4453	15	66453074	1e-06	0.0908	3638	24.051
Vascular dementia (mixed)	Interleukin-1-receptor antagonist	rs9623661	T	C	-0.160312	42697370	0.271857	0.145898	360421	T	C	-0.1966	22	43093376	3.86002e-06	0.0426	3638	21.2984
Vascular dementia (mixed)	Interleukin-1-beta	rs143319329	T	C	-0.067377	128499405	0.891167	0.492423	360421	T	C	0.2801	7	128139459	1.996e-06	0.0715	3309	15.3467
Vascular dementia (mixed)	Interleukin-1-beta	rs61335305	A	C	0.243376	66160736	0.436754	0.31295	360421	A	C	0.2966	15	66453074	1.89601e-06	0.0724	3309	16.7828
Vascular dementia (mixed)	Interleukin-1-beta	rs62015704	G	A	0.0213943	7417906	0.86758	0.128315	360421	G	A	-0.1082	16	7467907	2.08699e-06	0.0283	3309	14.6178
Vascular dementia (mixed)	Interleukin-1-beta	rs9898641	C	T	0.128012	59493672	0.145679	0.0879826	360421	C	T	0.2032	17	57571033	3.59203e-06	0.0454	3309	20.0325
Vascular dementia (mixed)	Hepatocyte growth factor	rs11060254	A	G	0.161818	129331024	0.0740116	0.0905764	360421	A	G	-0.08	12	129815569	1.58402e-06	0.0167	8292	22.9481
Vascular dementia (mixed)	Hepatocyte growth factor	rs150322232	G	A	0.0299583	7890743	0.890921	0.218453	360421	G	A	-0.2104	7	7930374	4.89001e-06	0.0463	8292	20.6504
Vascular dementia (mixed)	Hepatocyte growth factor	rs1698249	C	A	-0.210036	83889842	0.297468	0.201593	360421	C	A	0.1698	14	84356186	4.08799e-06	0.0372	8292	20.8348
Vascular dementia (mixed)	Hepatocyte growth factor	rs2003620	T	C	0.260524	134794733	0.29962	0.251168	360421	T	C	0.2279	7	134479484	2.831e-06	0.0489	8292	21.7206
Vascular dementia (mixed)	Hepatocyte growth factor	rs3748034	T	G	-0.00415794	3444364	0.974186	0.128494	360421	T	G	0.1495	4	3446091	1.81001e-10	0.0234	8292	40.8179
Vascular dementia (mixed)	Hepatocyte growth factor	rs5745687	T	C	-0.293856	81729735	0.164404	0.211344	360421	T	C	-0.3072	7	81359051	2.75106e-14	0.0406	8292	57.252
Vascular dementia (mixed)	Hepatocyte growth factor	rs62481625	C	T	0.0365807	156194766	0.755416	0.117431	360421	C	T	-0.1091	7	155987460	1.17999e-06	0.0225	8292	23.5117
Vascular dementia (mixed)	Interleukin-9	rs41294750	T	C	0.235705	53084968	0.341659	0.247878	360421	T	C	0.3514	1	53550640	2.36499e-06	0.0748	3634	22.0699
Vascular dementia (mixed)	Interleukin-9	rs4880409	T	C	-0.333736	132516716	0.412858	0.407554	360421	T	C	-0.3355	10	134330220	3.49704e-06	0.0723	3634	21.5332
Vascular dementia (mixed)	Interleukin-9	rs61867538	T	C	-0.0579507	1503276	0.784804	0.212223	360421	T	C	0.3566	11	1524506	3.92998e-06	0.0774	3634	21.2266
Vascular dementia (mixed)	Interleukin-9	rs7232268	G	A	0.0650972	70101678	0.763361	0.216219	360421	G	A	-0.2759	18	67768914	2.52499e-06	0.0587	3634	22.0916
Vascular dementia (mixed)	Interleukin-9	rs7242404	A	G	-0.123759	12741268	0.184275	0.0932123	360421	A	G	-0.1228	18	12741267	3.27303e-06	0.0264	3634	21.6366
Vascular dementia (mixed)	Interleukin-9	rs76963786	T	C	-0.223663	31886823	0.265903	0.201037	360421	T	C	-0.2865	12	32039757	4.49604e-07	0.0557	3634	26.4569
Vascular dementia (mixed)	Interleukin-7	rs117509142	C	T	0.103485	86121854	0.662569	0.237149	360421	C	T	0.327	8	87134083	1.99099e-06	0.0688	3409	22.5901
Vascular dementia (mixed)	Interleukin-7	rs141425475	C	T	-0.0822477	17679056	0.783576	0.29945	360421	C	T	0.4781	5	17679165	2.53099e-06	0.1016	3409	22.1437
Vascular dementia (mixed)	Interleukin-7	rs144701438	A	G	-0.239498	66293168	0.513342	0.366406	360421	A	G	-0.4819	18	63960405	9.75304e-07	0.0989	3409	23.7422
Vascular dementia (mixed)	Interleukin-7	rs17091524	C	T	0.544794	56482041	0.104311	0.335402	360421	C	T	-0.4924	14	56948759	1.91399e-06	0.1013	3409	23.6275
Vascular dementia (mixed)	Interleukin-7	rs28793375	T	C	0.0021072	41558099	0.986433	0.123919	360421	T	C	0.1638	8	41415618	4.46396e-06	0.0361	3409	20.588
Vascular dementia (mixed)	Interleukin-7	rs4320361	T	G	-0.0696321	43960774	0.410213	0.0845543	360421	T	G	-0.3245	6	43928511	6.86752e-39	0.0249	3409	169.836
Vascular dementia (mixed)	Interleukin-7	rs62006410	T	C	-0.0342566	102541598	0.727919	0.0984685	360421	T	C	-0.1557	14	103007935	3.38704e-07	0.0303	3409	26.4054
Vascular dementia (mixed)	Interleukin-7	rs75904417	C	A	0.00241209	167796811	0.983823	0.118964	360421	C	A	0.1698	2	168653321	1.16201e-06	0.0349	3409	23.6714
Vascular dementia (mixed)	Interleukin-7	rs77981494	C	T	-0.0284113	17451009	0.923109	0.294362	360421	C	T	0.5178	16	17544866	1.06699e-06	0.1064	3409	23.6832
Vascular dementia (mixed)	Interleukin-7	rs78346957	A	G	-0.0386144	125214944	0.924063	0.405115	360421	A	G	0.4588	10	126903513	4.51305e-06	0.1007	3409	20.7581
Vascular dementia (mixed)	Interleukin-5	rs11680908	G	A	-0.22352	109460295	0.236562	0.188844	360421	G	A	-0.2634	2	110076751	2.03002e-06	0.0554	3364	22.6054
Vascular dementia (mixed)	Interleukin-5	rs6737109	C	T	-0.0692124	22956659	0.417746	0.0854116	360421	C	T	-0.116	2	23179531	2.399e-06	0.0247	3364	22.0558
Vascular dementia (mixed)	Interleukin-5	rs72831687	A	G	0.281182	16092129	0.405871	0.338291	360421	A	G	-0.5239	6	16092360	1.69099e-06	0.1109	3364	22.3169
Vascular dementia (mixed)	Interleukin-5	rs73040130	C	T	-0.0731128	36255288	0.692009	0.184568	360421	C	T	-0.2638	19	36746190	6.00399e-07	0.0529	3364	24.8678
Vascular dementia (mixed)	Interleukin-5	rs7767396	G	A	-0.0575537	43959313	0.494041	0.0841557	360421	G	A	-0.1515	6	43927050	7.69006e-10	0.0246	3364	37.9276
Vascular dementia (mixed)	Interleukin-4	rs10512267	C	T	-0.0663221	99427847	0.435076	0.08497	360421	C	T	0.0824	9	102190129	2.93697e-07	0.0161	8124	26.1941
Vascular dementia (mixed)	Interleukin-4	rs116705532	G	T	-0.285263	113162547	0.568472	0.500195	360421	G	T	0.4678	1	113705169	1.75501e-06	0.0978	8124	22.8793
Vascular dementia (mixed)	Interleukin-4	rs117146485	C	T	-0.144312	135932411	0.643557	0.311869	360421	C	T	0.2924	9	138824257	2.70901e-06	0.0629	8124	21.6099
Vascular dementia (mixed)	Interleukin-4	rs17713451	A	G	0.0273521	151465386	0.836473	0.132515	360421	A	G	0.1274	7	151162472	4.97004e-07	0.0253	8124	25.357
Vascular dementia (mixed)	Interleukin-4	rs73023729	A	G	-0.0360933	159232998	0.859407	0.203768	360421	A	G	-0.1796	6	159654030	9.03296e-07	0.0366	8124	24.0797
Vascular dementia (mixed)	Interleukin-4	rs7613691	G	A	0.0369561	147935804	0.847296	0.191911	360421	G	A	-0.1775	3	147653591	4.048e-06	0.0384	8124	21.3665
Vascular dementia (mixed)	Interleukin-4	rs9508291	C	T	-0.0852757	29136483	0.658699	0.193058	360421	C	T	0.1676	13	29710620	3.03201e-06	0.0359	8124	21.7951
Vascular dementia (mixed)	Interleukin-4	rs9941733	G	A	0.12074	393417	0.278392	0.11139	360421	G	A	-0.114	20	374061	6.88098e-07	0.0229	8124	24.7821
Vascular dementia (mixed)	Interleukin-2 receptor antagonist	rs11241559	G	T	0.136932	120641005	0.157598	0.0968951	360421	G	T	0.1264	5	119976700	2.00198e-06	0.0266	3677	22.5804
Vascular dementia (mixed)	Interleukin-2 receptor antagonist	rs117244812	A	G	0.413275	6539990	0.392803	0.48362	360421	A	G	-0.7064	17	6443310	2.10199e-06	0.1488	3677	22.537
Vascular dementia (mixed)	Interleukin-2 receptor antagonist	rs12722497	A	C	-0.118289	6053965	0.48536	0.16954	360421	A	C	0.6279	10	6095928	1.57217e-38	0.0485	3677	167.609
Vascular dementia (mixed)	Interleukin-2 receptor antagonist	rs185231391	C	T	-0.507857	59373953	0.328041	0.519245	360421	C	T	-0.8503	3	59359679	1.47001e-06	0.1809	3677	22.0936
Vascular dementia (mixed)	Interleukin-2 receptor antagonist	rs4733117	C	A	0.0183223	32280094	0.85987	0.103786	360421	C	A	-0.1369	8	32137610	2.627e-06	0.0292	3677	21.9807
Vascular dementia (mixed)	Interleukin-2 receptor antagonist	rs61705228	T	C	0.0384353	100275145	0.864628	0.225445	360421	T	C	0.3303	4	101196302	3.98804e-06	0.0716	3677	21.281
Vascular dementia (mixed)	Interleukin-2	rs12051139	C	T	-0.0163234	86885068	0.848298	0.0853328	360421	C	T	0.1131	16	86918674	4.76201e-06	0.0247	3475	20.9668
Vascular dementia (mixed)	Interleukin-2	rs13412535	A	G	0.0228682	224010157	0.827643	0.105033	360421	A	G	0.1764	2	224874874	1.181e-07	0.0332	3475	28.2307
Vascular dementia (mixed)	Interleukin-2	rs170117	T	C	0.0144205	54524213	0.904964	0.120781	360421	T	C	-0.1617	4	55390380	3.86696e-06	0.0349	3475	21.4669
Vascular dementia (mixed)	Interleukin-2	rs2807544	G	A	-0.109401	14877749	0.207811	0.0868534	360421	G	A	-0.1175	1	15204245	3.41201e-06	0.0253	3475	21.5692
Vascular dementia (mixed)	Interleukin-2	rs4634519	G	A	0.0901872	67727941	0.339339	0.0943901	360421	G	A	0.1261	7	67192928	2.76898e-06	0.0269	3475	21.9748
Vascular dementia (mixed)	Interleukin-2	rs61335305	A	C	0.243376	66160736	0.436754	0.31295	360421	A	C	0.4514	15	66453074	7.31897e-07	0.0918	3475	24.179
Vascular dementia (mixed)	Interleukin-2	rs62124990	T	G	0.156078	19038882	0.610156	0.306126	360421	T	G	-0.6961	2	19238636	3.21899e-06	0.1495	3475	21.6801
Vascular dementia (mixed)	Interleukin-2	rs7615304	G	A	0.0472208	156957914	0.574885	0.0841919	360421	G	A	0.1172	3	156675703	1.21001e-06	0.0242	3475	23.4544
Vascular dementia (mixed)	Interleukin-2	rs80336398	C	T	0.577164	64075258	0.0300165	0.26599	360421	C	T	-0.4001	3	64060934	2.81702e-06	0.0858	3475	21.7452
Vascular dementia (mixed)	Interferon gamma	rs10487554	A	G	0.00257802	149670595	0.97798	0.0934035	360421	A	G	-0.0895	7	149367686	1.087e-06	0.0183	7701	23.919
Vascular dementia (mixed)	Interferon gamma	rs113600793	A	C	-0.22775	47384095	0.210704	0.181962	360421	A	C	0.1829	17	45461461	8.94994e-07	0.0373	7701	24.0442
Vascular dementia (mixed)	Interferon gamma	rs115729819	G	A	0.143076	168783516	0.585183	0.262127	360421	G	A	-0.2484	4	169704667	1.38201e-06	0.0515	7701	23.2642
Vascular dementia (mixed)	Interferon gamma	rs11843756	G	T	0.070238	48680756	0.73724	0.209347	360421	G	T	-0.184	13	49254892	3.08901e-06	0.0393	7701	21.9205
Vascular dementia (mixed)	Interferon gamma	rs12420286	C	T	0.149048	103907166	0.56475	0.258854	360421	C	T	-0.2376	11	103777894	2.083e-06	0.0501	7701	22.4914
Vascular dementia (mixed)	Interferon gamma	rs1867282	T	C	0.0176385	99409865	0.836234	0.0853281	360421	T	C	0.0774	9	102172147	3.15203e-06	0.0166	7701	21.7403
Vascular dementia (mixed)	Interferon gamma	rs2073438	A	G	0.0256231	6996757	0.790236	0.0963262	360421	A	G	0.0898	17	6900076	1.67598e-06	0.0188	7701	22.8159
Vascular dementia (mixed)	Interferon gamma	rs74148555	T	C	-0.0464555	90320085	0.874613	0.294392	360421	T	C	-0.3732	10	92079842	2.635e-06	0.0774	7701	23.2488
Vascular dementia (mixed)	Interferon gamma	rs78296352	T	G	-0.0931499	22495351	0.797949	0.363863	360421	T	G	0.343	1	22821844	1.38299e-07	0.0652	7701	27.6753
Vascular dementia (mixed)	Growth-regulated protein alpha	rs1113500	T	G	-0.0775078	108052820	0.364438	0.0854608	360421	T	G	0.1174	1	108595442	1.57101e-06	0.0244	3505	23.1503
Vascular dementia (mixed)	Growth-regulated protein alpha	rs12075	A	G	-0.0497144	159205564	0.556013	0.0844371	360421	A	G	0.3751	1	159175354	1.24394e-55	0.0237	3505	250.494
Vascular dementia (mixed)	Growth-regulated protein alpha	rs140734053	A	G	-0.356015	5359496	0.451669	0.473024	360421	A	G	0.7257	10	5401459	3.578e-06	0.1561	3505	21.6127
Vascular dementia (mixed)	Growth-regulated protein alpha	rs185768063	G	A	0.0121521	16494752	0.962504	0.258492	360421	G	A	-0.3998	6	16494983	1.456e-07	0.076	3505	27.6731
Vascular dementia (mixed)	Growth-regulated protein alpha	rs188345231	T	C	0.969888	41579831	0.00413523	0.338216	360421	T	C	0.623	8	41437350	4.342e-06	0.1323	3505	22.1746
Vascular dementia (mixed)	Growth-regulated protein alpha	rs2422841	A	G	-0.0995563	3099706	0.414838	0.122094	360421	A	G	-0.1657	20	3080352	4.65597e-06	0.0361	3505	21.0684
Vascular dementia (mixed)	Growth-regulated protein alpha	rs508977	G	T	-0.0116681	73896666	0.904927	0.09769	360421	G	T	0.3802	4	74762383	7.55788e-42	0.028	3505	184.378
Vascular dementia (mixed)	Growth-regulated protein alpha	rs62024303	G	A	-0.0374497	88327931	0.859866	0.212126	360421	G	A	0.3053	15	88871162	4.40798e-06	0.0666	3505	21.0138
Vascular dementia (mixed)	Growth-regulated protein alpha	rs78653452	T	G	0.0938047	9781407	0.828184	0.432217	360421	T	G	-0.7362	20	9762055	1.20801e-06	0.1558	3505	22.3284
Vascular dementia (mixed)	Granulocyte-colony stimulating factor	rs115256310	G	A	0.31373	72103864	0.53173	0.501673	360421	G	A	0.6821	5	71399691	6.72605e-07	0.136	7904	25.1547
Vascular dementia (mixed)	Granulocyte-colony stimulating factor	rs11903143	G	A	-0.0219874	29369594	0.811818	0.0923528	360421	G	A	-0.087	2	29592460	6.35199e-07	0.0176	7904	24.435
Vascular dementia (mixed)	Granulocyte-colony stimulating factor	rs147128865	T	C	0.247955	34972769	0.382849	0.284137	360421	T	C	0.27	9	34972766	4.923e-06	0.0587	7904	21.1569
Vascular dementia (mixed)	Granulocyte-colony stimulating factor	rs1817411	T	C	-0.148017	97586100	0.150164	0.102864	360421	T	C	0.089	8	98598328	3.09899e-06	0.0191	7904	21.7127
Vascular dementia (mixed)	Granulocyte-colony stimulating factor	rs2671444	A	G	-0.0163089	101158297	0.852555	0.0877486	360421	A	G	-0.0784	12	101552075	2.48399e-06	0.0166	7904	22.3057
Vascular dementia (mixed)	Granulocyte-colony stimulating factor	rs74148555	T	C	-0.0464555	90320085	0.874613	0.294392	360421	T	C	-0.3715	10	92079842	1.55099e-06	0.0755	7904	24.2116
Vascular dementia (mixed)	Granulocyte-colony stimulating factor	rs77318030	C	T	0.0541709	54544688	0.800391	0.214249	360421	C	T	0.2045	19	55055897	2.21101e-06	0.0428	7904	22.8296
Vascular dementia (mixed)	Fibroblast growth factor basic	rs13412535	A	G	0.0228682	224010157	0.827643	0.105033	360421	A	G	-0.1112	2	224874874	7.34497e-07	0.0225	7565	24.4256
Vascular dementia (mixed)	Fibroblast growth factor basic	rs145577605	A	G	-0.0561063	27642232	0.810777	0.234339	360421	A	G	0.2081	6	27610011	9.63896e-07	0.0428	7565	23.6405
Vascular dementia (mixed)	Fibroblast growth factor basic	rs747334	G	A	-0.142732	90984987	0.0889488	0.0839124	360421	G	A	-0.0751	10	92744744	4.52804e-06	0.0164	7565	20.9697
Vascular dementia (mixed)	Fibroblast growth factor basic	rs75168112	C	T	0.0219069	73418832	0.837428	0.106766	360421	C	T	0.1001	18	71086067	2.99902e-06	0.0214	7565	21.8797
Vascular dementia (mixed)	Fibroblast growth factor basic	rs9907295	T	C	-0.0880434	35930309	0.519066	0.136547	360421	T	C	-0.1319	17	34257313	7.94804e-07	0.0269	7565	24.0428
Vascular dementia (mixed)	Eotaxin	rs11087905	A	C	0.120789	24133015	0.173562	0.0887603	360421	A	C	0.0941	21	25505329	5.47697e-07	0.0189	8153	24.7888
Vascular dementia (mixed)	Eotaxin	rs112347425	T	C	0.336211	46419397	0.0234407	0.14836	360421	T	C	0.158	3	46460888	8.64709e-09	0.0277	8153	32.5353
Vascular dementia (mixed)	Eotaxin	rs12075	A	G	-0.0497144	159205564	0.556013	0.0844371	360421	A	G	0.1671	1	159175354	1.33199e-26	0.0156	8153	114.737
Vascular dementia (mixed)	Eotaxin	rs1476670	C	A	0.00786065	44042523	0.945203	0.114366	360421	C	A	0.1007	1	44508195	3.51399e-06	0.0217	8153	21.5347
Vascular dementia (mixed)	Eotaxin	rs2024050	G	A	-0.127809	75831075	0.436534	0.164266	360421	G	A	-0.1728	7	75460393	1.104e-08	0.0303	8153	32.5239
Vascular dementia (mixed)	Eotaxin	rs2210755	C	T	0.220193	77608907	0.066839	0.120143	360421	C	T	0.1104	9	80223823	4.854e-06	0.0242	8153	20.8117
Vascular dementia (mixed)	Eotaxin	rs2211994	C	T	-0.0522786	16675274	0.579281	0.0942915	360421	C	T	-0.0885	21	18047593	6.07897e-07	0.0177	8153	25
Vascular dementia (mixed)	Eotaxin	rs2228467	C	T	0.235621	42864624	0.134979	0.157632	360421	C	T	0.4163	3	42906116	2.27091e-46	0.0292	8153	203.258
Vascular dementia (mixed)	Eotaxin	rs2419841	C	T	0.0193302	113576224	0.901041	0.155454	360421	C	T	0.1277	10	115335983	4.97794e-06	0.0279	8153	20.9495
Vascular dementia (mixed)	Eotaxin	rs5746492	G	A	-0.0508082	17911167	0.654458	0.113518	360421	G	A	-0.0954	22	18393933	3.95904e-06	0.0207	8153	21.2401
Vascular dementia (mixed)	Eotaxin	rs5754733	A	C	0.116227	33873606	0.293619	0.110669	360421	A	C	-0.1042	22	34269594	1.06299e-06	0.0214	8153	23.7087
Vascular dementia (mixed)	Eotaxin	rs59808887	T	C	0.0279906	31846414	0.869288	0.17009	360421	T	C	-0.1673	5	31846520	2.91099e-06	0.0358	8153	21.8387
Vascular dementia (mixed)	Eotaxin	rs75426604	A	C	0.142532	35388508	0.328415	0.145841	360421	A	C	-0.1366	14	35857714	2.52802e-06	0.0291	8153	22.0351
Vascular dementia (mixed)	Eotaxin	rs79722574	T	C	-0.135068	34292033	0.266316	0.121509	360421	T	C	-0.1113	17	32619052	1.06101e-06	0.0228	8153	23.8298
Vascular dementia (mixed)	Eotaxin	rs9317045	C	A	-0.089261	59055904	0.448334	0.117728	360421	C	A	-0.1182	13	59630038	5.82197e-07	0.0237	8153	24.8736
Vascular dementia (multiple infarctions)	CTACK	rs116303454	A	G	-0.183356	27253164	0.355256	0.198343	360612	A	G	0.383	3	27294655	3.27198e-06	0.0816	3631	22.0301
Vascular dementia (multiple infarctions)	CTACK	rs2070074	G	A	-0.0100803	34649445	0.92186	0.102764	360612	G	A	-0.4467	9	34649442	1.78484e-32	0.0374	3631	142.656
Vascular dementia (multiple infarctions)	CTACK	rs2731674	G	T	-0.0181053	177412889	0.807251	0.0742099	360612	G	T	0.1333	5	176839890	5.63495e-07	0.0267	3631	24.9251
Vascular dementia (multiple infarctions)	CTACK	rs3766110	C	A	0.135051	169545945	0.0772343	0.076431	360612	C	A	0.1287	1	169515183	3.85496e-06	0.0278	3631	21.4322
Vascular dementia (multiple infarctions)	CTACK	rs55764737	C	T	-0.0746747	61031215	0.782009	0.269874	360612	C	T	-0.5313	15	61323414	4.61796e-08	0.0972	3631	29.8777
Vascular dementia (multiple infarctions)	CTACK	rs57338032	G	A	0.0660642	78506597	0.448062	0.0870812	360612	G	A	-0.1583	15	78798939	6.22802e-07	0.0317	3631	24.9369
Vascular dementia (multiple infarctions)	CTACK	rs7333764	T	C	-0.119574	33634664	0.487582	0.172257	360612	T	C	0.2773	13	34208801	2.85397e-06	0.0593	3631	21.8671
Vascular dementia (multiple infarctions)	CTACK	rs76395525	A	G	0.210142	79449049	0.53279	0.336899	360612	A	G	0.5277	15	79741391	9.54905e-07	0.1083	3631	23.742
Vascular dementia (multiple infarctions)	beta-nerve growth factor	rs28637706	T	G	-0.0323955	33794463	0.649582	0.0713019	360612	T	G	-0.1589	19	34285368	1.42298e-09	0.0263	3531	36.5037
Vascular dementia (multiple infarctions)	beta-nerve growth factor	rs67476890	T	C	-0.122627	62499295	0.240241	0.104418	360612	T	C	0.1769	15	62791494	3.12702e-06	0.0379	3531	21.786
Vascular dementia (multiple infarctions)	beta-nerve growth factor	rs71641308	T	C	-0.0886408	77621033	0.427608	0.111738	360612	T	C	0.2043	1	78086718	2.30102e-06	0.0432	3531	22.365
Vascular dementia (multiple infarctions)	beta-nerve growth factor	rs72780728	A	G	0.0230061	17561702	0.840323	0.114185	360612	A	G	0.1883	10	17603701	2.99302e-06	0.0403	3531	21.8319
Vascular dementia (multiple infarctions)	beta-nerve growth factor	rs73472576	C	T	-0.020429	74456947	0.756195	0.0657979	360612	C	T	0.1181	18	72124182	2.689e-06	0.0252	3531	21.9634
Vascular dementia (multiple infarctions)	beta-nerve growth factor	rs7970581	G	T	0.0912927	112827443	0.216405	0.0738528	360612	G	T	-0.138	12	113265248	9.27107e-07	0.0282	3531	23.9475
Vascular dementia (multiple infarctions)	beta-nerve growth factor	rs9436119	A	G	0.0262846	150495277	0.693079	0.0665973	360612	A	G	-0.1121	1	150467753	3.90598e-06	0.0246	3531	20.7654
Vascular dementia (multiple infarctions)	Vascular endothelial growth factor	rs10153304	A	G	0.278596	7818613	0.0175691	0.117324	360612	A	G	0.1547	17	7721931	1.94299e-06	0.0325	7118	22.6576
Vascular dementia (multiple infarctions)	Vascular endothelial growth factor	rs10934631	C	T	-0.090831	122978753	0.325582	0.0923971	360612	C	T	0.1151	3	122697600	2.46899e-06	0.0245	7118	22.0708
Vascular dementia (multiple infarctions)	Vascular endothelial growth factor	rs10967186	C	T	-0.0335922	2617099	0.611426	0.0661213	360612	C	T	-0.0898	9	2617099	1.232e-07	0.017	7118	27.9033
Vascular dementia (multiple infarctions)	Vascular endothelial growth factor	rs13209117	A	G	0.0523142	44184028	0.486768	0.0752226	360612	A	G	0.1302	6	44151765	5.28202e-11	0.0201	7118	41.9595
Vascular dementia (multiple infarctions)	Vascular endothelial growth factor	rs143479231	A	G	-0.124439	193393005	0.456042	0.166947	360612	A	G	-0.2598	3	193110794	1.895e-07	0.0491	7118	27.9972
Vascular dementia (multiple infarctions)	Vascular endothelial growth factor	rs4082730	A	G	0.254221	89980326	0.20665	0.20131	360612	A	G	0.2522	15	90523558	2.63797e-06	0.0534	7118	22.3053
Vascular dementia (multiple infarctions)	Vascular endothelial growth factor	rs6921438	A	G	0.0591501	43957870	0.364982	0.0652933	360612	A	G	-0.49	6	43925607	2.0893e-171	0.0175	7118	784
Vascular dementia (multiple infarctions)	Vascular endothelial growth factor	rs73418461	A	G	-0.047934	118463484	0.803022	0.192168	360612	A	G	-0.2492	10	120222996	1.67498e-06	0.0521	7118	22.8781
Vascular dementia (multiple infarctions)	Vascular endothelial growth factor	rs8045833	A	G	0.035934	88509031	0.647834	0.0786693	360612	A	G	0.108	16	88575439	2.828e-07	0.0211	7118	26.1989
Vascular dementia (multiple infarctions)	Vascular endothelial growth factor	rs9472183	G	A	0.0125068	43972465	0.84827	0.0653686	360612	G	A	0.1282	6	43940202	5.18561e-14	0.017	7118	56.8693
Vascular dementia (multiple infarctions)	Macrophage Migration Inhibitory Factor	rs113218956	A	G	0.33243	24828867	0.52493	0.522881	360612	A	G	-0.8948	22	25224834	2.26199e-06	0.1879	3494	22.6777
Vascular dementia (multiple infarctions)	Macrophage Migration Inhibitory Factor	rs118055855	C	T	-0.0671254	29867025	0.856345	0.370798	360612	C	T	-0.6907	11	29888572	4.12601e-06	0.15	3494	21.203
Vascular dementia (multiple infarctions)	Macrophage Migration Inhibitory Factor	rs12594190	G	A	0.128568	24791308	0.0714793	0.071331	360612	G	A	-0.1355	15	25036455	3.70203e-07	0.0267	3494	25.7547
Vascular dementia (multiple infarctions)	Macrophage Migration Inhibitory Factor	rs13142904	T	C	0.0635458	53452247	0.578537	0.114389	360612	T	C	-0.223	4	54318414	2.556e-07	0.0425	3494	27.5316
Vascular dementia (multiple infarctions)	Macrophage Migration Inhibitory Factor	rs141009259	C	T	0.207003	207111559	0.49142	0.300854	360612	C	T	0.6178	2	207976283	2.47201e-06	0.1322	3494	21.839
Vascular dementia (multiple infarctions)	Macrophage Migration Inhibitory Factor	rs78098071	C	T	0.537552	163882733	0.0359724	0.256314	360612	C	T	0.4867	5	163309739	1.77902e-07	0.0918	3494	28.1085
Vascular dementia (multiple infarctions)	TRAIL	rs11618126	G	A	-1.0363	50252103	0.101274	0.63239	360612	G	A	-0.8908	13	50826239	1.45999e-06	0.1914	8186	21.6609
Vascular dementia (multiple infarctions)	TRAIL	rs11657269	G	A	0.0778679	6416464	0.467637	0.107207	360612	G	A	-0.1188	17	6319784	4.78101e-06	0.026	8186	20.8779
Vascular dementia (multiple infarctions)	TRAIL	rs11699445	G	T	-0.0849528	15770145	0.203763	0.0668444	360612	G	T	-0.0746	20	15750790	3.26798e-06	0.0161	8186	21.4697
Vascular dementia (multiple infarctions)	TRAIL	rs13185784	A	G	0.15248	180267068	0.0401365	0.0742954	360612	A	G	0.0846	5	179694068	3.89798e-06	0.0183	8186	21.3717
Vascular dementia (multiple infarctions)	TRAIL	rs138987090	G	A	0.312653	32786284	0.265824	0.280979	360612	G	A	0.7497	18	30366247	4.50194e-23	0.0752	8186	99.3892
Vascular dementia (multiple infarctions)	TRAIL	rs146783010	G	A	0.0526225	89527045	0.911668	0.474356	360612	G	A	0.6016	11	89260213	4.83203e-06	0.135	8186	19.8586
Vascular dementia (multiple infarctions)	TRAIL	rs193112415	C	T	0.285191	31255157	0.226374	0.235744	360612	C	T	1.0421	18	28835120	2.14585e-62	0.0623	8186	279.797
Vascular dementia (multiple infarctions)	TRAIL	rs57396456	C	T	0.272322	30365911	0.218592	0.22135	360612	C	T	0.5626	18	27945877	1.25199e-27	0.0518	8186	117.961
Vascular dementia (multiple infarctions)	TRAIL	rs62093514	T	C	-0.0478475	31651014	0.830201	0.223124	360612	T	C	1.0618	18	29230977	6.85962e-82	0.0552	8186	370.005
Vascular dementia (multiple infarctions)	TRAIL	rs73039026	C	A	0.348432	172442691	0.135614	0.233483	360612	C	A	0.2999	3	172160481	2.024e-06	0.0635	8186	22.3052
Vascular dementia (multiple infarctions)	TRAIL	rs747324	C	T	0.000112937	74222941	0.998766	0.073006	360612	C	T	0.0855	14	74689644	1.60702e-06	0.0178	8186	23.0724
Vascular dementia (multiple infarctions)	TRAIL	rs74778900	T	C	-0.365782	30506300	0.206761	0.289724	360612	T	C	0.5906	18	28086266	2.58583e-28	0.0532	8186	123.243
Vascular dementia (multiple infarctions)	TRAIL	rs75928541	A	G	0.0474829	16400148	0.826588	0.216738	360612	A	G	0.275	4	16401771	4.24004e-06	0.0593	8186	21.5058
Vascular dementia (multiple infarctions)	TRAIL	rs79287178	A	G	0.118196	172576710	0.475697	0.165717	360612	A	G	-0.4317	3	172294500	9.11801e-25	0.0421	8186	105.148
Vascular dementia (multiple infarctions)	Tumor necrosis factor beta	rs10925040	T	C	0.0792034	247459396	0.250351	0.0689026	360612	T	C	0.1755	1	247622698	2.666e-06	0.0373	1559	22.1379
Vascular dementia (multiple infarctions)	Tumor necrosis factor beta	rs753274	T	C	0.0962552	14325650	0.15119	0.0670609	360612	T	C	-0.1736	19	14436462	2.773e-06	0.0371	1559	21.8953
Vascular dementia (multiple infarctions)	Tumor necrosis factor beta	rs7629875	G	A	-0.0279896	174667832	0.837728	0.136667	360612	G	A	-0.3766	3	174385622	1.373e-06	0.0774	1559	23.6744
Vascular dementia (multiple infarctions)	Tumor necrosis factor beta	rs78296352	T	G	-0.59749	22495351	0.0296934	0.274814	360612	T	G	1.2215	1	22821844	4.75773e-21	0.1366	1559	79.9623
Vascular dementia (multiple infarctions)	Tumor necrosis factor alpha	rs10834997	A	G	-0.125821	26505401	0.0754102	0.0707666	360612	A	G	-0.1247	11	26526948	1.32902e-06	0.0258	3454	23.3611
Vascular dementia (multiple infarctions)	Tumor necrosis factor alpha	rs115669577	A	G	-0.356427	123440293	0.468259	0.491411	360612	A	G	0.9889	4	124361448	8.284e-07	0.1995	3454	24.5708
Vascular dementia (multiple infarctions)	Tumor necrosis factor alpha	rs79105320	A	G	0.0731712	18959850	0.818624	0.319086	360612	A	G	0.5605	8	18817360	3.59203e-06	0.1179	3454	22.6008
Vascular dementia (multiple infarctions)	Tumor necrosis factor alpha	rs8121916	A	C	-0.0185385	12420677	0.804932	0.0750641	360612	A	C	0.1306	20	12401325	2.72301e-06	0.0278	3454	22.0697
Vascular dementia (multiple infarctions)	Stromal-cell-derived factor 1 alpha	rs10474392	G	A	0.0118254	92198776	0.875494	0.0754728	360612	G	A	-0.0962	5	91494593	1.238e-06	0.0178	5998	29.2086
Vascular dementia (multiple infarctions)	Stromal-cell-derived factor 1 alpha	rs12407262	A	G	0.0787803	63354605	0.456477	0.105794	360612	A	G	0.1179	1	63820276	3.98804e-06	0.0266	5998	19.6456
Vascular dementia (multiple infarctions)	Stromal-cell-derived factor 1 alpha	rs139840550	A	G	0.388643	38688625	0.0853022	0.22586	360612	A	G	0.1834	9	38688622	3.788e-06	0.0549	5998	11.1597
Vascular dementia (multiple infarctions)	Stromal-cell-derived factor 1 alpha	rs149893336	G	A	-0.430171	170311440	0.160349	0.306412	360612	G	A	0.5034	4	171232591	4.52397e-06	0.1081	5998	21.6858
Vascular dementia (multiple infarctions)	Stromal-cell-derived factor 1 alpha	rs4581824	G	T	-0.0975478	9074853	0.154343	0.0684854	360612	G	T	0.0701	19	9185529	3.05e-06	0.0173	5998	16.4189
Vascular dementia (multiple infarctions)	Stromal-cell-derived factor 1 alpha	rs482700	A	G	-0.0311002	115146334	0.703986	0.0818542	360612	A	G	-0.0893	4	116067490	1.56899e-06	0.0203	5998	19.3513
Vascular dementia (multiple infarctions)	Stromal-cell-derived factor 1 alpha	rs67689854	A	C	-0.118037	89558819	0.145307	0.0810519	360612	A	C	-0.0681	16	89625227	3.07199e-06	0.0195	5998	12.1962
Vascular dementia (multiple infarctions)	Stromal-cell-derived factor 1 alpha	rs9267091	A	G	-0.0139513	31446032	0.861915	0.0802091	360612	A	G	0.0781	6	31413809	3.63396e-06	0.0203	5998	14.8016
Vascular dementia (multiple infarctions)	Stem cell growth factor beta	rs112346514	T	C	-0.0129704	12297173	0.939022	0.16955	360612	T	C	-0.3314	19	12407988	2.37301e-06	0.0711	3682	21.7253
Vascular dementia (multiple infarctions)	Stem cell growth factor beta	rs116924815	T	C	0.194699	50727476	0.355372	0.210663	360612	T	C	0.6079	19	51230733	1.74381e-16	0.0738	3682	67.8503
Vascular dementia (multiple infarctions)	Stem cell growth factor beta	rs117716477	A	C	0.133782	103847180	0.612506	0.26413	360612	A	C	0.8384	12	104240958	1.34215e-23	0.0841	3682	99.3826
Vascular dementia (multiple infarctions)	Stem cell growth factor beta	rs12480722	C	T	-0.119423	20248260	0.219723	0.0973081	360612	C	T	-0.1624	20	20228904	4.72204e-06	0.0355	3682	20.9274
Vascular dementia (multiple infarctions)	Stem cell growth factor beta	rs139413256	A	G	-0.0420889	146182552	0.86984	0.256856	360612	A	G	-0.5377	7	145879644	7.04304e-07	0.1084	3682	24.6049
Vascular dementia (multiple infarctions)	Stem cell growth factor beta	rs143829871	C	T	0.113427	47555755	0.314044	0.112664	360612	C	T	0.1902	3	47597245	1.89701e-06	0.04	3682	22.61
Vascular dementia (multiple infarctions)	Stem cell growth factor beta	rs151194174	A	G	0.0599693	20956159	0.730036	0.173784	360612	A	G	0.4635	7	20995778	1.12899e-06	0.0942	3682	24.2102
Vascular dementia (multiple infarctions)	Stem cell growth factor beta	rs17876031	G	A	-0.0196675	177404118	0.777254	0.0695212	360612	G	A	0.1514	5	176831119	2.24999e-09	0.0255	3682	35.251
Vascular dementia (multiple infarctions)	Stem cell growth factor beta	rs264162	G	A	0.0198433	10944028	0.761558	0.0653954	360612	G	A	-0.1097	18	10944026	2.68497e-06	0.0234	3682	21.9777
Vascular dementia (multiple infarctions)	Stem cell growth factor beta	rs34911860	A	G	-0.163369	79885030	0.522369	0.255384	360612	A	G	-0.3675	1	80350715	3.23698e-06	0.0789	3682	21.6951
Vascular dementia (multiple infarctions)	Stem cell growth factor beta	rs4656185	A	G	0.114546	169507088	0.105354	0.0707321	360612	A	G	0.205	1	169476326	1.16011e-15	0.0256	3682	64.1251
Vascular dementia (multiple infarctions)	Stem cell growth factor beta	rs4737732	G	A	0.0667022	65421393	0.356137	0.0722863	360612	G	A	0.1147	8	66333628	4.67595e-06	0.0252	3682	20.7169
Vascular dementia (multiple infarctions)	Stem cell growth factor beta	rs7762066	C	T	0.0398151	94468249	0.607439	0.0775016	360612	C	T	-0.1389	6	95177967	3.49502e-06	0.0299	3682	21.5805
Vascular dementia (multiple infarctions)	Stem cell growth factor beta	rs78217154	C	T	-0.424319	100541844	0.0617092	0.227105	360612	C	T	-0.3997	8	101554072	3.77303e-06	0.0864	3682	21.4013
Vascular dementia (multiple infarctions)	Stem cell factor	rs113127926	A	C	-0.13174	97971174	0.421515	0.163897	360612	A	C	0.1982	14	98437511	2.27002e-06	0.042	8290	22.2694
Vascular dementia (multiple infarctions)	Stem cell factor	rs1557570	T	G	0.124573	169538606	0.0772503	0.0705049	360612	T	G	0.1186	1	169507844	2.73905e-12	0.017	8290	48.6711
Vascular dementia (multiple infarctions)	Stem cell factor	rs1568119	T	C	-0.0812207	33385679	0.851787	0.434709	360612	T	C	-0.5906	8	33243197	1.24e-07	0.1129	8290	27.3652
Vascular dementia (multiple infarctions)	Stem cell factor	rs1942355	T	C	0.0317844	71694503	0.629377	0.0658601	360612	T	C	-0.0716	18	69361739	4.69602e-06	0.0157	8290	20.7982
Vascular dementia (multiple infarctions)	Stem cell factor	rs4841899	C	T	-0.0143529	134532566	0.847159	0.0744657	360612	C	T	0.1004	9	137424412	1.77799e-08	0.0178	8290	31.8147
Vascular dementia (multiple infarctions)	Stem cell factor	rs635634	T	C	-0.0952748	133279427	0.237989	0.0807395	360612	T	C	-0.1032	9	136155000	6.74295e-08	0.0191	8290	29.1939
Vascular dementia (multiple infarctions)	Stem cell factor	rs78666213	G	T	0.0105567	179217495	0.962258	0.223091	360612	G	T	0.2744	4	180138649	2.59298e-06	0.0576	8290	22.6946
Vascular dementia (multiple infarctions)	Stem cell factor	rs80271436	A	G	-0.133888	133022383	0.510583	0.203498	360612	A	G	-0.237	9	135897770	9.95291e-07	0.0485	8290	23.8788
Vascular dementia (multiple infarctions)	Interleukin-16	rs117217798	T	C	0.0856761	33156215	0.46693	0.117771	360612	T	C	-0.2036	17	31483233	4.15298e-06	0.0444	3483	21.0276
Vascular dementia (multiple infarctions)	Interleukin-16	rs117916513	A	G	-0.0401186	121393565	0.876214	0.25755	360612	A	G	-0.502	11	121264274	3.78504e-07	0.0986	3483	25.9211
Vascular dementia (multiple infarctions)	Interleukin-16	rs1255143	T	C	0.134346	128253936	0.0415413	0.0659181	360612	T	C	0.1306	10	130052200	7.09594e-08	0.0242	3483	29.1243
Vascular dementia (multiple infarctions)	Interleukin-16	rs12765671	A	G	0.436577	104924411	0.215947	0.352825	360612	A	G	-0.6023	10	106684169	4.83805e-06	0.1318	3483	20.8831
Vascular dementia (multiple infarctions)	Interleukin-16	rs144691581	A	G	-0.13852	96410095	0.533646	0.222539	360612	A	G	0.4882	15	96953325	4.20001e-07	0.0967	3483	25.4884
Vascular dementia (multiple infarctions)	Interleukin-16	rs1801020	G	A	-0.0156865	177409531	0.832309	0.0740835	360612	G	A	-0.1733	5	176836532	4.53002e-10	0.0272	3483	40.5938
Vascular dementia (multiple infarctions)	Interleukin-16	rs4253283	C	T	0.0485548	186244057	0.494156	0.0710163	360612	C	T	-0.146	4	187165211	1.74598e-08	0.0262	3483	31.053
Vascular dementia (multiple infarctions)	Interleukin-16	rs4513633	A	C	0.0642988	112649483	0.600884	0.122912	360612	A	C	-0.2239	4	113570639	7.44201e-07	0.0453	3483	24.4293
Vascular dementia (multiple infarctions)	Interleukin-16	rs4778636	A	G	0.133352	81299298	0.394226	0.15652	360612	A	G	-0.7272	15	81591639	1.1079e-30	0.0633	3483	131.978
Vascular dementia (multiple infarctions)	Interleukin-16	rs9706053	T	C	0.156862	65982530	0.539778	0.255831	360612	T	C	0.4582	12	66376310	7.01197e-07	0.0932	3483	24.1701
Vascular dementia (multiple infarctions)	RANTES	rs112072646	A	G	-0.143237	53217255	0.577488	0.257132	360612	A	G	0.4286	2	53444393	6.48396e-07	0.0862	3421	24.7224
Vascular dementia (multiple infarctions)	RANTES	rs147509526	T	C	0.243208	15665520	0.19692	0.188478	360612	T	C	-0.358	19	15776330	6.92899e-07	0.0717	3421	24.9303
Vascular dementia (multiple infarctions)	RANTES	rs4940620	G	A	-0.0196518	64303876	0.893985	0.147466	360612	G	A	0.2494	18	61971111	3.53704e-06	0.054	3421	21.3307
Vascular dementia (multiple infarctions)	RANTES	rs62438851	G	A	0.0659156	144909173	0.531809	0.105423	360612	G	A	0.1957	6	145230309	2.32798e-06	0.0414	3421	22.345
Vascular dementia (multiple infarctions)	RANTES	rs7000423	T	C	-0.0448737	110041420	0.506872	0.0676097	360612	T	C	-0.1318	8	111053649	1.82301e-07	0.0253	3421	27.1387
Vascular dementia (multiple infarctions)	RANTES	rs72793342	A	G	0.0814459	30537031	0.310781	0.0803544	360612	A	G	-0.1487	16	30548352	1.48201e-06	0.0308	3421	23.3088
Vascular dementia (multiple infarctions)	RANTES	rs74472919	T	C	0.0382694	81626515	0.822429	0.170525	360612	T	C	0.3313	13	82200650	3.96899e-08	0.0605	3421	29.9869
Vascular dementia (multiple infarctions)	RANTES	rs75613039	T	C	-0.167209	129706688	0.399669	0.198535	360612	T	C	0.37	11	129576583	4.81005e-06	0.081	3421	20.8657
Vascular dementia (multiple infarctions)	RANTES	rs818452	T	C	-0.083248	152594661	0.542329	0.13663	360612	T	C	0.2381	6	152915796	2.362e-06	0.0505	3421	22.2298
Vascular dementia (multiple infarctions)	Platelet-derived growth factor BB	rs116445074	T	G	0.0466146	52238766	0.84475	0.238046	360612	T	G	0.2931	5	51534600	3.111e-07	0.0587	8293	24.9319
Vascular dementia (multiple infarctions)	Platelet-derived growth factor BB	rs11766649	G	A	-0.11173	145142154	0.160982	0.0797059	360612	G	A	-0.0908	7	144839247	3.53102e-06	0.0196	8293	21.4615
Vascular dementia (multiple infarctions)	Platelet-derived growth factor BB	rs11916118	G	A	-0.0679994	117193342	0.413379	0.0831327	360612	G	A	-0.0889	3	116912189	4.93197e-06	0.0194	8293	20.9991
Vascular dementia (multiple infarctions)	Platelet-derived growth factor BB	rs12289510	G	A	0.0146465	125077155	0.823424	0.0656368	360612	G	A	0.078	11	124947051	7.69396e-07	0.0158	8293	24.3711
Vascular dementia (multiple infarctions)	Platelet-derived growth factor BB	rs2324229	C	T	0.106825	83208412	0.116726	0.0680996	360612	C	T	-0.0894	6	83918131	3.48401e-08	0.0161	8293	30.8335
Vascular dementia (multiple infarctions)	Platelet-derived growth factor BB	rs35859699	A	G	-0.0982882	111263595	0.751966	0.310991	360612	A	G	-0.3952	4	112184751	2.066e-06	0.0842	8293	22.0298
Vascular dementia (multiple infarctions)	Platelet-derived growth factor BB	rs4965869	T	C	0.0889399	101450115	0.238072	0.0753844	360612	T	C	0.184	15	101990320	5.66239e-24	0.0181	8293	103.342
Vascular dementia (multiple infarctions)	Platelet-derived growth factor BB	rs55680718	T	C	0.168254	224302160	0.0923953	0.0999787	360612	T	C	-0.1383	2	225166877	1.85802e-08	0.0246	8293	31.6063
Vascular dementia (multiple infarctions)	Platelet-derived growth factor BB	rs72777070	G	T	0.172401	9658748	0.0323884	0.0805768	360612	G	T	0.1069	2	9798877	8.98401e-08	0.02	8293	28.569
Vascular dementia (multiple infarctions)	Platelet-derived growth factor BB	rs73162807	A	C	-0.0989735	146757003	0.638988	0.21098	360612	A	C	-0.2391	3	146474790	1.735e-06	0.0499	8293	22.9593
Vascular dementia (multiple infarctions)	Platelet-derived growth factor BB	rs9936075	G	A	-0.0489292	7271908	0.474339	0.0683907	360612	G	A	0.0782	16	7321909	1.76202e-06	0.0164	8293	22.7366
Vascular dementia (multiple infarctions)	Platelet-derived growth factor BB	rs9941733	G	A	0.0300332	393417	0.729138	0.086733	360612	G	A	-0.1161	20	374061	3.30598e-07	0.0228	8293	25.9295
Vascular dementia (multiple infarctions)	Macrophage inflammatory protein 1b	rs11130043	A	G	0.0769084	45069747	0.242986	0.0658713	360612	A	G	-0.0731	3	45111239	3.21603e-06	0.0157	8243	21.6788
Vascular dementia (multiple infarctions)	Macrophage inflammatory protein 1b	rs113010081	C	T	-0.150151	46415921	0.124634	0.0977795	360612	C	T	0.5954	3	46457412	3.84592e-140	0.0236	8243	636.493
Vascular dementia (multiple infarctions)	Macrophage inflammatory protein 1b	rs113877493	T	C	0.0713177	36443746	0.424603	0.0893189	360612	T	C	-0.6124	17	34812273	1.62181e-173	0.0218	8243	789.146
Vascular dementia (multiple infarctions)	Macrophage inflammatory protein 1b	rs116237296	A	G	0.83522	86579833	0.0677252	0.457197	360612	A	G	0.5437	1	87045516	7.23203e-07	0.1115	8243	23.7777
Vascular dementia (multiple infarctions)	Macrophage inflammatory protein 1b	rs117453826	G	A	0.0337982	36775624	0.879616	0.223155	360612	G	A	0.5774	17	35132809	5.06524e-22	0.0593	8243	94.8078
Vascular dementia (multiple infarctions)	Macrophage inflammatory protein 1b	rs141102180	T	G	0.119467	36108811	0.48488	0.17104	360612	T	G	0.3225	17	34436204	1.07895e-16	0.0393	8243	67.3402
Vascular dementia (multiple infarctions)	Macrophage inflammatory protein 1b	rs17138331	G	A	-0.0022227	7826737	0.985291	0.120566	360612	G	A	0.1391	7	7866368	2.26001e-06	0.0295	8243	22.2336
Vascular dementia (multiple infarctions)	Macrophage inflammatory protein 1b	rs17641689	G	A	-0.0270296	36668383	0.794596	0.103821	360612	G	A	0.2448	17	35024819	1.28292e-16	0.0293	8243	69.8052
Vascular dementia (multiple infarctions)	Macrophage inflammatory protein 1b	rs2079664	G	A	0.0875847	34680936	0.235071	0.0737619	360612	G	A	-0.0995	17	33007955	1.50699e-08	0.0176	8243	31.961
Vascular dementia (multiple infarctions)	Macrophage inflammatory protein 1b	rs281749	C	T	0.138222	107626417	0.0508405	0.070781	360612	C	T	-0.0799	8	108638645	3.17402e-06	0.0171	8243	21.8324
Vascular dementia (multiple infarctions)	Macrophage inflammatory protein 1b	rs34437725	C	T	-0.240542	35499766	0.220396	0.196284	360612	C	T	0.2633	17	33826785	7.67397e-08	0.0483	8243	29.7172
Vascular dementia (multiple infarctions)	Macrophage inflammatory protein 1b	rs72791296	T	C	0.27456	121614355	0.1108	0.17218	360612	T	C	0.2369	5	120950050	3.78303e-07	0.0466	8243	25.8439
Vascular dementia (multiple infarctions)	Macrophage inflammatory protein 1b	rs72799710	T	C	0.11457	123825971	0.204437	0.0902828	360612	T	C	-0.1014	5	123161665	3.20501e-06	0.0218	8243	21.6353
Vascular dementia (multiple infarctions)	Macrophage inflammatory protein 1b	rs74810984	C	T	0.315753	127876202	0.137134	0.212407	360612	C	T	-0.2206	10	129674466	1.95898e-06	0.0474	8243	21.6598
Vascular dementia (multiple infarctions)	Macrophage inflammatory protein 1b	rs76582507	A	G	-0.253525	37510075	0.466427	0.348103	360612	A	G	0.3175	9	37510072	3.26002e-06	0.0677	8243	21.9943
Vascular dementia (multiple infarctions)	Macrophage inflammatory protein 1b	rs76583883	T	G	0.0772262	45936445	0.661144	0.176181	360612	T	G	-0.2317	21	47356359	4.98999e-06	0.0511	8243	20.5594
Vascular dementia (multiple infarctions)	Macrophage inflammatory protein 1b	rs76776296	G	A	0.113901	115488433	0.616046	0.227138	360612	G	A	-0.2997	7	115128487	5.54702e-07	0.0598	8243	25.1172
Vascular dementia (multiple infarctions)	Macrophage inflammatory protein 1a	rs10835056	G	T	-0.0368383	26675470	0.596296	0.069541	360612	G	T	-0.1194	11	26697017	2.60399e-06	0.0254	3522	22.0974
Vascular dementia (multiple infarctions)	Macrophage inflammatory protein 1a	rs12690897	A	G	-0.0357644	85716861	0.620229	0.0721748	360612	A	G	0.1248	7	85346177	2.10698e-06	0.0262	3522	22.6896
Vascular dementia (multiple infarctions)	Macrophage inflammatory protein 1a	rs184154340	A	G	0.113115	80790993	0.498138	0.166979	360612	A	G	0.331	11	80502036	1.86402e-06	0.0693	3522	22.8134
Vascular dementia (multiple infarctions)	Macrophage inflammatory protein 1a	rs34771762	G	A	0.0479067	200547932	0.703393	0.125823	360612	G	A	-0.249	2	201412655	2.133e-06	0.0523	3522	22.6671
Vascular dementia (multiple infarctions)	Macrophage inflammatory protein 1a	rs57786342	A	G	-0.0324218	68793311	0.674926	0.0773057	360612	A	G	0.1314	14	69260028	4.05499e-06	0.0285	3522	21.257
Vascular dementia (multiple infarctions)	Macrophage inflammatory protein 1a	rs60198979	A	G	-0.0372538	43250698	0.764191	0.124187	360612	A	G	-0.2146	22	43646704	2.61499e-06	0.0458	3522	21.9547
Vascular dementia (multiple infarctions)	Macrophage inflammatory protein 1a	rs7232268	G	A	-0.118067	70101678	0.479128	0.166831	360612	G	A	-0.2821	18	67768914	2.553e-06	0.0599	3522	22.1795
Vascular dementia (multiple infarctions)	Monokine induced by gamma interferon	rs111607343	A	G	-0.264524	897855	0.360671	0.289387	360612	A	G	-0.521	19	897855	2.83198e-06	0.1119	3685	21.6778
Vascular dementia (multiple infarctions)	Monokine induced by gamma interferon	rs11177248	A	G	-0.231179	68482106	0.160422	0.164698	360612	A	G	0.3073	12	68875886	4.45102e-06	0.067	3685	21.0366
Vascular dementia (multiple infarctions)	Monokine induced by gamma interferon	rs112337562	G	T	-0.302843	92665225	0.151301	0.211048	360612	G	T	0.37	14	93131570	2.97797e-06	0.0796	3685	21.6061
Vascular dementia (multiple infarctions)	Monokine induced by gamma interferon	rs112861654	G	A	0.173691	42179062	0.194605	0.133909	360612	G	A	0.2765	21	43599172	1.80501e-07	0.0529	3685	27.3199
Vascular dementia (multiple infarctions)	Monokine induced by gamma interferon	rs117831247	T	C	0.0218919	66742081	0.96534	0.503805	360612	T	C	-0.8334	10	68501839	2.15899e-06	0.1754	3685	22.576
Vascular dementia (multiple infarctions)	Monokine induced by gamma interferon	rs139010077	T	C	0.493407	170618359	0.0500657	0.251815	360612	T	C	0.4322	3	170336148	3.54503e-06	0.095	3685	20.6977
Vascular dementia (multiple infarctions)	Monokine induced by gamma interferon	rs1796086	C	T	0.227279	71183729	0.0526441	0.117285	360612	C	T	0.2096	7	70648715	2.229e-07	0.0403	3685	27.0503
Vascular dementia (multiple infarctions)	Monokine induced by gamma interferon	rs41272086	A	G	0.0628178	160587614	0.566241	0.109515	360612	A	G	-0.2226	6	161008646	7.42592e-08	0.0415	3685	28.7709
Vascular dementia (multiple infarctions)	Monokine induced by gamma interferon	rs55876513	G	T	0.067146	75962545	0.352782	0.0722615	360612	G	T	-0.166	4	76883698	8.2319e-11	0.0255	3685	42.3775
Vascular dementia (multiple infarctions)	Monokine induced by gamma interferon	rs5752128	C	T	0.260181	25322656	0.00523179	0.0931746	360612	C	T	0.1685	22	25718623	4.343e-06	0.0369	3685	20.852
Vascular dementia (multiple infarctions)	Monokine induced by gamma interferon	rs62562991	A	G	0.526652	95973777	0.0492062	0.267771	360612	A	G	0.6236	9	98736059	8.39595e-07	0.126	3685	24.4946
Vascular dementia (multiple infarctions)	Monokine induced by gamma interferon	rs6679677	A	C	-0.0690525	113761186	0.459993	0.0934583	360612	A	C	0.162	1	114303808	8.86196e-07	0.0329	3685	24.2459
Vascular dementia (multiple infarctions)	Monokine induced by gamma interferon	rs77086208	T	C	0.0250254	70152774	0.898418	0.196031	360612	T	C	0.3226	14	70619491	3.83098e-06	0.0698	3685	21.3608
Vascular dementia (multiple infarctions)	Monokine induced by gamma interferon	rs816960	T	C	-0.114188	107870173	0.0933835	0.0680575	360612	T	C	-0.1224	13	108522521	5.00795e-07	0.0244	3685	25.1642
Vascular dementia (multiple infarctions)	Macrophage colony stimulating factor	rs116274860	G	T	-0.221521	148675030	0.442813	0.288645	360612	G	T	-0.819	3	148392817	2.74e-06	0.1741	840	22.1294
Vascular dementia (multiple infarctions)	Macrophage colony stimulating factor	rs117867915	C	T	-0.233857	44630078	0.330718	0.240428	360612	C	T	-0.5272	18	42210043	1.61399e-06	0.1098	840	23.054
Vascular dementia (multiple infarctions)	Macrophage colony stimulating factor	rs12962919	T	C	-0.0576179	78018752	0.649401	0.126746	360612	T	C	0.3052	18	75778756	4.64997e-06	0.0662	840	21.2546
Vascular dementia (multiple infarctions)	Macrophage colony stimulating factor	rs56367447	T	C	-0.0291412	4014005	0.871218	0.179759	360612	T	C	-0.4967	8	3871527	1.721e-08	0.0883	840	31.6422
Vascular dementia (multiple infarctions)	Macrophage colony stimulating factor	rs62294910	A	G	-0.17396	182480551	0.197826	0.135086	360612	A	G	0.3431	3	182198339	6.81993e-07	0.0691	840	24.6539
Vascular dementia (multiple infarctions)	Macrophage colony stimulating factor	rs78296352	T	G	-0.59749	22495351	0.0296934	0.274814	360612	T	G	0.527	1	22821844	1.04701e-06	0.1112	840	22.4601
Vascular dementia (multiple infarctions)	Macrophage colony stimulating factor	rs9387100	C	T	-0.0940993	112781752	0.153771	0.0659726	360612	C	T	0.1352	6	113102954	4.07296e-06	0.0292	840	21.4382
Vascular dementia (multiple infarctions)	Monocyte chemoattractant protein-1	rs10145849	A	G	0.0889165	82475647	0.192253	0.0681904	360612	A	G	-0.0755	14	82941991	3.40902e-06	0.0162	8293	21.7202
Vascular dementia (multiple infarctions)	Monocyte chemoattractant protein-1	rs10744620	C	T	-0.0408706	3629928	0.547482	0.0679436	360612	C	T	-0.0788	12	3739094	9.91197e-07	0.0161	8293	23.9552
Vascular dementia (multiple infarctions)	Monocyte chemoattractant protein-1	rs111995966	G	T	-0.0166566	108558513	0.892659	0.123437	360612	G	T	-0.1452	2	109174969	2.52703e-06	0.031	8293	21.9386
Vascular dementia (multiple infarctions)	Monocyte chemoattractant protein-1	rs112313229	A	G	0.0929017	46323369	0.457959	0.125169	360612	A	G	-0.1646	3	46364860	1.431e-07	0.0313	8293	27.6548
Vascular dementia (multiple infarctions)	Monocyte chemoattractant protein-1	rs12073356	A	G	0.064533	207834503	0.61386	0.127896	360612	A	G	-0.1426	1	208007848	4.16505e-06	0.0311	8293	21.0241
Vascular dementia (multiple infarctions)	Monocyte chemoattractant protein-1	rs12075	A	G	-0.0308133	159205564	0.638537	0.0655957	360612	A	G	0.2185	1	159175354	1.43516e-44	0.0155	8293	198.719
Vascular dementia (multiple infarctions)	Monocyte chemoattractant protein-1	rs12493471	C	T	-0.0362312	45910186	0.593808	0.0679346	360612	C	T	-0.1163	3	45951678	6.80769e-13	0.0162	8293	51.5382
Vascular dementia (multiple infarctions)	Monocyte chemoattractant protein-1	rs146522229	T	C	0.485312	47295223	0.334945	0.503331	360612	T	C	-0.5976	19	47798480	3.56098e-07	0.1177	8293	25.7791
Vascular dementia (multiple infarctions)	Monocyte chemoattractant protein-1	rs2228467	C	T	-0.183206	42864624	0.13742	0.123332	360612	C	T	0.2637	3	42906116	9.19179e-20	0.0291	8293	82.1172
Vascular dementia (multiple infarctions)	Monocyte chemoattractant protein-1	rs2712431	A	C	0.0427856	128598047	0.552936	0.0721064	360612	A	C	-0.0787	3	128316890	4.75499e-06	0.0172	8293	20.9359
Vascular dementia (multiple infarctions)	Monocyte chemoattractant protein-1	rs56212190	T	C	0.0657453	41702868	0.668738	0.153653	360612	T	C	0.181	1	42168539	9.84691e-07	0.0373	8293	23.5472
Vascular dementia (multiple infarctions)	Monocyte chemoattractant protein-1	rs7197349	G	A	-0.169713	78653322	0.038883	0.0821686	360612	G	A	-0.0968	16	78687219	2.62198e-06	0.0206	8293	22.0809
Vascular dementia (multiple infarctions)	Monocyte chemoattractant protein-1	rs7517040	G	A	-0.106828	158889343	0.177737	0.0792637	360612	G	A	0.0987	1	158859133	2.43501e-07	0.0191	8293	26.7035
Vascular dementia (multiple infarctions)	Monocyte chemoattractant protein-1	rs9317045	C	A	0.112702	59055904	0.221556	0.0921975	360612	C	A	-0.1134	13	59630038	1.51702e-06	0.0236	8293	23.0888
Vascular dementia (multiple infarctions)	Interleukin-12p70	rs13209117	A	G	0.0523142	44184028	0.486768	0.0752226	360612	A	G	0.1002	6	44151765	5.56698e-08	0.0186	8270	29.0208
Vascular dementia (multiple infarctions)	Interleukin-12p70	rs17229494	G	A	0.0452681	37555798	0.66527	0.10463	360612	G	A	0.1172	21	38928100	4.93094e-06	0.0257	8270	20.7964
Vascular dementia (multiple infarctions)	Interleukin-12p70	rs282258	C	T	-0.0456322	224050083	0.489565	0.0660378	360612	C	T	-0.073	2	224914800	3.209e-06	0.0156	8270	21.8976
Vascular dementia (multiple infarctions)	Interleukin-12p70	rs41282644	A	G	0.0995659	43785985	0.412448	0.121482	360612	A	G	0.1473	6	43753722	1.04501e-06	0.0304	8270	23.4779
Vascular dementia (multiple infarctions)	Interleukin-12p70	rs4349809	G	T	0.0379033	43957093	0.561463	0.0652752	360612	G	T	-0.3777	6	43924830	2.55859e-124	0.0159	8270	564.287
Vascular dementia (multiple infarctions)	Interleukin-12p70	rs71361173	G	T	-0.191442	76000450	0.0507084	0.0979775	360612	G	T	-0.111	18	73712405	3.05999e-06	0.0239	8270	21.57
Vascular dementia (multiple infarctions)	Interleukin-12p70	rs72831623	A	G	-0.204829	47644927	0.116286	0.130418	360612	A	G	0.1913	17	45722293	2.41602e-07	0.037	8270	26.7317
Vascular dementia (multiple infarctions)	Interleukin-12p70	rs782107	A	G	0.00481861	58439747	0.941313	0.0654531	360612	A	G	0.075	12	58833530	1.60199e-06	0.0156	8270	23.1139
Vascular dementia (multiple infarctions)	Interleukin-12p70	rs79121401	C	T	0.0990421	78986084	0.836412	0.479657	360612	C	T	-0.5548	11	78697129	4.24199e-06	0.1206	8270	21.1631
Vascular dementia (multiple infarctions)	Interleukin-12p70	rs9472183	G	A	0.0125068	43972465	0.84827	0.0653686	360612	G	A	0.1019	6	43940202	8.61192e-11	0.0157	8270	42.1259
Vascular dementia (multiple infarctions)	Interferon gamma-induced protein 10	rs10809307	C	T	-0.0272643	11045908	0.730764	0.0792313	360612	C	T	-0.1305	9	11045908	3.64401e-06	0.0282	3685	21.4152
Vascular dementia (multiple infarctions)	Interferon gamma-induced protein 10	rs113831257	A	G	-0.0649255	75234311	0.668172	0.151462	360612	A	G	0.3592	4	76159521	2.53303e-08	0.0644	3685	31.1101
Vascular dementia (multiple infarctions)	Interferon gamma-induced protein 10	rs11626201	A	C	-0.0622388	36511495	0.356974	0.0675665	360612	A	C	0.1162	14	36980700	1.92699e-06	0.0245	3685	22.4947
Vascular dementia (multiple infarctions)	Interferon gamma-induced protein 10	rs143799975	G	A	0.112917	75885862	0.762335	0.373384	360612	G	A	0.7984	4	76807015	1.00201e-06	0.1637	3685	23.7872
Vascular dementia (multiple infarctions)	Interferon gamma-induced protein 10	rs34383175	T	C	-0.166152	144361034	0.346747	0.176585	360612	T	C	-0.3153	8	145584694	1.51001e-06	0.0657	3685	23.0312
Vascular dementia (multiple infarctions)	Interferon gamma-induced protein 10	rs75970138	A	G	-0.231496	119813998	0.437397	0.298091	360612	A	G	-0.485	9	122576276	1.52901e-06	0.104	3685	21.7479
Vascular dementia (multiple infarctions)	Interferon gamma-induced protein 10	rs7645625	G	T	0.0309748	146856250	0.642177	0.0666618	360612	G	T	0.1086	3	146574037	4.40697e-06	0.0237	3685	20.9973
Vascular dementia (multiple infarctions)	Interferon gamma-induced protein 10	rs79848609	C	A	-0.0228704	86772934	0.882759	0.155082	360612	C	A	-0.2603	15	87316165	8.75205e-07	0.0537	3685	23.4963
Vascular dementia (multiple infarctions)	Interferon gamma-induced protein 10	rs8112909	A	G	0.116863	45910150	0.149373	0.0810561	360612	A	G	-0.1426	19	46413408	1.94102e-06	0.0299	3685	22.7456
Vascular dementia (multiple infarctions)	Interleukin-18	rs10414578	T	C	-0.0330396	54634619	0.729494	0.095546	360612	T	C	-0.1771	19	55146070	4.15901e-07	0.035	3636	25.6036
Vascular dementia (multiple infarctions)	Interleukin-18	rs115267715	T	C	0.547697	69239188	0.00767149	0.205423	360612	T	C	0.4508	5	68535015	1.72302e-08	0.08	3636	31.7532
Vascular dementia (multiple infarctions)	Interleukin-18	rs116383510	C	A	0.452905	2545536	0.0970085	0.272911	360612	C	A	0.5426	5	2545650	2.99502e-07	0.1056	3636	26.4017
Vascular dementia (multiple infarctions)	Interleukin-18	rs117266781	T	C	-0.0788571	41261422	0.826914	0.360636	360612	T	C	0.6841	7	41301020	3.15e-06	0.1468	3636	21.7164
Vascular dementia (multiple infarctions)	Interleukin-18	rs144841621	T	C	-0.0991791	69921801	0.772786	0.343497	360612	T	C	0.518	10	71681557	3.81101e-06	0.1141	3636	20.6105
Vascular dementia (multiple infarctions)	Interleukin-18	rs17229943	C	A	0.0800404	69386709	0.469022	0.110542	360612	C	A	0.312	5	68682536	1.61696e-11	0.0463	3636	45.4096
Vascular dementia (multiple infarctions)	Interleukin-18	rs1852105	C	T	-0.055216	64265217	0.752757	0.175286	360612	C	T	-0.3036	7	63725595	4.31996e-06	0.0661	3636	21.096
Vascular dementia (multiple infarctions)	Interleukin-18	rs1979967	T	C	0.0652703	79367271	0.412847	0.0797053	360612	T	C	0.1402	15	79659613	9.45301e-07	0.0286	3636	24.0306
Vascular dementia (multiple infarctions)	Interleukin-18	rs2729385	A	G	-0.00443096	57495520	0.951177	0.0723673	360612	A	G	0.1231	11	57262993	3.78504e-06	0.0262	3636	22.0757
Vascular dementia (multiple infarctions)	Interleukin-18	rs385076	C	T	0.177323	32264782	0.00883894	0.0677267	360612	C	T	0.2432	2	32489851	1.65882e-22	0.0248	3636	96.1665
Vascular dementia (multiple infarctions)	Interleukin-18	rs4482818	G	A	0.0274793	65062779	0.680501	0.0667331	360612	G	A	-0.1286	4	65928497	1.45301e-07	0.0244	3636	27.7781
Vascular dementia (multiple infarctions)	Interleukin-18	rs658805	A	G	-0.0259629	70199369	0.705706	0.0687527	360612	A	G	0.1226	6	70909073	4.94197e-07	0.0244	3636	25.2465
Vascular dementia (multiple infarctions)	Interleukin-18	rs71478720	T	C	-0.0875731	112138882	0.251483	0.076366	360612	T	C	-0.2669	11	112009605	3.70766e-22	0.0276	3636	93.5145
Vascular dementia (multiple infarctions)	Interleukin-18	rs78623212	T	C	-0.117495	103667180	0.74548	0.361963	360612	T	C	0.8705	7	103307627	6.71104e-07	0.1778	3636	23.9703
Vascular dementia (multiple infarctions)	Interleukin-18	rs78716465	A	G	0.0284031	42015086	0.869697	0.173144	360612	A	G	0.3265	20	40643726	1.63099e-06	0.0682	3636	22.9191
Vascular dementia (multiple infarctions)	Interleukin-17	rs117029961	A	G	0.0182853	37147653	0.959879	0.363484	360612	A	G	0.4585	10	37436581	4.93606e-06	0.1015	7760	20.4055
Vascular dementia (multiple infarctions)	Interleukin-17	rs117556572	T	C	0.0446895	104436567	0.83544	0.215133	360612	T	C	-0.5102	13	105088917	3.27997e-06	0.1099	7760	21.5519
Vascular dementia (multiple infarctions)	Interleukin-17	rs1530455	C	T	-0.0225772	123136052	0.741408	0.068418	360612	C	T	-0.108	3	122854899	4.87405e-10	0.0173	7760	38.9722
Vascular dementia (multiple infarctions)	Interleukin-17	rs17106604	T	C	0.120108	77912813	0.190595	0.0917678	360612	T	C	0.1129	14	78379156	6.37397e-07	0.0225	7760	25.1781
Vascular dementia (multiple infarctions)	Interleukin-17	rs17282552	C	T	-0.130491	207109091	0.392353	0.152558	360612	C	T	0.2001	2	207973815	8.21297e-07	0.0405	7760	24.4109
Vascular dementia (multiple infarctions)	Interleukin-17	rs184080173	C	T	-0.026016	77331424	0.887957	0.184654	360612	C	T	-0.2384	12	77725204	4.19402e-07	0.0471	7760	25.6195
Vascular dementia (multiple infarctions)	Interleukin-17	rs187475560	T	C	-0.318505	160353411	0.111771	0.200282	360612	T	C	-0.2434	4	161274563	3.287e-06	0.052	7760	21.9096
Vascular dementia (multiple infarctions)	Interleukin-17	rs62191444	T	G	0.0204276	393023	0.823635	0.0916565	360612	T	G	-0.1136	20	373667	4.21502e-06	0.0247	7760	21.1526
Vascular dementia (multiple infarctions)	Interleukin-17	rs78296352	T	G	-0.59749	22495351	0.0296934	0.274814	360612	T	G	0.3027	1	22821844	4.26599e-06	0.0646	7760	21.9563
Vascular dementia (multiple infarctions)	Interleukin-17	rs78612928	C	T	0.164991	29812292	0.0628073	0.0886785	360612	C	T	-0.1037	4	29813914	2.61903e-06	0.0222	7760	21.8198
Vascular dementia (multiple infarctions)	Interleukin-13	rs117795020	A	G	0.077876	87469237	0.682592	0.190439	360612	A	G	-0.3522	9	90084152	9.86211e-07	0.0716	3557	24.1965
Vascular dementia (multiple infarctions)	Interleukin-13	rs12623722	A	G	-0.101722	22955811	0.156899	0.0718591	360612	A	G	-0.1185	2	23178683	4.19199e-06	0.0258	3557	21.0959
Vascular dementia (multiple infarctions)	Interleukin-13	rs139083458	T	C	-0.809947	26160409	0.111327	0.508678	360612	T	C	0.9902	5	26160518	2.81002e-06	0.2107	3557	22.086
Vascular dementia (multiple infarctions)	Interleukin-13	rs142167313	C	T	-0.0486016	44204360	0.768406	0.165053	360612	C	T	0.313	6	44172097	3.97997e-07	0.0617	3557	25.7347
Vascular dementia (multiple infarctions)	Interleukin-13	rs27949	T	C	0.0209921	59254997	0.764383	0.070037	360612	T	C	-0.1168	5	58550823	3.42799e-06	0.0252	3557	21.4825
Vascular dementia (multiple infarctions)	Interleukin-13	rs6799107	C	T	-0.00565914	127338175	0.945772	0.083201	360612	C	T	0.1459	3	127057018	1.245e-06	0.0301	3557	23.4951
Vascular dementia (multiple infarctions)	Interleukin-13	rs7073807	C	T	-0.00344621	67393670	0.971602	0.0968073	360612	C	T	-0.1682	10	69153428	2.374e-06	0.0356	3557	22.323
Vascular dementia (multiple infarctions)	Interleukin-13	rs75995699	A	G	0.225456	5140622	0.218712	0.183303	360612	A	G	0.3319	6	5140856	2.64198e-06	0.0698	3557	22.6102
Vascular dementia (multiple infarctions)	Interleukin-13	rs9472168	G	A	0.0398922	43961248	0.543204	0.0656149	360612	G	A	-0.4244	6	43928985	1.08094e-65	0.0248	3557	292.851
Vascular dementia (multiple infarctions)	Interleukin-10	rs10457128	A	G	-0.0336588	105570101	0.619765	0.0678355	360612	A	G	-0.0865	6	106017976	5.23697e-07	0.0172	7681	25.2915
Vascular dementia (multiple infarctions)	Interleukin-10	rs10493718	A	C	0.0283331	82597250	0.752298	0.0897721	360612	A	C	-0.11	1	83062933	7.15995e-07	0.0222	7681	24.5516
Vascular dementia (multiple infarctions)	Interleukin-10	rs11206302	T	C	-0.0774999	54208270	0.439689	0.100295	360612	T	C	-0.1189	1	54673943	2.20201e-06	0.0251	7681	22.4397
Vascular dementia (multiple infarctions)	Interleukin-10	rs2086656	T	C	-0.00981435	59632755	0.88707	0.069109	360612	T	C	-0.0789	4	60498473	3.78303e-06	0.0171	7681	21.2893
Vascular dementia (multiple infarctions)	Interleukin-10	rs282258	C	T	-0.0456322	224050083	0.489565	0.0660378	360612	C	T	-0.0992	2	224914800	1.00099e-09	0.0162	7681	37.4967
Vascular dementia (multiple infarctions)	Interleukin-10	rs3025021	C	T	0.0124469	43781426	0.856677	0.0689177	360612	C	T	-0.0947	6	43749163	1.46201e-06	0.0195	7681	23.5847
Vascular dementia (multiple infarctions)	Interleukin-10	rs41282660	G	A	0.0658498	44229269	0.490375	0.0954741	360612	G	A	0.1194	6	44197006	3.72297e-06	0.0255	7681	21.9244
Vascular dementia (multiple infarctions)	Interleukin-10	rs4349809	G	T	0.0379033	43957093	0.561463	0.0652752	360612	G	T	-0.2853	6	43924830	5.77165e-67	0.0165	7681	298.976
Vascular dementia (multiple infarctions)	Interleukin-10	rs465757	A	G	0.0318283	15599638	0.644077	0.0688916	360612	A	G	0.084	20	15580283	1.17301e-06	0.0174	7681	23.3056
Vascular dementia (multiple infarctions)	Interleukin-10	rs7088799	G	T	-0.0423929	63256414	0.527862	0.0671545	360612	G	T	0.0852	10	65016174	3.22597e-07	0.0167	7681	26.0283
Vascular dementia (multiple infarctions)	Interleukin-8	rs11634944	C	T	-0.0446777	24937946	0.513234	0.0683342	360612	C	T	0.1214	15	25183093	1.29e-06	0.0252	3526	23.2079
Vascular dementia (multiple infarctions)	Interleukin-8	rs12075	A	G	-0.0308133	159205564	0.638537	0.0655957	360612	A	G	0.12	1	159175354	3.88302e-07	0.0236	3526	25.8546
Vascular dementia (multiple infarctions)	Interleukin-8	rs141926526	C	A	-0.372033	32809028	0.305882	0.363348	360612	C	A	0.6149	7	32848640	2.56998e-06	0.1308	3526	22.1001
Vascular dementia (multiple infarctions)	Interleukin-8	rs2673604	A	C	-0.065151	132399360	0.359577	0.0711123	360612	A	C	-0.1266	8	133411607	7.01698e-07	0.0255	3526	24.6483
Vascular dementia (multiple infarctions)	Interleukin-6	rs1333040	T	C	0.0703455	22083405	0.280741	0.0652159	360612	T	C	0.0738	9	22083404	3.16804e-06	0.0158	8189	21.8172
Vascular dementia (multiple infarctions)	Interleukin-6	rs72831623	A	G	-0.204829	47644927	0.116286	0.130418	360612	A	G	0.1973	17	45722293	1.078e-07	0.0372	8189	28.1299
Vascular dementia (multiple infarctions)	Interleukin-6	rs73273528	T	C	-0.17292	51814574	0.410777	0.210229	360612	T	C	0.2672	20	50431113	9.58098e-07	0.0553	8189	23.3465
Vascular dementia (multiple infarctions)	Interleukin-6	rs76856708	C	T	0.357038	80695146	0.221996	0.292358	360612	C	T	-0.3289	16	80729043	2.61198e-06	0.07	8189	22.0766
Vascular dementia (multiple infarctions)	Interleukin-1-receptor antagonist	rs1054402	C	T	0.127635	116401230	0.0919115	0.0757298	360612	C	T	-0.1311	9	119163509	1.13201e-06	0.027	3638	23.5764
Vascular dementia (multiple infarctions)	Interleukin-1-receptor antagonist	rs11627423	C	A	-0.0481623	32731417	0.47693	0.0677151	360612	C	A	-0.1171	14	33200623	2.115e-06	0.0247	3638	22.476
Vascular dementia (multiple infarctions)	Interleukin-1-receptor antagonist	rs12121840	T	C	0.113433	165572405	0.442704	0.147769	360612	T	C	0.2692	1	165541642	2.434e-06	0.0571	3638	22.2268
Vascular dementia (multiple infarctions)	Interleukin-1-receptor antagonist	rs2809154	T	C	-0.00983948	84153389	0.927557	0.108223	360612	T	C	-0.1786	13	84727524	3.73999e-06	0.0388	3638	21.1885
Vascular dementia (multiple infarctions)	Interleukin-1-receptor antagonist	rs61335305	A	C	-0.184018	66160736	0.444141	0.240477	360612	A	C	0.4453	15	66453074	1e-06	0.0908	3638	24.051
Vascular dementia (multiple infarctions)	Interleukin-1-receptor antagonist	rs9623661	T	C	-0.191855	42697370	0.0945671	0.114761	360612	T	C	-0.1966	22	43093376	3.86002e-06	0.0426	3638	21.2984
Vascular dementia (multiple infarctions)	Interleukin-1-beta	rs143319329	T	C	-0.0257534	128499405	0.945948	0.379867	360612	T	C	0.2801	7	128139459	1.996e-06	0.0715	3309	15.3467
Vascular dementia (multiple infarctions)	Interleukin-1-beta	rs61335305	A	C	-0.184018	66160736	0.444141	0.240477	360612	A	C	0.2966	15	66453074	1.89601e-06	0.0724	3309	16.7828
Vascular dementia (multiple infarctions)	Interleukin-1-beta	rs62015704	G	A	0.102091	7417906	0.305877	0.099707	360612	G	A	-0.1082	16	7467907	2.08699e-06	0.0283	3309	14.6178
Vascular dementia (multiple infarctions)	Interleukin-1-beta	rs9898641	C	T	-0.0211183	59493672	0.756937	0.0682324	360612	C	T	0.2032	17	57571033	3.59203e-06	0.0454	3309	20.0325
Vascular dementia (multiple infarctions)	Hepatocyte growth factor	rs11060254	A	G	-0.0478646	129331024	0.49604	0.0703135	360612	A	G	-0.08	12	129815569	1.58402e-06	0.0167	8292	22.9481
Vascular dementia (multiple infarctions)	Hepatocyte growth factor	rs150322232	G	A	0.243352	7890743	0.159992	0.173192	360612	G	A	-0.2104	7	7930374	4.89001e-06	0.0463	8292	20.6504
Vascular dementia (multiple infarctions)	Hepatocyte growth factor	rs1698249	C	A	-0.146154	83889842	0.347224	0.155485	360612	C	A	0.1698	14	84356186	4.08799e-06	0.0372	8292	20.8348
Vascular dementia (multiple infarctions)	Hepatocyte growth factor	rs2003620	T	C	0.0120447	134794733	0.949888	0.191648	360612	T	C	0.2279	7	134479484	2.831e-06	0.0489	8292	21.7206
Vascular dementia (multiple infarctions)	Hepatocyte growth factor	rs3748034	T	G	0.0501355	3444364	0.614562	0.0995598	360612	T	G	0.1495	4	3446091	1.81001e-10	0.0234	8292	40.8179
Vascular dementia (multiple infarctions)	Hepatocyte growth factor	rs5745687	T	C	0.298039	81729735	0.063747	0.160759	360612	T	C	-0.3072	7	81359051	2.75106e-14	0.0406	8292	57.252
Vascular dementia (multiple infarctions)	Hepatocyte growth factor	rs62481625	C	T	0.0778077	156194766	0.394143	0.09131	360612	C	T	-0.1091	7	155987460	1.17999e-06	0.0225	8292	23.5117
Vascular dementia (multiple infarctions)	Interleukin-9	rs41294750	T	C	-0.404156	53084968	0.0331551	0.189726	360612	T	C	0.3514	1	53550640	2.36499e-06	0.0748	3634	22.0699
Vascular dementia (multiple infarctions)	Interleukin-9	rs4880409	T	C	0.0545721	132516716	0.867401	0.326856	360612	T	C	-0.3355	10	134330220	3.49704e-06	0.0723	3634	21.5332
Vascular dementia (multiple infarctions)	Interleukin-9	rs61867538	T	C	0.0119242	1503276	0.94218	0.164402	360612	T	C	0.3566	11	1524506	3.92998e-06	0.0774	3634	21.2266
Vascular dementia (multiple infarctions)	Interleukin-9	rs7232268	G	A	-0.118067	70101678	0.479128	0.166831	360612	G	A	-0.2759	18	67768914	2.52499e-06	0.0587	3634	22.0916
Vascular dementia (multiple infarctions)	Interleukin-9	rs7242404	A	G	0.055458	12741268	0.442265	0.0721759	360612	A	G	-0.1228	18	12741267	3.27303e-06	0.0264	3634	21.6366
Vascular dementia (multiple infarctions)	Interleukin-9	rs76963786	T	C	-0.0574294	31886823	0.713712	0.156537	360612	T	C	-0.2865	12	32039757	4.49604e-07	0.0557	3634	26.4569
Vascular dementia (multiple infarctions)	Interleukin-7	rs117509142	C	T	-0.111606	86121854	0.547284	0.185443	360612	C	T	0.327	8	87134083	1.99099e-06	0.0688	3409	22.5901
Vascular dementia (multiple infarctions)	Interleukin-7	rs141425475	C	T	-0.277947	17679056	0.232147	0.232622	360612	C	T	0.4781	5	17679165	2.53099e-06	0.1016	3409	22.1437
Vascular dementia (multiple infarctions)	Interleukin-7	rs144701438	A	G	0.269995	66293168	0.319723	0.271345	360612	A	G	-0.4819	18	63960405	9.75304e-07	0.0989	3409	23.7422
Vascular dementia (multiple infarctions)	Interleukin-7	rs17091524	C	T	0.0397113	56482041	0.879142	0.26116	360612	C	T	-0.4924	14	56948759	1.91399e-06	0.1013	3409	23.6275
Vascular dementia (multiple infarctions)	Interleukin-7	rs28793375	T	C	0.0440183	41558099	0.647942	0.0963996	360612	T	C	0.1638	8	41415618	4.46396e-06	0.0361	3409	20.588
Vascular dementia (multiple infarctions)	Interleukin-7	rs4320361	T	G	0.0391702	43960774	0.549969	0.065523	360612	T	G	-0.3245	6	43928511	6.86752e-39	0.0249	3409	169.836
Vascular dementia (multiple infarctions)	Interleukin-7	rs62006410	T	C	0.019308	102541598	0.801665	0.0768653	360612	T	C	-0.1557	14	103007935	3.38704e-07	0.0303	3409	26.4054
Vascular dementia (multiple infarctions)	Interleukin-7	rs75904417	C	A	-0.119823	167796811	0.202162	0.0939478	360612	C	A	0.1698	2	168653321	1.16201e-06	0.0349	3409	23.6714
Vascular dementia (multiple infarctions)	Interleukin-7	rs77981494	C	T	-0.207962	17451009	0.358786	0.226617	360612	C	T	0.5178	16	17544866	1.06699e-06	0.1064	3409	23.6832
Vascular dementia (multiple infarctions)	Interleukin-7	rs78346957	A	G	0.313937	125214944	0.313624	0.311555	360612	A	G	0.4588	10	126903513	4.51305e-06	0.1007	3409	20.7581
Vascular dementia (multiple infarctions)	Interleukin-5	rs11680908	G	A	-0.26357	109460295	0.0702878	0.145615	360612	G	A	-0.2634	2	110076751	2.03002e-06	0.0554	3364	22.6054
Vascular dementia (multiple infarctions)	Interleukin-5	rs6737109	C	T	-0.0625289	22956659	0.343101	0.0659549	360612	C	T	-0.116	2	23179531	2.399e-06	0.0247	3364	22.0558
Vascular dementia (multiple infarctions)	Interleukin-5	rs72831687	A	G	-0.124493	16092129	0.615888	0.24815	360612	A	G	-0.5239	6	16092360	1.69099e-06	0.1109	3364	22.3169
Vascular dementia (multiple infarctions)	Interleukin-5	rs73040130	C	T	-0.105338	36255288	0.460675	0.142786	360612	C	T	-0.2638	19	36746190	6.00399e-07	0.0529	3364	24.8678
Vascular dementia (multiple infarctions)	Interleukin-5	rs7767396	G	A	0.0373153	43959313	0.567283	0.06523	360612	G	A	-0.1515	6	43927050	7.69006e-10	0.0246	3364	37.9276
Vascular dementia (multiple infarctions)	Interleukin-4	rs10512267	C	T	0.016346	99427847	0.804326	0.0659769	360612	C	T	0.0824	9	102190129	2.93697e-07	0.0161	8124	26.1941
Vascular dementia (multiple infarctions)	Interleukin-4	rs116705532	G	T	0.280553	113162547	0.485353	0.402101	360612	G	T	0.4678	1	113705169	1.75501e-06	0.0978	8124	22.8793
Vascular dementia (multiple infarctions)	Interleukin-4	rs117146485	C	T	-0.120296	135932411	0.619106	0.241986	360612	C	T	0.2924	9	138824257	2.70901e-06	0.0629	8124	21.6099
Vascular dementia (multiple infarctions)	Interleukin-4	rs17713451	A	G	0.15322	151465386	0.140771	0.104024	360612	A	G	0.1274	7	151162472	4.97004e-07	0.0253	8124	25.357
Vascular dementia (multiple infarctions)	Interleukin-4	rs73023729	A	G	-0.185162	159232998	0.240422	0.157728	360612	A	G	-0.1796	6	159654030	9.03296e-07	0.0366	8124	24.0797
Vascular dementia (multiple infarctions)	Interleukin-4	rs7613691	G	A	-0.107525	147935804	0.464821	0.147107	360612	G	A	-0.1775	3	147653591	4.048e-06	0.0384	8124	21.3665
Vascular dementia (multiple infarctions)	Interleukin-4	rs9508291	C	T	0.295721	29136483	0.0458131	0.148074	360612	C	T	0.1676	13	29710620	3.03201e-06	0.0359	8124	21.7951
Vascular dementia (multiple infarctions)	Interleukin-4	rs9941733	G	A	0.0300332	393417	0.729138	0.086733	360612	G	A	-0.114	20	374061	6.88098e-07	0.0229	8124	24.7821
Vascular dementia (multiple infarctions)	Interleukin-2 receptor antagonist	rs11241559	G	T	0.0586344	120641005	0.437688	0.0755498	360612	G	T	0.1264	5	119976700	2.00198e-06	0.0266	3677	22.5804
Vascular dementia (multiple infarctions)	Interleukin-2 receptor antagonist	rs117244812	A	G	-0.561726	6539990	0.154897	0.394902	360612	A	G	-0.7064	17	6443310	2.10199e-06	0.1488	3677	22.537
Vascular dementia (multiple infarctions)	Interleukin-2 receptor antagonist	rs12722497	A	C	0.114722	6053965	0.378753	0.130337	360612	A	C	0.6279	10	6095928	1.57217e-38	0.0485	3677	167.609
Vascular dementia (multiple infarctions)	Interleukin-2 receptor antagonist	rs185231391	C	T	-0.0784558	59373953	0.845887	0.403642	360612	C	T	-0.8503	3	59359679	1.47001e-06	0.1809	3677	22.0936
Vascular dementia (multiple infarctions)	Interleukin-2 receptor antagonist	rs4733117	C	A	0.150687	32280094	0.0625432	0.0809089	360612	C	A	-0.1369	8	32137610	2.627e-06	0.0292	3677	21.9807
Vascular dementia (multiple infarctions)	Interleukin-2 receptor antagonist	rs61705228	T	C	-0.197881	100275145	0.266456	0.178068	360612	T	C	0.3303	4	101196302	3.98804e-06	0.0716	3677	21.281
Vascular dementia (multiple infarctions)	Interleukin-2	rs12051139	C	T	-0.00988104	86885068	0.881523	0.0662985	360612	C	T	0.1131	16	86918674	4.76201e-06	0.0247	3475	20.9668
Vascular dementia (multiple infarctions)	Interleukin-2	rs170117	T	C	0.00923848	54524213	0.921588	0.0938544	360612	T	C	-0.1617	4	55390380	3.86696e-06	0.0349	3475	21.4669
Vascular dementia (multiple infarctions)	Interleukin-2	rs2807544	G	A	0.0017668	14877749	0.979201	0.0677702	360612	G	A	-0.1175	1	15204245	3.41201e-06	0.0253	3475	21.5692
Vascular dementia (multiple infarctions)	Interleukin-2	rs4634519	G	A	0.0285625	67727941	0.697344	0.0734429	360612	G	A	0.1261	7	67192928	2.76898e-06	0.0269	3475	21.9748
Vascular dementia (multiple infarctions)	Interleukin-2	rs61335305	A	C	-0.184018	66160736	0.444141	0.240477	360612	A	C	0.4514	15	66453074	7.31897e-07	0.0918	3475	24.179
Vascular dementia (multiple infarctions)	Interleukin-2	rs62124990	T	G	0.0714619	19038882	0.75431	0.228342	360612	T	G	-0.6961	2	19238636	3.21899e-06	0.1495	3475	21.6801
Vascular dementia (multiple infarctions)	Interleukin-2	rs7615304	G	A	-0.0810978	156957914	0.217374	0.0657439	360612	G	A	0.1172	3	156675703	1.21001e-06	0.0242	3475	23.4544
Vascular dementia (multiple infarctions)	Interleukin-2	rs80336398	C	T	-0.0235654	64075258	0.911262	0.211449	360612	C	T	-0.4001	3	64060934	2.81702e-06	0.0858	3475	21.7452
Vascular dementia (multiple infarctions)	Interferon gamma	rs10487554	A	G	-0.0954608	149670595	0.187065	0.0723566	360612	A	G	-0.0895	7	149367686	1.087e-06	0.0183	7701	23.919
Vascular dementia (multiple infarctions)	Interferon gamma	rs113600793	A	C	-0.192617	47384095	0.168228	0.139788	360612	A	C	0.1829	17	45461461	8.94994e-07	0.0373	7701	24.0442
Vascular dementia (multiple infarctions)	Interferon gamma	rs115729819	G	A	-0.221759	168783516	0.2798	0.205186	360612	G	A	-0.2484	4	169704667	1.38201e-06	0.0515	7701	23.2642
Vascular dementia (multiple infarctions)	Interferon gamma	rs11843756	G	T	-0.0423262	48680756	0.79642	0.164066	360612	G	T	-0.184	13	49254892	3.08901e-06	0.0393	7701	21.9205
Vascular dementia (multiple infarctions)	Interferon gamma	rs12420286	C	T	-0.0226417	103907166	0.906785	0.193362	360612	C	T	-0.2376	11	103777894	2.083e-06	0.0501	7701	22.4914
Vascular dementia (multiple infarctions)	Interferon gamma	rs1867282	T	C	0.0125493	99409865	0.850037	0.0663733	360612	T	C	0.0774	9	102172147	3.15203e-06	0.0166	7701	21.7403
Vascular dementia (multiple infarctions)	Interferon gamma	rs2073438	A	G	0.0625085	6996757	0.399091	0.0741285	360612	A	G	0.0898	17	6900076	1.67598e-06	0.0188	7701	22.8159
Vascular dementia (multiple infarctions)	Interferon gamma	rs74148555	T	C	-0.248395	90320085	0.288046	0.233801	360612	T	C	-0.3732	10	92079842	2.635e-06	0.0774	7701	23.2488
Vascular dementia (multiple infarctions)	Interferon gamma	rs78296352	T	G	-0.59749	22495351	0.0296934	0.274814	360612	T	G	0.343	1	22821844	1.38299e-07	0.0652	7701	27.6753
Vascular dementia (multiple infarctions)	Growth-regulated protein alpha	rs1113500	T	G	-0.0359658	108052820	0.588749	0.0665233	360612	T	G	0.1174	1	108595442	1.57101e-06	0.0244	3505	23.1503
Vascular dementia (multiple infarctions)	Growth-regulated protein alpha	rs12075	A	G	-0.0308133	159205564	0.638537	0.0655957	360612	A	G	0.3751	1	159175354	1.24394e-55	0.0237	3505	250.494
Vascular dementia (multiple infarctions)	Growth-regulated protein alpha	rs140734053	A	G	0.0694175	5359496	0.842733	0.349888	360612	A	G	0.7257	10	5401459	3.578e-06	0.1561	3505	21.6127
Vascular dementia (multiple infarctions)	Growth-regulated protein alpha	rs185768063	G	A	0.0340764	16494752	0.865973	0.201903	360612	G	A	-0.3998	6	16494983	1.456e-07	0.076	3505	27.6731
Vascular dementia (multiple infarctions)	Growth-regulated protein alpha	rs188345231	T	C	-0.274336	41579831	0.453551	0.366021	360612	T	C	0.623	8	41437350	4.342e-06	0.1323	3505	22.1746
Vascular dementia (multiple infarctions)	Growth-regulated protein alpha	rs2422841	A	G	0.0986815	3099706	0.299135	0.0950422	360612	A	G	-0.1657	20	3080352	4.65597e-06	0.0361	3505	21.0684
Vascular dementia (multiple infarctions)	Growth-regulated protein alpha	rs508977	G	T	0.0689699	73896666	0.366765	0.0764168	360612	G	T	0.3802	4	74762383	7.55788e-42	0.028	3505	184.378
Vascular dementia (multiple infarctions)	Growth-regulated protein alpha	rs62024303	G	A	-0.063284	88327931	0.698369	0.163304	360612	G	A	0.3053	15	88871162	4.40798e-06	0.0666	3505	21.0138
Vascular dementia (multiple infarctions)	Growth-regulated protein alpha	rs78653452	T	G	0.51371	9781407	0.11025	0.321658	360612	T	G	-0.7362	20	9762055	1.20801e-06	0.1558	3505	22.3284
Vascular dementia (multiple infarctions)	Granulocyte-colony stimulating factor	rs115256310	G	A	-0.533835	72103864	0.172094	0.390943	360612	G	A	0.6821	5	71399691	6.72605e-07	0.136	7904	25.1547
Vascular dementia (multiple infarctions)	Granulocyte-colony stimulating factor	rs11903143	G	A	-0.0172819	29369594	0.810801	0.0721907	360612	G	A	-0.087	2	29592460	6.35199e-07	0.0176	7904	24.435
Vascular dementia (multiple infarctions)	Granulocyte-colony stimulating factor	rs147128865	T	C	-0.183422	34972769	0.403234	0.219441	360612	T	C	0.27	9	34972766	4.923e-06	0.0587	7904	21.1569
Vascular dementia (multiple infarctions)	Granulocyte-colony stimulating factor	rs1817411	T	C	0.0648854	97586100	0.416745	0.0799001	360612	T	C	0.089	8	98598328	3.09899e-06	0.0191	7904	21.7127
Vascular dementia (multiple infarctions)	Granulocyte-colony stimulating factor	rs2671444	A	G	0.0356478	101158297	0.60075	0.0681185	360612	A	G	-0.0784	12	101552075	2.48399e-06	0.0166	7904	22.3057
Vascular dementia (multiple infarctions)	Granulocyte-colony stimulating factor	rs74148555	T	C	-0.248395	90320085	0.288046	0.233801	360612	T	C	-0.3715	10	92079842	1.55099e-06	0.0755	7904	24.2116
Vascular dementia (multiple infarctions)	Granulocyte-colony stimulating factor	rs77318030	C	T	-0.0538909	54544688	0.742651	0.164129	360612	C	T	0.2045	19	55055897	2.21101e-06	0.0428	7904	22.8296
Vascular dementia (multiple infarctions)	Fibroblast growth factor basic	rs145577605	A	G	0.0901534	27642232	0.614033	0.178761	360612	A	G	0.2081	6	27610011	9.63896e-07	0.0428	7565	23.6405
Vascular dementia (multiple infarctions)	Fibroblast growth factor basic	rs747334	G	A	-0.0445296	90984987	0.493711	0.065062	360612	G	A	-0.0751	10	92744744	4.52804e-06	0.0164	7565	20.9697
Vascular dementia (multiple infarctions)	Fibroblast growth factor basic	rs75168112	C	T	-0.0238197	73418832	0.774136	0.0830045	360612	C	T	0.1001	18	71086067	2.99902e-06	0.0214	7565	21.8797
Vascular dementia (multiple infarctions)	Fibroblast growth factor basic	rs9907295	T	C	0.0505937	35930309	0.630757	0.105258	360612	T	C	-0.1319	17	34257313	7.94804e-07	0.0269	7565	24.0428
Vascular dementia (multiple infarctions)	Eotaxin	rs11087905	A	C	0.0530795	24133015	0.442922	0.0691797	360612	A	C	0.0941	21	25505329	5.47697e-07	0.0189	8153	24.7888
Vascular dementia (multiple infarctions)	Eotaxin	rs112347425	T	C	-0.153125	46419397	0.186714	0.115972	360612	T	C	0.158	3	46460888	8.64709e-09	0.0277	8153	32.5353
Vascular dementia (multiple infarctions)	Eotaxin	rs12075	A	G	-0.0308133	159205564	0.638537	0.0655957	360612	A	G	0.1671	1	159175354	1.33199e-26	0.0156	8153	114.737
Vascular dementia (multiple infarctions)	Eotaxin	rs1476670	C	A	0.113613	44042523	0.202011	0.0890492	360612	C	A	0.1007	1	44508195	3.51399e-06	0.0217	8153	21.5347
Vascular dementia (multiple infarctions)	Eotaxin	rs2024050	G	A	0.166619	75831075	0.189738	0.127059	360612	G	A	-0.1728	7	75460393	1.104e-08	0.0303	8153	32.5239
Vascular dementia (multiple infarctions)	Eotaxin	rs2210755	C	T	-0.0738035	77608907	0.434106	0.0943557	360612	C	T	0.1104	9	80223823	4.854e-06	0.0242	8153	20.8117
Vascular dementia (multiple infarctions)	Eotaxin	rs2211994	C	T	0.0310481	16675274	0.67191	0.0733079	360612	C	T	-0.0885	21	18047593	6.07897e-07	0.0177	8153	25
Vascular dementia (multiple infarctions)	Eotaxin	rs2228467	C	T	-0.183206	42864624	0.13742	0.123332	360612	C	T	0.4163	3	42906116	2.27091e-46	0.0292	8153	203.258
Vascular dementia (multiple infarctions)	Eotaxin	rs2419841	C	T	-0.248934	113576224	0.0375898	0.11972	360612	C	T	0.1277	10	115335983	4.97794e-06	0.0279	8153	20.9495
Vascular dementia (multiple infarctions)	Eotaxin	rs5746492	G	A	-0.155203	17911167	0.0774765	0.0879077	360612	G	A	-0.0954	22	18393933	3.95904e-06	0.0207	8153	21.2401
Vascular dementia (multiple infarctions)	Eotaxin	rs5754733	A	C	-0.0295669	33873606	0.732757	0.0865893	360612	A	C	-0.1042	22	34269594	1.06299e-06	0.0214	8153	23.7087
Vascular dementia (multiple infarctions)	Eotaxin	rs59808887	T	C	-0.175489	31846414	0.187723	0.133214	360612	T	C	-0.1673	5	31846520	2.91099e-06	0.0358	8153	21.8387
Vascular dementia (multiple infarctions)	Eotaxin	rs75426604	A	C	-0.138897	35388508	0.216742	0.112445	360612	A	C	-0.1366	14	35857714	2.52802e-06	0.0291	8153	22.0351
Vascular dementia (multiple infarctions)	Eotaxin	rs79722574	T	C	-0.0130055	34292033	0.889798	0.0938622	360612	T	C	-0.1113	17	32619052	1.06101e-06	0.0228	8153	23.8298
Vascular dementia (multiple infarctions)	Eotaxin	rs9317045	C	A	0.112702	59055904	0.221556	0.0921975	360612	C	A	-0.1182	13	59630038	5.82197e-07	0.0237	8153	24.8736
Vascular dementia (other)	CTACK	rs116303454	A	G	0.147155	27253164	0.720502	0.411292	360248	A	G	0.383	3	27294655	3.27198e-06	0.0816	3631	22.0301
Vascular dementia (other)	CTACK	rs2070074	G	A	0.199125	34649445	0.336346	0.207118	360248	G	A	-0.4467	9	34649442	1.78484e-32	0.0374	3631	142.656
Vascular dementia (other)	CTACK	rs2731674	G	T	0.332526	177412889	0.0276331	0.15098	360248	G	T	0.1333	5	176839890	5.63495e-07	0.0267	3631	24.9251
Vascular dementia (other)	CTACK	rs3766110	C	A	0.0228359	169545945	0.883847	0.156309	360248	C	A	0.1287	1	169515183	3.85496e-06	0.0278	3631	21.4322
Vascular dementia (other)	CTACK	rs55764737	C	T	1.16634	61031215	0.0382481	0.562856	360248	C	T	-0.5313	15	61323414	4.61796e-08	0.0972	3631	29.8777
Vascular dementia (other)	CTACK	rs57338032	G	A	0.101413	78506597	0.564023	0.175797	360248	G	A	-0.1583	15	78798939	6.22802e-07	0.0317	3631	24.9369
Vascular dementia (other)	CTACK	rs7333764	T	C	-0.049614	33634664	0.888352	0.353402	360248	T	C	0.2773	13	34208801	2.85397e-06	0.0593	3631	21.8671
Vascular dementia (other)	CTACK	rs76395525	A	G	0.307561	79449049	0.644959	0.667484	360248	A	G	0.5277	15	79741391	9.54905e-07	0.1083	3631	23.742
Vascular dementia (other)	beta-nerve growth factor	rs28637706	T	G	-0.0484319	33794463	0.738766	0.145229	360248	T	G	-0.1589	19	34285368	1.42298e-09	0.0263	3531	36.5037
Vascular dementia (other)	beta-nerve growth factor	rs67476890	T	C	0.204514	62499295	0.332167	0.210892	360248	T	C	0.1769	15	62791494	3.12702e-06	0.0379	3531	21.786
Vascular dementia (other)	beta-nerve growth factor	rs71641308	T	C	-0.0811362	77621033	0.722061	0.2281	360248	T	C	0.2043	1	78086718	2.30102e-06	0.0432	3531	22.365
Vascular dementia (other)	beta-nerve growth factor	rs72780728	A	G	0.00703291	17561702	0.975808	0.231915	360248	A	G	0.1883	10	17603701	2.99302e-06	0.0403	3531	21.8319
Vascular dementia (other)	beta-nerve growth factor	rs73472576	C	T	-0.159566	74456947	0.234591	0.134245	360248	C	T	0.1181	18	72124182	2.689e-06	0.0252	3531	21.9634
Vascular dementia (other)	beta-nerve growth factor	rs7970581	G	T	0.163589	112827443	0.273368	0.14935	360248	G	T	-0.138	12	113265248	9.27107e-07	0.0282	3531	23.9475
Vascular dementia (other)	beta-nerve growth factor	rs9436119	A	G	0.324037	150495277	0.0171795	0.135988	360248	A	G	-0.1121	1	150467753	3.90598e-06	0.0246	3531	20.7654
Vascular dementia (other)	Vascular endothelial growth factor	rs10153304	A	G	0.482235	7818613	0.0471922	0.242992	360248	A	G	0.1547	17	7721931	1.94299e-06	0.0325	7118	22.6576
Vascular dementia (other)	Vascular endothelial growth factor	rs10934631	C	T	-0.306378	122978753	0.105691	0.189371	360248	C	T	0.1151	3	122697600	2.46899e-06	0.0245	7118	22.0708
Vascular dementia (other)	Vascular endothelial growth factor	rs10967186	C	T	-0.241606	2617099	0.071282	0.133952	360248	C	T	-0.0898	9	2617099	1.232e-07	0.017	7118	27.9033
Vascular dementia (other)	Vascular endothelial growth factor	rs13209117	A	G	0.229026	44184028	0.133439	0.152615	360248	A	G	0.1302	6	44151765	5.28202e-11	0.0201	7118	41.9595
Vascular dementia (other)	Vascular endothelial growth factor	rs143479231	A	G	-0.556014	193393005	0.104755	0.342748	360248	A	G	-0.2598	3	193110794	1.895e-07	0.0491	7118	27.9972
Vascular dementia (other)	Vascular endothelial growth factor	rs4082730	A	G	-0.684625	89980326	0.0996942	0.415846	360248	A	G	0.2522	15	90523558	2.63797e-06	0.0534	7118	22.3053
Vascular dementia (other)	Vascular endothelial growth factor	rs6921438	A	G	0.0431622	43957870	0.745211	0.132823	360248	A	G	-0.49	6	43925607	2.0893e-171	0.0175	7118	784
Vascular dementia (other)	Vascular endothelial growth factor	rs73418461	A	G	0.0742023	118463484	0.851344	0.39595	360248	A	G	-0.2492	10	120222996	1.67498e-06	0.0521	7118	22.8781
Vascular dementia (other)	Vascular endothelial growth factor	rs8045833	A	G	0.0824215	88509031	0.607928	0.160655	360248	A	G	0.108	16	88575439	2.828e-07	0.0211	7118	26.1989
Vascular dementia (other)	Vascular endothelial growth factor	rs9472183	G	A	0.00710013	43972465	0.957433	0.133024	360248	G	A	0.1282	6	43940202	5.18561e-14	0.017	7118	56.8693
Vascular dementia (other)	Macrophage Migration Inhibitory Factor	rs113218956	A	G	1.17838	24828867	0.259914	1.04597	360248	A	G	-0.8948	22	25224834	2.26199e-06	0.1879	3494	22.6777
Vascular dementia (other)	Macrophage Migration Inhibitory Factor	rs118055855	C	T	0.205967	29867025	0.791779	0.780177	360248	C	T	-0.6907	11	29888572	4.12601e-06	0.15	3494	21.203
Vascular dementia (other)	Macrophage Migration Inhibitory Factor	rs12594190	G	A	0.243139	24791308	0.0968702	0.14645	360248	G	A	-0.1355	15	25036455	3.70203e-07	0.0267	3494	25.7547
Vascular dementia (other)	Macrophage Migration Inhibitory Factor	rs13142904	T	C	0.075118	53452247	0.744207	0.230221	360248	T	C	-0.223	4	54318414	2.556e-07	0.0425	3494	27.5316
Vascular dementia (other)	Macrophage Migration Inhibitory Factor	rs141009259	C	T	-0.617273	207111559	0.325714	0.628086	360248	C	T	0.6178	2	207976283	2.47201e-06	0.1322	3494	21.839
Vascular dementia (other)	Macrophage Migration Inhibitory Factor	rs78098071	C	T	-0.260903	163882733	0.609554	0.510863	360248	C	T	0.4867	5	163309739	1.77902e-07	0.0918	3494	28.1085
Vascular dementia (other)	TRAIL	rs11618126	G	A	1.08318	50252103	0.455565	1.45166	360248	G	A	-0.8908	13	50826239	1.45999e-06	0.1914	8186	21.6609
Vascular dementia (other)	TRAIL	rs11657269	G	A	-0.138568	6416464	0.522187	0.216519	360248	G	A	-0.1188	17	6319784	4.78101e-06	0.026	8186	20.8779
Vascular dementia (other)	TRAIL	rs11699445	G	T	0.11398	15770145	0.399313	0.135231	360248	G	T	-0.0746	20	15750790	3.26798e-06	0.0161	8186	21.4697
Vascular dementia (other)	TRAIL	rs13185784	A	G	0.363299	180267068	0.0163734	0.151344	360248	A	G	0.0846	5	179694068	3.89798e-06	0.0183	8186	21.3717
Vascular dementia (other)	TRAIL	rs138987090	G	A	-0.641057	32786284	0.262206	0.571763	360248	G	A	0.7497	18	30366247	4.50194e-23	0.0752	8186	99.3892
Vascular dementia (other)	TRAIL	rs146783010	G	A	-0.101381	89527045	0.917114	0.974159	360248	G	A	0.6016	11	89260213	4.83203e-06	0.135	8186	19.8586
Vascular dementia (other)	TRAIL	rs193112415	C	T	-0.328313	31255157	0.497251	0.483652	360248	C	T	1.0421	18	28835120	2.14585e-62	0.0623	8186	279.797
Vascular dementia (other)	TRAIL	rs57396456	C	T	-0.647562	30365911	0.144407	0.443665	360248	C	T	0.5626	18	27945877	1.25199e-27	0.0518	8186	117.961
Vascular dementia (other)	TRAIL	rs62093514	T	C	-0.850218	31651014	0.0629318	0.457187	360248	T	C	1.0618	18	29230977	6.85962e-82	0.0552	8186	370.005
Vascular dementia (other)	TRAIL	rs73039026	C	A	-1.04453	172442691	0.0266287	0.471162	360248	C	A	0.2999	3	172160481	2.024e-06	0.0635	8186	22.3052
Vascular dementia (other)	TRAIL	rs747324	C	T	0.350342	74222941	0.0177869	0.147822	360248	C	T	0.0855	14	74689644	1.60702e-06	0.0178	8186	23.0724
Vascular dementia (other)	TRAIL	rs74778900	T	C	0.1129	30506300	0.854023	0.613626	360248	T	C	0.5906	18	28086266	2.58583e-28	0.0532	8186	123.243
Vascular dementia (other)	TRAIL	rs75928541	A	G	-0.190425	16400148	0.677813	0.458359	360248	A	G	0.275	4	16401771	4.24004e-06	0.0593	8186	21.5058
Vascular dementia (other)	TRAIL	rs79287178	A	G	0.272645	172576710	0.401601	0.325055	360248	A	G	-0.4317	3	172294500	9.11801e-25	0.0421	8186	105.148
Vascular dementia (other)	Tumor necrosis factor beta	rs10925040	T	C	-0.0254014	247459396	0.85536	0.139351	360248	T	C	0.1755	1	247622698	2.666e-06	0.0373	1559	22.1379
Vascular dementia (other)	Tumor necrosis factor beta	rs753274	T	C	0.0505638	14325650	0.711443	0.136689	360248	T	C	-0.1736	19	14436462	2.773e-06	0.0371	1559	21.8953
Vascular dementia (other)	Tumor necrosis factor beta	rs7629875	G	A	-0.374961	174667832	0.17561	0.276848	360248	G	A	-0.3766	3	174385622	1.373e-06	0.0774	1559	23.6744
Vascular dementia (other)	Tumor necrosis factor beta	rs78296352	T	G	0.58591	22495351	0.303916	0.569911	360248	T	G	1.2215	1	22821844	4.75773e-21	0.1366	1559	79.9623
Vascular dementia (other)	Tumor necrosis factor alpha	rs10834997	A	G	-0.199341	26505401	0.166006	0.143913	360248	A	G	-0.1247	11	26526948	1.32902e-06	0.0258	3454	23.3611
Vascular dementia (other)	Tumor necrosis factor alpha	rs115669577	A	G	0.1195	123440293	0.91069	1.06537	360248	A	G	0.9889	4	124361448	8.284e-07	0.1995	3454	24.5708
Vascular dementia (other)	Tumor necrosis factor alpha	rs79105320	A	G	-0.182174	18959850	0.779406	0.650407	360248	A	G	0.5605	8	18817360	3.59203e-06	0.1179	3454	22.6008
Vascular dementia (other)	Tumor necrosis factor alpha	rs8121916	A	C	0.216831	12420677	0.150886	0.150953	360248	A	C	0.1306	20	12401325	2.72301e-06	0.0278	3454	22.0697
Vascular dementia (other)	Stromal-cell-derived factor 1 alpha	rs10474392	G	A	0.0048218	92198776	0.974953	0.153577	360248	G	A	-0.0962	5	91494593	1.238e-06	0.0178	5998	29.2086
Vascular dementia (other)	Stromal-cell-derived factor 1 alpha	rs12407262	A	G	0.158229	63354605	0.464366	0.216255	360248	A	G	0.1179	1	63820276	3.98804e-06	0.0266	5998	19.6456
Vascular dementia (other)	Stromal-cell-derived factor 1 alpha	rs139840550	A	G	-0.231746	38688625	0.612129	0.45706	360248	A	G	0.1834	9	38688622	3.788e-06	0.0549	5998	11.1597
Vascular dementia (other)	Stromal-cell-derived factor 1 alpha	rs149893336	G	A	0.276668	170311440	0.671271	0.651897	360248	G	A	0.5034	4	171232591	4.52397e-06	0.1081	5998	21.6858
Vascular dementia (other)	Stromal-cell-derived factor 1 alpha	rs4581824	G	T	0.356215	9074853	0.0108828	0.139887	360248	G	T	0.0701	19	9185529	3.05e-06	0.0173	5998	16.4189
Vascular dementia (other)	Stromal-cell-derived factor 1 alpha	rs482700	A	G	-0.265912	115146334	0.109573	0.166183	360248	A	G	-0.0893	4	116067490	1.56899e-06	0.0203	5998	19.3513
Vascular dementia (other)	Stromal-cell-derived factor 1 alpha	rs67689854	A	C	-0.0932255	89558819	0.569313	0.163823	360248	A	C	-0.0681	16	89625227	3.07199e-06	0.0195	5998	12.1962
Vascular dementia (other)	Stromal-cell-derived factor 1 alpha	rs9267091	A	G	0.0271577	31446032	0.869327	0.165079	360248	A	G	0.0781	6	31413809	3.63396e-06	0.0203	5998	14.8016
Vascular dementia (other)	Stem cell growth factor beta	rs112346514	T	C	0.540122	12297173	0.123188	0.350381	360248	T	C	-0.3314	19	12407988	2.37301e-06	0.0711	3682	21.7253
Vascular dementia (other)	Stem cell growth factor beta	rs116924815	T	C	0.378802	50727476	0.370959	0.423394	360248	T	C	0.6079	19	51230733	1.74381e-16	0.0738	3682	67.8503
Vascular dementia (other)	Stem cell growth factor beta	rs117716477	A	C	0.197489	103847180	0.720624	0.552227	360248	A	C	0.8384	12	104240958	1.34215e-23	0.0841	3682	99.3826
Vascular dementia (other)	Stem cell growth factor beta	rs12480722	C	T	-0.267083	20248260	0.178473	0.198505	360248	C	T	-0.1624	20	20228904	4.72204e-06	0.0355	3682	20.9274
Vascular dementia (other)	Stem cell growth factor beta	rs139413256	A	G	0.192749	146182552	0.691708	0.48608	360248	A	G	-0.5377	7	145879644	7.04304e-07	0.1084	3682	24.6049
Vascular dementia (other)	Stem cell growth factor beta	rs143829871	C	T	0.210974	47555755	0.357207	0.229145	360248	C	T	0.1902	3	47597245	1.89701e-06	0.04	3682	22.61
Vascular dementia (other)	Stem cell growth factor beta	rs151194174	A	G	-0.569789	20956159	0.104535	0.351016	360248	A	G	0.4635	7	20995778	1.12899e-06	0.0942	3682	24.2102
Vascular dementia (other)	Stem cell growth factor beta	rs17876031	G	A	0.275338	177404118	0.0521663	0.141799	360248	G	A	0.1514	5	176831119	2.24999e-09	0.0255	3682	35.251
Vascular dementia (other)	Stem cell growth factor beta	rs264162	G	A	0.0362614	10944028	0.784636	0.132688	360248	G	A	-0.1097	18	10944026	2.68497e-06	0.0234	3682	21.9777
Vascular dementia (other)	Stem cell growth factor beta	rs34911860	A	G	-0.797207	79885030	0.119828	0.512509	360248	A	G	-0.3675	1	80350715	3.23698e-06	0.0789	3682	21.6951
Vascular dementia (other)	Stem cell growth factor beta	rs4656185	A	G	-0.0296924	169507088	0.83662	0.143985	360248	A	G	0.205	1	169476326	1.16011e-15	0.0256	3682	64.1251
Vascular dementia (other)	Stem cell growth factor beta	rs4737732	G	A	-0.00093026	65421393	0.994918	0.146054	360248	G	A	0.1147	8	66333628	4.67595e-06	0.0252	3682	20.7169
Vascular dementia (other)	Stem cell growth factor beta	rs7762066	C	T	-0.0112564	94468249	0.942956	0.157311	360248	C	T	-0.1389	6	95177967	3.49502e-06	0.0299	3682	21.5805
Vascular dementia (other)	Stem cell growth factor beta	rs78217154	C	T	0.0505981	100541844	0.913661	0.466677	360248	C	T	-0.3997	8	101554072	3.77303e-06	0.0864	3682	21.4013
Vascular dementia (other)	Stem cell factor	rs113127926	A	C	-0.00348996	97971174	0.991785	0.338952	360248	A	C	0.1982	14	98437511	2.27002e-06	0.042	8290	22.2694
Vascular dementia (other)	Stem cell factor	rs13412535	A	G	0.0566186	224010157	0.731304	0.164881	360248	A	G	-0.1067	2	224874874	6.03893e-07	0.0213	8290	25.094
Vascular dementia (other)	Stem cell factor	rs1557570	T	G	-0.0632559	169538606	0.659936	0.143763	360248	T	G	0.1186	1	169507844	2.73905e-12	0.017	8290	48.6711
Vascular dementia (other)	Stem cell factor	rs1568119	T	C	-1.02443	33385679	0.219328	0.834011	360248	T	C	-0.5906	8	33243197	1.24e-07	0.1129	8290	27.3652
Vascular dementia (other)	Stem cell factor	rs1942355	T	C	-0.162639	71694503	0.223318	0.133557	360248	T	C	-0.0716	18	69361739	4.69602e-06	0.0157	8290	20.7982
Vascular dementia (other)	Stem cell factor	rs4841899	C	T	-0.109683	134532566	0.465941	0.150437	360248	C	T	0.1004	9	137424412	1.77799e-08	0.0178	8290	31.8147
Vascular dementia (other)	Stem cell factor	rs635634	T	C	-0.114222	133279427	0.485934	0.163926	360248	T	C	-0.1032	9	136155000	6.74295e-08	0.0191	8290	29.1939
Vascular dementia (other)	Stem cell factor	rs78666213	G	T	-0.0405662	179217495	0.927181	0.443867	360248	G	T	0.2744	4	180138649	2.59298e-06	0.0576	8290	22.6946
Vascular dementia (other)	Stem cell factor	rs80271436	A	G	0.0127011	133022383	0.975767	0.418128	360248	A	G	-0.237	9	135897770	9.95291e-07	0.0485	8290	23.8788
Vascular dementia (other)	Interleukin-16	rs117217798	T	C	-0.0272498	33156215	0.90902	0.238459	360248	T	C	-0.2036	17	31483233	4.15298e-06	0.0444	3483	21.0276
Vascular dementia (other)	Interleukin-16	rs117916513	A	G	-0.00085109	121393565	0.998652	0.503778	360248	A	G	-0.502	11	121264274	3.78504e-07	0.0986	3483	25.9211
Vascular dementia (other)	Interleukin-16	rs1255143	T	C	0.21863	128253936	0.104429	0.134645	360248	T	C	0.1306	10	130052200	7.09594e-08	0.0242	3483	29.1243
Vascular dementia (other)	Interleukin-16	rs12765671	A	G	0.556274	104924411	0.449543	0.735639	360248	A	G	-0.6023	10	106684169	4.83805e-06	0.1318	3483	20.8831
Vascular dementia (other)	Interleukin-16	rs144691581	A	G	0.0153007	96410095	0.973279	0.456793	360248	A	G	0.4882	15	96953325	4.20001e-07	0.0967	3483	25.4884
Vascular dementia (other)	Interleukin-16	rs1801020	G	A	0.313274	177409531	0.0377598	0.150797	360248	G	A	-0.1733	5	176836532	4.53002e-10	0.0272	3483	40.5938
Vascular dementia (other)	Interleukin-16	rs4253283	C	T	0.26983	186244057	0.0620555	0.144611	360248	C	T	-0.146	4	187165211	1.74598e-08	0.0262	3483	31.053
Vascular dementia (other)	Interleukin-16	rs4513633	A	C	-0.305163	112649483	0.214769	0.245988	360248	A	C	-0.2239	4	113570639	7.44201e-07	0.0453	3483	24.4293
Vascular dementia (other)	Interleukin-16	rs4778636	A	G	-0.018239	81299298	0.954743	0.321384	360248	A	G	-0.7272	15	81591639	1.1079e-30	0.0633	3483	131.978
Vascular dementia (other)	Interleukin-16	rs9706053	T	C	-0.461749	65982530	0.38197	0.528153	360248	T	C	0.4582	12	66376310	7.01197e-07	0.0932	3483	24.1701
Vascular dementia (other)	RANTES	rs112072646	A	G	-0.507458	53217255	0.329371	0.520266	360248	A	G	0.4286	2	53444393	6.48396e-07	0.0862	3421	24.7224
Vascular dementia (other)	RANTES	rs147509526	T	C	0.600781	15665520	0.106243	0.371929	360248	T	C	-0.358	19	15776330	6.92899e-07	0.0717	3421	24.9303
Vascular dementia (other)	RANTES	rs4940620	G	A	0.303507	64303876	0.301396	0.293685	360248	G	A	0.2494	18	61971111	3.53704e-06	0.054	3421	21.3307
Vascular dementia (other)	RANTES	rs62438851	G	A	-0.26386	144909173	0.22405	0.21702	360248	G	A	0.1957	6	145230309	2.32798e-06	0.0414	3421	22.345
Vascular dementia (other)	RANTES	rs7000423	T	C	0.0681755	110041420	0.619873	0.137443	360248	T	C	-0.1318	8	111053649	1.82301e-07	0.0253	3421	27.1387
Vascular dementia (other)	RANTES	rs72793342	A	G	-0.213123	30537031	0.192406	0.163501	360248	A	G	-0.1487	16	30548352	1.48201e-06	0.0308	3421	23.3088
Vascular dementia (other)	RANTES	rs74472919	T	C	0.326977	81626515	0.353319	0.352281	360248	T	C	0.3313	13	82200650	3.96899e-08	0.0605	3421	29.9869
Vascular dementia (other)	RANTES	rs75613039	T	C	-0.551293	129706688	0.176452	0.407834	360248	T	C	0.37	11	129576583	4.81005e-06	0.081	3421	20.8657
Vascular dementia (other)	RANTES	rs818452	T	C	0.168348	152594661	0.534526	0.271043	360248	T	C	0.2381	6	152915796	2.362e-06	0.0505	3421	22.2298
Vascular dementia (other)	Platelet-derived growth factor BB	rs116445074	T	G	0.128093	52238766	0.790191	0.481443	360248	T	G	0.2931	5	51534600	3.111e-07	0.0587	8293	24.9319
Vascular dementia (other)	Platelet-derived growth factor BB	rs11766649	G	A	0.0988874	145142154	0.544843	0.163314	360248	G	A	-0.0908	7	144839247	3.53102e-06	0.0196	8293	21.4615
Vascular dementia (other)	Platelet-derived growth factor BB	rs11916118	G	A	0.238773	117193342	0.153759	0.167398	360248	G	A	-0.0889	3	116912189	4.93197e-06	0.0194	8293	20.9991
Vascular dementia (other)	Platelet-derived growth factor BB	rs12289510	G	A	-0.112008	125077155	0.401289	0.133451	360248	G	A	0.078	11	124947051	7.69396e-07	0.0158	8293	24.3711
Vascular dementia (other)	Platelet-derived growth factor BB	rs13412535	A	G	0.0566186	224010157	0.731304	0.164881	360248	A	G	0.3352	2	224874874	2.46093e-55	0.0214	8293	245.347
Vascular dementia (other)	Platelet-derived growth factor BB	rs2324229	C	T	-0.16102	83208412	0.242327	0.137719	360248	C	T	-0.0894	6	83918131	3.48401e-08	0.0161	8293	30.8335
Vascular dementia (other)	Platelet-derived growth factor BB	rs35859699	A	G	0.292722	111263595	0.643649	0.63277	360248	A	G	-0.3952	4	112184751	2.066e-06	0.0842	8293	22.0298
Vascular dementia (other)	Platelet-derived growth factor BB	rs4965869	T	C	0.0434137	101450115	0.777714	0.153786	360248	T	C	0.184	15	101990320	5.66239e-24	0.0181	8293	103.342
Vascular dementia (other)	Platelet-derived growth factor BB	rs55680718	T	C	0.168573	224302160	0.405631	0.202707	360248	T	C	-0.1383	2	225166877	1.85802e-08	0.0246	8293	31.6063
Vascular dementia (other)	Platelet-derived growth factor BB	rs72777070	G	T	0.0460455	9658748	0.780579	0.165296	360248	G	T	0.1069	2	9798877	8.98401e-08	0.02	8293	28.569
Vascular dementia (other)	Platelet-derived growth factor BB	rs73162807	A	C	0.711295	146757003	0.0916664	0.421715	360248	A	C	-0.2391	3	146474790	1.735e-06	0.0499	8293	22.9593
Vascular dementia (other)	Platelet-derived growth factor BB	rs9936075	G	A	0.214882	7271908	0.123188	0.139396	360248	G	A	0.0782	16	7321909	1.76202e-06	0.0164	8293	22.7366
Vascular dementia (other)	Platelet-derived growth factor BB	rs9941733	G	A	0.252063	393417	0.151041	0.175548	360248	G	A	-0.1161	20	374061	3.30598e-07	0.0228	8293	25.9295
Vascular dementia (other)	Macrophage inflammatory protein 1b	rs11130043	A	G	-0.142916	45069747	0.286066	0.133968	360248	A	G	-0.0731	3	45111239	3.21603e-06	0.0157	8243	21.6788
Vascular dementia (other)	Macrophage inflammatory protein 1b	rs113010081	C	T	-0.167119	46415921	0.401307	0.199119	360248	C	T	0.5954	3	46457412	3.84592e-140	0.0236	8243	636.493
Vascular dementia (other)	Macrophage inflammatory protein 1b	rs113877493	T	C	-0.205225	36443746	0.265799	0.184424	360248	T	C	-0.6124	17	34812273	1.62181e-173	0.0218	8243	789.146
Vascular dementia (other)	Macrophage inflammatory protein 1b	rs116237296	A	G	-1.03853	86579833	0.280242	0.961797	360248	A	G	0.5437	1	87045516	7.23203e-07	0.1115	8243	23.7777
Vascular dementia (other)	Macrophage inflammatory protein 1b	rs117453826	G	A	-0.160451	36775624	0.731306	0.467256	360248	G	A	0.5774	17	35132809	5.06524e-22	0.0593	8243	94.8078
Vascular dementia (other)	Macrophage inflammatory protein 1b	rs141102180	T	G	0.666414	36108811	0.011472	0.263615	360248	T	G	0.3225	17	34436204	1.07895e-16	0.0393	8243	67.3402
Vascular dementia (other)	Macrophage inflammatory protein 1b	rs17138331	G	A	-0.228576	7826737	0.34771	0.243414	360248	G	A	0.1391	7	7866368	2.26001e-06	0.0295	8243	22.2336
Vascular dementia (other)	Macrophage inflammatory protein 1b	rs17641689	G	A	-0.11016	36668383	0.606083	0.213624	360248	G	A	0.2448	17	35024819	1.28292e-16	0.0293	8243	69.8052
Vascular dementia (other)	Macrophage inflammatory protein 1b	rs2079664	G	A	0.304602	34680936	0.0421134	0.149873	360248	G	A	-0.0995	17	33007955	1.50699e-08	0.0176	8243	31.961
Vascular dementia (other)	Macrophage inflammatory protein 1b	rs281749	C	T	0.118719	107626417	0.408909	0.14376	360248	C	T	-0.0799	8	108638645	3.17402e-06	0.0171	8243	21.8324
Vascular dementia (other)	Macrophage inflammatory protein 1b	rs34437725	C	T	0.174799	35499766	0.65261	0.388324	360248	C	T	0.2633	17	33826785	7.67397e-08	0.0483	8243	29.7172
Vascular dementia (other)	Macrophage inflammatory protein 1b	rs72791296	T	C	0.236928	121614355	0.511563	0.360947	360248	T	C	0.2369	5	120950050	3.78303e-07	0.0466	8243	25.8439
Vascular dementia (other)	Macrophage inflammatory protein 1b	rs72799710	T	C	-0.0270894	123825971	0.882633	0.183493	360248	T	C	-0.1014	5	123161665	3.20501e-06	0.0218	8243	21.6353
Vascular dementia (other)	Macrophage inflammatory protein 1b	rs74810984	C	T	-0.125744	127876202	0.76269	0.416442	360248	C	T	-0.2206	10	129674466	1.95898e-06	0.0474	8243	21.6598
Vascular dementia (other)	Macrophage inflammatory protein 1b	rs76582507	A	G	-0.0155942	37510075	0.982654	0.717251	360248	A	G	0.3175	9	37510072	3.26002e-06	0.0677	8243	21.9943
Vascular dementia (other)	Macrophage inflammatory protein 1b	rs76583883	T	G	-0.148099	45936445	0.681149	0.36043	360248	T	G	-0.2317	21	47356359	4.98999e-06	0.0511	8243	20.5594
Vascular dementia (other)	Macrophage inflammatory protein 1b	rs76776296	G	A	0.282716	115488433	0.546218	0.46851	360248	G	A	-0.2997	7	115128487	5.54702e-07	0.0598	8243	25.1172
Vascular dementia (other)	Macrophage inflammatory protein 1a	rs10835056	G	T	0.0537597	26675470	0.703785	0.141392	360248	G	T	-0.1194	11	26697017	2.60399e-06	0.0254	3522	22.0974
Vascular dementia (other)	Macrophage inflammatory protein 1a	rs12690897	A	G	-0.105057	85716861	0.472599	0.146267	360248	A	G	0.1248	7	85346177	2.10698e-06	0.0262	3522	22.6896
Vascular dementia (other)	Macrophage inflammatory protein 1a	rs184154340	A	G	-0.330882	80790993	0.342064	0.348262	360248	A	G	0.331	11	80502036	1.86402e-06	0.0693	3522	22.8134
Vascular dementia (other)	Macrophage inflammatory protein 1a	rs34771762	G	A	0.337232	200547932	0.195134	0.260302	360248	G	A	-0.249	2	201412655	2.133e-06	0.0523	3522	22.6671
Vascular dementia (other)	Macrophage inflammatory protein 1a	rs57786342	A	G	-0.228762	68793311	0.144423	0.156738	360248	A	G	0.1314	14	69260028	4.05499e-06	0.0285	3522	21.257
Vascular dementia (other)	Macrophage inflammatory protein 1a	rs60198979	A	G	-0.317622	43250698	0.209416	0.253051	360248	A	G	-0.2146	22	43646704	2.61499e-06	0.0458	3522	21.9547
Vascular dementia (other)	Macrophage inflammatory protein 1a	rs7232268	G	A	-0.527081	70101678	0.128201	0.346482	360248	G	A	-0.2821	18	67768914	2.553e-06	0.0599	3522	22.1795
Vascular dementia (other)	Monokine induced by gamma interferon	rs111607343	A	G	0.268911	897855	0.640569	0.575948	360248	A	G	-0.521	19	897855	2.83198e-06	0.1119	3685	21.6778
Vascular dementia (other)	Monokine induced by gamma interferon	rs11177248	A	G	0.10376	68482106	0.759562	0.339023	360248	A	G	0.3073	12	68875886	4.45102e-06	0.067	3685	21.0366
Vascular dementia (other)	Monokine induced by gamma interferon	rs112337562	G	T	-0.0915015	92665225	0.834764	0.438656	360248	G	T	0.37	14	93131570	2.97797e-06	0.0796	3685	21.6061
Vascular dementia (other)	Monokine induced by gamma interferon	rs112861654	G	A	0.11216	42179062	0.690073	0.281276	360248	G	A	0.2765	21	43599172	1.80501e-07	0.0529	3685	27.3199
Vascular dementia (other)	Monokine induced by gamma interferon	rs117831247	T	C	-0.426218	66742081	0.670523	1.00185	360248	T	C	-0.8334	10	68501839	2.15899e-06	0.1754	3685	22.576
Vascular dementia (other)	Monokine induced by gamma interferon	rs139010077	T	C	-0.494524	170618359	0.343512	0.522063	360248	T	C	0.4322	3	170336148	3.54503e-06	0.095	3685	20.6977
Vascular dementia (other)	Monokine induced by gamma interferon	rs1796086	C	T	-0.0854477	71183729	0.720072	0.238439	360248	C	T	0.2096	7	70648715	2.229e-07	0.0403	3685	27.0503
Vascular dementia (other)	Monokine induced by gamma interferon	rs41272086	A	G	-0.262632	160587614	0.229478	0.21855	360248	A	G	-0.2226	6	161008646	7.42592e-08	0.0415	3685	28.7709
Vascular dementia (other)	Monokine induced by gamma interferon	rs55876513	G	T	0.114333	75962545	0.437235	0.147172	360248	G	T	-0.166	4	76883698	8.2319e-11	0.0255	3685	42.3775
Vascular dementia (other)	Monokine induced by gamma interferon	rs5752128	C	T	0.0539679	25322656	0.792135	0.20478	360248	C	T	0.1685	22	25718623	4.343e-06	0.0369	3685	20.852
Vascular dementia (other)	Monokine induced by gamma interferon	rs62562991	A	G	-0.722698	95973777	0.199192	0.562912	360248	A	G	0.6236	9	98736059	8.39595e-07	0.126	3685	24.4946
Vascular dementia (other)	Monokine induced by gamma interferon	rs6679677	A	C	-0.0166839	113761186	0.930043	0.190043	360248	A	C	0.162	1	114303808	8.86196e-07	0.0329	3685	24.2459
Vascular dementia (other)	Monokine induced by gamma interferon	rs77086208	T	C	-0.312343	70152774	0.432343	0.397793	360248	T	C	0.3226	14	70619491	3.83098e-06	0.0698	3685	21.3608
Vascular dementia (other)	Monokine induced by gamma interferon	rs816960	T	C	0.246629	107870173	0.0733398	0.137727	360248	T	C	-0.1224	13	108522521	5.00795e-07	0.0244	3685	25.1642
Vascular dementia (other)	Macrophage colony stimulating factor	rs116274860	G	T	-0.404839	148675030	0.475438	0.567272	360248	G	T	-0.819	3	148392817	2.74e-06	0.1741	840	22.1294
Vascular dementia (other)	Macrophage colony stimulating factor	rs117867915	C	T	-0.290827	44630078	0.554808	0.492451	360248	C	T	-0.5272	18	42210043	1.61399e-06	0.1098	840	23.054
Vascular dementia (other)	Macrophage colony stimulating factor	rs12962919	T	C	-0.341692	78018752	0.179965	0.25483	360248	T	C	0.3052	18	75778756	4.64997e-06	0.0662	840	21.2546
Vascular dementia (other)	Macrophage colony stimulating factor	rs56367447	T	C	-0.0861748	4014005	0.817642	0.373732	360248	T	C	-0.4967	8	3871527	1.721e-08	0.0883	840	31.6422
Vascular dementia (other)	Macrophage colony stimulating factor	rs62294910	A	G	0.223345	182480551	0.416266	0.274745	360248	A	G	0.3431	3	182198339	6.81993e-07	0.0691	840	24.6539
Vascular dementia (other)	Macrophage colony stimulating factor	rs78296352	T	G	0.58591	22495351	0.303916	0.569911	360248	T	G	0.527	1	22821844	1.04701e-06	0.1112	840	22.4601
Vascular dementia (other)	Macrophage colony stimulating factor	rs9387100	C	T	0.142742	112781752	0.288116	0.134375	360248	C	T	0.1352	6	113102954	4.07296e-06	0.0292	840	21.4382
Vascular dementia (other)	Monocyte chemoattractant protein-1	rs10145849	A	G	-0.170993	82475647	0.216385	0.138321	360248	A	G	-0.0755	14	82941991	3.40902e-06	0.0162	8293	21.7202
Vascular dementia (other)	Monocyte chemoattractant protein-1	rs10744620	C	T	0.0412416	3629928	0.763843	0.137272	360248	C	T	-0.0788	12	3739094	9.91197e-07	0.0161	8293	23.9552
Vascular dementia (other)	Monocyte chemoattractant protein-1	rs111995966	G	T	-0.0346098	108558513	0.890291	0.250913	360248	G	T	-0.1452	2	109174969	2.52703e-06	0.031	8293	21.9386
Vascular dementia (other)	Monocyte chemoattractant protein-1	rs112313229	A	G	0.393754	46323369	0.127645	0.258461	360248	A	G	-0.1646	3	46364860	1.431e-07	0.0313	8293	27.6548
Vascular dementia (other)	Monocyte chemoattractant protein-1	rs12073356	A	G	-0.187235	207834503	0.459955	0.25339	360248	A	G	-0.1426	1	208007848	4.16505e-06	0.0311	8293	21.0241
Vascular dementia (other)	Monocyte chemoattractant protein-1	rs12075	A	G	-0.100722	159205564	0.451183	0.133682	360248	A	G	0.2185	1	159175354	1.43516e-44	0.0155	8293	198.719
Vascular dementia (other)	Monocyte chemoattractant protein-1	rs12493471	C	T	-0.254903	45910186	0.0636326	0.137433	360248	C	T	-0.1163	3	45951678	6.80769e-13	0.0162	8293	51.5382
Vascular dementia (other)	Monocyte chemoattractant protein-1	rs146522229	T	C	0.000755309	47295223	0.999397	0.999042	360248	T	C	-0.5976	19	47798480	3.56098e-07	0.1177	8293	25.7791
Vascular dementia (other)	Monocyte chemoattractant protein-1	rs2228467	C	T	-0.063925	42864624	0.800058	0.252397	360248	C	T	0.2637	3	42906116	9.19179e-20	0.0291	8293	82.1172
Vascular dementia (other)	Monocyte chemoattractant protein-1	rs2712431	A	C	0.18036	128598047	0.216354	0.145889	360248	A	C	-0.0787	3	128316890	4.75499e-06	0.0172	8293	20.9359
Vascular dementia (other)	Monocyte chemoattractant protein-1	rs56212190	T	C	0.115397	41702868	0.712331	0.31296	360248	T	C	0.181	1	42168539	9.84691e-07	0.0373	8293	23.5472
Vascular dementia (other)	Monocyte chemoattractant protein-1	rs7197349	G	A	-0.136808	78653322	0.417401	0.168704	360248	G	A	-0.0968	16	78687219	2.62198e-06	0.0206	8293	22.0809
Vascular dementia (other)	Monocyte chemoattractant protein-1	rs7517040	G	A	0.0685432	158889343	0.667503	0.15956	360248	G	A	0.0987	1	158859133	2.43501e-07	0.0191	8293	26.7035
Vascular dementia (other)	Monocyte chemoattractant protein-1	rs9317045	C	A	-0.147176	59055904	0.428077	0.185714	360248	C	A	-0.1134	13	59630038	1.51702e-06	0.0236	8293	23.0888
Vascular dementia (other)	Interleukin-12p70	rs13209117	A	G	0.229026	44184028	0.133439	0.152615	360248	A	G	0.1002	6	44151765	5.56698e-08	0.0186	8270	29.0208
Vascular dementia (other)	Interleukin-12p70	rs17229494	G	A	-0.106869	37555798	0.615934	0.213047	360248	G	A	0.1172	21	38928100	4.93094e-06	0.0257	8270	20.7964
Vascular dementia (other)	Interleukin-12p70	rs282258	C	T	0.0866835	224050083	0.517432	0.133914	360248	C	T	-0.073	2	224914800	3.209e-06	0.0156	8270	21.8976
Vascular dementia (other)	Interleukin-12p70	rs41282644	A	G	-0.100541	43785985	0.678249	0.242353	360248	A	G	0.1473	6	43753722	1.04501e-06	0.0304	8270	23.4779
Vascular dementia (other)	Interleukin-12p70	rs4349809	G	T	-0.00531941	43957093	0.968065	0.132866	360248	G	T	-0.3777	6	43924830	2.55859e-124	0.0159	8270	564.287
Vascular dementia (other)	Interleukin-12p70	rs71361173	G	T	-0.251015	76000450	0.210896	0.200635	360248	G	T	-0.111	18	73712405	3.05999e-06	0.0239	8270	21.57
Vascular dementia (other)	Interleukin-12p70	rs72831623	A	G	-0.437892	47644927	0.100982	0.266989	360248	A	G	0.1913	17	45722293	2.41602e-07	0.037	8270	26.7317
Vascular dementia (other)	Interleukin-12p70	rs782107	A	G	-0.0348793	58439747	0.7925	0.132588	360248	A	G	0.075	12	58833530	1.60199e-06	0.0156	8270	23.1139
Vascular dementia (other)	Interleukin-12p70	rs79121401	C	T	-1.0277	78986084	0.320505	1.0345	360248	C	T	-0.5548	11	78697129	4.24199e-06	0.1206	8270	21.1631
Vascular dementia (other)	Interleukin-12p70	rs9472183	G	A	0.00710013	43972465	0.957433	0.133024	360248	G	A	0.1019	6	43940202	8.61192e-11	0.0157	8270	42.1259
Vascular dementia (other)	Interferon gamma-induced protein 10	rs10809307	C	T	0.0484377	11045908	0.763004	0.160636	360248	C	T	-0.1305	9	11045908	3.64401e-06	0.0282	3685	21.4152
Vascular dementia (other)	Interferon gamma-induced protein 10	rs113831257	A	G	-0.202976	75234311	0.514304	0.31124	360248	A	G	0.3592	4	76159521	2.53303e-08	0.0644	3685	31.1101
Vascular dementia (other)	Interferon gamma-induced protein 10	rs11626201	A	C	0.265958	36511495	0.0528117	0.137343	360248	A	C	0.1162	14	36980700	1.92699e-06	0.0245	3685	22.4947
Vascular dementia (other)	Interferon gamma-induced protein 10	rs143799975	G	A	-1.01111	75885862	0.194072	0.778598	360248	G	A	0.7984	4	76807015	1.00201e-06	0.1637	3685	23.7872
Vascular dementia (other)	Interferon gamma-induced protein 10	rs34383175	T	C	-0.158636	144361034	0.654989	0.355015	360248	T	C	-0.3153	8	145584694	1.51001e-06	0.0657	3685	23.0312
Vascular dementia (other)	Interferon gamma-induced protein 10	rs75970138	A	G	-0.145363	119813998	0.816262	0.625605	360248	A	G	-0.485	9	122576276	1.52901e-06	0.104	3685	21.7479
Vascular dementia (other)	Interferon gamma-induced protein 10	rs7645625	G	T	-0.0564718	146856250	0.676701	0.135434	360248	G	T	0.1086	3	146574037	4.40697e-06	0.0237	3685	20.9973
Vascular dementia (other)	Interferon gamma-induced protein 10	rs79848609	C	A	-0.185921	86772934	0.552355	0.312873	360248	C	A	-0.2603	15	87316165	8.75205e-07	0.0537	3685	23.4963
Vascular dementia (other)	Interferon gamma-induced protein 10	rs8112909	A	G	-0.219632	45910150	0.181125	0.164235	360248	A	G	-0.1426	19	46413408	1.94102e-06	0.0299	3685	22.7456
Vascular dementia (other)	Interleukin-18	rs10414578	T	C	0.170735	54634619	0.38137	0.195042	360248	T	C	-0.1771	19	55146070	4.15901e-07	0.035	3636	25.6036
Vascular dementia (other)	Interleukin-18	rs115267715	T	C	0.173799	69239188	0.723229	0.490754	360248	T	C	0.4508	5	68535015	1.72302e-08	0.08	3636	31.7532
Vascular dementia (other)	Interleukin-18	rs116383510	C	A	0.658581	2545536	0.240646	0.561271	360248	C	A	0.5426	5	2545650	2.99502e-07	0.1056	3636	26.4017
Vascular dementia (other)	Interleukin-18	rs117266781	T	C	1.24651	41261422	0.0995314	0.756778	360248	T	C	0.6841	7	41301020	3.15e-06	0.1468	3636	21.7164
Vascular dementia (other)	Interleukin-18	rs144841621	T	C	-0.111699	69921801	0.868686	0.675619	360248	T	C	0.518	10	71681557	3.81101e-06	0.1141	3636	20.6105
Vascular dementia (other)	Interleukin-18	rs17229943	C	A	-0.0934441	69386709	0.676173	0.223716	360248	C	A	0.312	5	68682536	1.61696e-11	0.0463	3636	45.4096
Vascular dementia (other)	Interleukin-18	rs1852105	C	T	-0.255959	64265217	0.477084	0.359999	360248	C	T	-0.3036	7	63725595	4.31996e-06	0.0661	3636	21.096
Vascular dementia (other)	Interleukin-18	rs1979967	T	C	-0.236521	79367271	0.147301	0.163216	360248	T	C	0.1402	15	79659613	9.45301e-07	0.0286	3636	24.0306
Vascular dementia (other)	Interleukin-18	rs2729385	A	G	0.0677373	57495520	0.645415	0.14721	360248	A	G	0.1231	11	57262993	3.78504e-06	0.0262	3636	22.0757
Vascular dementia (other)	Interleukin-18	rs385076	C	T	0.221357	32264782	0.110833	0.138829	360248	C	T	0.2432	2	32489851	1.65882e-22	0.0248	3636	96.1665
Vascular dementia (other)	Interleukin-18	rs4482818	G	A	0.0527861	65062779	0.698065	0.13607	360248	G	A	-0.1286	4	65928497	1.45301e-07	0.0244	3636	27.7781
Vascular dementia (other)	Interleukin-18	rs658805	A	G	0.0354456	70199369	0.79981	0.139773	360248	A	G	0.1226	6	70909073	4.94197e-07	0.0244	3636	25.2465
Vascular dementia (other)	Interleukin-18	rs71478720	T	C	-0.0505277	112138882	0.745427	0.155626	360248	T	C	-0.2669	11	112009605	3.70766e-22	0.0276	3636	93.5145
Vascular dementia (other)	Interleukin-18	rs78623212	T	C	0.763243	103667180	0.321171	0.769356	360248	T	C	0.8705	7	103307627	6.71104e-07	0.1778	3636	23.9703
Vascular dementia (other)	Interleukin-18	rs78716465	A	G	-0.189561	42015086	0.593737	0.355363	360248	A	G	0.3265	20	40643726	1.63099e-06	0.0682	3636	22.9191
Vascular dementia (other)	Interleukin-17	rs117029961	A	G	1.14883	37147653	0.0128266	0.461647	360248	A	G	0.4585	10	37436581	4.93606e-06	0.1015	7760	20.4055
Vascular dementia (other)	Interleukin-17	rs117556572	T	C	0.147894	104436567	0.727158	0.423877	360248	T	C	-0.5102	13	105088917	3.27997e-06	0.1099	7760	21.5519
Vascular dementia (other)	Interleukin-17	rs1530455	C	T	-0.0783067	123136052	0.56933	0.137612	360248	C	T	-0.108	3	122854899	4.87405e-10	0.0173	7760	38.9722
Vascular dementia (other)	Interleukin-17	rs17106604	T	C	-0.163824	77912813	0.381329	0.187132	360248	T	C	0.1129	14	78379156	6.37397e-07	0.0225	7760	25.1781
Vascular dementia (other)	Interleukin-17	rs17282552	C	T	-0.439095	207109091	0.135326	0.294018	360248	C	T	0.2001	2	207973815	8.21297e-07	0.0405	7760	24.4109
Vascular dementia (other)	Interleukin-17	rs184080173	C	T	-0.115881	77331424	0.750114	0.363843	360248	C	T	-0.2384	12	77725204	4.19402e-07	0.0471	7760	25.6195
Vascular dementia (other)	Interleukin-17	rs187475560	T	C	0.0645678	160353411	0.871586	0.399444	360248	T	C	-0.2434	4	161274563	3.287e-06	0.052	7760	21.9096
Vascular dementia (other)	Interleukin-17	rs62191444	T	G	0.33164	393023	0.0737208	0.185445	360248	T	G	-0.1136	20	373667	4.21502e-06	0.0247	7760	21.1526
Vascular dementia (other)	Interleukin-17	rs78296352	T	G	0.58591	22495351	0.303916	0.569911	360248	T	G	0.3027	1	22821844	4.26599e-06	0.0646	7760	21.9563
Vascular dementia (other)	Interleukin-17	rs78612928	C	T	0.248947	29812292	0.165549	0.179531	360248	C	T	-0.1037	4	29813914	2.61903e-06	0.0222	7760	21.8198
Vascular dementia (other)	Interleukin-13	rs117795020	A	G	0.391632	87469237	0.328776	0.401024	360248	A	G	-0.3522	9	90084152	9.86211e-07	0.0716	3557	24.1965
Vascular dementia (other)	Interleukin-13	rs12623722	A	G	-0.104635	22955811	0.469891	0.144793	360248	A	G	-0.1185	2	23178683	4.19199e-06	0.0258	3557	21.0959
Vascular dementia (other)	Interleukin-13	rs139083458	T	C	0.098389	26160409	0.926483	1.06631	360248	T	C	0.9902	5	26160518	2.81002e-06	0.2107	3557	22.086
Vascular dementia (other)	Interleukin-13	rs142167313	C	T	0.0502029	44204360	0.88085	0.334928	360248	C	T	0.313	6	44172097	3.97997e-07	0.0617	3557	25.7347
Vascular dementia (other)	Interleukin-13	rs27949	T	C	-0.0355541	59254997	0.802161	0.141904	360248	T	C	-0.1168	5	58550823	3.42799e-06	0.0252	3557	21.4825
Vascular dementia (other)	Interleukin-13	rs6799107	C	T	-0.142131	127338175	0.40754	0.171608	360248	C	T	0.1459	3	127057018	1.245e-06	0.0301	3557	23.4951
Vascular dementia (other)	Interleukin-13	rs7073807	C	T	-0.091478	67393670	0.640907	0.196123	360248	C	T	-0.1682	10	69153428	2.374e-06	0.0356	3557	22.323
Vascular dementia (other)	Interleukin-13	rs75995699	A	G	0.730625	5140622	0.0479711	0.369445	360248	A	G	0.3319	6	5140856	2.64198e-06	0.0698	3557	22.6102
Vascular dementia (other)	Interleukin-13	rs9472168	G	A	-0.0144836	43961248	0.913624	0.133527	360248	G	A	-0.4244	6	43928985	1.08094e-65	0.0248	3557	292.851
Vascular dementia (other)	Interleukin-10	rs10457128	A	G	-0.294171	105570101	0.0329109	0.137903	360248	A	G	-0.0865	6	106017976	5.23697e-07	0.0172	7681	25.2915
Vascular dementia (other)	Interleukin-10	rs10493718	A	C	-0.0465451	82597250	0.799652	0.183395	360248	A	C	-0.11	1	83062933	7.15995e-07	0.0222	7681	24.5516
Vascular dementia (other)	Interleukin-10	rs11206302	T	C	0.000378591	54208270	0.998501	0.201458	360248	T	C	-0.1189	1	54673943	2.20201e-06	0.0251	7681	22.4397
Vascular dementia (other)	Interleukin-10	rs2086656	T	C	0.11154	59632755	0.428565	0.140896	360248	T	C	-0.0789	4	60498473	3.78303e-06	0.0171	7681	21.2893
Vascular dementia (other)	Interleukin-10	rs282258	C	T	0.0866835	224050083	0.517432	0.133914	360248	C	T	-0.0992	2	224914800	1.00099e-09	0.0162	7681	37.4967
Vascular dementia (other)	Interleukin-10	rs3025021	C	T	-0.039105	43781426	0.780811	0.140533	360248	C	T	-0.0947	6	43749163	1.46201e-06	0.0195	7681	23.5847
Vascular dementia (other)	Interleukin-10	rs41282660	G	A	0.0981235	44229269	0.611712	0.193297	360248	G	A	0.1194	6	44197006	3.72297e-06	0.0255	7681	21.9244
Vascular dementia (other)	Interleukin-10	rs4349809	G	T	-0.00531941	43957093	0.968065	0.132866	360248	G	T	-0.2853	6	43924830	5.77165e-67	0.0165	7681	298.976
Vascular dementia (other)	Interleukin-10	rs465757	A	G	-0.0096648	15599638	0.944415	0.138619	360248	A	G	0.084	20	15580283	1.17301e-06	0.0174	7681	23.3056
Vascular dementia (other)	Interleukin-10	rs7088799	G	T	-0.0472071	63256414	0.727522	0.135487	360248	G	T	0.0852	10	65016174	3.22597e-07	0.0167	7681	26.0283
Vascular dementia (other)	Interleukin-8	rs11634944	C	T	0.0136194	24937946	0.922174	0.139407	360248	C	T	0.1214	15	25183093	1.29e-06	0.0252	3526	23.2079
Vascular dementia (other)	Interleukin-8	rs12075	A	G	-0.100722	159205564	0.451183	0.133682	360248	A	G	0.12	1	159175354	3.88302e-07	0.0236	3526	25.8546
Vascular dementia (other)	Interleukin-8	rs141926526	C	A	0.419718	32809028	0.582727	0.763948	360248	C	A	0.6149	7	32848640	2.56998e-06	0.1308	3526	22.1001
Vascular dementia (other)	Interleukin-8	rs2673604	A	C	-0.254321	132399360	0.0770655	0.143849	360248	A	C	-0.1266	8	133411607	7.01698e-07	0.0255	3526	24.6483
Vascular dementia (other)	Interleukin-6	rs1333040	T	C	0.0368097	22083405	0.781374	0.132634	360248	T	C	0.0738	9	22083404	3.16804e-06	0.0158	8189	21.8172
Vascular dementia (other)	Interleukin-6	rs13412535	A	G	0.0566186	224010157	0.731304	0.164881	360248	A	G	-0.1164	2	224874874	7.34294e-08	0.0215	8189	29.3109
Vascular dementia (other)	Interleukin-6	rs72831623	A	G	-0.437892	47644927	0.100982	0.266989	360248	A	G	0.1973	17	45722293	1.078e-07	0.0372	8189	28.1299
Vascular dementia (other)	Interleukin-6	rs73273528	T	C	-0.647832	51814574	0.137211	0.435881	360248	T	C	0.2672	20	50431113	9.58098e-07	0.0553	8189	23.3465
Vascular dementia (other)	Interleukin-6	rs76856708	C	T	0.366259	80695146	0.538247	0.595092	360248	C	T	-0.3289	16	80729043	2.61198e-06	0.07	8189	22.0766
Vascular dementia (other)	Interleukin-1-receptor antagonist	rs1054402	C	T	-0.0594914	116401230	0.697755	0.153189	360248	C	T	-0.1311	9	119163509	1.13201e-06	0.027	3638	23.5764
Vascular dementia (other)	Interleukin-1-receptor antagonist	rs11627423	C	A	-0.34154	32731417	0.0129766	0.137473	360248	C	A	-0.1171	14	33200623	2.115e-06	0.0247	3638	22.476
Vascular dementia (other)	Interleukin-1-receptor antagonist	rs12121840	T	C	0.0496206	165572405	0.86912	0.301138	360248	T	C	0.2692	1	165541642	2.434e-06	0.0571	3638	22.2268
Vascular dementia (other)	Interleukin-1-receptor antagonist	rs2809154	T	C	-0.188999	84153389	0.384612	0.217383	360248	T	C	-0.1786	13	84727524	3.73999e-06	0.0388	3638	21.1885
Vascular dementia (other)	Interleukin-1-receptor antagonist	rs61335305	A	C	0.265683	66160736	0.596479	0.50179	360248	A	C	0.4453	15	66453074	1e-06	0.0908	3638	24.051
Vascular dementia (other)	Interleukin-1-receptor antagonist	rs9623661	T	C	0.0217628	42697370	0.926215	0.235	360248	T	C	-0.1966	22	43093376	3.86002e-06	0.0426	3638	21.2984
Vascular dementia (other)	Interleukin-1-beta	rs143319329	T	C	-0.401833	128499405	0.610773	0.789503	360248	T	C	0.2801	7	128139459	1.996e-06	0.0715	3309	15.3467
Vascular dementia (other)	Interleukin-1-beta	rs61335305	A	C	0.265683	66160736	0.596479	0.50179	360248	A	C	0.2966	15	66453074	1.89601e-06	0.0724	3309	16.7828
Vascular dementia (other)	Interleukin-1-beta	rs62015704	G	A	0.0146743	7417906	0.9425	0.203449	360248	G	A	-0.1082	16	7467907	2.08699e-06	0.0283	3309	14.6178
Vascular dementia (other)	Interleukin-1-beta	rs9898641	C	T	0.232472	59493672	0.0933469	0.138541	360248	C	T	0.2032	17	57571033	3.59203e-06	0.0454	3309	20.0325
Vascular dementia (other)	Hepatocyte growth factor	rs11060254	A	G	0.0500495	129331024	0.726956	0.143336	360248	A	G	-0.08	12	129815569	1.58402e-06	0.0167	8292	22.9481
Vascular dementia (other)	Hepatocyte growth factor	rs150322232	G	A	0.026825	7890743	0.938235	0.346182	360248	G	A	-0.2104	7	7930374	4.89001e-06	0.0463	8292	20.6504
Vascular dementia (other)	Hepatocyte growth factor	rs1698249	C	A	0.127525	83889842	0.685348	0.31474	360248	C	A	0.1698	14	84356186	4.08799e-06	0.0372	8292	20.8348
Vascular dementia (other)	Hepatocyte growth factor	rs2003620	T	C	0.485796	134794733	0.21042	0.387889	360248	T	C	0.2279	7	134479484	2.831e-06	0.0489	8292	21.7206
Vascular dementia (other)	Hepatocyte growth factor	rs3748034	T	G	0.345275	3444364	0.086818	0.201629	360248	T	G	0.1495	4	3446091	1.81001e-10	0.0234	8292	40.8179
Vascular dementia (other)	Hepatocyte growth factor	rs5745687	T	C	-0.0433291	81729735	0.894396	0.326411	360248	T	C	-0.3072	7	81359051	2.75106e-14	0.0406	8292	57.252
Vascular dementia (other)	Hepatocyte growth factor	rs62481625	C	T	-0.0124084	156194766	0.946569	0.185155	360248	C	T	-0.1091	7	155987460	1.17999e-06	0.0225	8292	23.5117
Vascular dementia (other)	Interleukin-9	rs41294750	T	C	-0.247117	53084968	0.533696	0.397057	360248	T	C	0.3514	1	53550640	2.36499e-06	0.0748	3634	22.0699
Vascular dementia (other)	Interleukin-9	rs4880409	T	C	0.152413	132516716	0.816707	0.657567	360248	T	C	-0.3355	10	134330220	3.49704e-06	0.0723	3634	21.5332
Vascular dementia (other)	Interleukin-9	rs61867538	T	C	-0.183136	1503276	0.582133	0.33281	360248	T	C	0.3566	11	1524506	3.92998e-06	0.0774	3634	21.2266
Vascular dementia (other)	Interleukin-9	rs7232268	G	A	-0.527081	70101678	0.128201	0.346482	360248	G	A	-0.2759	18	67768914	2.52499e-06	0.0587	3634	22.0916
Vascular dementia (other)	Interleukin-9	rs7242404	A	G	-0.00444532	12741268	0.97592	0.147273	360248	A	G	-0.1228	18	12741267	3.27303e-06	0.0264	3634	21.6366
Vascular dementia (other)	Interleukin-9	rs76963786	T	C	-0.351568	31886823	0.272379	0.320306	360248	T	C	-0.2865	12	32039757	4.49604e-07	0.0557	3634	26.4569
Vascular dementia (other)	Interleukin-7	rs117509142	C	T	0.327002	86121854	0.379835	0.372354	360248	C	T	0.327	8	87134083	1.99099e-06	0.0688	3409	22.5901
Vascular dementia (other)	Interleukin-7	rs141425475	C	T	-0.601535	17679056	0.196193	0.465414	360248	C	T	0.4781	5	17679165	2.53099e-06	0.1016	3409	22.1437
Vascular dementia (other)	Interleukin-7	rs144701438	A	G	0.232109	66293168	0.680526	0.563719	360248	A	G	-0.4819	18	63960405	9.75304e-07	0.0989	3409	23.7422
Vascular dementia (other)	Interleukin-7	rs17091524	C	T	0.0224944	56482041	0.966664	0.53824	360248	C	T	-0.4924	14	56948759	1.91399e-06	0.1013	3409	23.6275
Vascular dementia (other)	Interleukin-7	rs28793375	T	C	0.0441646	41558099	0.822157	0.196487	360248	T	C	0.1638	8	41415618	4.46396e-06	0.0361	3409	20.588
Vascular dementia (other)	Interleukin-7	rs4320361	T	G	-0.0275458	43960774	0.836317	0.133325	360248	T	G	-0.3245	6	43928511	6.86752e-39	0.0249	3409	169.836
Vascular dementia (other)	Interleukin-7	rs62006410	T	C	0.00278497	102541598	0.985828	0.156781	360248	T	C	-0.1557	14	103007935	3.38704e-07	0.0303	3409	26.4054
Vascular dementia (other)	Interleukin-7	rs75904417	C	A	-0.028845	167796811	0.880164	0.19133	360248	C	A	0.1698	2	168653321	1.16201e-06	0.0349	3409	23.6714
Vascular dementia (other)	Interleukin-7	rs77981494	C	T	-0.0586707	17451009	0.899327	0.463757	360248	C	T	0.5178	16	17544866	1.06699e-06	0.1064	3409	23.6832
Vascular dementia (other)	Interleukin-7	rs78346957	A	G	0.407961	125214944	0.513842	0.624876	360248	A	G	0.4588	10	126903513	4.51305e-06	0.1007	3409	20.7581
Vascular dementia (other)	Interleukin-5	rs11680908	G	A	-0.175564	109460295	0.555993	0.298172	360248	G	A	-0.2634	2	110076751	2.03002e-06	0.0554	3364	22.6054
Vascular dementia (other)	Interleukin-5	rs6737109	C	T	0.0191766	22956659	0.886639	0.134517	360248	C	T	-0.116	2	23179531	2.399e-06	0.0247	3364	22.0558
Vascular dementia (other)	Interleukin-5	rs72831687	A	G	0.0755743	16092129	0.886366	0.528847	360248	A	G	-0.5239	6	16092360	1.69099e-06	0.1109	3364	22.3169
Vascular dementia (other)	Interleukin-5	rs73040130	C	T	-0.541737	36255288	0.0624942	0.290823	360248	C	T	-0.2638	19	36746190	6.00399e-07	0.0529	3364	24.8678
Vascular dementia (other)	Interleukin-5	rs7767396	G	A	-0.00494792	43959313	0.970269	0.132755	360248	G	A	-0.1515	6	43927050	7.69006e-10	0.0246	3364	37.9276
Vascular dementia (other)	Interleukin-4	rs10512267	C	T	0.0740282	99427847	0.580059	0.133794	360248	C	T	0.0824	9	102190129	2.93697e-07	0.0161	8124	26.1941
Vascular dementia (other)	Interleukin-4	rs116705532	G	T	0.292274	113162547	0.71757	0.808034	360248	G	T	0.4678	1	113705169	1.75501e-06	0.0978	8124	22.8793
Vascular dementia (other)	Interleukin-4	rs117146485	C	T	-0.285511	135932411	0.57008	0.502718	360248	C	T	0.2924	9	138824257	2.70901e-06	0.0629	8124	21.6099
Vascular dementia (other)	Interleukin-4	rs17713451	A	G	-0.207256	151465386	0.319371	0.20814	360248	A	G	0.1274	7	151162472	4.97004e-07	0.0253	8124	25.357
Vascular dementia (other)	Interleukin-4	rs73023729	A	G	0.630575	159232998	0.0101044	0.245146	360248	A	G	-0.1796	6	159654030	9.03296e-07	0.0366	8124	24.0797
Vascular dementia (other)	Interleukin-4	rs7613691	G	A	0.311254	147935804	0.308194	0.305445	360248	G	A	-0.1775	3	147653591	4.048e-06	0.0384	8124	21.3665
Vascular dementia (other)	Interleukin-4	rs9508291	C	T	-0.507809	29136483	0.0926296	0.301965	360248	C	T	0.1676	13	29710620	3.03201e-06	0.0359	8124	21.7951
Vascular dementia (other)	Interleukin-4	rs9941733	G	A	0.252063	393417	0.151041	0.175548	360248	G	A	-0.114	20	374061	6.88098e-07	0.0229	8124	24.7821
Vascular dementia (other)	Interleukin-2 receptor antagonist	rs11241559	G	T	0.0021976	120641005	0.988521	0.152743	360248	G	T	0.1264	5	119976700	2.00198e-06	0.0266	3677	22.5804
Vascular dementia (other)	Interleukin-2 receptor antagonist	rs117244812	A	G	-0.38315	6539990	0.629113	0.793313	360248	A	G	-0.7064	17	6443310	2.10199e-06	0.1488	3677	22.537
Vascular dementia (other)	Interleukin-2 receptor antagonist	rs12722497	A	C	0.0478624	6053965	0.857552	0.266656	360248	A	C	0.6279	10	6095928	1.57217e-38	0.0485	3677	167.609
Vascular dementia (other)	Interleukin-2 receptor antagonist	rs185231391	C	T	-0.980127	59373953	0.235639	0.826443	360248	C	T	-0.8503	3	59359679	1.47001e-06	0.1809	3677	22.0936
Vascular dementia (other)	Interleukin-2 receptor antagonist	rs4733117	C	A	0.0556667	32280094	0.732109	0.162615	360248	C	A	-0.1369	8	32137610	2.627e-06	0.0292	3677	21.9807
Vascular dementia (other)	Interleukin-2 receptor antagonist	rs61705228	T	C	0.10013	100275145	0.779435	0.357535	360248	T	C	0.3303	4	101196302	3.98804e-06	0.0716	3677	21.281
Vascular dementia (other)	Interleukin-2	rs12051139	C	T	0.180235	86885068	0.182159	0.135095	360248	C	T	0.1131	16	86918674	4.76201e-06	0.0247	3475	20.9668
Vascular dementia (other)	Interleukin-2	rs13412535	A	G	0.0566186	224010157	0.731304	0.164881	360248	A	G	0.1764	2	224874874	1.181e-07	0.0332	3475	28.2307
Vascular dementia (other)	Interleukin-2	rs170117	T	C	0.0839032	54524213	0.65547	0.18805	360248	T	C	-0.1617	4	55390380	3.86696e-06	0.0349	3475	21.4669
Vascular dementia (other)	Interleukin-2	rs2807544	G	A	-0.308246	14877749	0.0131847	0.124356	360248	G	A	-0.1175	1	15204245	3.41201e-06	0.0253	3475	21.5692
Vascular dementia (other)	Interleukin-2	rs4634519	G	A	0.00708574	67727941	0.961804	0.14796	360248	G	A	0.1261	7	67192928	2.76898e-06	0.0269	3475	21.9748
Vascular dementia (other)	Interleukin-2	rs61335305	A	C	0.265683	66160736	0.596479	0.50179	360248	A	C	0.4514	15	66453074	7.31897e-07	0.0918	3475	24.179
Vascular dementia (other)	Interleukin-2	rs62124990	T	G	0.731886	19038882	0.118286	0.468554	360248	T	G	-0.6961	2	19238636	3.21899e-06	0.1495	3475	21.6801
Vascular dementia (other)	Interleukin-2	rs7615304	G	A	0.0644965	156957914	0.628118	0.133153	360248	G	A	0.1172	3	156675703	1.21001e-06	0.0242	3475	23.4544
Vascular dementia (other)	Interleukin-2	rs80336398	C	T	0.261263	64075258	0.549924	0.436986	360248	C	T	-0.4001	3	64060934	2.81702e-06	0.0858	3475	21.7452
Vascular dementia (other)	Interferon gamma	rs10487554	A	G	-0.0588671	149670595	0.687238	0.146215	360248	A	G	-0.0895	7	149367686	1.087e-06	0.0183	7701	23.919
Vascular dementia (other)	Interferon gamma	rs113600793	A	C	-0.342559	47384095	0.229466	0.285053	360248	A	C	0.1829	17	45461461	8.94994e-07	0.0373	7701	24.0442
Vascular dementia (other)	Interferon gamma	rs115729819	G	A	-0.545715	168783516	0.186724	0.413316	360248	G	A	-0.2484	4	169704667	1.38201e-06	0.0515	7701	23.2642
Vascular dementia (other)	Interferon gamma	rs11843756	G	T	0.175334	48680756	0.597508	0.332081	360248	G	T	-0.184	13	49254892	3.08901e-06	0.0393	7701	21.9205
Vascular dementia (other)	Interferon gamma	rs12420286	C	T	0.266651	103907166	0.511207	0.405887	360248	C	T	-0.2376	11	103777894	2.083e-06	0.0501	7701	22.4914
Vascular dementia (other)	Interferon gamma	rs1867282	T	C	0.10114	99409865	0.451525	0.134338	360248	T	C	0.0774	9	102172147	3.15203e-06	0.0166	7701	21.7403
Vascular dementia (other)	Interferon gamma	rs2073438	A	G	0.0549618	6996757	0.715123	0.150587	360248	A	G	0.0898	17	6900076	1.67598e-06	0.0188	7701	22.8159
Vascular dementia (other)	Interferon gamma	rs74148555	T	C	-0.0816212	90320085	0.860677	0.465044	360248	T	C	-0.3732	10	92079842	2.635e-06	0.0774	7701	23.2488
Vascular dementia (other)	Interferon gamma	rs78296352	T	G	0.58591	22495351	0.303916	0.569911	360248	T	G	0.343	1	22821844	1.38299e-07	0.0652	7701	27.6753
Vascular dementia (other)	Growth-regulated protein alpha	rs1113500	T	G	0.0914448	108052820	0.497444	0.134771	360248	T	G	0.1174	1	108595442	1.57101e-06	0.0244	3505	23.1503
Vascular dementia (other)	Growth-regulated protein alpha	rs12075	A	G	-0.100722	159205564	0.451183	0.133682	360248	A	G	0.3751	1	159175354	1.24394e-55	0.0237	3505	250.494
Vascular dementia (other)	Growth-regulated protein alpha	rs140734053	A	G	0.653181	5359496	0.382426	0.74783	360248	A	G	0.7257	10	5401459	3.578e-06	0.1561	3505	21.6127
Vascular dementia (other)	Growth-regulated protein alpha	rs185768063	G	A	-0.216151	16494752	0.596619	0.408396	360248	G	A	-0.3998	6	16494983	1.456e-07	0.076	3505	27.6731
Vascular dementia (other)	Growth-regulated protein alpha	rs188345231	T	C	1.25565	41579831	0.0982313	0.759396	360248	T	C	0.623	8	41437350	4.342e-06	0.1323	3505	22.1746
Vascular dementia (other)	Growth-regulated protein alpha	rs2422841	A	G	0.0847763	3099706	0.659361	0.192325	360248	A	G	-0.1657	20	3080352	4.65597e-06	0.0361	3505	21.0684
Vascular dementia (other)	Growth-regulated protein alpha	rs508977	G	T	0.0347324	73896666	0.823639	0.155843	360248	G	T	0.3802	4	74762383	7.55788e-42	0.028	3505	184.378
Vascular dementia (other)	Growth-regulated protein alpha	rs62024303	G	A	0.117063	88327931	0.727741	0.33626	360248	G	A	0.3053	15	88871162	4.40798e-06	0.0666	3505	21.0138
Vascular dementia (other)	Growth-regulated protein alpha	rs78653452	T	G	-0.582827	9781407	0.385231	0.671229	360248	T	G	-0.7362	20	9762055	1.20801e-06	0.1558	3505	22.3284
Vascular dementia (other)	Granulocyte-colony stimulating factor	rs115256310	G	A	-1.05264	72103864	0.184159	0.792616	360248	G	A	0.6821	5	71399691	6.72605e-07	0.136	7904	25.1547
Vascular dementia (other)	Granulocyte-colony stimulating factor	rs11903143	G	A	-0.0890718	29369594	0.542412	0.146218	360248	G	A	-0.087	2	29592460	6.35199e-07	0.0176	7904	24.435
Vascular dementia (other)	Granulocyte-colony stimulating factor	rs147128865	T	C	0.777268	34972769	0.0176575	0.327585	360248	T	C	0.27	9	34972766	4.923e-06	0.0587	7904	21.1569
Vascular dementia (other)	Granulocyte-colony stimulating factor	rs1817411	T	C	-0.210395	97586100	0.19082	0.160833	360248	T	C	0.089	8	98598328	3.09899e-06	0.0191	7904	21.7127
Vascular dementia (other)	Granulocyte-colony stimulating factor	rs2671444	A	G	-0.1177	101158297	0.39438	0.138195	360248	A	G	-0.0784	12	101552075	2.48399e-06	0.0166	7904	22.3057
Vascular dementia (other)	Granulocyte-colony stimulating factor	rs74148555	T	C	-0.0816212	90320085	0.860677	0.465044	360248	T	C	-0.3715	10	92079842	1.55099e-06	0.0755	7904	24.2116
Vascular dementia (other)	Granulocyte-colony stimulating factor	rs77318030	C	T	-0.23897	54544688	0.465132	0.327166	360248	C	T	0.2045	19	55055897	2.21101e-06	0.0428	7904	22.8296
Vascular dementia (other)	Fibroblast growth factor basic	rs13412535	A	G	0.0566186	224010157	0.731304	0.164881	360248	A	G	-0.1112	2	224874874	7.34497e-07	0.0225	7565	24.4256
Vascular dementia (other)	Fibroblast growth factor basic	rs145577605	A	G	-0.326241	27642232	0.38065	0.372125	360248	A	G	0.2081	6	27610011	9.63896e-07	0.0428	7565	23.6405
Vascular dementia (other)	Fibroblast growth factor basic	rs747334	G	A	0.0918039	90984987	0.48976	0.132916	360248	G	A	-0.0751	10	92744744	4.52804e-06	0.0164	7565	20.9697
Vascular dementia (other)	Fibroblast growth factor basic	rs75168112	C	T	-0.173761	73418832	0.306106	0.169784	360248	C	T	0.1001	18	71086067	2.99902e-06	0.0214	7565	21.8797
Vascular dementia (other)	Fibroblast growth factor basic	rs9907295	T	C	0.128338	35930309	0.547859	0.21355	360248	T	C	-0.1319	17	34257313	7.94804e-07	0.0269	7565	24.0428
Vascular dementia (other)	Eotaxin	rs11087905	A	C	-0.000831445	24133015	0.995274	0.140366	360248	A	C	0.0941	21	25505329	5.47697e-07	0.0189	8153	24.7888
Vascular dementia (other)	Eotaxin	rs112347425	T	C	-0.19835	46419397	0.398822	0.235088	360248	T	C	0.158	3	46460888	8.64709e-09	0.0277	8153	32.5353
Vascular dementia (other)	Eotaxin	rs12075	A	G	-0.100722	159205564	0.451183	0.133682	360248	A	G	0.1671	1	159175354	1.33199e-26	0.0156	8153	114.737
Vascular dementia (other)	Eotaxin	rs1476670	C	A	-0.122355	44042523	0.49986	0.181345	360248	C	A	0.1007	1	44508195	3.51399e-06	0.0217	8153	21.5347
Vascular dementia (other)	Eotaxin	rs2024050	G	A	0.154296	75831075	0.55483	0.261281	360248	G	A	-0.1728	7	75460393	1.104e-08	0.0303	8153	32.5239
Vascular dementia (other)	Eotaxin	rs2210755	C	T	0.0847793	77608907	0.658933	0.192075	360248	C	T	0.1104	9	80223823	4.854e-06	0.0242	8153	20.8117
Vascular dementia (other)	Eotaxin	rs2211994	C	T	-0.0134835	16675274	0.928183	0.149598	360248	C	T	-0.0885	21	18047593	6.07897e-07	0.0177	8153	25
Vascular dementia (other)	Eotaxin	rs2228467	C	T	-0.063925	42864624	0.800058	0.252397	360248	C	T	0.4163	3	42906116	2.27091e-46	0.0292	8153	203.258
Vascular dementia (other)	Eotaxin	rs2419841	C	T	0.432262	113576224	0.0739112	0.241871	360248	C	T	0.1277	10	115335983	4.97794e-06	0.0279	8153	20.9495
Vascular dementia (other)	Eotaxin	rs5746492	G	A	-0.369287	17911167	0.0397036	0.179543	360248	G	A	-0.0954	22	18393933	3.95904e-06	0.0207	8153	21.2401
Vascular dementia (other)	Eotaxin	rs5754733	A	C	0.214674	33873606	0.220629	0.175265	360248	A	C	-0.1042	22	34269594	1.06299e-06	0.0214	8153	23.7087
Vascular dementia (other)	Eotaxin	rs59808887	T	C	-0.168887	31846414	0.538801	0.274779	360248	T	C	-0.1673	5	31846520	2.91099e-06	0.0358	8153	21.8387
Vascular dementia (other)	Eotaxin	rs75426604	A	C	0.336145	35388508	0.138255	0.22677	360248	A	C	-0.1366	14	35857714	2.52802e-06	0.0291	8153	22.0351
Vascular dementia (other)	Eotaxin	rs79722574	T	C	-0.212026	34292033	0.262568	0.189251	360248	T	C	-0.1113	17	32619052	1.06101e-06	0.0228	8153	23.8298
Vascular dementia (other)	Eotaxin	rs9317045	C	A	-0.147176	59055904	0.428077	0.185714	360248	C	A	-0.1182	13	59630038	5.82197e-07	0.0237	8153	24.8736
Vascular dementia (subcortical)	CTACK	rs116303454	A	G	-0.00222433	27253164	0.989757	0.173265	360770	A	G	0.383	3	27294655	3.27198e-06	0.0816	3631	22.0301
Vascular dementia (subcortical)	CTACK	rs2070074	G	A	-0.184483	34649445	0.0406921	0.0901388	360770	G	A	-0.4467	9	34649442	1.78484e-32	0.0374	3631	142.656
Vascular dementia (subcortical)	CTACK	rs2731674	G	T	0.0956859	177412889	0.138252	0.0645509	360770	G	T	0.1333	5	176839890	5.63495e-07	0.0267	3631	24.9251
Vascular dementia (subcortical)	CTACK	rs3766110	C	A	0.0187954	169545945	0.777123	0.0663986	360770	C	A	0.1287	1	169515183	3.85496e-06	0.0278	3631	21.4322
Vascular dementia (subcortical)	CTACK	rs55764737	C	T	0.128872	61031215	0.58588	0.236542	360770	C	T	-0.5313	15	61323414	4.61796e-08	0.0972	3631	29.8777
Vascular dementia (subcortical)	CTACK	rs57338032	G	A	0.133795	78506597	0.0787426	0.076105	360770	G	A	-0.1583	15	78798939	6.22802e-07	0.0317	3631	24.9369
Vascular dementia (subcortical)	CTACK	rs7333764	T	C	0.166737	33634664	0.250779	0.145183	360770	T	C	0.2773	13	34208801	2.85397e-06	0.0593	3631	21.8671
Vascular dementia (subcortical)	CTACK	rs76395525	A	G	-0.49979	79449049	0.0739622	0.279704	360770	A	G	0.5277	15	79741391	9.54905e-07	0.1083	3631	23.742
Vascular dementia (subcortical)	beta-nerve growth factor	rs28637706	T	G	0.0145916	33794463	0.813778	0.0619459	360770	T	G	-0.1589	19	34285368	1.42298e-09	0.0263	3531	36.5037
Vascular dementia (subcortical)	beta-nerve growth factor	rs67476890	T	C	-0.0415739	62499295	0.645149	0.0902777	360770	T	C	0.1769	15	62791494	3.12702e-06	0.0379	3531	21.786
Vascular dementia (subcortical)	beta-nerve growth factor	rs71641308	T	C	0.0149501	77621033	0.876804	0.0964385	360770	T	C	0.2043	1	78086718	2.30102e-06	0.0432	3531	22.365
Vascular dementia (subcortical)	beta-nerve growth factor	rs72780728	A	G	0.035115	17561702	0.723884	0.0993992	360770	A	G	0.1883	10	17603701	2.99302e-06	0.0403	3531	21.8319
Vascular dementia (subcortical)	beta-nerve growth factor	rs73472576	C	T	0.0451999	74456947	0.429032	0.0571537	360770	C	T	0.1181	18	72124182	2.689e-06	0.0252	3531	21.9634
Vascular dementia (subcortical)	beta-nerve growth factor	rs7970581	G	T	0.152958	112827443	0.0169981	0.0640864	360770	G	T	-0.138	12	113265248	9.27107e-07	0.0282	3531	23.9475
Vascular dementia (subcortical)	beta-nerve growth factor	rs9436119	A	G	0.0135531	150495277	0.815008	0.0579267	360770	A	G	-0.1121	1	150467753	3.90598e-06	0.0246	3531	20.7654
Vascular dementia (subcortical)	Vascular endothelial growth factor	rs10153304	A	G	-0.0308256	7818613	0.766237	0.103685	360770	A	G	0.1547	17	7721931	1.94299e-06	0.0325	7118	22.6576
Vascular dementia (subcortical)	Vascular endothelial growth factor	rs10934631	C	T	-0.171749	122978753	0.0329572	0.0805346	360770	C	T	0.1151	3	122697600	2.46899e-06	0.0245	7118	22.0708
Vascular dementia (subcortical)	Vascular endothelial growth factor	rs10967186	C	T	-0.00506448	2617099	0.929636	0.0573535	360770	C	T	-0.0898	9	2617099	1.232e-07	0.017	7118	27.9033
Vascular dementia (subcortical)	Vascular endothelial growth factor	rs13209117	A	G	-0.0260218	44184028	0.691283	0.0655272	360770	A	G	0.1302	6	44151765	5.28202e-11	0.0201	7118	41.9595
Vascular dementia (subcortical)	Vascular endothelial growth factor	rs143479231	A	G	0.148542	193393005	0.308992	0.146011	360770	A	G	-0.2598	3	193110794	1.895e-07	0.0491	7118	27.9972
Vascular dementia (subcortical)	Vascular endothelial growth factor	rs4082730	A	G	0.0918088	89980326	0.601419	0.175757	360770	A	G	0.2522	15	90523558	2.63797e-06	0.0534	7118	22.3053
Vascular dementia (subcortical)	Vascular endothelial growth factor	rs6921438	A	G	-0.00788041	43957870	0.889681	0.0568132	360770	A	G	-0.49	6	43925607	2.0893e-171	0.0175	7118	784
Vascular dementia (subcortical)	Vascular endothelial growth factor	rs73418461	A	G	0.247759	118463484	0.14975	0.172005	360770	A	G	-0.2492	10	120222996	1.67498e-06	0.0521	7118	22.8781
Vascular dementia (subcortical)	Vascular endothelial growth factor	rs8045833	A	G	-0.0470548	88509031	0.495633	0.0690584	360770	A	G	0.108	16	88575439	2.828e-07	0.0211	7118	26.1989
Vascular dementia (subcortical)	Vascular endothelial growth factor	rs9472183	G	A	0.0845192	43972465	0.136562	0.0567732	360770	G	A	0.1282	6	43940202	5.18561e-14	0.017	7118	56.8693
Vascular dementia (subcortical)	Macrophage Migration Inhibitory Factor	rs113218956	A	G	0.762179	24828867	0.0885238	0.44749	360770	A	G	-0.8948	22	25224834	2.26199e-06	0.1879	3494	22.6777
Vascular dementia (subcortical)	Macrophage Migration Inhibitory Factor	rs118055855	C	T	0.398899	29867025	0.21246	0.319931	360770	C	T	-0.6907	11	29888572	4.12601e-06	0.15	3494	21.203
Vascular dementia (subcortical)	Macrophage Migration Inhibitory Factor	rs12594190	G	A	-0.0106608	24791308	0.863677	0.062091	360770	G	A	-0.1355	15	25036455	3.70203e-07	0.0267	3494	25.7547
Vascular dementia (subcortical)	Macrophage Migration Inhibitory Factor	rs13142904	T	C	-0.0628552	53452247	0.529314	0.0999201	360770	T	C	-0.223	4	54318414	2.556e-07	0.0425	3494	27.5316
Vascular dementia (subcortical)	Macrophage Migration Inhibitory Factor	rs141009259	C	T	0.152493	207111559	0.571289	0.269349	360770	C	T	0.6178	2	207976283	2.47201e-06	0.1322	3494	21.839
Vascular dementia (subcortical)	Macrophage Migration Inhibitory Factor	rs78098071	C	T	-0.0189456	163882733	0.93213	0.222456	360770	C	T	0.4867	5	163309739	1.77902e-07	0.0918	3494	28.1085
Vascular dementia (subcortical)	TRAIL	rs11618126	G	A	-0.562774	50252103	0.381062	0.64248	360770	G	A	-0.8908	13	50826239	1.45999e-06	0.1914	8186	21.6609
Vascular dementia (subcortical)	TRAIL	rs11657269	G	A	0.0950162	6416464	0.304862	0.0926026	360770	G	A	-0.1188	17	6319784	4.78101e-06	0.026	8186	20.8779
Vascular dementia (subcortical)	TRAIL	rs11699445	G	T	-0.0234458	15770145	0.686556	0.0581011	360770	G	T	-0.0746	20	15750790	3.26798e-06	0.0161	8186	21.4697
Vascular dementia (subcortical)	TRAIL	rs13185784	A	G	-0.00404278	180267068	0.949936	0.0643892	360770	A	G	0.0846	5	179694068	3.89798e-06	0.0183	8186	21.3717
Vascular dementia (subcortical)	TRAIL	rs138987090	G	A	-0.086176	32786284	0.718337	0.238924	360770	G	A	0.7497	18	30366247	4.50194e-23	0.0752	8186	99.3892
Vascular dementia (subcortical)	TRAIL	rs146783010	G	A	-0.605312	89527045	0.151487	0.422026	360770	G	A	0.6016	11	89260213	4.83203e-06	0.135	8186	19.8586
Vascular dementia (subcortical)	TRAIL	rs193112415	C	T	-0.187868	31255157	0.356081	0.203572	360770	C	T	1.0421	18	28835120	2.14585e-62	0.0623	8186	279.797
Vascular dementia (subcortical)	TRAIL	rs57396456	C	T	-0.260177	30365911	0.163267	0.186618	360770	C	T	0.5626	18	27945877	1.25199e-27	0.0518	8186	117.961
Vascular dementia (subcortical)	TRAIL	rs62093514	T	C	0.0544158	31651014	0.780489	0.195262	360770	T	C	1.0618	18	29230977	6.85962e-82	0.0552	8186	370.005
Vascular dementia (subcortical)	TRAIL	rs73039026	C	A	-0.162202	172442691	0.432935	0.206843	360770	C	A	0.2999	3	172160481	2.024e-06	0.0635	8186	22.3052
Vascular dementia (subcortical)	TRAIL	rs747324	C	T	-0.00571893	74222941	0.927855	0.063162	360770	C	T	0.0855	14	74689644	1.60702e-06	0.0178	8186	23.0724
Vascular dementia (subcortical)	TRAIL	rs74778900	T	C	-0.207176	30506300	0.402432	0.247438	360770	T	C	0.5906	18	28086266	2.58583e-28	0.0532	8186	123.243
Vascular dementia (subcortical)	TRAIL	rs75928541	A	G	-0.0507203	16400148	0.792573	0.192874	360770	A	G	0.275	4	16401771	4.24004e-06	0.0593	8186	21.5058
Vascular dementia (subcortical)	TRAIL	rs79287178	A	G	-0.0189921	172576710	0.893394	0.14172	360770	A	G	-0.4317	3	172294500	9.11801e-25	0.0421	8186	105.148
Vascular dementia (subcortical)	Tumor necrosis factor beta	rs10925040	T	C	0.00570836	247459396	0.923672	0.0595804	360770	T	C	0.1755	1	247622698	2.666e-06	0.0373	1559	22.1379
Vascular dementia (subcortical)	Tumor necrosis factor beta	rs753274	T	C	-0.0020822	14325650	0.971581	0.0584467	360770	T	C	-0.1736	19	14436462	2.773e-06	0.0371	1559	21.8953
Vascular dementia (subcortical)	Tumor necrosis factor beta	rs7629875	G	A	-0.0784372	174667832	0.506139	0.117975	360770	G	A	-0.3766	3	174385622	1.373e-06	0.0774	1559	23.6744
Vascular dementia (subcortical)	Tumor necrosis factor beta	rs78296352	T	G	-0.170593	22495351	0.47852	0.240718	360770	T	G	1.2215	1	22821844	4.75773e-21	0.1366	1559	79.9623
Vascular dementia (subcortical)	Tumor necrosis factor alpha	rs10834997	A	G	-0.00185493	26505401	0.975896	0.0613928	360770	A	G	-0.1247	11	26526948	1.32902e-06	0.0258	3454	23.3611
Vascular dementia (subcortical)	Tumor necrosis factor alpha	rs115669577	A	G	-0.282766	123440293	0.538784	0.460043	360770	A	G	0.9889	4	124361448	8.284e-07	0.1995	3454	24.5708
Vascular dementia (subcortical)	Tumor necrosis factor alpha	rs79105320	A	G	0.179041	18959850	0.518958	0.277603	360770	A	G	0.5605	8	18817360	3.59203e-06	0.1179	3454	22.6008
Vascular dementia (subcortical)	Tumor necrosis factor alpha	rs8121916	A	C	-0.080875	12420677	0.215358	0.0652761	360770	A	C	0.1306	20	12401325	2.72301e-06	0.0278	3454	22.0697
Vascular dementia (subcortical)	Stromal-cell-derived factor 1 alpha	rs10474392	G	A	0.0387859	92198776	0.55322	0.0654126	360770	G	A	-0.0962	5	91494593	1.238e-06	0.0178	5998	29.2086
Vascular dementia (subcortical)	Stromal-cell-derived factor 1 alpha	rs12407262	A	G	-0.0632876	63354605	0.497974	0.0933887	360770	A	G	0.1179	1	63820276	3.98804e-06	0.0266	5998	19.6456
Vascular dementia (subcortical)	Stromal-cell-derived factor 1 alpha	rs139840550	A	G	-0.0862471	38688625	0.668632	0.201499	360770	A	G	0.1834	9	38688622	3.788e-06	0.0549	5998	11.1597
Vascular dementia (subcortical)	Stromal-cell-derived factor 1 alpha	rs149893336	G	A	0.285391	170311440	0.309869	0.281036	360770	G	A	0.5034	4	171232591	4.52397e-06	0.1081	5998	21.6858
Vascular dementia (subcortical)	Stromal-cell-derived factor 1 alpha	rs4581824	G	T	0.0577256	9074853	0.332971	0.0596247	360770	G	T	0.0701	19	9185529	3.05e-06	0.0173	5998	16.4189
Vascular dementia (subcortical)	Stromal-cell-derived factor 1 alpha	rs482700	A	G	-0.0153662	115146334	0.829116	0.0711941	360770	A	G	-0.0893	4	116067490	1.56899e-06	0.0203	5998	19.3513
Vascular dementia (subcortical)	Stromal-cell-derived factor 1 alpha	rs67689854	A	C	-0.0216878	89558819	0.756709	0.0700049	360770	A	C	-0.0681	16	89625227	3.07199e-06	0.0195	5998	12.1962
Vascular dementia (subcortical)	Stromal-cell-derived factor 1 alpha	rs9267091	A	G	-0.075107	31446032	0.28587	0.0703759	360770	A	G	0.0781	6	31413809	3.63396e-06	0.0203	5998	14.8016
Vascular dementia (subcortical)	Stem cell growth factor beta	rs112346514	T	C	0.0661312	12297173	0.656023	0.148472	360770	T	C	-0.3314	19	12407988	2.37301e-06	0.0711	3682	21.7253
Vascular dementia (subcortical)	Stem cell growth factor beta	rs116924815	T	C	-0.111492	50727476	0.539044	0.181507	360770	T	C	0.6079	19	51230733	1.74381e-16	0.0738	3682	67.8503
Vascular dementia (subcortical)	Stem cell growth factor beta	rs117716477	A	C	0.404371	103847180	0.0689795	0.222358	360770	A	C	0.8384	12	104240958	1.34215e-23	0.0841	3682	99.3826
Vascular dementia (subcortical)	Stem cell growth factor beta	rs12480722	C	T	-0.0761134	20248260	0.374479	0.0857022	360770	C	T	-0.1624	20	20228904	4.72204e-06	0.0355	3682	20.9274
Vascular dementia (subcortical)	Stem cell growth factor beta	rs139413256	A	G	0.190845	146182552	0.40016	0.226836	360770	A	G	-0.5377	7	145879644	7.04304e-07	0.1084	3682	24.6049
Vascular dementia (subcortical)	Stem cell growth factor beta	rs143829871	C	T	-0.194827	47555755	0.0463746	0.0978064	360770	C	T	0.1902	3	47597245	1.89701e-06	0.04	3682	22.61
Vascular dementia (subcortical)	Stem cell growth factor beta	rs151194174	A	G	-0.00855155	20956159	0.955021	0.151615	360770	A	G	0.4635	7	20995778	1.12899e-06	0.0942	3682	24.2102
Vascular dementia (subcortical)	Stem cell growth factor beta	rs17876031	G	A	0.0483588	177404118	0.424658	0.0605721	360770	G	A	0.1514	5	176831119	2.24999e-09	0.0255	3682	35.251
Vascular dementia (subcortical)	Stem cell growth factor beta	rs264162	G	A	-0.0697255	10944028	0.219701	0.056811	360770	G	A	-0.1097	18	10944026	2.68497e-06	0.0234	3682	21.9777
Vascular dementia (subcortical)	Stem cell growth factor beta	rs34911860	A	G	0.381976	79885030	0.0781394	0.216836	360770	A	G	-0.3675	1	80350715	3.23698e-06	0.0789	3682	21.6951
Vascular dementia (subcortical)	Stem cell growth factor beta	rs4656185	A	G	-0.0103696	169507088	0.865686	0.0613077	360770	A	G	0.205	1	169476326	1.16011e-15	0.0256	3682	64.1251
Vascular dementia (subcortical)	Stem cell growth factor beta	rs4737732	G	A	-0.0543159	65421393	0.385926	0.062646	360770	G	A	0.1147	8	66333628	4.67595e-06	0.0252	3682	20.7169
Vascular dementia (subcortical)	Stem cell growth factor beta	rs7762066	C	T	0.094561	94468249	0.159386	0.0672009	360770	C	T	-0.1389	6	95177967	3.49502e-06	0.0299	3682	21.5805
Vascular dementia (subcortical)	Stem cell growth factor beta	rs78217154	C	T	-0.199637	100541844	0.317209	0.199595	360770	C	T	-0.3997	8	101554072	3.77303e-06	0.0864	3682	21.4013
Vascular dementia (subcortical)	Stem cell factor	rs113127926	A	C	0.0638144	97971174	0.660219	0.145161	360770	A	C	0.1982	14	98437511	2.27002e-06	0.042	8290	22.2694
Vascular dementia (subcortical)	Stem cell factor	rs13412535	A	G	-0.0213932	224010157	0.763927	0.0712327	360770	A	G	-0.1067	2	224874874	6.03893e-07	0.0213	8290	25.094
Vascular dementia (subcortical)	Stem cell factor	rs1557570	T	G	-0.0120696	169538606	0.843511	0.0611413	360770	T	G	0.1186	1	169507844	2.73905e-12	0.017	8290	48.6711
Vascular dementia (subcortical)	Stem cell factor	rs1568119	T	C	-0.0256992	33385679	0.944172	0.366988	360770	T	C	-0.5906	8	33243197	1.24e-07	0.1129	8290	27.3652
Vascular dementia (subcortical)	Stem cell factor	rs1942355	T	C	-0.0717442	71694503	0.207263	0.0568889	360770	T	C	-0.0716	18	69361739	4.69602e-06	0.0157	8290	20.7982
Vascular dementia (subcortical)	Stem cell factor	rs4841899	C	T	-0.0720855	134532566	0.262539	0.0643385	360770	C	T	0.1004	9	137424412	1.77799e-08	0.0178	8290	31.8147
Vascular dementia (subcortical)	Stem cell factor	rs635634	T	C	-0.031229	133279427	0.659907	0.0709683	360770	T	C	-0.1032	9	136155000	6.74295e-08	0.0191	8290	29.1939
Vascular dementia (subcortical)	Stem cell factor	rs78666213	G	T	-0.378361	179217495	0.0558856	0.197895	360770	G	T	0.2744	4	180138649	2.59298e-06	0.0576	8290	22.6946
Vascular dementia (subcortical)	Stem cell factor	rs80271436	A	G	0.182194	133022383	0.300845	0.176097	360770	A	G	-0.237	9	135897770	9.95291e-07	0.0485	8290	23.8788
Vascular dementia (subcortical)	Interleukin-16	rs117217798	T	C	0.0935731	33156215	0.358664	0.101941	360770	T	C	-0.2036	17	31483233	4.15298e-06	0.0444	3483	21.0276
Vascular dementia (subcortical)	Interleukin-16	rs117916513	A	G	-0.0525427	121393565	0.814695	0.224184	360770	A	G	-0.502	11	121264274	3.78504e-07	0.0986	3483	25.9211
Vascular dementia (subcortical)	Interleukin-16	rs1255143	T	C	-0.04348	128253936	0.448057	0.0573115	360770	T	C	0.1306	10	130052200	7.09594e-08	0.0242	3483	29.1243
Vascular dementia (subcortical)	Interleukin-16	rs12765671	A	G	-0.26125	104924411	0.41531	0.320715	360770	A	G	-0.6023	10	106684169	4.83805e-06	0.1318	3483	20.8831
Vascular dementia (subcortical)	Interleukin-16	rs144691581	A	G	0.157552	96410095	0.411922	0.192016	360770	A	G	0.4882	15	96953325	4.20001e-07	0.0967	3483	25.4884
Vascular dementia (subcortical)	Interleukin-16	rs1801020	G	A	0.0993887	177409531	0.123191	0.0644746	360770	G	A	-0.1733	5	176836532	4.53002e-10	0.0272	3483	40.5938
Vascular dementia (subcortical)	Interleukin-16	rs4253283	C	T	0.0537522	186244057	0.384495	0.0618095	360770	C	T	-0.146	4	187165211	1.74598e-08	0.0262	3483	31.053
Vascular dementia (subcortical)	Interleukin-16	rs4513633	A	C	-0.0176366	112649483	0.86897	0.10691	360770	A	C	-0.2239	4	113570639	7.44201e-07	0.0453	3483	24.4293
Vascular dementia (subcortical)	Interleukin-16	rs4778636	A	G	0.123651	81299298	0.365588	0.136666	360770	A	G	-0.7272	15	81591639	1.1079e-30	0.0633	3483	131.978
Vascular dementia (subcortical)	Interleukin-16	rs9706053	T	C	0.312439	65982530	0.161612	0.223223	360770	T	C	0.4582	12	66376310	7.01197e-07	0.0932	3483	24.1701
Vascular dementia (subcortical)	RANTES	rs112072646	A	G	0.487584	53217255	0.023214	0.214805	360770	A	G	0.4286	2	53444393	6.48396e-07	0.0862	3421	24.7224
Vascular dementia (subcortical)	RANTES	rs147509526	T	C	-0.0681469	15665520	0.664503	0.157128	360770	T	C	-0.358	19	15776330	6.92899e-07	0.0717	3421	24.9303
Vascular dementia (subcortical)	RANTES	rs4940620	G	A	-0.0440951	64303876	0.728799	0.127177	360770	G	A	0.2494	18	61971111	3.53704e-06	0.054	3421	21.3307
Vascular dementia (subcortical)	RANTES	rs62438851	G	A	-0.0567337	144909173	0.543666	0.0934228	360770	G	A	0.1957	6	145230309	2.32798e-06	0.0414	3421	22.345
Vascular dementia (subcortical)	RANTES	rs7000423	T	C	0.117036	110041420	0.0468414	0.0588789	360770	T	C	-0.1318	8	111053649	1.82301e-07	0.0253	3421	27.1387
Vascular dementia (subcortical)	RANTES	rs72793342	A	G	0.04062	30537031	0.560295	0.0697456	360770	A	G	-0.1487	16	30548352	1.48201e-06	0.0308	3421	23.3088
Vascular dementia (subcortical)	RANTES	rs74472919	T	C	0.242016	81626515	0.100898	0.147524	360770	T	C	0.3313	13	82200650	3.96899e-08	0.0605	3421	29.9869
Vascular dementia (subcortical)	RANTES	rs75613039	T	C	0.0439052	129706688	0.804097	0.177003	360770	T	C	0.37	11	129576583	4.81005e-06	0.081	3421	20.8657
Vascular dementia (subcortical)	RANTES	rs818452	T	C	-0.0150803	152594661	0.897013	0.116507	360770	T	C	0.2381	6	152915796	2.362e-06	0.0505	3421	22.2298
Vascular dementia (subcortical)	Platelet-derived growth factor BB	rs116445074	T	G	-0.280089	52238766	0.185553	0.211572	360770	T	G	0.2931	5	51534600	3.111e-07	0.0587	8293	24.9319
Vascular dementia (subcortical)	Platelet-derived growth factor BB	rs11766649	G	A	-0.0595726	145142154	0.393713	0.0698469	360770	G	A	-0.0908	7	144839247	3.53102e-06	0.0196	8293	21.4615
Vascular dementia (subcortical)	Platelet-derived growth factor BB	rs11916118	G	A	-0.0277538	117193342	0.699471	0.0718945	360770	G	A	-0.0889	3	116912189	4.93197e-06	0.0194	8293	20.9991
Vascular dementia (subcortical)	Platelet-derived growth factor BB	rs12289510	G	A	0.00350358	125077155	0.950858	0.0568494	360770	G	A	0.078	11	124947051	7.69396e-07	0.0158	8293	24.3711
Vascular dementia (subcortical)	Platelet-derived growth factor BB	rs13412535	A	G	-0.0213932	224010157	0.763927	0.0712327	360770	A	G	0.3352	2	224874874	2.46093e-55	0.0214	8293	245.347
Vascular dementia (subcortical)	Platelet-derived growth factor BB	rs2324229	C	T	-0.0430081	83208412	0.465281	0.0589007	360770	C	T	-0.0894	6	83918131	3.48401e-08	0.0161	8293	30.8335
Vascular dementia (subcortical)	Platelet-derived growth factor BB	rs35859699	A	G	0.143821	111263595	0.595503	0.270912	360770	A	G	-0.3952	4	112184751	2.066e-06	0.0842	8293	22.0298
Vascular dementia (subcortical)	Platelet-derived growth factor BB	rs4965869	T	C	0.0523097	101450115	0.428391	0.0660519	360770	T	C	0.184	15	101990320	5.66239e-24	0.0181	8293	103.342
Vascular dementia (subcortical)	Platelet-derived growth factor BB	rs55680718	T	C	-0.0341954	224302160	0.694181	0.0869699	360770	T	C	-0.1383	2	225166877	1.85802e-08	0.0246	8293	31.6063
Vascular dementia (subcortical)	Platelet-derived growth factor BB	rs72777070	G	T	0.0203876	9658748	0.771429	0.07018	360770	G	T	0.1069	2	9798877	8.98401e-08	0.02	8293	28.569
Vascular dementia (subcortical)	Platelet-derived growth factor BB	rs73162807	A	C	0.0390913	146757003	0.831984	0.184256	360770	A	C	-0.2391	3	146474790	1.735e-06	0.0499	8293	22.9593
Vascular dementia (subcortical)	Platelet-derived growth factor BB	rs9936075	G	A	-0.0121021	7271908	0.838276	0.0592953	360770	G	A	0.0782	16	7321909	1.76202e-06	0.0164	8293	22.7366
Vascular dementia (subcortical)	Platelet-derived growth factor BB	rs9941733	G	A	0.0831032	393417	0.26813	0.0750449	360770	G	A	-0.1161	20	374061	3.30598e-07	0.0228	8293	25.9295
Vascular dementia (subcortical)	Macrophage inflammatory protein 1b	rs11130043	A	G	0.00375505	45069747	0.9478	0.0573559	360770	A	G	-0.0731	3	45111239	3.21603e-06	0.0157	8243	21.6788
Vascular dementia (subcortical)	Macrophage inflammatory protein 1b	rs113010081	C	T	0.0960312	46415921	0.258312	0.084954	360770	C	T	0.5954	3	46457412	3.84592e-140	0.0236	8243	636.493
Vascular dementia (subcortical)	Macrophage inflammatory protein 1b	rs113877493	T	C	-0.0740555	36443746	0.336371	0.077032	360770	T	C	-0.6124	17	34812273	1.62181e-173	0.0218	8243	789.146
Vascular dementia (subcortical)	Macrophage inflammatory protein 1b	rs116237296	A	G	0.844462	86579833	0.00712738	0.313829	360770	A	G	0.5437	1	87045516	7.23203e-07	0.1115	8243	23.7777
Vascular dementia (subcortical)	Macrophage inflammatory protein 1b	rs117453826	G	A	-0.0495827	36775624	0.800566	0.196278	360770	G	A	0.5774	17	35132809	5.06524e-22	0.0593	8243	94.8078
Vascular dementia (subcortical)	Macrophage inflammatory protein 1b	rs141102180	T	G	-0.151479	36108811	0.309403	0.149024	360770	T	G	0.3225	17	34436204	1.07895e-16	0.0393	8243	67.3402
Vascular dementia (subcortical)	Macrophage inflammatory protein 1b	rs17138331	G	A	0.043159	7826737	0.679498	0.104464	360770	G	A	0.1391	7	7866368	2.26001e-06	0.0295	8243	22.2336
Vascular dementia (subcortical)	Macrophage inflammatory protein 1b	rs17641689	G	A	-0.262077	36668383	0.00600441	0.095386	360770	G	A	0.2448	17	35024819	1.28292e-16	0.0293	8243	69.8052
Vascular dementia (subcortical)	Macrophage inflammatory protein 1b	rs2079664	G	A	-0.0333644	34680936	0.603268	0.0641984	360770	G	A	-0.0995	17	33007955	1.50699e-08	0.0176	8243	31.961
Vascular dementia (subcortical)	Macrophage inflammatory protein 1b	rs281749	C	T	0.0365523	107626417	0.551652	0.0614029	360770	C	T	-0.0799	8	108638645	3.17402e-06	0.0171	8243	21.8324
Vascular dementia (subcortical)	Macrophage inflammatory protein 1b	rs34437725	C	T	0.0963812	35499766	0.572403	0.170733	360770	C	T	0.2633	17	33826785	7.67397e-08	0.0483	8243	29.7172
Vascular dementia (subcortical)	Macrophage inflammatory protein 1b	rs72791296	T	C	0.0642804	121614355	0.67484	0.153226	360770	T	C	0.2369	5	120950050	3.78303e-07	0.0466	8243	25.8439
Vascular dementia (subcortical)	Macrophage inflammatory protein 1b	rs72799710	T	C	-0.0346513	123825971	0.659642	0.0786799	360770	T	C	-0.1014	5	123161665	3.20501e-06	0.0218	8243	21.6353
Vascular dementia (subcortical)	Macrophage inflammatory protein 1b	rs74810984	C	T	-0.210786	127876202	0.250471	0.183419	360770	C	T	-0.2206	10	129674466	1.95898e-06	0.0474	8243	21.6598
Vascular dementia (subcortical)	Macrophage inflammatory protein 1b	rs76582507	A	G	0.330622	37510075	0.26763	0.29825	360770	A	G	0.3175	9	37510072	3.26002e-06	0.0677	8243	21.9943
Vascular dementia (subcortical)	Macrophage inflammatory protein 1b	rs76583883	T	G	-0.237961	45936445	0.123213	0.154378	360770	T	G	-0.2317	21	47356359	4.98999e-06	0.0511	8243	20.5594
Vascular dementia (subcortical)	Macrophage inflammatory protein 1b	rs76776296	G	A	-0.0194659	115488433	0.922099	0.199059	360770	G	A	-0.2997	7	115128487	5.54702e-07	0.0598	8243	25.1172
Vascular dementia (subcortical)	Macrophage inflammatory protein 1a	rs10835056	G	T	-0.00723713	26675470	0.904374	0.0602401	360770	G	T	-0.1194	11	26697017	2.60399e-06	0.0254	3522	22.0974
Vascular dementia (subcortical)	Macrophage inflammatory protein 1a	rs12690897	A	G	0.0570117	85716861	0.361469	0.0624738	360770	A	G	0.1248	7	85346177	2.10698e-06	0.0262	3522	22.6896
Vascular dementia (subcortical)	Macrophage inflammatory protein 1a	rs184154340	A	G	0.117391	80790993	0.432897	0.149687	360770	A	G	0.331	11	80502036	1.86402e-06	0.0693	3522	22.8134
Vascular dementia (subcortical)	Macrophage inflammatory protein 1a	rs34771762	G	A	0.0679605	200547932	0.540957	0.111162	360770	G	A	-0.249	2	201412655	2.133e-06	0.0523	3522	22.6671
Vascular dementia (subcortical)	Macrophage inflammatory protein 1a	rs57786342	A	G	0.0026304	68793311	0.968556	0.0667292	360770	A	G	0.1314	14	69260028	4.05499e-06	0.0285	3522	21.257
Vascular dementia (subcortical)	Macrophage inflammatory protein 1a	rs60198979	A	G	0.156332	43250698	0.147089	0.107824	360770	A	G	-0.2146	22	43646704	2.61499e-06	0.0458	3522	21.9547
Vascular dementia (subcortical)	Macrophage inflammatory protein 1a	rs7232268	G	A	-0.116404	70101678	0.419651	0.144238	360770	G	A	-0.2821	18	67768914	2.553e-06	0.0599	3522	22.1795
Vascular dementia (subcortical)	Monokine induced by gamma interferon	rs111607343	A	G	0.451796	897855	0.0727964	0.251823	360770	A	G	-0.521	19	897855	2.83198e-06	0.1119	3685	21.6778
Vascular dementia (subcortical)	Monokine induced by gamma interferon	rs11177248	A	G	-0.180901	68482106	0.210477	0.144461	360770	A	G	0.3073	12	68875886	4.45102e-06	0.067	3685	21.0366
Vascular dementia (subcortical)	Monokine induced by gamma interferon	rs112337562	G	T	0.0887877	92665225	0.623828	0.18104	360770	G	T	0.37	14	93131570	2.97797e-06	0.0796	3685	21.6061
Vascular dementia (subcortical)	Monokine induced by gamma interferon	rs112861654	G	A	0.211878	42179062	0.0747309	0.118891	360770	G	A	0.2765	21	43599172	1.80501e-07	0.0529	3685	27.3199
Vascular dementia (subcortical)	Monokine induced by gamma interferon	rs117831247	T	C	-0.0568597	66742081	0.898037	0.443726	360770	T	C	-0.8334	10	68501839	2.15899e-06	0.1754	3685	22.576
Vascular dementia (subcortical)	Monokine induced by gamma interferon	rs139010077	T	C	-0.178825	170618359	0.420858	0.222161	360770	T	C	0.4322	3	170336148	3.54503e-06	0.095	3685	20.6977
Vascular dementia (subcortical)	Monokine induced by gamma interferon	rs1796086	C	T	0.0963774	71183729	0.344805	0.102017	360770	C	T	0.2096	7	70648715	2.229e-07	0.0403	3685	27.0503
Vascular dementia (subcortical)	Monokine induced by gamma interferon	rs41272086	A	G	-0.0857631	160587614	0.36436	0.0945476	360770	A	G	-0.2226	6	161008646	7.42592e-08	0.0415	3685	28.7709
Vascular dementia (subcortical)	Monokine induced by gamma interferon	rs55876513	G	T	0.0503792	75962545	0.420727	0.0625703	360770	G	T	-0.166	4	76883698	8.2319e-11	0.0255	3685	42.3775
Vascular dementia (subcortical)	Monokine induced by gamma interferon	rs5752128	C	T	0.0127456	25322656	0.885165	0.0882507	360770	C	T	0.1685	22	25718623	4.343e-06	0.0369	3685	20.852
Vascular dementia (subcortical)	Monokine induced by gamma interferon	rs62562991	A	G	0.113233	95973777	0.637018	0.239965	360770	A	G	0.6236	9	98736059	8.39595e-07	0.126	3685	24.4946
Vascular dementia (subcortical)	Monokine induced by gamma interferon	rs6679677	A	C	0.0131292	113761186	0.872486	0.0818011	360770	A	C	0.162	1	114303808	8.86196e-07	0.0329	3685	24.2459
Vascular dementia (subcortical)	Monokine induced by gamma interferon	rs77086208	T	C	-0.378371	70152774	0.0276777	0.171844	360770	T	C	0.3226	14	70619491	3.83098e-06	0.0698	3685	21.3608
Vascular dementia (subcortical)	Monokine induced by gamma interferon	rs816960	T	C	-0.0641837	107870173	0.276808	0.0590185	360770	T	C	-0.1224	13	108522521	5.00795e-07	0.0244	3685	25.1642
Vascular dementia (subcortical)	Macrophage colony stimulating factor	rs116274860	G	T	0.0418118	148675030	0.865519	0.246892	360770	G	T	-0.819	3	148392817	2.74e-06	0.1741	840	22.1294
Vascular dementia (subcortical)	Macrophage colony stimulating factor	rs117867915	C	T	0.129234	44630078	0.520183	0.200966	360770	C	T	-0.5272	18	42210043	1.61399e-06	0.1098	840	23.054
Vascular dementia (subcortical)	Macrophage colony stimulating factor	rs12962919	T	C	0.0549187	78018752	0.622214	0.111462	360770	T	C	0.3052	18	75778756	4.64997e-06	0.0662	840	21.2546
Vascular dementia (subcortical)	Macrophage colony stimulating factor	rs56367447	T	C	0.146927	4014005	0.364448	0.162006	360770	T	C	-0.4967	8	3871527	1.721e-08	0.0883	840	31.6422
Vascular dementia (subcortical)	Macrophage colony stimulating factor	rs62294910	A	G	0.0597208	182480551	0.608086	0.116458	360770	A	G	0.3431	3	182198339	6.81993e-07	0.0691	840	24.6539
Vascular dementia (subcortical)	Macrophage colony stimulating factor	rs78296352	T	G	-0.170593	22495351	0.47852	0.240718	360770	T	G	0.527	1	22821844	1.04701e-06	0.1112	840	22.4601
Vascular dementia (subcortical)	Macrophage colony stimulating factor	rs9387100	C	T	-0.105506	112781752	0.0661744	0.0574262	360770	C	T	0.1352	6	113102954	4.07296e-06	0.0292	840	21.4382
Vascular dementia (subcortical)	Monocyte chemoattractant protein-1	rs10145849	A	G	0.0727464	82475647	0.221296	0.0594776	360770	A	G	-0.0755	14	82941991	3.40902e-06	0.0162	8293	21.7202
Vascular dementia (subcortical)	Monocyte chemoattractant protein-1	rs10744620	C	T	0.084927	3629928	0.149116	0.0588684	360770	C	T	-0.0788	12	3739094	9.91197e-07	0.0161	8293	23.9552
Vascular dementia (subcortical)	Monocyte chemoattractant protein-1	rs111995966	G	T	-0.0578259	108558513	0.585925	0.106151	360770	G	T	-0.1452	2	109174969	2.52703e-06	0.031	8293	21.9386
Vascular dementia (subcortical)	Monocyte chemoattractant protein-1	rs112313229	A	G	0.129752	46323369	0.228634	0.107777	360770	A	G	-0.1646	3	46364860	1.431e-07	0.0313	8293	27.6548
Vascular dementia (subcortical)	Monocyte chemoattractant protein-1	rs12073356	A	G	0.0410811	207834503	0.710191	0.110552	360770	A	G	-0.1426	1	208007848	4.16505e-06	0.0311	8293	21.0241
Vascular dementia (subcortical)	Monocyte chemoattractant protein-1	rs12075	A	G	0.0896414	159205564	0.116687	0.0571389	360770	A	G	0.2185	1	159175354	1.43516e-44	0.0155	8293	198.719
Vascular dementia (subcortical)	Monocyte chemoattractant protein-1	rs12493471	C	T	0.0372352	45910186	0.531211	0.0594659	360770	C	T	-0.1163	3	45951678	6.80769e-13	0.0162	8293	51.5382
Vascular dementia (subcortical)	Monocyte chemoattractant protein-1	rs146522229	T	C	0.159255	47295223	0.719452	0.443372	360770	T	C	-0.5976	19	47798480	3.56098e-07	0.1177	8293	25.7791
Vascular dementia (subcortical)	Monocyte chemoattractant protein-1	rs2228467	C	T	-0.087472	42864624	0.419859	0.108436	360770	C	T	0.2637	3	42906116	9.19179e-20	0.0291	8293	82.1172
Vascular dementia (subcortical)	Monocyte chemoattractant protein-1	rs2712431	A	C	0.0590657	128598047	0.345955	0.0626716	360770	A	C	-0.0787	3	128316890	4.75499e-06	0.0172	8293	20.9359
Vascular dementia (subcortical)	Monocyte chemoattractant protein-1	rs56212190	T	C	0.0155637	41702868	0.906211	0.132098	360770	T	C	0.181	1	42168539	9.84691e-07	0.0373	8293	23.5472
Vascular dementia (subcortical)	Monocyte chemoattractant protein-1	rs7197349	G	A	0.134074	78653322	0.0603073	0.0713712	360770	G	A	-0.0968	16	78687219	2.62198e-06	0.0206	8293	22.0809
Vascular dementia (subcortical)	Monocyte chemoattractant protein-1	rs7517040	G	A	-0.0513342	158889343	0.455226	0.0687452	360770	G	A	0.0987	1	158859133	2.43501e-07	0.0191	8293	26.7035
Vascular dementia (subcortical)	Monocyte chemoattractant protein-1	rs9317045	C	A	0.0549198	59055904	0.489258	0.0794226	360770	C	A	-0.1134	13	59630038	1.51702e-06	0.0236	8293	23.0888
Vascular dementia (subcortical)	Interleukin-12p70	rs13209117	A	G	-0.0260218	44184028	0.691283	0.0655272	360770	A	G	0.1002	6	44151765	5.56698e-08	0.0186	8270	29.0208
Vascular dementia (subcortical)	Interleukin-12p70	rs17229494	G	A	-0.0347482	37555798	0.703089	0.091166	360770	G	A	0.1172	21	38928100	4.93094e-06	0.0257	8270	20.7964
Vascular dementia (subcortical)	Interleukin-12p70	rs282258	C	T	0.0886554	224050083	0.121373	0.0572327	360770	C	T	-0.073	2	224914800	3.209e-06	0.0156	8270	21.8976
Vascular dementia (subcortical)	Interleukin-12p70	rs41282644	A	G	-0.110723	43785985	0.285326	0.103631	360770	A	G	0.1473	6	43753722	1.04501e-06	0.0304	8270	23.4779
Vascular dementia (subcortical)	Interleukin-12p70	rs4349809	G	T	0.000269467	43957093	0.996216	0.0568215	360770	G	T	-0.3777	6	43924830	2.55859e-124	0.0159	8270	564.287
Vascular dementia (subcortical)	Interleukin-12p70	rs71361173	G	T	-0.0661769	76000450	0.439043	0.0855209	360770	G	T	-0.111	18	73712405	3.05999e-06	0.0239	8270	21.57
Vascular dementia (subcortical)	Interleukin-12p70	rs72831623	A	G	-0.141418	47644927	0.212722	0.113487	360770	A	G	0.1913	17	45722293	2.41602e-07	0.037	8270	26.7317
Vascular dementia (subcortical)	Interleukin-12p70	rs782107	A	G	0.0117778	58439747	0.835595	0.0567522	360770	A	G	0.075	12	58833530	1.60199e-06	0.0156	8270	23.1139
Vascular dementia (subcortical)	Interleukin-12p70	rs79121401	C	T	0.605005	78986084	0.145053	0.415175	360770	C	T	-0.5548	11	78697129	4.24199e-06	0.1206	8270	21.1631
Vascular dementia (subcortical)	Interleukin-12p70	rs9472183	G	A	0.0845192	43972465	0.136562	0.0567732	360770	G	A	0.1019	6	43940202	8.61192e-11	0.0157	8270	42.1259
Vascular dementia (subcortical)	Interferon gamma-induced protein 10	rs10809307	C	T	0.0253751	11045908	0.714335	0.0693232	360770	C	T	-0.1305	9	11045908	3.64401e-06	0.0282	3685	21.4152
Vascular dementia (subcortical)	Interferon gamma-induced protein 10	rs113831257	A	G	-0.0477038	75234311	0.716703	0.131463	360770	A	G	0.3592	4	76159521	2.53303e-08	0.0644	3685	31.1101
Vascular dementia (subcortical)	Interferon gamma-induced protein 10	rs11626201	A	C	0.0294948	36511495	0.614952	0.0586355	360770	A	C	0.1162	14	36980700	1.92699e-06	0.0245	3685	22.4947
Vascular dementia (subcortical)	Interferon gamma-induced protein 10	rs143799975	G	A	-0.317428	75885862	0.352433	0.341364	360770	G	A	0.7984	4	76807015	1.00201e-06	0.1637	3685	23.7872
Vascular dementia (subcortical)	Interferon gamma-induced protein 10	rs34383175	T	C	-0.127581	144361034	0.406142	0.153582	360770	T	C	-0.3153	8	145584694	1.51001e-06	0.0657	3685	23.0312
Vascular dementia (subcortical)	Interferon gamma-induced protein 10	rs75970138	A	G	0.54476	119813998	0.0349357	0.25829	360770	A	G	-0.485	9	122576276	1.52901e-06	0.104	3685	21.7479
Vascular dementia (subcortical)	Interferon gamma-induced protein 10	rs7645625	G	T	-0.0659407	146856250	0.256226	0.0580793	360770	G	T	0.1086	3	146574037	4.40697e-06	0.0237	3685	20.9973
Vascular dementia (subcortical)	Interferon gamma-induced protein 10	rs79848609	C	A	-0.0217159	86772934	0.868916	0.131583	360770	C	A	-0.2603	15	87316165	8.75205e-07	0.0537	3685	23.4963
Vascular dementia (subcortical)	Interferon gamma-induced protein 10	rs8112909	A	G	0.0364473	45910150	0.605077	0.0704823	360770	A	G	-0.1426	19	46413408	1.94102e-06	0.0299	3685	22.7456
Vascular dementia (subcortical)	Interleukin-18	rs10414578	T	C	0.104384	54634619	0.210288	0.0833227	360770	T	C	-0.1771	19	55146070	4.15901e-07	0.035	3636	25.6036
Vascular dementia (subcortical)	Interleukin-18	rs115267715	T	C	-0.368638	69239188	0.0879914	0.216072	360770	T	C	0.4508	5	68535015	1.72302e-08	0.08	3636	31.7532
Vascular dementia (subcortical)	Interleukin-18	rs116383510	C	A	-0.0337538	2545536	0.888845	0.241502	360770	C	A	0.5426	5	2545650	2.99502e-07	0.1056	3636	26.4017
Vascular dementia (subcortical)	Interleukin-18	rs117266781	T	C	0.00705782	41261422	0.981934	0.311676	360770	T	C	0.6841	7	41301020	3.15e-06	0.1468	3636	21.7164
Vascular dementia (subcortical)	Interleukin-18	rs144841621	T	C	0.0943734	69921801	0.741674	0.286294	360770	T	C	0.518	10	71681557	3.81101e-06	0.1141	3636	20.6105
Vascular dementia (subcortical)	Interleukin-18	rs17229943	C	A	0.028528	69386709	0.764061	0.0950449	360770	C	A	0.312	5	68682536	1.61696e-11	0.0463	3636	45.4096
Vascular dementia (subcortical)	Interleukin-18	rs1852105	C	T	-0.00257966	64265217	0.986691	0.154644	360770	C	T	-0.3036	7	63725595	4.31996e-06	0.0661	3636	21.096
Vascular dementia (subcortical)	Interleukin-18	rs1979967	T	C	-7.93612e-05	79367271	0.999088	0.0694641	360770	T	C	0.1402	15	79659613	9.45301e-07	0.0286	3636	24.0306
Vascular dementia (subcortical)	Interleukin-18	rs2729385	A	G	-0.134933	57495520	0.0312738	0.0626556	360770	A	G	0.1231	11	57262993	3.78504e-06	0.0262	3636	22.0757
Vascular dementia (subcortical)	Interleukin-18	rs385076	C	T	0.0297795	32264782	0.614735	0.0591655	360770	C	T	0.2432	2	32489851	1.65882e-22	0.0248	3636	96.1665
Vascular dementia (subcortical)	Interleukin-18	rs4482818	G	A	0.0570631	65062779	0.325442	0.0580301	360770	G	A	-0.1286	4	65928497	1.45301e-07	0.0244	3636	27.7781
Vascular dementia (subcortical)	Interleukin-18	rs658805	A	G	0.0381753	70199369	0.524868	0.0600373	360770	A	G	0.1226	6	70909073	4.94197e-07	0.0244	3636	25.2465
Vascular dementia (subcortical)	Interleukin-18	rs71478720	T	C	0.0239793	112138882	0.715132	0.0657017	360770	T	C	-0.2669	11	112009605	3.70766e-22	0.0276	3636	93.5145
Vascular dementia (subcortical)	Interleukin-18	rs78623212	T	C	0.163692	103667180	0.619542	0.329692	360770	T	C	0.8705	7	103307627	6.71104e-07	0.1778	3636	23.9703
Vascular dementia (subcortical)	Interleukin-18	rs78716465	A	G	-0.0215629	42015086	0.886397	0.150933	360770	A	G	0.3265	20	40643726	1.63099e-06	0.0682	3636	22.9191
Vascular dementia (subcortical)	Interleukin-17	rs117029961	A	G	0.0682288	37147653	0.830618	0.318962	360770	A	G	0.4585	10	37436581	4.93606e-06	0.1015	7760	20.4055
Vascular dementia (subcortical)	Interleukin-17	rs117556572	T	C	-0.00915764	104436567	0.960503	0.18492	360770	T	C	-0.5102	13	105088917	3.27997e-06	0.1099	7760	21.5519
Vascular dementia (subcortical)	Interleukin-17	rs1530455	C	T	-0.0771782	123136052	0.193149	0.0593077	360770	C	T	-0.108	3	122854899	4.87405e-10	0.0173	7760	38.9722
Vascular dementia (subcortical)	Interleukin-17	rs17106604	T	C	-0.0165929	77912813	0.835889	0.080099	360770	T	C	0.1129	14	78379156	6.37397e-07	0.0225	7760	25.1781
Vascular dementia (subcortical)	Interleukin-17	rs17282552	C	T	-0.0910059	207109091	0.481225	0.129208	360770	C	T	0.2001	2	207973815	8.21297e-07	0.0405	7760	24.4109
Vascular dementia (subcortical)	Interleukin-17	rs184080173	C	T	0.0344595	77331424	0.827614	0.158243	360770	C	T	-0.2384	12	77725204	4.19402e-07	0.0471	7760	25.6195
Vascular dementia (subcortical)	Interleukin-17	rs187475560	T	C	-0.13972	160353411	0.409485	0.169398	360770	T	C	-0.2434	4	161274563	3.287e-06	0.052	7760	21.9096
Vascular dementia (subcortical)	Interleukin-17	rs62191444	T	G	0.0893083	393023	0.261244	0.0794943	360770	T	G	-0.1136	20	373667	4.21502e-06	0.0247	7760	21.1526
Vascular dementia (subcortical)	Interleukin-17	rs78296352	T	G	-0.170593	22495351	0.47852	0.240718	360770	T	G	0.3027	1	22821844	4.26599e-06	0.0646	7760	21.9563
Vascular dementia (subcortical)	Interleukin-17	rs78612928	C	T	0.0287863	29812292	0.709209	0.0771919	360770	C	T	-0.1037	4	29813914	2.61903e-06	0.0222	7760	21.8198
Vascular dementia (subcortical)	Interleukin-13	rs117795020	A	G	-0.0912065	87469237	0.585619	0.167291	360770	A	G	-0.3522	9	90084152	9.86211e-07	0.0716	3557	24.1965
Vascular dementia (subcortical)	Interleukin-13	rs12623722	A	G	-0.0879299	22955811	0.155619	0.0619241	360770	A	G	-0.1185	2	23178683	4.19199e-06	0.0258	3557	21.0959
Vascular dementia (subcortical)	Interleukin-13	rs139083458	T	C	0.266804	26160409	0.584124	0.487428	360770	T	C	0.9902	5	26160518	2.81002e-06	0.2107	3557	22.086
Vascular dementia (subcortical)	Interleukin-13	rs142167313	C	T	0.00370474	44204360	0.979262	0.14252	360770	C	T	0.313	6	44172097	3.97997e-07	0.0617	3557	25.7347
Vascular dementia (subcortical)	Interleukin-13	rs27949	T	C	0.0421842	59254997	0.488433	0.0608891	360770	T	C	-0.1168	5	58550823	3.42799e-06	0.0252	3557	21.4825
Vascular dementia (subcortical)	Interleukin-13	rs6799107	C	T	0.0630965	127338175	0.385772	0.0727497	360770	C	T	0.1459	3	127057018	1.245e-06	0.0301	3557	23.4951
Vascular dementia (subcortical)	Interleukin-13	rs7073807	C	T	0.136353	67393670	0.103055	0.0836409	360770	C	T	-0.1682	10	69153428	2.374e-06	0.0356	3557	22.323
Vascular dementia (subcortical)	Interleukin-13	rs75995699	A	G	0.158989	5140622	0.314723	0.158141	360770	A	G	0.3319	6	5140856	2.64198e-06	0.0698	3557	22.6102
Vascular dementia (subcortical)	Interleukin-13	rs9472168	G	A	0.00192281	43961248	0.973126	0.0570776	360770	G	A	-0.4244	6	43928985	1.08094e-65	0.0248	3557	292.851
Vascular dementia (subcortical)	Interleukin-10	rs10457128	A	G	-0.00890523	105570101	0.880357	0.0591643	360770	A	G	-0.0865	6	106017976	5.23697e-07	0.0172	7681	25.2915
Vascular dementia (subcortical)	Interleukin-10	rs10493718	A	C	0.128146	82597250	0.10058	0.0780405	360770	A	C	-0.11	1	83062933	7.15995e-07	0.0222	7681	24.5516
Vascular dementia (subcortical)	Interleukin-10	rs11206302	T	C	-0.00320605	54208270	0.970634	0.087089	360770	T	C	-0.1189	1	54673943	2.20201e-06	0.0251	7681	22.4397
Vascular dementia (subcortical)	Interleukin-10	rs2086656	T	C	0.00882952	59632755	0.882995	0.0599937	360770	T	C	-0.0789	4	60498473	3.78303e-06	0.0171	7681	21.2893
Vascular dementia (subcortical)	Interleukin-10	rs282258	C	T	0.0886554	224050083	0.121373	0.0572327	360770	C	T	-0.0992	2	224914800	1.00099e-09	0.0162	7681	37.4967
Vascular dementia (subcortical)	Interleukin-10	rs3025021	C	T	-0.0156451	43781426	0.793478	0.0597601	360770	C	T	-0.0947	6	43749163	1.46201e-06	0.0195	7681	23.5847
Vascular dementia (subcortical)	Interleukin-10	rs41282660	G	A	-0.148105	44229269	0.0728853	0.0825762	360770	G	A	0.1194	6	44197006	3.72297e-06	0.0255	7681	21.9244
Vascular dementia (subcortical)	Interleukin-10	rs4349809	G	T	0.000269467	43957093	0.996216	0.0568215	360770	G	T	-0.2853	6	43924830	5.77165e-67	0.0165	7681	298.976
Vascular dementia (subcortical)	Interleukin-10	rs465757	A	G	-0.00645474	15599638	0.913571	0.0594713	360770	A	G	0.084	20	15580283	1.17301e-06	0.0174	7681	23.3056
Vascular dementia (subcortical)	Interleukin-10	rs7088799	G	T	-0.0755103	63256414	0.19453	0.058206	360770	G	T	0.0852	10	65016174	3.22597e-07	0.0167	7681	26.0283
Vascular dementia (subcortical)	Interleukin-8	rs11634944	C	T	0.0571073	24937946	0.33949	0.0597874	360770	C	T	0.1214	15	25183093	1.29e-06	0.0252	3526	23.2079
Vascular dementia (subcortical)	Interleukin-8	rs12075	A	G	0.0896414	159205564	0.116687	0.0571389	360770	A	G	0.12	1	159175354	3.88302e-07	0.0236	3526	25.8546
Vascular dementia (subcortical)	Interleukin-8	rs141926526	C	A	-0.335162	32809028	0.296861	0.321287	360770	C	A	0.6149	7	32848640	2.56998e-06	0.1308	3526	22.1001
Vascular dementia (subcortical)	Interleukin-8	rs2673604	A	C	-0.124553	132399360	0.0424248	0.0613763	360770	A	C	-0.1266	8	133411607	7.01698e-07	0.0255	3526	24.6483
Vascular dementia (subcortical)	Interleukin-6	rs1333040	T	C	-0.114205	22083405	0.0436807	0.0566173	360770	T	C	0.0738	9	22083404	3.16804e-06	0.0158	8189	21.8172
Vascular dementia (subcortical)	Interleukin-6	rs13412535	A	G	-0.0213932	224010157	0.763927	0.0712327	360770	A	G	-0.1164	2	224874874	7.34294e-08	0.0215	8189	29.3109
Vascular dementia (subcortical)	Interleukin-6	rs72831623	A	G	-0.141418	47644927	0.212722	0.113487	360770	A	G	0.1973	17	45722293	1.078e-07	0.0372	8189	28.1299
Vascular dementia (subcortical)	Interleukin-6	rs73273528	T	C	0.0837451	51814574	0.655792	0.187883	360770	T	C	0.2672	20	50431113	9.58098e-07	0.0553	8189	23.3465
Vascular dementia (subcortical)	Interleukin-6	rs76856708	C	T	0.121273	80695146	0.637054	0.25703	360770	C	T	-0.3289	16	80729043	2.61198e-06	0.07	8189	22.0766
Vascular dementia (subcortical)	Interleukin-1-receptor antagonist	rs1054402	C	T	0.0206625	116401230	0.75322	0.0657213	360770	C	T	-0.1311	9	119163509	1.13201e-06	0.027	3638	23.5764
Vascular dementia (subcortical)	Interleukin-1-receptor antagonist	rs11627423	C	A	-0.0763506	32731417	0.194871	0.0588987	360770	C	A	-0.1171	14	33200623	2.115e-06	0.0247	3638	22.476
Vascular dementia (subcortical)	Interleukin-1-receptor antagonist	rs12121840	T	C	0.122275	165572405	0.342798	0.128894	360770	T	C	0.2692	1	165541642	2.434e-06	0.0571	3638	22.2268
Vascular dementia (subcortical)	Interleukin-1-receptor antagonist	rs2809154	T	C	0.0435391	84153389	0.644398	0.0943303	360770	T	C	-0.1786	13	84727524	3.73999e-06	0.0388	3638	21.1885
Vascular dementia (subcortical)	Interleukin-1-receptor antagonist	rs61335305	A	C	-0.0424516	66160736	0.840861	0.21142	360770	A	C	0.4453	15	66453074	1e-06	0.0908	3638	24.051
Vascular dementia (subcortical)	Interleukin-1-receptor antagonist	rs9623661	T	C	0.0485668	42697370	0.627149	0.0999846	360770	T	C	-0.1966	22	43093376	3.86002e-06	0.0426	3638	21.2984
Vascular dementia (subcortical)	Interleukin-1-beta	rs143319329	T	C	-0.557078	128499405	0.109332	0.347912	360770	T	C	0.2801	7	128139459	1.996e-06	0.0715	3309	15.3467
Vascular dementia (subcortical)	Interleukin-1-beta	rs61335305	A	C	-0.0424516	66160736	0.840861	0.21142	360770	A	C	0.2966	15	66453074	1.89601e-06	0.0724	3309	16.7828
Vascular dementia (subcortical)	Interleukin-1-beta	rs62015704	G	A	-0.0853346	7417906	0.32671	0.0870084	360770	G	A	-0.1082	16	7467907	2.08699e-06	0.0283	3309	14.6178
Vascular dementia (subcortical)	Interleukin-1-beta	rs9898641	C	T	0.00472358	59493672	0.936449	0.059242	360770	C	T	0.2032	17	57571033	3.59203e-06	0.0454	3309	20.0325
Vascular dementia (subcortical)	Hepatocyte growth factor	rs11060254	A	G	-0.0406857	129331024	0.506255	0.061211	360770	A	G	-0.08	12	129815569	1.58402e-06	0.0167	8292	22.9481
Vascular dementia (subcortical)	Hepatocyte growth factor	rs150322232	G	A	-0.104745	7890743	0.484864	0.149957	360770	G	A	-0.2104	7	7930374	4.89001e-06	0.0463	8292	20.6504
Vascular dementia (subcortical)	Hepatocyte growth factor	rs1698249	C	A	-0.177927	83889842	0.192761	0.136609	360770	C	A	0.1698	14	84356186	4.08799e-06	0.0372	8292	20.8348
Vascular dementia (subcortical)	Hepatocyte growth factor	rs2003620	T	C	0.0347823	134794733	0.835342	0.167339	360770	T	C	0.2279	7	134479484	2.831e-06	0.0489	8292	21.7206
Vascular dementia (subcortical)	Hepatocyte growth factor	rs3748034	T	G	0.0306116	3444364	0.723258	0.0864467	360770	T	G	0.1495	4	3446091	1.81001e-10	0.0234	8292	40.8179
Vascular dementia (subcortical)	Hepatocyte growth factor	rs5745687	T	C	-0.245647	81729735	0.0849728	0.142608	360770	T	C	-0.3072	7	81359051	2.75106e-14	0.0406	8292	57.252
Vascular dementia (subcortical)	Hepatocyte growth factor	rs62481625	C	T	-0.0586073	156194766	0.461491	0.0795868	360770	C	T	-0.1091	7	155987460	1.17999e-06	0.0225	8292	23.5117
Vascular dementia (subcortical)	Interleukin-9	rs41294750	T	C	-0.0580689	53084968	0.72755	0.16668	360770	T	C	0.3514	1	53550640	2.36499e-06	0.0748	3634	22.0699
Vascular dementia (subcortical)	Interleukin-9	rs4880409	T	C	-0.0191725	132516716	0.945586	0.280913	360770	T	C	-0.3355	10	134330220	3.49704e-06	0.0723	3634	21.5332
Vascular dementia (subcortical)	Interleukin-9	rs61867538	T	C	0.121842	1503276	0.388118	0.141179	360770	T	C	0.3566	11	1524506	3.92998e-06	0.0774	3634	21.2266
Vascular dementia (subcortical)	Interleukin-9	rs7232268	G	A	-0.116404	70101678	0.419651	0.144238	360770	G	A	-0.2759	18	67768914	2.52499e-06	0.0587	3634	22.0916
Vascular dementia (subcortical)	Interleukin-9	rs7242404	A	G	-0.000876579	12741268	0.98885	0.0627274	360770	A	G	-0.1228	18	12741267	3.27303e-06	0.0264	3634	21.6366
Vascular dementia (subcortical)	Interleukin-9	rs76963786	T	C	0.251711	31886823	0.0679204	0.137884	360770	T	C	-0.2865	12	32039757	4.49604e-07	0.0557	3634	26.4569
Vascular dementia (subcortical)	Interleukin-7	rs117509142	C	T	0.305352	86121854	0.0592611	0.161883	360770	C	T	0.327	8	87134083	1.99099e-06	0.0688	3409	22.5901
Vascular dementia (subcortical)	Interleukin-7	rs141425475	C	T	-0.249581	17679056	0.218074	0.202637	360770	C	T	0.4781	5	17679165	2.53099e-06	0.1016	3409	22.1437
Vascular dementia (subcortical)	Interleukin-7	rs144701438	A	G	0.0654349	66293168	0.780074	0.234346	360770	A	G	-0.4819	18	63960405	9.75304e-07	0.0989	3409	23.7422
Vascular dementia (subcortical)	Interleukin-7	rs17091524	C	T	-0.232408	56482041	0.307318	0.227658	360770	C	T	-0.4924	14	56948759	1.91399e-06	0.1013	3409	23.6275
Vascular dementia (subcortical)	Interleukin-7	rs28793375	T	C	0.193	41558099	0.0199223	0.0829104	360770	T	C	0.1638	8	41415618	4.46396e-06	0.0361	3409	20.588
Vascular dementia (subcortical)	Interleukin-7	rs4320361	T	G	-0.00161724	43960774	0.977371	0.0570164	360770	T	G	-0.3245	6	43928511	6.86752e-39	0.0249	3409	169.836
Vascular dementia (subcortical)	Interleukin-7	rs62006410	T	C	0.0319066	102541598	0.629355	0.0661093	360770	T	C	-0.1557	14	103007935	3.38704e-07	0.0303	3409	26.4054
Vascular dementia (subcortical)	Interleukin-7	rs75904417	C	A	0.0240305	167796811	0.765575	0.0805938	360770	C	A	0.1698	2	168653321	1.16201e-06	0.0349	3409	23.6714
Vascular dementia (subcortical)	Interleukin-7	rs77981494	C	T	-0.159746	17451009	0.4184	0.197413	360770	C	T	0.5178	16	17544866	1.06699e-06	0.1064	3409	23.6832
Vascular dementia (subcortical)	Interleukin-7	rs78346957	A	G	-0.0480731	125214944	0.857888	0.26847	360770	A	G	0.4588	10	126903513	4.51305e-06	0.1007	3409	20.7581
Vascular dementia (subcortical)	Interleukin-5	rs11680908	G	A	-0.0432736	109460295	0.735421	0.128058	360770	G	A	-0.2634	2	110076751	2.03002e-06	0.0554	3364	22.6054
Vascular dementia (subcortical)	Interleukin-5	rs6737109	C	T	-0.0360099	22956659	0.530683	0.0574353	360770	C	T	-0.116	2	23179531	2.399e-06	0.0247	3364	22.0558
Vascular dementia (subcortical)	Interleukin-5	rs72831687	A	G	0.236816	16092129	0.278755	0.218643	360770	A	G	-0.5239	6	16092360	1.69099e-06	0.1109	3364	22.3169
Vascular dementia (subcortical)	Interleukin-5	rs73040130	C	T	0.14206	36255288	0.243743	0.121868	360770	C	T	-0.2638	19	36746190	6.00399e-07	0.0529	3364	24.8678
Vascular dementia (subcortical)	Interleukin-5	rs7767396	G	A	-0.00179601	43959313	0.974755	0.0567546	360770	G	A	-0.1515	6	43927050	7.69006e-10	0.0246	3364	37.9276
Vascular dementia (subcortical)	Interleukin-4	rs10512267	C	T	0.0201202	99427847	0.726241	0.0574651	360770	C	T	0.0824	9	102190129	2.93697e-07	0.0161	8124	26.1941
Vascular dementia (subcortical)	Interleukin-4	rs116705532	G	T	-0.103273	113162547	0.763649	0.343451	360770	G	T	0.4678	1	113705169	1.75501e-06	0.0978	8124	22.8793
Vascular dementia (subcortical)	Interleukin-4	rs117146485	C	T	0.167656	135932411	0.436554	0.215489	360770	C	T	0.2924	9	138824257	2.70901e-06	0.0629	8124	21.6099
Vascular dementia (subcortical)	Interleukin-4	rs17713451	A	G	0.0533284	151465386	0.553179	0.0899293	360770	A	G	0.1274	7	151162472	4.97004e-07	0.0253	8124	25.357
Vascular dementia (subcortical)	Interleukin-4	rs73023729	A	G	-0.0879362	159232998	0.525947	0.138656	360770	A	G	-0.1796	6	159654030	9.03296e-07	0.0366	8124	24.0797
Vascular dementia (subcortical)	Interleukin-4	rs7613691	G	A	0.0869393	147935804	0.504459	0.130248	360770	G	A	-0.1775	3	147653591	4.048e-06	0.0384	8124	21.3665
Vascular dementia (subcortical)	Interleukin-4	rs9508291	C	T	-0.13681	29136483	0.287601	0.128653	360770	C	T	0.1676	13	29710620	3.03201e-06	0.0359	8124	21.7951
Vascular dementia (subcortical)	Interleukin-4	rs9941733	G	A	0.0831032	393417	0.26813	0.0750449	360770	G	A	-0.114	20	374061	6.88098e-07	0.0229	8124	24.7821
Vascular dementia (subcortical)	Interleukin-2 receptor antagonist	rs11241559	G	T	-0.0328773	120641005	0.614113	0.0652055	360770	G	T	0.1264	5	119976700	2.00198e-06	0.0266	3677	22.5804
Vascular dementia (subcortical)	Interleukin-2 receptor antagonist	rs117244812	A	G	-0.0207869	6539990	0.950592	0.335469	360770	A	G	-0.7064	17	6443310	2.10199e-06	0.1488	3677	22.537
Vascular dementia (subcortical)	Interleukin-2 receptor antagonist	rs12722497	A	C	0.0611615	6053965	0.590428	0.113637	360770	A	C	0.6279	10	6095928	1.57217e-38	0.0485	3677	167.609
Vascular dementia (subcortical)	Interleukin-2 receptor antagonist	rs185231391	C	T	0.307139	59373953	0.382401	0.351627	360770	C	T	-0.8503	3	59359679	1.47001e-06	0.1809	3677	22.0936
Vascular dementia (subcortical)	Interleukin-2 receptor antagonist	rs4733117	C	A	0.0332243	32280094	0.635021	0.0699941	360770	C	A	-0.1369	8	32137610	2.627e-06	0.0292	3677	21.9807
Vascular dementia (subcortical)	Interleukin-2 receptor antagonist	rs61705228	T	C	-0.175684	100275145	0.252604	0.153564	360770	T	C	0.3303	4	101196302	3.98804e-06	0.0716	3677	21.281
Vascular dementia (subcortical)	Interleukin-2	rs12051139	C	T	-0.0323796	86885068	0.573617	0.0575399	360770	C	T	0.1131	16	86918674	4.76201e-06	0.0247	3475	20.9668
Vascular dementia (subcortical)	Interleukin-2	rs13412535	A	G	-0.0213932	224010157	0.763927	0.0712327	360770	A	G	0.1764	2	224874874	1.181e-07	0.0332	3475	28.2307
Vascular dementia (subcortical)	Interleukin-2	rs170117	T	C	-0.0710444	54524213	0.378674	0.080701	360770	T	C	-0.1617	4	55390380	3.86696e-06	0.0349	3475	21.4669
Vascular dementia (subcortical)	Interleukin-2	rs2807544	G	A	0.0731895	14877749	0.213761	0.0588676	360770	G	A	-0.1175	1	15204245	3.41201e-06	0.0253	3475	21.5692
Vascular dementia (subcortical)	Interleukin-2	rs4634519	G	A	-0.03383	67727941	0.594869	0.0636149	360770	G	A	0.1261	7	67192928	2.76898e-06	0.0269	3475	21.9748
Vascular dementia (subcortical)	Interleukin-2	rs61335305	A	C	-0.0424516	66160736	0.840861	0.21142	360770	A	C	0.4514	15	66453074	7.31897e-07	0.0918	3475	24.179
Vascular dementia (subcortical)	Interleukin-2	rs62124990	T	G	0.00249955	19038882	0.990239	0.204304	360770	T	G	-0.6961	2	19238636	3.21899e-06	0.1495	3475	21.6801
Vascular dementia (subcortical)	Interleukin-2	rs7615304	G	A	-0.0141623	156957914	0.804199	0.057125	360770	G	A	0.1172	3	156675703	1.21001e-06	0.0242	3475	23.4544
Vascular dementia (subcortical)	Interleukin-2	rs80336398	C	T	0.0721953	64075258	0.689363	0.180615	360770	C	T	-0.4001	3	64060934	2.81702e-06	0.0858	3475	21.7452
Vascular dementia (subcortical)	Interferon gamma	rs10487554	A	G	-0.044442	149670595	0.480638	0.0630135	360770	A	G	-0.0895	7	149367686	1.087e-06	0.0183	7701	23.919
Vascular dementia (subcortical)	Interferon gamma	rs113600793	A	C	-0.181712	47384095	0.135545	0.121743	360770	A	C	0.1829	17	45461461	8.94994e-07	0.0373	7701	24.0442
Vascular dementia (subcortical)	Interferon gamma	rs115729819	G	A	-0.00518027	168783516	0.976694	0.177324	360770	G	A	-0.2484	4	169704667	1.38201e-06	0.0515	7701	23.2642
Vascular dementia (subcortical)	Interferon gamma	rs11843756	G	T	0.0479632	48680756	0.739008	0.143961	360770	G	T	-0.184	13	49254892	3.08901e-06	0.0393	7701	21.9205
Vascular dementia (subcortical)	Interferon gamma	rs12420286	C	T	0.136246	103907166	0.426932	0.171497	360770	C	T	-0.2376	11	103777894	2.083e-06	0.0501	7701	22.4914
Vascular dementia (subcortical)	Interferon gamma	rs1867282	T	C	-0.00621796	99409865	0.914105	0.057647	360770	T	C	0.0774	9	102172147	3.15203e-06	0.0166	7701	21.7403
Vascular dementia (subcortical)	Interferon gamma	rs2073438	A	G	0.0761903	6996757	0.240715	0.0649423	360770	A	G	0.0898	17	6900076	1.67598e-06	0.0188	7701	22.8159
Vascular dementia (subcortical)	Interferon gamma	rs74148555	T	C	-0.0219036	90320085	0.911956	0.198093	360770	T	C	-0.3732	10	92079842	2.635e-06	0.0774	7701	23.2488
Vascular dementia (subcortical)	Interferon gamma	rs78296352	T	G	-0.170593	22495351	0.47852	0.240718	360770	T	G	0.343	1	22821844	1.38299e-07	0.0652	7701	27.6753
Vascular dementia (subcortical)	Growth-regulated protein alpha	rs1113500	T	G	0.0384634	108052820	0.504517	0.0576317	360770	T	G	0.1174	1	108595442	1.57101e-06	0.0244	3505	23.1503
Vascular dementia (subcortical)	Growth-regulated protein alpha	rs12075	A	G	0.0896414	159205564	0.116687	0.0571389	360770	A	G	0.3751	1	159175354	1.24394e-55	0.0237	3505	250.494
Vascular dementia (subcortical)	Growth-regulated protein alpha	rs140734053	A	G	-0.0280665	5359496	0.929468	0.317085	360770	A	G	0.7257	10	5401459	3.578e-06	0.1561	3505	21.6127
Vascular dementia (subcortical)	Growth-regulated protein alpha	rs185768063	G	A	-0.178878	16494752	0.28949	0.168874	360770	G	A	-0.3998	6	16494983	1.456e-07	0.076	3505	27.6731
Vascular dementia (subcortical)	Growth-regulated protein alpha	rs188345231	T	C	0.311514	41579831	0.333205	0.321919	360770	T	C	0.623	8	41437350	4.342e-06	0.1323	3505	22.1746
Vascular dementia (subcortical)	Growth-regulated protein alpha	rs2422841	A	G	-0.00482375	3099706	0.953311	0.082388	360770	A	G	-0.1657	20	3080352	4.65597e-06	0.0361	3505	21.0684
Vascular dementia (subcortical)	Growth-regulated protein alpha	rs508977	G	T	0.0296295	73896666	0.654098	0.0661261	360770	G	T	0.3802	4	74762383	7.55788e-42	0.028	3505	184.378
Vascular dementia (subcortical)	Growth-regulated protein alpha	rs62024303	G	A	-0.0306799	88327931	0.828238	0.141407	360770	G	A	0.3053	15	88871162	4.40798e-06	0.0666	3505	21.0138
Vascular dementia (subcortical)	Growth-regulated protein alpha	rs78653452	T	G	-0.33673	9781407	0.250938	0.2933	360770	T	G	-0.7362	20	9762055	1.20801e-06	0.1558	3505	22.3284
Vascular dementia (subcortical)	Granulocyte-colony stimulating factor	rs115256310	G	A	0.331382	72103864	0.335669	0.344201	360770	G	A	0.6821	5	71399691	6.72605e-07	0.136	7904	25.1547
Vascular dementia (subcortical)	Granulocyte-colony stimulating factor	rs11903143	G	A	0.11861	29369594	0.0579522	0.0625563	360770	G	A	-0.087	2	29592460	6.35199e-07	0.0176	7904	24.435
Vascular dementia (subcortical)	Granulocyte-colony stimulating factor	rs147128865	T	C	0.335868	34972769	0.078576	0.190941	360770	T	C	0.27	9	34972766	4.923e-06	0.0587	7904	21.1569
Vascular dementia (subcortical)	Granulocyte-colony stimulating factor	rs1817411	T	C	-0.108704	97586100	0.116002	0.0691597	360770	T	C	0.089	8	98598328	3.09899e-06	0.0191	7904	21.7127
Vascular dementia (subcortical)	Granulocyte-colony stimulating factor	rs2671444	A	G	-0.0335028	101158297	0.572174	0.0593123	360770	A	G	-0.0784	12	101552075	2.48399e-06	0.0166	7904	22.3057
Vascular dementia (subcortical)	Granulocyte-colony stimulating factor	rs74148555	T	C	-0.0219036	90320085	0.911956	0.198093	360770	T	C	-0.3715	10	92079842	1.55099e-06	0.0755	7904	24.2116
Vascular dementia (subcortical)	Granulocyte-colony stimulating factor	rs77318030	C	T	0.121345	54544688	0.39272	0.141975	360770	C	T	0.2045	19	55055897	2.21101e-06	0.0428	7904	22.8296
Vascular dementia (subcortical)	Fibroblast growth factor basic	rs13412535	A	G	-0.0213932	224010157	0.763927	0.0712327	360770	A	G	-0.1112	2	224874874	7.34497e-07	0.0225	7565	24.4256
Vascular dementia (subcortical)	Fibroblast growth factor basic	rs145577605	A	G	0.0325146	27642232	0.834213	0.155349	360770	A	G	0.2081	6	27610011	9.63896e-07	0.0428	7565	23.6405
Vascular dementia (subcortical)	Fibroblast growth factor basic	rs747334	G	A	-0.0698102	90984987	0.218461	0.0567272	360770	G	A	-0.0751	10	92744744	4.52804e-06	0.0164	7565	20.9697
Vascular dementia (subcortical)	Fibroblast growth factor basic	rs75168112	C	T	0.032301	73418832	0.65425	0.072122	360770	C	T	0.1001	18	71086067	2.99902e-06	0.0214	7565	21.8797
Vascular dementia (subcortical)	Fibroblast growth factor basic	rs9907295	T	C	0.0709418	35930309	0.440171	0.0919049	360770	T	C	-0.1319	17	34257313	7.94804e-07	0.0269	7565	24.0428
Vascular dementia (subcortical)	Eotaxin	rs11087905	A	C	0.035628	24133015	0.55185	0.05988	360770	A	C	0.0941	21	25505329	5.47697e-07	0.0189	8153	24.7888
Vascular dementia (subcortical)	Eotaxin	rs112347425	T	C	-0.0961044	46419397	0.342364	0.101215	360770	T	C	0.158	3	46460888	8.64709e-09	0.0277	8153	32.5353
Vascular dementia (subcortical)	Eotaxin	rs12075	A	G	0.0896414	159205564	0.116687	0.0571389	360770	A	G	0.1671	1	159175354	1.33199e-26	0.0156	8153	114.737
Vascular dementia (subcortical)	Eotaxin	rs1476670	C	A	0.0391168	44042523	0.612995	0.0773359	360770	C	A	0.1007	1	44508195	3.51399e-06	0.0217	8153	21.5347
Vascular dementia (subcortical)	Eotaxin	rs2024050	G	A	-0.000932454	75831075	0.99332	0.111367	360770	G	A	-0.1728	7	75460393	1.104e-08	0.0303	8153	32.5239
Vascular dementia (subcortical)	Eotaxin	rs2210755	C	T	-0.0106388	77608907	0.896498	0.0817826	360770	C	T	0.1104	9	80223823	4.854e-06	0.0242	8153	20.8117
Vascular dementia (subcortical)	Eotaxin	rs2211994	C	T	-0.0373946	16675274	0.557005	0.0636724	360770	C	T	-0.0885	21	18047593	6.07897e-07	0.0177	8153	25
Vascular dementia (subcortical)	Eotaxin	rs2228467	C	T	-0.087472	42864624	0.419859	0.108436	360770	C	T	0.4163	3	42906116	2.27091e-46	0.0292	8153	203.258
Vascular dementia (subcortical)	Eotaxin	rs2419841	C	T	-0.110812	113576224	0.291665	0.105087	360770	C	T	0.1277	10	115335983	4.97794e-06	0.0279	8153	20.9495
Vascular dementia (subcortical)	Eotaxin	rs5746492	G	A	0.000839863	17911167	0.991209	0.076229	360770	G	A	-0.0954	22	18393933	3.95904e-06	0.0207	8153	21.2401
Vascular dementia (subcortical)	Eotaxin	rs5754733	A	C	-0.01708	33873606	0.820257	0.075171	360770	A	C	-0.1042	22	34269594	1.06299e-06	0.0214	8153	23.7087
Vascular dementia (subcortical)	Eotaxin	rs59808887	T	C	0.105416	31846414	0.353863	0.113702	360770	T	C	-0.1673	5	31846520	2.91099e-06	0.0358	8153	21.8387
Vascular dementia (subcortical)	Eotaxin	rs75426604	A	C	0.153009	35388508	0.118245	0.097946	360770	A	C	-0.1366	14	35857714	2.52802e-06	0.0291	8153	22.0351
Vascular dementia (subcortical)	Eotaxin	rs79722574	T	C	0.0180486	34292033	0.825494	0.0818587	360770	T	C	-0.1113	17	32619052	1.06101e-06	0.0228	8153	23.8298
Vascular dementia (subcortical)	Eotaxin	rs9317045	C	A	0.0549198	59055904	0.489258	0.0794226	360770	C	A	-0.1182	13	59630038	5.82197e-07	0.0237	8153	24.8736
Vascular dementia (sudden onset)	CTACK	rs116303454	A	G	0.143683	27253164	0.692127	0.362865	360283	A	G	0.383	3	27294655	3.27198e-06	0.0816	3631	22.0301
Vascular dementia (sudden onset)	CTACK	rs2070074	G	A	0.255703	34649445	0.163511	0.183515	360283	G	A	-0.4467	9	34649442	1.78484e-32	0.0374	3631	142.656
Vascular dementia (sudden onset)	CTACK	rs2731674	G	T	-0.0739981	177412889	0.578985	0.133362	360283	G	T	0.1333	5	176839890	5.63495e-07	0.0267	3631	24.9251
Vascular dementia (sudden onset)	CTACK	rs3766110	C	A	-0.124846	169545945	0.355954	0.135246	360283	C	A	0.1287	1	169515183	3.85496e-06	0.0278	3631	21.4322
Vascular dementia (sudden onset)	CTACK	rs55764737	C	T	-1.04252	61031215	0.0338228	0.491252	360283	C	T	-0.5313	15	61323414	4.61796e-08	0.0972	3631	29.8777
Vascular dementia (sudden onset)	CTACK	rs57338032	G	A	-0.0461662	78506597	0.765256	0.154616	360283	G	A	-0.1583	15	78798939	6.22802e-07	0.0317	3631	24.9369
Vascular dementia (sudden onset)	CTACK	rs7333764	T	C	-0.294499	33634664	0.33502	0.305481	360283	T	C	0.2773	13	34208801	2.85397e-06	0.0593	3631	21.8671
Vascular dementia (sudden onset)	CTACK	rs76395525	A	G	1.08791	79449049	0.0481471	0.550546	360283	A	G	0.5277	15	79741391	9.54905e-07	0.1083	3631	23.742
Vascular dementia (sudden onset)	beta-nerve growth factor	rs28637706	T	G	-0.254842	33794463	0.0437522	0.126381	360283	T	G	-0.1589	19	34285368	1.42298e-09	0.0263	3531	36.5037
Vascular dementia (sudden onset)	beta-nerve growth factor	rs67476890	T	C	0.0677237	62499295	0.716921	0.186784	360283	T	C	0.1769	15	62791494	3.12702e-06	0.0379	3531	21.786
Vascular dementia (sudden onset)	beta-nerve growth factor	rs71641308	T	C	-0.181855	77621033	0.362374	0.199654	360283	T	C	0.2043	1	78086718	2.30102e-06	0.0432	3531	22.365
Vascular dementia (sudden onset)	beta-nerve growth factor	rs72780728	A	G	0.0139891	17561702	0.944445	0.200751	360283	A	G	0.1883	10	17603701	2.99302e-06	0.0403	3531	21.8319
Vascular dementia (sudden onset)	beta-nerve growth factor	rs73472576	C	T	-0.0493837	74456947	0.672988	0.117009	360283	C	T	0.1181	18	72124182	2.689e-06	0.0252	3531	21.9634
Vascular dementia (sudden onset)	beta-nerve growth factor	rs7970581	G	T	-0.0633098	112827443	0.630285	0.131532	360283	G	T	-0.138	12	113265248	9.27107e-07	0.0282	3531	23.9475
Vascular dementia (sudden onset)	beta-nerve growth factor	rs9436119	A	G	0.29561	150495277	0.00650489	0.108633	360283	A	G	-0.1121	1	150467753	3.90598e-06	0.0246	3531	20.7654
Vascular dementia (sudden onset)	Vascular endothelial growth factor	rs10153304	A	G	-0.125541	7818613	0.550429	0.210245	360283	A	G	0.1547	17	7721931	1.94299e-06	0.0325	7118	22.6576
Vascular dementia (sudden onset)	Vascular endothelial growth factor	rs10934631	C	T	0.0637594	122978753	0.695972	0.163166	360283	C	T	0.1151	3	122697600	2.46899e-06	0.0245	7118	22.0708
Vascular dementia (sudden onset)	Vascular endothelial growth factor	rs10967186	C	T	-0.0177424	2617099	0.880553	0.118072	360283	C	T	-0.0898	9	2617099	1.232e-07	0.017	7118	27.9033
Vascular dementia (sudden onset)	Vascular endothelial growth factor	rs13209117	A	G	-0.144235	44184028	0.282051	0.134082	360283	A	G	0.1302	6	44151765	5.28202e-11	0.0201	7118	41.9595
Vascular dementia (sudden onset)	Vascular endothelial growth factor	rs143479231	A	G	0.472459	193393005	0.114399	0.299266	360283	A	G	-0.2598	3	193110794	1.895e-07	0.0491	7118	27.9972
Vascular dementia (sudden onset)	Vascular endothelial growth factor	rs4082730	A	G	-0.133806	89980326	0.706729	0.355627	360283	A	G	0.2522	15	90523558	2.63797e-06	0.0534	7118	22.3053
Vascular dementia (sudden onset)	Vascular endothelial growth factor	rs6921438	A	G	0.0763275	43957870	0.512949	0.116664	360283	A	G	-0.49	6	43925607	2.0893e-171	0.0175	7118	784
Vascular dementia (sudden onset)	Vascular endothelial growth factor	rs73418461	A	G	0.279811	118463484	0.418513	0.345871	360283	A	G	-0.2492	10	120222996	1.67498e-06	0.0521	7118	22.8781
Vascular dementia (sudden onset)	Vascular endothelial growth factor	rs8045833	A	G	0.0692403	88509031	0.626441	0.142252	360283	A	G	0.108	16	88575439	2.828e-07	0.0211	7118	26.1989
Vascular dementia (sudden onset)	Vascular endothelial growth factor	rs9472183	G	A	0.0851866	43972465	0.461072	0.115573	360283	G	A	0.1282	6	43940202	5.18561e-14	0.017	7118	56.8693
Vascular dementia (sudden onset)	Macrophage Migration Inhibitory Factor	rs113218956	A	G	-0.0969619	24828867	0.919433	0.958618	360283	A	G	-0.8948	22	25224834	2.26199e-06	0.1879	3494	22.6777
Vascular dementia (sudden onset)	Macrophage Migration Inhibitory Factor	rs118055855	C	T	-1.01994	29867025	0.113996	0.645331	360283	C	T	-0.6907	11	29888572	4.12601e-06	0.15	3494	21.203
Vascular dementia (sudden onset)	Macrophage Migration Inhibitory Factor	rs12594190	G	A	-0.166502	24791308	0.190159	0.12709	360283	G	A	-0.1355	15	25036455	3.70203e-07	0.0267	3494	25.7547
Vascular dementia (sudden onset)	Macrophage Migration Inhibitory Factor	rs13142904	T	C	-0.155112	53452247	0.447395	0.204158	360283	T	C	-0.223	4	54318414	2.556e-07	0.0425	3494	27.5316
Vascular dementia (sudden onset)	Macrophage Migration Inhibitory Factor	rs141009259	C	T	0.600293	207111559	0.295588	0.573926	360283	C	T	0.6178	2	207976283	2.47201e-06	0.1322	3494	21.839
Vascular dementia (sudden onset)	Macrophage Migration Inhibitory Factor	rs78098071	C	T	0.637802	163882733	0.163902	0.458169	360283	C	T	0.4867	5	163309739	1.77902e-07	0.0918	3494	28.1085
Vascular dementia (sudden onset)	TRAIL	rs11618126	G	A	-1.0224	50252103	0.422146	1.2737	360283	G	A	-0.8908	13	50826239	1.45999e-06	0.1914	8186	21.6609
Vascular dementia (sudden onset)	TRAIL	rs11657269	G	A	-0.135514	6416464	0.476497	0.190342	360283	G	A	-0.1188	17	6319784	4.78101e-06	0.026	8186	20.8779
Vascular dementia (sudden onset)	TRAIL	rs11699445	G	T	-0.118976	15770145	0.31495	0.118397	360283	G	T	-0.0746	20	15750790	3.26798e-06	0.0161	8186	21.4697
Vascular dementia (sudden onset)	TRAIL	rs13185784	A	G	-0.0108748	180267068	0.934629	0.132584	360283	A	G	0.0846	5	179694068	3.89798e-06	0.0183	8186	21.3717
Vascular dementia (sudden onset)	TRAIL	rs138987090	G	A	-0.493213	32786284	0.338898	0.515727	360283	G	A	0.7497	18	30366247	4.50194e-23	0.0752	8186	99.3892
Vascular dementia (sudden onset)	TRAIL	rs146783010	G	A	-0.239226	89527045	0.788811	0.893119	360283	G	A	0.6016	11	89260213	4.83203e-06	0.135	8186	19.8586
Vascular dementia (sudden onset)	TRAIL	rs193112415	C	T	-0.373656	31255157	0.355848	0.404693	360283	C	T	1.0421	18	28835120	2.14585e-62	0.0623	8186	279.797
Vascular dementia (sudden onset)	TRAIL	rs57396456	C	T	-0.55878	30365911	0.158846	0.396589	360283	C	T	0.5626	18	27945877	1.25199e-27	0.0518	8186	117.961
Vascular dementia (sudden onset)	TRAIL	rs62093514	T	C	-0.601774	31651014	0.125209	0.392477	360283	T	C	1.0618	18	29230977	6.85962e-82	0.0552	8186	370.005
Vascular dementia (sudden onset)	TRAIL	rs73039026	C	A	0.484351	172442691	0.247794	0.419089	360283	C	A	0.2999	3	172160481	2.024e-06	0.0635	8186	22.3052
Vascular dementia (sudden onset)	TRAIL	rs747324	C	T	0.10344	74222941	0.424876	0.129626	360283	C	T	0.0855	14	74689644	1.60702e-06	0.0178	8186	23.0724
Vascular dementia (sudden onset)	TRAIL	rs74778900	T	C	0.101186	30506300	0.845838	0.52042	360283	T	C	0.5906	18	28086266	2.58583e-28	0.0532	8186	123.243
Vascular dementia (sudden onset)	TRAIL	rs75928541	A	G	-0.462013	16400148	0.220541	0.377125	360283	A	G	0.275	4	16401771	4.24004e-06	0.0593	8186	21.5058
Vascular dementia (sudden onset)	TRAIL	rs79287178	A	G	0.235742	172576710	0.413981	0.288578	360283	A	G	-0.4317	3	172294500	9.11801e-25	0.0421	8186	105.148
Vascular dementia (sudden onset)	Tumor necrosis factor beta	rs10925040	T	C	0.0164725	247459396	0.892311	0.121676	360283	T	C	0.1755	1	247622698	2.666e-06	0.0373	1559	22.1379
Vascular dementia (sudden onset)	Tumor necrosis factor beta	rs753274	T	C	0.0211963	14325650	0.858605	0.11898	360283	T	C	-0.1736	19	14436462	2.773e-06	0.0371	1559	21.8953
Vascular dementia (sudden onset)	Tumor necrosis factor beta	rs7629875	G	A	-0.185174	174667832	0.445864	0.242905	360283	G	A	-0.3766	3	174385622	1.373e-06	0.0774	1559	23.6744
Vascular dementia (sudden onset)	Tumor necrosis factor beta	rs78296352	T	G	0.186494	22495351	0.706863	0.4959	360283	T	G	1.2215	1	22821844	4.75773e-21	0.1366	1559	79.9623
Vascular dementia (sudden onset)	Tumor necrosis factor alpha	rs10834997	A	G	-0.227659	26505401	0.0699794	0.125636	360283	A	G	-0.1247	11	26526948	1.32902e-06	0.0258	3454	23.3611
Vascular dementia (sudden onset)	Tumor necrosis factor alpha	rs115669577	A	G	0.45264	123440293	0.600431	0.864177	360283	A	G	0.9889	4	124361448	8.284e-07	0.1995	3454	24.5708
Vascular dementia (sudden onset)	Tumor necrosis factor alpha	rs79105320	A	G	-0.158627	18959850	0.769095	0.540356	360283	A	G	0.5605	8	18817360	3.59203e-06	0.1179	3454	22.6008
Vascular dementia (sudden onset)	Tumor necrosis factor alpha	rs8121916	A	C	-0.0837652	12420677	0.529154	0.133109	360283	A	C	0.1306	20	12401325	2.72301e-06	0.0278	3454	22.0697
Vascular dementia (sudden onset)	Stromal-cell-derived factor 1 alpha	rs10474392	G	A	-0.22625	92198776	0.0894932	0.133238	360283	G	A	-0.0962	5	91494593	1.238e-06	0.0178	5998	29.2086
Vascular dementia (sudden onset)	Stromal-cell-derived factor 1 alpha	rs12407262	A	G	0.058278	63354605	0.758508	0.189558	360283	A	G	0.1179	1	63820276	3.98804e-06	0.0266	5998	19.6456
Vascular dementia (sudden onset)	Stromal-cell-derived factor 1 alpha	rs139840550	A	G	-0.217585	38688625	0.591018	0.404915	360283	A	G	0.1834	9	38688622	3.788e-06	0.0549	5998	11.1597
Vascular dementia (sudden onset)	Stromal-cell-derived factor 1 alpha	rs149893336	G	A	-1.04716	170311440	0.0645729	0.566584	360283	G	A	0.5034	4	171232591	4.52397e-06	0.1081	5998	21.6858
Vascular dementia (sudden onset)	Stromal-cell-derived factor 1 alpha	rs4581824	G	T	0.0959381	9074853	0.431427	0.121942	360283	G	T	0.0701	19	9185529	3.05e-06	0.0173	5998	16.4189
Vascular dementia (sudden onset)	Stromal-cell-derived factor 1 alpha	rs482700	A	G	-0.165334	115146334	0.257895	0.146135	360283	A	G	-0.0893	4	116067490	1.56899e-06	0.0203	5998	19.3513
Vascular dementia (sudden onset)	Stromal-cell-derived factor 1 alpha	rs67689854	A	C	-0.025756	89558819	0.858304	0.144264	360283	A	C	-0.0681	16	89625227	3.07199e-06	0.0195	5998	12.1962
Vascular dementia (sudden onset)	Stromal-cell-derived factor 1 alpha	rs9267091	A	G	0.102445	31446032	0.474233	0.143159	360283	A	G	0.0781	6	31413809	3.63396e-06	0.0203	5998	14.8016
Vascular dementia (sudden onset)	Stem cell growth factor beta	rs112346514	T	C	-0.0744554	12297173	0.804293	0.300471	360283	T	C	-0.3314	19	12407988	2.37301e-06	0.0711	3682	21.7253
Vascular dementia (sudden onset)	Stem cell growth factor beta	rs116924815	T	C	0.0319533	50727476	0.929148	0.359362	360283	T	C	0.6079	19	51230733	1.74381e-16	0.0738	3682	67.8503
Vascular dementia (sudden onset)	Stem cell growth factor beta	rs117716477	A	C	0.206761	103847180	0.651433	0.457667	360283	A	C	0.8384	12	104240958	1.34215e-23	0.0841	3682	99.3826
Vascular dementia (sudden onset)	Stem cell growth factor beta	rs12480722	C	T	-0.0298736	20248260	0.863251	0.173444	360283	C	T	-0.1624	20	20228904	4.72204e-06	0.0355	3682	20.9274
Vascular dementia (sudden onset)	Stem cell growth factor beta	rs139413256	A	G	-0.0443557	146182552	0.92794	0.49046	360283	A	G	-0.5377	7	145879644	7.04304e-07	0.1084	3682	24.6049
Vascular dementia (sudden onset)	Stem cell growth factor beta	rs143829871	C	T	0.185301	47555755	0.3562	0.200841	360283	C	T	0.1902	3	47597245	1.89701e-06	0.04	3682	22.61
Vascular dementia (sudden onset)	Stem cell growth factor beta	rs151194174	A	G	0.219915	20956159	0.482802	0.313357	360283	A	G	0.4635	7	20995778	1.12899e-06	0.0942	3682	24.2102
Vascular dementia (sudden onset)	Stem cell growth factor beta	rs17876031	G	A	-0.0714546	177404118	0.565886	0.124459	360283	G	A	0.1514	5	176831119	2.24999e-09	0.0255	3682	35.251
Vascular dementia (sudden onset)	Stem cell growth factor beta	rs264162	G	A	0.0298155	10944028	0.797638	0.116283	360283	G	A	-0.1097	18	10944026	2.68497e-06	0.0234	3682	21.9777
Vascular dementia (sudden onset)	Stem cell growth factor beta	rs34911860	A	G	-0.309364	79885030	0.489036	0.447159	360283	A	G	-0.3675	1	80350715	3.23698e-06	0.0789	3682	21.6951
Vascular dementia (sudden onset)	Stem cell growth factor beta	rs4656185	A	G	-0.186093	169507088	0.139351	0.12589	360283	A	G	0.205	1	169476326	1.16011e-15	0.0256	3682	64.1251
Vascular dementia (sudden onset)	Stem cell growth factor beta	rs4737732	G	A	-0.070908	65421393	0.581015	0.128479	360283	G	A	0.1147	8	66333628	4.67595e-06	0.0252	3682	20.7169
Vascular dementia (sudden onset)	Stem cell growth factor beta	rs7762066	C	T	-0.00269177	94468249	0.98441	0.137752	360283	C	T	-0.1389	6	95177967	3.49502e-06	0.0299	3682	21.5805
Vascular dementia (sudden onset)	Stem cell growth factor beta	rs78217154	C	T	-0.730097	100541844	0.0682794	0.400459	360283	C	T	-0.3997	8	101554072	3.77303e-06	0.0864	3682	21.4013
Vascular dementia (sudden onset)	Stem cell factor	rs113127926	A	C	0.18952	97971174	0.527672	0.30008	360283	A	C	0.1982	14	98437511	2.27002e-06	0.042	8290	22.2694
Vascular dementia (sudden onset)	Stem cell factor	rs13412535	A	G	0.0701134	224010157	0.627617	0.144539	360283	A	G	-0.1067	2	224874874	6.03893e-07	0.0213	8290	25.094
Vascular dementia (sudden onset)	Stem cell factor	rs1557570	T	G	-0.200534	169538606	0.110084	0.125505	360283	T	G	0.1186	1	169507844	2.73905e-12	0.017	8290	48.6711
Vascular dementia (sudden onset)	Stem cell factor	rs1568119	T	C	0.865425	33385679	0.274483	0.791936	360283	T	C	-0.5906	8	33243197	1.24e-07	0.1129	8290	27.3652
Vascular dementia (sudden onset)	Stem cell factor	rs1942355	T	C	0.0525143	71694503	0.65269	0.116691	360283	T	C	-0.0716	18	69361739	4.69602e-06	0.0157	8290	20.7982
Vascular dementia (sudden onset)	Stem cell factor	rs4841899	C	T	0.154628	134532566	0.245024	0.133011	360283	C	T	0.1004	9	137424412	1.77799e-08	0.0178	8290	31.8147
Vascular dementia (sudden onset)	Stem cell factor	rs635634	T	C	0.34172	133279427	0.0182125	0.144719	360283	T	C	-0.1032	9	136155000	6.74295e-08	0.0191	8290	29.1939
Vascular dementia (sudden onset)	Stem cell factor	rs78666213	G	T	-0.380325	179217495	0.341542	0.399869	360283	G	T	0.2744	4	180138649	2.59298e-06	0.0576	8290	22.6946
Vascular dementia (sudden onset)	Stem cell factor	rs80271436	A	G	-0.634366	133022383	0.0776676	0.359539	360283	A	G	-0.237	9	135897770	9.95291e-07	0.0485	8290	23.8788
Vascular dementia (sudden onset)	Interleukin-16	rs117217798	T	C	0.396562	33156215	0.0580029	0.209193	360283	T	C	-0.2036	17	31483233	4.15298e-06	0.0444	3483	21.0276
Vascular dementia (sudden onset)	Interleukin-16	rs117916513	A	G	0.680261	121393565	0.1424	0.463737	360283	A	G	-0.502	11	121264274	3.78504e-07	0.0986	3483	25.9211
Vascular dementia (sudden onset)	Interleukin-16	rs1255143	T	C	0.0374962	128253936	0.748371	0.116888	360283	T	C	0.1306	10	130052200	7.09594e-08	0.0242	3483	29.1243
Vascular dementia (sudden onset)	Interleukin-16	rs12765671	A	G	0.112121	104924411	0.863434	0.651848	360283	A	G	-0.6023	10	106684169	4.83805e-06	0.1318	3483	20.8831
Vascular dementia (sudden onset)	Interleukin-16	rs144691581	A	G	0.411049	96410095	0.288521	0.387281	360283	A	G	0.4882	15	96953325	4.20001e-07	0.0967	3483	25.4884
Vascular dementia (sudden onset)	Interleukin-16	rs1801020	G	A	-0.0696454	177409531	0.601098	0.13321	360283	G	A	-0.1733	5	176836532	4.53002e-10	0.0272	3483	40.5938
Vascular dementia (sudden onset)	Interleukin-16	rs4253283	C	T	0.0209676	186244057	0.868639	0.126778	360283	C	T	-0.146	4	187165211	1.74598e-08	0.0262	3483	31.053
Vascular dementia (sudden onset)	Interleukin-16	rs4513633	A	C	-0.157816	112649483	0.486476	0.226772	360283	A	C	-0.2239	4	113570639	7.44201e-07	0.0453	3483	24.4293
Vascular dementia (sudden onset)	Interleukin-16	rs4778636	A	G	0.051238	81299298	0.854234	0.278894	360283	A	G	-0.7272	15	81591639	1.1079e-30	0.0633	3483	131.978
Vascular dementia (sudden onset)	Interleukin-16	rs9706053	T	C	0.431917	65982530	0.343354	0.455821	360283	T	C	0.4582	12	66376310	7.01197e-07	0.0932	3483	24.1701
Vascular dementia (sudden onset)	RANTES	rs112072646	A	G	0.553738	53217255	0.222645	0.45406	360283	A	G	0.4286	2	53444393	6.48396e-07	0.0862	3421	24.7224
Vascular dementia (sudden onset)	RANTES	rs147509526	T	C	-0.385279	15665520	0.243494	0.330344	360283	T	C	-0.358	19	15776330	6.92899e-07	0.0717	3421	24.9303
Vascular dementia (sudden onset)	RANTES	rs4940620	G	A	-0.17399	64303876	0.506545	0.261943	360283	G	A	0.2494	18	61971111	3.53704e-06	0.054	3421	21.3307
Vascular dementia (sudden onset)	RANTES	rs62438851	G	A	-0.0733329	144909173	0.699339	0.189877	360283	G	A	0.1957	6	145230309	2.32798e-06	0.0414	3421	22.345
Vascular dementia (sudden onset)	RANTES	rs7000423	T	C	-0.00677092	110041420	0.955138	0.12036	360283	T	C	-0.1318	8	111053649	1.82301e-07	0.0253	3421	27.1387
Vascular dementia (sudden onset)	RANTES	rs72793342	A	G	0.332135	30537031	0.020213	0.143015	360283	A	G	-0.1487	16	30548352	1.48201e-06	0.0308	3421	23.3088
Vascular dementia (sudden onset)	RANTES	rs74472919	T	C	-0.0305555	81626515	0.919146	0.301013	360283	T	C	0.3313	13	82200650	3.96899e-08	0.0605	3421	29.9869
Vascular dementia (sudden onset)	RANTES	rs75613039	T	C	0.252069	129706688	0.469397	0.348421	360283	T	C	0.37	11	129576583	4.81005e-06	0.081	3421	20.8657
Vascular dementia (sudden onset)	RANTES	rs818452	T	C	-0.12785	152594661	0.601918	0.245091	360283	T	C	0.2381	6	152915796	2.362e-06	0.0505	3421	22.2298
Vascular dementia (sudden onset)	Platelet-derived growth factor BB	rs116445074	T	G	-0.102569	52238766	0.811585	0.430274	360283	T	G	0.2931	5	51534600	3.111e-07	0.0587	8293	24.9319
Vascular dementia (sudden onset)	Platelet-derived growth factor BB	rs11766649	G	A	-0.116385	145142154	0.416019	0.143094	360283	G	A	-0.0908	7	144839247	3.53102e-06	0.0196	8293	21.4615
Vascular dementia (sudden onset)	Platelet-derived growth factor BB	rs11916118	G	A	-0.125438	117193342	0.394577	0.147341	360283	G	A	-0.0889	3	116912189	4.93197e-06	0.0194	8293	20.9991
Vascular dementia (sudden onset)	Platelet-derived growth factor BB	rs12289510	G	A	-0.0639092	125077155	0.584616	0.11691	360283	G	A	0.078	11	124947051	7.69396e-07	0.0158	8293	24.3711
Vascular dementia (sudden onset)	Platelet-derived growth factor BB	rs13412535	A	G	0.0701134	224010157	0.627617	0.144539	360283	A	G	0.3352	2	224874874	2.46093e-55	0.0214	8293	245.347
Vascular dementia (sudden onset)	Platelet-derived growth factor BB	rs2324229	C	T	0.0340225	83208412	0.778965	0.121219	360283	C	T	-0.0894	6	83918131	3.48401e-08	0.0161	8293	30.8335
Vascular dementia (sudden onset)	Platelet-derived growth factor BB	rs35859699	A	G	0.177332	111263595	0.747512	0.550853	360283	A	G	-0.3952	4	112184751	2.066e-06	0.0842	8293	22.0298
Vascular dementia (sudden onset)	Platelet-derived growth factor BB	rs4965869	T	C	0.159119	101450115	0.237297	0.134645	360283	T	C	0.184	15	101990320	5.66239e-24	0.0181	8293	103.342
Vascular dementia (sudden onset)	Platelet-derived growth factor BB	rs55680718	T	C	-0.0323318	224302160	0.856243	0.178472	360283	T	C	-0.1383	2	225166877	1.85802e-08	0.0246	8293	31.6063
Vascular dementia (sudden onset)	Platelet-derived growth factor BB	rs72777070	G	T	0.118049	9658748	0.409764	0.14321	360283	G	T	0.1069	2	9798877	8.98401e-08	0.02	8293	28.569
Vascular dementia (sudden onset)	Platelet-derived growth factor BB	rs73162807	A	C	0.258064	146757003	0.494246	0.377524	360283	A	C	-0.2391	3	146474790	1.735e-06	0.0499	8293	22.9593
Vascular dementia (sudden onset)	Platelet-derived growth factor BB	rs9936075	G	A	-0.0366684	7271908	0.762281	0.121223	360283	G	A	0.0782	16	7321909	1.76202e-06	0.0164	8293	22.7366
Vascular dementia (sudden onset)	Platelet-derived growth factor BB	rs9941733	G	A	-0.27319	393417	0.0757286	0.153821	360283	G	A	-0.1161	20	374061	3.30598e-07	0.0228	8293	25.9295
Vascular dementia (sudden onset)	Macrophage inflammatory protein 1b	rs11130043	A	G	0.0222195	45069747	0.849435	0.117044	360283	A	G	-0.0731	3	45111239	3.21603e-06	0.0157	8243	21.6788
Vascular dementia (sudden onset)	Macrophage inflammatory protein 1b	rs113010081	C	T	0.256603	46415921	0.1408	0.174226	360283	C	T	0.5954	3	46457412	3.84592e-140	0.0236	8243	636.493
Vascular dementia (sudden onset)	Macrophage inflammatory protein 1b	rs113877493	T	C	-0.108596	36443746	0.490611	0.157536	360283	T	C	-0.6124	17	34812273	1.62181e-173	0.0218	8243	789.146
Vascular dementia (sudden onset)	Macrophage inflammatory protein 1b	rs116237296	A	G	0.582173	86579833	0.515678	0.895622	360283	A	G	0.5437	1	87045516	7.23203e-07	0.1115	8243	23.7777
Vascular dementia (sudden onset)	Macrophage inflammatory protein 1b	rs117453826	G	A	0.300244	36775624	0.437021	0.386298	360283	G	A	0.5774	17	35132809	5.06524e-22	0.0593	8243	94.8078
Vascular dementia (sudden onset)	Macrophage inflammatory protein 1b	rs141102180	T	G	-0.337975	36108811	0.258772	0.299278	360283	T	G	0.3225	17	34436204	1.07895e-16	0.0393	8243	67.3402
Vascular dementia (sudden onset)	Macrophage inflammatory protein 1b	rs17138331	G	A	0.0202351	7826737	0.92387	0.211752	360283	G	A	0.1391	7	7866368	2.26001e-06	0.0295	8243	22.2336
Vascular dementia (sudden onset)	Macrophage inflammatory protein 1b	rs17641689	G	A	0.118565	36668383	0.52134	0.184887	360283	G	A	0.2448	17	35024819	1.28292e-16	0.0293	8243	69.8052
Vascular dementia (sudden onset)	Macrophage inflammatory protein 1b	rs2079664	G	A	0.239047	34680936	0.0676426	0.130814	360283	G	A	-0.0995	17	33007955	1.50699e-08	0.0176	8243	31.961
Vascular dementia (sudden onset)	Macrophage inflammatory protein 1b	rs281749	C	T	0.0449836	107626417	0.721194	0.126052	360283	C	T	-0.0799	8	108638645	3.17402e-06	0.0171	8243	21.8324
Vascular dementia (sudden onset)	Macrophage inflammatory protein 1b	rs34437725	C	T	-0.189582	35499766	0.585884	0.347977	360283	C	T	0.2633	17	33826785	7.67397e-08	0.0483	8243	29.7172
Vascular dementia (sudden onset)	Macrophage inflammatory protein 1b	rs72791296	T	C	-0.198383	121614355	0.530036	0.315921	360283	T	C	0.2369	5	120950050	3.78303e-07	0.0466	8243	25.8439
Vascular dementia (sudden onset)	Macrophage inflammatory protein 1b	rs72799710	T	C	0.116697	123825971	0.473281	0.162723	360283	T	C	-0.1014	5	123161665	3.20501e-06	0.0218	8243	21.6353
Vascular dementia (sudden onset)	Macrophage inflammatory protein 1b	rs74810984	C	T	-0.625375	127876202	0.0990307	0.379114	360283	C	T	-0.2206	10	129674466	1.95898e-06	0.0474	8243	21.6598
Vascular dementia (sudden onset)	Macrophage inflammatory protein 1b	rs76582507	A	G	0.208494	37510075	0.743515	0.637204	360283	A	G	0.3175	9	37510072	3.26002e-06	0.0677	8243	21.9943
Vascular dementia (sudden onset)	Macrophage inflammatory protein 1b	rs76583883	T	G	-0.0748258	45936445	0.809948	0.311136	360283	T	G	-0.2317	21	47356359	4.98999e-06	0.0511	8243	20.5594
Vascular dementia (sudden onset)	Macrophage inflammatory protein 1b	rs76776296	G	A	0.331323	115488433	0.418807	0.409804	360283	G	A	-0.2997	7	115128487	5.54702e-07	0.0598	8243	25.1172
Vascular dementia (sudden onset)	Macrophage inflammatory protein 1a	rs10835056	G	T	0.134182	26675470	0.277324	0.123516	360283	G	T	-0.1194	11	26697017	2.60399e-06	0.0254	3522	22.0974
Vascular dementia (sudden onset)	Macrophage inflammatory protein 1a	rs12690897	A	G	-0.201171	85716861	0.118256	0.12878	360283	A	G	0.1248	7	85346177	2.10698e-06	0.0262	3522	22.6896
Vascular dementia (sudden onset)	Macrophage inflammatory protein 1a	rs184154340	A	G	-0.415894	80790993	0.16656	0.300644	360283	A	G	0.331	11	80502036	1.86402e-06	0.0693	3522	22.8134
Vascular dementia (sudden onset)	Macrophage inflammatory protein 1a	rs34771762	G	A	0.21945	200547932	0.326555	0.223683	360283	G	A	-0.249	2	201412655	2.133e-06	0.0523	3522	22.6671
Vascular dementia (sudden onset)	Macrophage inflammatory protein 1a	rs57786342	A	G	0.00846213	68793311	0.950776	0.137076	360283	A	G	0.1314	14	69260028	4.05499e-06	0.0285	3522	21.257
Vascular dementia (sudden onset)	Macrophage inflammatory protein 1a	rs60198979	A	G	-0.114489	43250698	0.60684	0.222486	360283	A	G	-0.2146	22	43646704	2.61499e-06	0.0458	3522	21.9547
Vascular dementia (sudden onset)	Macrophage inflammatory protein 1a	rs7232268	G	A	0.00813696	70101678	0.977937	0.29422	360283	G	A	-0.2821	18	67768914	2.553e-06	0.0599	3522	22.1795
Vascular dementia (sudden onset)	Monokine induced by gamma interferon	rs111607343	A	G	-0.793808	897855	0.117949	0.507731	360283	A	G	-0.521	19	897855	2.83198e-06	0.1119	3685	21.6778
Vascular dementia (sudden onset)	Monokine induced by gamma interferon	rs11177248	A	G	0.19211	68482106	0.508062	0.290259	360283	A	G	0.3073	12	68875886	4.45102e-06	0.067	3685	21.0366
Vascular dementia (sudden onset)	Monokine induced by gamma interferon	rs112337562	G	T	0.0577762	92665225	0.876317	0.371216	360283	G	T	0.37	14	93131570	2.97797e-06	0.0796	3685	21.6061
Vascular dementia (sudden onset)	Monokine induced by gamma interferon	rs112861654	G	A	-0.000315131	42179062	0.998967	0.243452	360283	G	A	0.2765	21	43599172	1.80501e-07	0.0529	3685	27.3199
Vascular dementia (sudden onset)	Monokine induced by gamma interferon	rs117831247	T	C	-0.154198	66742081	0.861755	0.885482	360283	T	C	-0.8334	10	68501839	2.15899e-06	0.1754	3685	22.576
Vascular dementia (sudden onset)	Monokine induced by gamma interferon	rs139010077	T	C	0.174107	170618359	0.697953	0.448631	360283	T	C	0.4322	3	170336148	3.54503e-06	0.095	3685	20.6977
Vascular dementia (sudden onset)	Monokine induced by gamma interferon	rs1796086	C	T	-0.192305	71183729	0.358674	0.209507	360283	C	T	0.2096	7	70648715	2.229e-07	0.0403	3685	27.0503
Vascular dementia (sudden onset)	Monokine induced by gamma interferon	rs41272086	A	G	0.0885276	160587614	0.648146	0.193995	360283	A	G	-0.2226	6	161008646	7.42592e-08	0.0415	3685	28.7709
Vascular dementia (sudden onset)	Monokine induced by gamma interferon	rs55876513	G	T	0.0428519	75962545	0.740139	0.1292	360283	G	T	-0.166	4	76883698	8.2319e-11	0.0255	3685	42.3775
Vascular dementia (sudden onset)	Monokine induced by gamma interferon	rs5752128	C	T	-0.197835	25322656	0.268232	0.17869	360283	C	T	0.1685	22	25718623	4.343e-06	0.0369	3685	20.852
Vascular dementia (sudden onset)	Monokine induced by gamma interferon	rs62562991	A	G	0.174746	95973777	0.724081	0.495017	360283	A	G	0.6236	9	98736059	8.39595e-07	0.126	3685	24.4946
Vascular dementia (sudden onset)	Monokine induced by gamma interferon	rs6679677	A	C	-0.131546	113761186	0.427273	0.165703	360283	A	C	0.162	1	114303808	8.86196e-07	0.0329	3685	24.2459
Vascular dementia (sudden onset)	Monokine induced by gamma interferon	rs77086208	T	C	-0.307696	70152774	0.376682	0.348062	360283	T	C	0.3226	14	70619491	3.83098e-06	0.0698	3685	21.3608
Vascular dementia (sudden onset)	Monokine induced by gamma interferon	rs816960	T	C	0.0015436	107870173	0.989847	0.121305	360283	T	C	-0.1224	13	108522521	5.00795e-07	0.0244	3685	25.1642
Vascular dementia (sudden onset)	Macrophage colony stimulating factor	rs116274860	G	T	0.233274	148675030	0.648042	0.511023	360283	G	T	-0.819	3	148392817	2.74e-06	0.1741	840	22.1294
Vascular dementia (sudden onset)	Macrophage colony stimulating factor	rs117867915	C	T	-0.704798	44630078	0.0921213	0.418449	360283	C	T	-0.5272	18	42210043	1.61399e-06	0.1098	840	23.054
Vascular dementia (sudden onset)	Macrophage colony stimulating factor	rs12962919	T	C	-0.218072	78018752	0.33714	0.227198	360283	T	C	0.3052	18	75778756	4.64997e-06	0.0662	840	21.2546
Vascular dementia (sudden onset)	Macrophage colony stimulating factor	rs56367447	T	C	0.174977	4014005	0.598209	0.332038	360283	T	C	-0.4967	8	3871527	1.721e-08	0.0883	840	31.6422
Vascular dementia (sudden onset)	Macrophage colony stimulating factor	rs62294910	A	G	-0.570741	182480551	0.0161756	0.237321	360283	A	G	0.3431	3	182198339	6.81993e-07	0.0691	840	24.6539
Vascular dementia (sudden onset)	Macrophage colony stimulating factor	rs78296352	T	G	0.186494	22495351	0.706863	0.4959	360283	T	G	0.527	1	22821844	1.04701e-06	0.1112	840	22.4601
Vascular dementia (sudden onset)	Macrophage colony stimulating factor	rs9387100	C	T	-0.00379596	112781752	0.974307	0.11786	360283	C	T	0.1352	6	113102954	4.07296e-06	0.0292	840	21.4382
Vascular dementia (sudden onset)	Monocyte chemoattractant protein-1	rs10145849	A	G	-0.0202308	82475647	0.867732	0.121477	360283	A	G	-0.0755	14	82941991	3.40902e-06	0.0162	8293	21.7202
Vascular dementia (sudden onset)	Monocyte chemoattractant protein-1	rs10744620	C	T	0.021663	3629928	0.858438	0.121455	360283	C	T	-0.0788	12	3739094	9.91197e-07	0.0161	8293	23.9552
Vascular dementia (sudden onset)	Monocyte chemoattractant protein-1	rs111995966	G	T	-0.0812457	108558513	0.708141	0.217029	360283	G	T	-0.1452	2	109174969	2.52703e-06	0.031	8293	21.9386
Vascular dementia (sudden onset)	Monocyte chemoattractant protein-1	rs112313229	A	G	-0.0438029	46323369	0.844135	0.222794	360283	A	G	-0.1646	3	46364860	1.431e-07	0.0313	8293	27.6548
Vascular dementia (sudden onset)	Monocyte chemoattractant protein-1	rs12073356	A	G	-0.37496	207834503	0.0998803	0.22788	360283	A	G	-0.1426	1	208007848	4.16505e-06	0.0311	8293	21.0241
Vascular dementia (sudden onset)	Monocyte chemoattractant protein-1	rs12075	A	G	-0.202336	159205564	0.0818898	0.116297	360283	A	G	0.2185	1	159175354	1.43516e-44	0.0155	8293	198.719
Vascular dementia (sudden onset)	Monocyte chemoattractant protein-1	rs12493471	C	T	0.0243169	45910186	0.841066	0.121263	360283	C	T	-0.1163	3	45951678	6.80769e-13	0.0162	8293	51.5382
Vascular dementia (sudden onset)	Monocyte chemoattractant protein-1	rs146522229	T	C	-1.00659	47295223	0.26661	0.906097	360283	T	C	-0.5976	19	47798480	3.56098e-07	0.1177	8293	25.7791
Vascular dementia (sudden onset)	Monocyte chemoattractant protein-1	rs2228467	C	T	0.118771	42864624	0.589948	0.220391	360283	C	T	0.2637	3	42906116	9.19179e-20	0.0291	8293	82.1172
Vascular dementia (sudden onset)	Monocyte chemoattractant protein-1	rs2712431	A	C	0.130883	128598047	0.309255	0.128722	360283	A	C	-0.0787	3	128316890	4.75499e-06	0.0172	8293	20.9359
Vascular dementia (sudden onset)	Monocyte chemoattractant protein-1	rs56212190	T	C	0.0496254	41702868	0.857628	0.276628	360283	T	C	0.181	1	42168539	9.84691e-07	0.0373	8293	23.5472
Vascular dementia (sudden onset)	Monocyte chemoattractant protein-1	rs7197349	G	A	-0.395043	78653322	0.00690351	0.146233	360283	G	A	-0.0968	16	78687219	2.62198e-06	0.0206	8293	22.0809
Vascular dementia (sudden onset)	Monocyte chemoattractant protein-1	rs7517040	G	A	0.0545735	158889343	0.698081	0.140685	360283	G	A	0.0987	1	158859133	2.43501e-07	0.0191	8293	26.7035
Vascular dementia (sudden onset)	Monocyte chemoattractant protein-1	rs9317045	C	A	-0.00505425	59055904	0.975433	0.164124	360283	C	A	-0.1134	13	59630038	1.51702e-06	0.0236	8293	23.0888
Vascular dementia (sudden onset)	Interleukin-12p70	rs13209117	A	G	-0.144235	44184028	0.282051	0.134082	360283	A	G	0.1002	6	44151765	5.56698e-08	0.0186	8270	29.0208
Vascular dementia (sudden onset)	Interleukin-12p70	rs17229494	G	A	-0.215785	37555798	0.256682	0.190242	360283	G	A	0.1172	21	38928100	4.93094e-06	0.0257	8270	20.7964
Vascular dementia (sudden onset)	Interleukin-12p70	rs282258	C	T	0.143129	224050083	0.220722	0.116877	360283	C	T	-0.073	2	224914800	3.209e-06	0.0156	8270	21.8976
Vascular dementia (sudden onset)	Interleukin-12p70	rs41282644	A	G	0.0887849	43785985	0.681194	0.216109	360283	A	G	0.1473	6	43753722	1.04501e-06	0.0304	8270	23.4779
Vascular dementia (sudden onset)	Interleukin-12p70	rs4349809	G	T	0.0826913	43957093	0.479211	0.116866	360283	G	T	-0.3777	6	43924830	2.55859e-124	0.0159	8270	564.287
Vascular dementia (sudden onset)	Interleukin-12p70	rs71361173	G	T	-0.296463	76000450	0.0896355	0.174665	360283	G	T	-0.111	18	73712405	3.05999e-06	0.0239	8270	21.57
Vascular dementia (sudden onset)	Interleukin-12p70	rs72831623	A	G	0.170226	47644927	0.459254	0.230011	360283	A	G	0.1913	17	45722293	2.41602e-07	0.037	8270	26.7317
Vascular dementia (sudden onset)	Interleukin-12p70	rs782107	A	G	-0.0310696	58439747	0.789018	0.116111	360283	A	G	0.075	12	58833530	1.60199e-06	0.0156	8270	23.1139
Vascular dementia (sudden onset)	Interleukin-12p70	rs79121401	C	T	1.31552	78986084	0.0219417	0.574119	360283	C	T	-0.5548	11	78697129	4.24199e-06	0.1206	8270	21.1631
Vascular dementia (sudden onset)	Interleukin-12p70	rs9472183	G	A	0.0851866	43972465	0.461072	0.115573	360283	G	A	0.1019	6	43940202	8.61192e-11	0.0157	8270	42.1259
Vascular dementia (sudden onset)	Interferon gamma-induced protein 10	rs10809307	C	T	-0.121971	11045908	0.390353	0.141996	360283	C	T	-0.1305	9	11045908	3.64401e-06	0.0282	3685	21.4152
Vascular dementia (sudden onset)	Interferon gamma-induced protein 10	rs113831257	A	G	0.124715	75234311	0.650873	0.275583	360283	A	G	0.3592	4	76159521	2.53303e-08	0.0644	3685	31.1101
Vascular dementia (sudden onset)	Interferon gamma-induced protein 10	rs11626201	A	C	0.186777	36511495	0.119549	0.119985	360283	A	C	0.1162	14	36980700	1.92699e-06	0.0245	3685	22.4947
Vascular dementia (sudden onset)	Interferon gamma-induced protein 10	rs143799975	G	A	0.463495	75885862	0.507276	0.698997	360283	G	A	0.7984	4	76807015	1.00201e-06	0.1637	3685	23.7872
Vascular dementia (sudden onset)	Interferon gamma-induced protein 10	rs34383175	T	C	-0.336903	144361034	0.290323	0.318611	360283	T	C	-0.3153	8	145584694	1.51001e-06	0.0657	3685	23.0312
Vascular dementia (sudden onset)	Interferon gamma-induced protein 10	rs75970138	A	G	-0.238013	119813998	0.641907	0.511817	360283	A	G	-0.485	9	122576276	1.52901e-06	0.104	3685	21.7479
Vascular dementia (sudden onset)	Interferon gamma-induced protein 10	rs7645625	G	T	0.0994868	146856250	0.403044	0.118975	360283	G	T	0.1086	3	146574037	4.40697e-06	0.0237	3685	20.9973
Vascular dementia (sudden onset)	Interferon gamma-induced protein 10	rs79848609	C	A	0.238848	86772934	0.380677	0.272456	360283	C	A	-0.2603	15	87316165	8.75205e-07	0.0537	3685	23.4963
Vascular dementia (sudden onset)	Interferon gamma-induced protein 10	rs8112909	A	G	0.0822311	45910150	0.567415	0.143795	360283	A	G	-0.1426	19	46413408	1.94102e-06	0.0299	3685	22.7456
Vascular dementia (sudden onset)	Interleukin-18	rs10414578	T	C	-0.0801096	54634619	0.635193	0.168854	360283	T	C	-0.1771	19	55146070	4.15901e-07	0.035	3636	25.6036
Vascular dementia (sudden onset)	Interleukin-18	rs115267715	T	C	0.527293	69239188	0.232558	0.441695	360283	T	C	0.4508	5	68535015	1.72302e-08	0.08	3636	31.7532
Vascular dementia (sudden onset)	Interleukin-18	rs116383510	C	A	0.191234	2545536	0.696971	0.491085	360283	C	A	0.5426	5	2545650	2.99502e-07	0.1056	3636	26.4017
Vascular dementia (sudden onset)	Interleukin-18	rs117266781	T	C	-0.222247	41261422	0.730412	0.644983	360283	T	C	0.6841	7	41301020	3.15e-06	0.1468	3636	21.7164
Vascular dementia (sudden onset)	Interleukin-18	rs144841621	T	C	-0.268843	69921801	0.64736	0.587722	360283	T	C	0.518	10	71681557	3.81101e-06	0.1141	3636	20.6105
Vascular dementia (sudden onset)	Interleukin-18	rs17229943	C	A	-0.618329	69386709	0.00368825	0.212948	360283	C	A	0.312	5	68682536	1.61696e-11	0.0463	3636	45.4096
Vascular dementia (sudden onset)	Interleukin-18	rs1852105	C	T	0.221413	64265217	0.484673	0.316845	360283	C	T	-0.3036	7	63725595	4.31996e-06	0.0661	3636	21.096
Vascular dementia (sudden onset)	Interleukin-18	rs1979967	T	C	-0.0322209	79367271	0.821645	0.142931	360283	T	C	0.1402	15	79659613	9.45301e-07	0.0286	3636	24.0306
Vascular dementia (sudden onset)	Interleukin-18	rs2729385	A	G	-8.7901e-05	57495520	0.999457	0.129111	360283	A	G	0.1231	11	57262993	3.78504e-06	0.0262	3636	22.0757
Vascular dementia (sudden onset)	Interleukin-18	rs385076	C	T	0.00412898	32264782	0.972968	0.12185	360283	C	T	0.2432	2	32489851	1.65882e-22	0.0248	3636	96.1665
Vascular dementia (sudden onset)	Interleukin-18	rs4482818	G	A	0.0325096	65062779	0.784616	0.118949	360283	G	A	-0.1286	4	65928497	1.45301e-07	0.0244	3636	27.7781
Vascular dementia (sudden onset)	Interleukin-18	rs658805	A	G	0.00121099	70199369	0.99215	0.123086	360283	A	G	0.1226	6	70909073	4.94197e-07	0.0244	3636	25.2465
Vascular dementia (sudden onset)	Interleukin-18	rs71478720	T	C	-0.00281828	112138882	0.983386	0.135339	360283	T	C	-0.2669	11	112009605	3.70766e-22	0.0276	3636	93.5145
Vascular dementia (sudden onset)	Interleukin-18	rs78623212	T	C	-0.573513	103667180	0.389604	0.666615	360283	T	C	0.8705	7	103307627	6.71104e-07	0.1778	3636	23.9703
Vascular dementia (sudden onset)	Interleukin-18	rs78716465	A	G	-0.145022	42015086	0.636448	0.306814	360283	A	G	0.3265	20	40643726	1.63099e-06	0.0682	3636	22.9191
Vascular dementia (sudden onset)	Interleukin-17	rs117029961	A	G	-0.108725	37147653	0.870926	0.669147	360283	A	G	0.4585	10	37436581	4.93606e-06	0.1015	7760	20.4055
Vascular dementia (sudden onset)	Interleukin-17	rs117556572	T	C	0.224899	104436567	0.551994	0.378124	360283	T	C	-0.5102	13	105088917	3.27997e-06	0.1099	7760	21.5519
Vascular dementia (sudden onset)	Interleukin-17	rs1530455	C	T	-0.209715	123136052	0.0851256	0.121807	360283	C	T	-0.108	3	122854899	4.87405e-10	0.0173	7760	38.9722
Vascular dementia (sudden onset)	Interleukin-17	rs17106604	T	C	-0.194862	77912813	0.237414	0.164931	360283	T	C	0.1129	14	78379156	6.37397e-07	0.0225	7760	25.1781
Vascular dementia (sudden onset)	Interleukin-17	rs17282552	C	T	0.133637	207109091	0.620203	0.269668	360283	C	T	0.2001	2	207973815	8.21297e-07	0.0405	7760	24.4109
Vascular dementia (sudden onset)	Interleukin-17	rs184080173	C	T	-0.608048	77331424	0.0661333	0.330907	360283	C	T	-0.2384	12	77725204	4.19402e-07	0.0471	7760	25.6195
Vascular dementia (sudden onset)	Interleukin-17	rs187475560	T	C	0.20586	160353411	0.542238	0.33779	360283	T	C	-0.2434	4	161274563	3.287e-06	0.052	7760	21.9096
Vascular dementia (sudden onset)	Interleukin-17	rs62191444	T	G	-0.15391	393023	0.345022	0.162991	360283	T	G	-0.1136	20	373667	4.21502e-06	0.0247	7760	21.1526
Vascular dementia (sudden onset)	Interleukin-17	rs78296352	T	G	0.186494	22495351	0.706863	0.4959	360283	T	G	0.3027	1	22821844	4.26599e-06	0.0646	7760	21.9563
Vascular dementia (sudden onset)	Interleukin-17	rs78612928	C	T	0.0690543	29812292	0.660783	0.157359	360283	C	T	-0.1037	4	29813914	2.61903e-06	0.0222	7760	21.8198
Vascular dementia (sudden onset)	Interleukin-13	rs117795020	A	G	-0.0833049	87469237	0.809068	0.344763	360283	A	G	-0.3522	9	90084152	9.86211e-07	0.0716	3557	24.1965
Vascular dementia (sudden onset)	Interleukin-13	rs12623722	A	G	-0.0754113	22955811	0.552121	0.12683	360283	A	G	-0.1185	2	23178683	4.19199e-06	0.0258	3557	21.0959
Vascular dementia (sudden onset)	Interleukin-13	rs139083458	T	C	-0.256075	26160409	0.773571	0.890054	360283	T	C	0.9902	5	26160518	2.81002e-06	0.2107	3557	22.086
Vascular dementia (sudden onset)	Interleukin-13	rs142167313	C	T	0.0388508	44204360	0.897522	0.301655	360283	C	T	0.313	6	44172097	3.97997e-07	0.0617	3557	25.7347
Vascular dementia (sudden onset)	Interleukin-13	rs27949	T	C	-0.0693409	59254997	0.578842	0.124921	360283	T	C	-0.1168	5	58550823	3.42799e-06	0.0252	3557	21.4825
Vascular dementia (sudden onset)	Interleukin-13	rs6799107	C	T	-0.0148414	127338175	0.920075	0.147912	360283	C	T	0.1459	3	127057018	1.245e-06	0.0301	3557	23.4951
Vascular dementia (sudden onset)	Interleukin-13	rs7073807	C	T	0.0814487	67393670	0.635306	0.171734	360283	C	T	-0.1682	10	69153428	2.374e-06	0.0356	3557	22.323
Vascular dementia (sudden onset)	Interleukin-13	rs75995699	A	G	-0.0359557	5140622	0.909989	0.318044	360283	A	G	0.3319	6	5140856	2.64198e-06	0.0698	3557	22.6102
Vascular dementia (sudden onset)	Interleukin-13	rs9472168	G	A	0.0761188	43961248	0.516727	0.117395	360283	G	A	-0.4244	6	43928985	1.08094e-65	0.0248	3557	292.851
Vascular dementia (sudden onset)	Interleukin-10	rs10457128	A	G	0.104761	105570101	0.386536	0.120982	360283	A	G	-0.0865	6	106017976	5.23697e-07	0.0172	7681	25.2915
Vascular dementia (sudden onset)	Interleukin-10	rs10493718	A	C	0.191316	82597250	0.233481	0.160576	360283	A	C	-0.11	1	83062933	7.15995e-07	0.0222	7681	24.5516
Vascular dementia (sudden onset)	Interleukin-10	rs11206302	T	C	-0.123701	54208270	0.485671	0.177423	360283	T	C	-0.1189	1	54673943	2.20201e-06	0.0251	7681	22.4397
Vascular dementia (sudden onset)	Interleukin-10	rs2086656	T	C	-0.259303	59632755	0.0341303	0.122398	360283	T	C	-0.0789	4	60498473	3.78303e-06	0.0171	7681	21.2893
Vascular dementia (sudden onset)	Interleukin-10	rs282258	C	T	0.143129	224050083	0.220722	0.116877	360283	C	T	-0.0992	2	224914800	1.00099e-09	0.0162	7681	37.4967
Vascular dementia (sudden onset)	Interleukin-10	rs3025021	C	T	0.0186542	43781426	0.878901	0.122433	360283	C	T	-0.0947	6	43749163	1.46201e-06	0.0195	7681	23.5847
Vascular dementia (sudden onset)	Interleukin-10	rs41282660	G	A	-0.0761447	44229269	0.653887	0.169827	360283	G	A	0.1194	6	44197006	3.72297e-06	0.0255	7681	21.9244
Vascular dementia (sudden onset)	Interleukin-10	rs4349809	G	T	0.0826913	43957093	0.479211	0.116866	360283	G	T	-0.2853	6	43924830	5.77165e-67	0.0165	7681	298.976
Vascular dementia (sudden onset)	Interleukin-10	rs465757	A	G	0.121828	15599638	0.319003	0.122255	360283	A	G	0.084	20	15580283	1.17301e-06	0.0174	7681	23.3056
Vascular dementia (sudden onset)	Interleukin-10	rs7088799	G	T	0.102508	63256414	0.389585	0.119144	360283	G	T	0.0852	10	65016174	3.22597e-07	0.0167	7681	26.0283
Vascular dementia (sudden onset)	Interleukin-8	rs11634944	C	T	-0.219904	24937946	0.069894	0.12132	360283	C	T	0.1214	15	25183093	1.29e-06	0.0252	3526	23.2079
Vascular dementia (sudden onset)	Interleukin-8	rs12075	A	G	-0.202336	159205564	0.0818898	0.116297	360283	A	G	0.12	1	159175354	3.88302e-07	0.0236	3526	25.8546
Vascular dementia (sudden onset)	Interleukin-8	rs141926526	C	A	-0.187181	32809028	0.769634	0.639163	360283	C	A	0.6149	7	32848640	2.56998e-06	0.1308	3526	22.1001
Vascular dementia (sudden onset)	Interleukin-6	rs1333040	T	C	-0.0592757	22083405	0.610054	0.116227	360283	T	C	0.0738	9	22083404	3.16804e-06	0.0158	8189	21.8172
Vascular dementia (sudden onset)	Interleukin-6	rs13412535	A	G	0.0701134	224010157	0.627617	0.144539	360283	A	G	-0.1164	2	224874874	7.34294e-08	0.0215	8189	29.3109
Vascular dementia (sudden onset)	Interleukin-6	rs72831623	A	G	0.170226	47644927	0.459254	0.230011	360283	A	G	0.1973	17	45722293	1.078e-07	0.0372	8189	28.1299
Vascular dementia (sudden onset)	Interleukin-6	rs73273528	T	C	0.571723	51814574	0.128145	0.375773	360283	T	C	0.2672	20	50431113	9.58098e-07	0.0553	8189	23.3465
Vascular dementia (sudden onset)	Interleukin-6	rs76856708	C	T	0.0644752	80695146	0.902975	0.5289	360283	C	T	-0.3289	16	80729043	2.61198e-06	0.07	8189	22.0766
Vascular dementia (sudden onset)	Interleukin-1-receptor antagonist	rs1054402	C	T	-0.234378	116401230	0.0826247	0.135037	360283	C	T	-0.1311	9	119163509	1.13201e-06	0.027	3638	23.5764
Vascular dementia (sudden onset)	Interleukin-1-receptor antagonist	rs11627423	C	A	-0.116913	32731417	0.331448	0.12038	360283	C	A	-0.1171	14	33200623	2.115e-06	0.0247	3638	22.476
Vascular dementia (sudden onset)	Interleukin-1-receptor antagonist	rs12121840	T	C	-0.20946	165572405	0.43466	0.268111	360283	T	C	0.2692	1	165541642	2.434e-06	0.0571	3638	22.2268
Vascular dementia (sudden onset)	Interleukin-1-receptor antagonist	rs2809154	T	C	0.140659	84153389	0.463762	0.191983	360283	T	C	-0.1786	13	84727524	3.73999e-06	0.0388	3638	21.1885
Vascular dementia (sudden onset)	Interleukin-1-receptor antagonist	rs61335305	A	C	0.079322	66160736	0.853288	0.428941	360283	A	C	0.4453	15	66453074	1e-06	0.0908	3638	24.051
Vascular dementia (sudden onset)	Interleukin-1-receptor antagonist	rs9623661	T	C	0.0104485	42697370	0.959265	0.204566	360283	T	C	-0.1966	22	43093376	3.86002e-06	0.0426	3638	21.2984
Vascular dementia (sudden onset)	Interleukin-1-beta	rs143319329	T	C	-0.0629737	128499405	0.927081	0.6881	360283	T	C	0.2801	7	128139459	1.996e-06	0.0715	3309	15.3467
Vascular dementia (sudden onset)	Interleukin-1-beta	rs61335305	A	C	0.079322	66160736	0.853288	0.428941	360283	A	C	0.2966	15	66453074	1.89601e-06	0.0724	3309	16.7828
Vascular dementia (sudden onset)	Interleukin-1-beta	rs62015704	G	A	-0.117435	7417906	0.508854	0.177765	360283	G	A	-0.1082	16	7467907	2.08699e-06	0.0283	3309	14.6178
Vascular dementia (sudden onset)	Interleukin-1-beta	rs9898641	C	T	0.10835	59493672	0.374839	0.122092	360283	C	T	0.2032	17	57571033	3.59203e-06	0.0454	3309	20.0325
Vascular dementia (sudden onset)	Hepatocyte growth factor	rs11060254	A	G	-0.0163635	129331024	0.895929	0.125099	360283	A	G	-0.08	12	129815569	1.58402e-06	0.0167	8292	22.9481
Vascular dementia (sudden onset)	Hepatocyte growth factor	rs150322232	G	A	0.0991532	7890743	0.744783	0.304595	360283	G	A	-0.2104	7	7930374	4.89001e-06	0.0463	8292	20.6504
Vascular dementia (sudden onset)	Hepatocyte growth factor	rs1698249	C	A	-0.290205	83889842	0.29761	0.278622	360283	C	A	0.1698	14	84356186	4.08799e-06	0.0372	8292	20.8348
Vascular dementia (sudden onset)	Hepatocyte growth factor	rs2003620	T	C	-0.209807	134794733	0.542272	0.344296	360283	T	C	0.2279	7	134479484	2.831e-06	0.0489	8292	21.7206
Vascular dementia (sudden onset)	Hepatocyte growth factor	rs3748034	T	G	0.22226	3444364	0.213061	0.178494	360283	T	G	0.1495	4	3446091	1.81001e-10	0.0234	8292	40.8179
Vascular dementia (sudden onset)	Hepatocyte growth factor	rs5745687	T	C	0.187941	81729735	0.506318	0.282796	360283	T	C	-0.3072	7	81359051	2.75106e-14	0.0406	8292	57.252
Vascular dementia (sudden onset)	Hepatocyte growth factor	rs62481625	C	T	-0.0159593	156194766	0.923174	0.165491	360283	C	T	-0.1091	7	155987460	1.17999e-06	0.0225	8292	23.5117
Vascular dementia (sudden onset)	Interleukin-9	rs41294750	T	C	-0.485268	53084968	0.147245	0.334823	360283	T	C	0.3514	1	53550640	2.36499e-06	0.0748	3634	22.0699
Vascular dementia (sudden onset)	Interleukin-9	rs4880409	T	C	-0.31548	132516716	0.586368	0.579812	360283	T	C	-0.3355	10	134330220	3.49704e-06	0.0723	3634	21.5332
Vascular dementia (sudden onset)	Interleukin-9	rs61867538	T	C	0.2144	1503276	0.45037	0.284049	360283	T	C	0.3566	11	1524506	3.92998e-06	0.0774	3634	21.2266
Vascular dementia (sudden onset)	Interleukin-9	rs7232268	G	A	0.00813696	70101678	0.977937	0.29422	360283	G	A	-0.2759	18	67768914	2.52499e-06	0.0587	3634	22.0916
Vascular dementia (sudden onset)	Interleukin-9	rs7242404	A	G	-0.103546	12741268	0.41917	0.128172	360283	A	G	-0.1228	18	12741267	3.27303e-06	0.0264	3634	21.6366
Vascular dementia (sudden onset)	Interleukin-9	rs76963786	T	C	-0.186392	31886823	0.509966	0.282887	360283	T	C	-0.2865	12	32039757	4.49604e-07	0.0557	3634	26.4569
Vascular dementia (sudden onset)	Interleukin-7	rs117509142	C	T	-0.209393	86121854	0.527167	0.331141	360283	C	T	0.327	8	87134083	1.99099e-06	0.0688	3409	22.5901
Vascular dementia (sudden onset)	Interleukin-7	rs141425475	C	T	0.374797	17679056	0.37563	0.423032	360283	C	T	0.4781	5	17679165	2.53099e-06	0.1016	3409	22.1437
Vascular dementia (sudden onset)	Interleukin-7	rs144701438	A	G	0.476458	66293168	0.336585	0.495827	360283	A	G	-0.4819	18	63960405	9.75304e-07	0.0989	3409	23.7422
Vascular dementia (sudden onset)	Interleukin-7	rs17091524	C	T	-0.400737	56482041	0.394424	0.470557	360283	C	T	-0.4924	14	56948759	1.91399e-06	0.1013	3409	23.6275
Vascular dementia (sudden onset)	Interleukin-7	rs28793375	T	C	0.236841	41558099	0.156621	0.167198	360283	T	C	0.1638	8	41415618	4.46396e-06	0.0361	3409	20.588
Vascular dementia (sudden onset)	Interleukin-7	rs4320361	T	G	0.0684034	43960774	0.559651	0.117258	360283	T	G	-0.3245	6	43928511	6.86752e-39	0.0249	3409	169.836
Vascular dementia (sudden onset)	Interleukin-7	rs62006410	T	C	0.203684	102541598	0.135561	0.136469	360283	T	C	-0.1557	14	103007935	3.38704e-07	0.0303	3409	26.4054
Vascular dementia (sudden onset)	Interleukin-7	rs75904417	C	A	-0.180408	167796811	0.272066	0.164259	360283	C	A	0.1698	2	168653321	1.16201e-06	0.0349	3409	23.6714
Vascular dementia (sudden onset)	Interleukin-7	rs77981494	C	T	-0.397301	17451009	0.334377	0.411569	360283	C	T	0.5178	16	17544866	1.06699e-06	0.1064	3409	23.6832
Vascular dementia (sudden onset)	Interleukin-7	rs78346957	A	G	-0.839167	125214944	0.12819	0.55162	360283	A	G	0.4588	10	126903513	4.51305e-06	0.1007	3409	20.7581
Vascular dementia (sudden onset)	Interleukin-5	rs11680908	G	A	-0.207722	109460295	0.420607	0.257921	360283	G	A	-0.2634	2	110076751	2.03002e-06	0.0554	3364	22.6054
Vascular dementia (sudden onset)	Interleukin-5	rs6737109	C	T	0.061397	22956659	0.599409	0.116891	360283	C	T	-0.116	2	23179531	2.399e-06	0.0247	3364	22.0558
Vascular dementia (sudden onset)	Interleukin-5	rs72831687	A	G	0.0259434	16092129	0.95475	0.457206	360283	A	G	-0.5239	6	16092360	1.69099e-06	0.1109	3364	22.3169
Vascular dementia (sudden onset)	Interleukin-5	rs73040130	C	T	-0.0889931	36255288	0.726909	0.25482	360283	C	T	-0.2638	19	36746190	6.00399e-07	0.0529	3364	24.8678
Vascular dementia (sudden onset)	Interleukin-5	rs7767396	G	A	0.0854082	43959313	0.46426	0.116702	360283	G	A	-0.1515	6	43927050	7.69006e-10	0.0246	3364	37.9276
Vascular dementia (sudden onset)	Interleukin-4	rs10512267	C	T	-0.108222	99427847	0.356826	0.117449	360283	C	T	0.0824	9	102190129	2.93697e-07	0.0161	8124	26.1941
Vascular dementia (sudden onset)	Interleukin-4	rs116705532	G	T	-0.447851	113162547	0.552789	0.754482	360283	G	T	0.4678	1	113705169	1.75501e-06	0.0978	8124	22.8793
Vascular dementia (sudden onset)	Interleukin-4	rs117146485	C	T	-0.653321	135932411	0.135696	0.437879	360283	C	T	0.2924	9	138824257	2.70901e-06	0.0629	8124	21.6099
Vascular dementia (sudden onset)	Interleukin-4	rs17713451	A	G	-0.0358234	151465386	0.84689	0.185529	360283	A	G	0.1274	7	151162472	4.97004e-07	0.0253	8124	25.357
Vascular dementia (sudden onset)	Interleukin-4	rs73023729	A	G	-0.167534	159232998	0.553739	0.282918	360283	A	G	-0.1796	6	159654030	9.03296e-07	0.0366	8124	24.0797
Vascular dementia (sudden onset)	Interleukin-4	rs7613691	G	A	0.0982228	147935804	0.708414	0.262637	360283	G	A	-0.1775	3	147653591	4.048e-06	0.0384	8124	21.3665
Vascular dementia (sudden onset)	Interleukin-4	rs9508291	C	T	-0.308875	29136483	0.239566	0.262633	360283	C	T	0.1676	13	29710620	3.03201e-06	0.0359	8124	21.7951
Vascular dementia (sudden onset)	Interleukin-4	rs9941733	G	A	-0.27319	393417	0.0757286	0.153821	360283	G	A	-0.114	20	374061	6.88098e-07	0.0229	8124	24.7821
Vascular dementia (sudden onset)	Interleukin-2 receptor antagonist	rs11241559	G	T	0.0532843	120641005	0.688722	0.133015	360283	G	T	0.1264	5	119976700	2.00198e-06	0.0266	3677	22.5804
Vascular dementia (sudden onset)	Interleukin-2 receptor antagonist	rs117244812	A	G	0.374324	6539990	0.59592	0.705904	360283	A	G	-0.7064	17	6443310	2.10199e-06	0.1488	3677	22.537
Vascular dementia (sudden onset)	Interleukin-2 receptor antagonist	rs12722497	A	C	0.150168	6053965	0.524269	0.235824	360283	A	C	0.6279	10	6095928	1.57217e-38	0.0485	3677	167.609
Vascular dementia (sudden onset)	Interleukin-2 receptor antagonist	rs185231391	C	T	-0.0934735	59373953	0.903134	0.768045	360283	C	T	-0.8503	3	59359679	1.47001e-06	0.1809	3677	22.0936
Vascular dementia (sudden onset)	Interleukin-2 receptor antagonist	rs4733117	C	A	0.0523193	32280094	0.716582	0.144118	360283	C	A	-0.1369	8	32137610	2.627e-06	0.0292	3677	21.9807
Vascular dementia (sudden onset)	Interleukin-2 receptor antagonist	rs61705228	T	C	0.127018	100275145	0.682706	0.31073	360283	T	C	0.3303	4	101196302	3.98804e-06	0.0716	3677	21.281
Vascular dementia (sudden onset)	Interleukin-2	rs12051139	C	T	0.0705795	86885068	0.548936	0.117759	360283	C	T	0.1131	16	86918674	4.76201e-06	0.0247	3475	20.9668
Vascular dementia (sudden onset)	Interleukin-2	rs13412535	A	G	0.0701134	224010157	0.627617	0.144539	360283	A	G	0.1764	2	224874874	1.181e-07	0.0332	3475	28.2307
Vascular dementia (sudden onset)	Interleukin-2	rs170117	T	C	0.0790753	54524213	0.628859	0.163604	360283	T	C	-0.1617	4	55390380	3.86696e-06	0.0349	3475	21.4669
Vascular dementia (sudden onset)	Interleukin-2	rs2807544	G	A	0.122247	14877749	0.307403	0.119769	360283	G	A	-0.1175	1	15204245	3.41201e-06	0.0253	3475	21.5692
Vascular dementia (sudden onset)	Interleukin-2	rs4634519	G	A	-0.0521412	67727941	0.689487	0.130499	360283	G	A	0.1261	7	67192928	2.76898e-06	0.0269	3475	21.9748
Vascular dementia (sudden onset)	Interleukin-2	rs61335305	A	C	0.079322	66160736	0.853288	0.428941	360283	A	C	0.4514	15	66453074	7.31897e-07	0.0918	3475	24.179
Vascular dementia (sudden onset)	Interleukin-2	rs62124990	T	G	-0.07675	19038882	0.849005	0.403125	360283	T	G	-0.6961	2	19238636	3.21899e-06	0.1495	3475	21.6801
Vascular dementia (sudden onset)	Interleukin-2	rs7615304	G	A	0.280407	156957914	0.0160111	0.116416	360283	G	A	0.1172	3	156675703	1.21001e-06	0.0242	3475	23.4544
Vascular dementia (sudden onset)	Interleukin-2	rs80336398	C	T	-0.640525	64075258	0.0884953	0.376031	360283	C	T	-0.4001	3	64060934	2.81702e-06	0.0858	3475	21.7452
Vascular dementia (sudden onset)	Interferon gamma	rs10487554	A	G	0.059382	149670595	0.64631	0.129402	360283	A	G	-0.0895	7	149367686	1.087e-06	0.0183	7701	23.919
Vascular dementia (sudden onset)	Interferon gamma	rs113600793	A	C	0.109878	47384095	0.65471	0.245688	360283	A	C	0.1829	17	45461461	8.94994e-07	0.0373	7701	24.0442
Vascular dementia (sudden onset)	Interferon gamma	rs115729819	G	A	-0.364231	168783516	0.321674	0.36753	360283	G	A	-0.2484	4	169704667	1.38201e-06	0.0515	7701	23.2642
Vascular dementia (sudden onset)	Interferon gamma	rs11843756	G	T	0.220025	48680756	0.450151	0.291361	360283	G	T	-0.184	13	49254892	3.08901e-06	0.0393	7701	21.9205
Vascular dementia (sudden onset)	Interferon gamma	rs12420286	C	T	0.0394448	103907166	0.909854	0.348385	360283	C	T	-0.2376	11	103777894	2.083e-06	0.0501	7701	22.4914
Vascular dementia (sudden onset)	Interferon gamma	rs1867282	T	C	-0.0812708	99409865	0.490126	0.117765	360283	T	C	0.0774	9	102172147	3.15203e-06	0.0166	7701	21.7403
Vascular dementia (sudden onset)	Interferon gamma	rs2073438	A	G	0.201926	6996757	0.12724	0.132404	360283	A	G	0.0898	17	6900076	1.67598e-06	0.0188	7701	22.8159
Vascular dementia (sudden onset)	Interferon gamma	rs74148555	T	C	-0.357965	90320085	0.379581	0.407395	360283	T	C	-0.3732	10	92079842	2.635e-06	0.0774	7701	23.2488
Vascular dementia (sudden onset)	Interferon gamma	rs78296352	T	G	0.186494	22495351	0.706863	0.4959	360283	T	G	0.343	1	22821844	1.38299e-07	0.0652	7701	27.6753
Vascular dementia (sudden onset)	Growth-regulated protein alpha	rs1113500	T	G	0.0358864	108052820	0.763134	0.119079	360283	T	G	0.1174	1	108595442	1.57101e-06	0.0244	3505	23.1503
Vascular dementia (sudden onset)	Growth-regulated protein alpha	rs12075	A	G	-0.202336	159205564	0.0818898	0.116297	360283	A	G	0.3751	1	159175354	1.24394e-55	0.0237	3505	250.494
Vascular dementia (sudden onset)	Growth-regulated protein alpha	rs140734053	A	G	0.964872	5359496	0.126189	0.630922	360283	A	G	0.7257	10	5401459	3.578e-06	0.1561	3505	21.6127
Vascular dementia (sudden onset)	Growth-regulated protein alpha	rs185768063	G	A	0.0113251	16494752	0.975031	0.361834	360283	G	A	-0.3998	6	16494983	1.456e-07	0.076	3505	27.6731
Vascular dementia (sudden onset)	Growth-regulated protein alpha	rs188345231	T	C	-0.582135	41579831	0.396346	0.686348	360283	T	C	0.623	8	41437350	4.342e-06	0.1323	3505	22.1746
Vascular dementia (sudden onset)	Growth-regulated protein alpha	rs2422841	A	G	0.123994	3099706	0.462705	0.168837	360283	A	G	-0.1657	20	3080352	4.65597e-06	0.0361	3505	21.0684
Vascular dementia (sudden onset)	Growth-regulated protein alpha	rs508977	G	T	0.170249	73896666	0.210924	0.136087	360283	G	T	0.3802	4	74762383	7.55788e-42	0.028	3505	184.378
Vascular dementia (sudden onset)	Growth-regulated protein alpha	rs62024303	G	A	0.401086	88327931	0.168585	0.291325	360283	G	A	0.3053	15	88871162	4.40798e-06	0.0666	3505	21.0138
Vascular dementia (sudden onset)	Growth-regulated protein alpha	rs78653452	T	G	-1.01427	9781407	0.073448	0.566624	360283	T	G	-0.7362	20	9762055	1.20801e-06	0.1558	3505	22.3284
Vascular dementia (sudden onset)	Granulocyte-colony stimulating factor	rs115256310	G	A	-0.181861	72103864	0.782136	0.657638	360283	G	A	0.6821	5	71399691	6.72605e-07	0.136	7904	25.1547
Vascular dementia (sudden onset)	Granulocyte-colony stimulating factor	rs11903143	G	A	-0.0766399	29369594	0.550538	0.128385	360283	G	A	-0.087	2	29592460	6.35199e-07	0.0176	7904	24.435
Vascular dementia (sudden onset)	Granulocyte-colony stimulating factor	rs147128865	T	C	0.422487	34972769	0.264554	0.378677	360283	T	C	0.27	9	34972766	4.923e-06	0.0587	7904	21.1569
Vascular dementia (sudden onset)	Granulocyte-colony stimulating factor	rs1817411	T	C	-0.2807	97586100	0.0480187	0.141968	360283	T	C	0.089	8	98598328	3.09899e-06	0.0191	7904	21.7127
Vascular dementia (sudden onset)	Granulocyte-colony stimulating factor	rs2671444	A	G	0.132084	101158297	0.279046	0.122022	360283	A	G	-0.0784	12	101552075	2.48399e-06	0.0166	7904	22.3057
Vascular dementia (sudden onset)	Granulocyte-colony stimulating factor	rs74148555	T	C	-0.357965	90320085	0.379581	0.407395	360283	T	C	-0.3715	10	92079842	1.55099e-06	0.0755	7904	24.2116
Vascular dementia (sudden onset)	Granulocyte-colony stimulating factor	rs77318030	C	T	0.084493	54544688	0.772268	0.291949	360283	C	T	0.2045	19	55055897	2.21101e-06	0.0428	7904	22.8296
Vascular dementia (sudden onset)	Fibroblast growth factor basic	rs13412535	A	G	0.0701134	224010157	0.627617	0.144539	360283	A	G	-0.1112	2	224874874	7.34497e-07	0.0225	7565	24.4256
Vascular dementia (sudden onset)	Fibroblast growth factor basic	rs145577605	A	G	0.0787266	27642232	0.805767	0.32017	360283	A	G	0.2081	6	27610011	9.63896e-07	0.0428	7565	23.6405
Vascular dementia (sudden onset)	Fibroblast growth factor basic	rs747334	G	A	-0.0929804	90984987	0.423034	0.116056	360283	G	A	-0.0751	10	92744744	4.52804e-06	0.0164	7565	20.9697
Vascular dementia (sudden onset)	Fibroblast growth factor basic	rs75168112	C	T	-0.169675	73418832	0.246823	0.146511	360283	C	T	0.1001	18	71086067	2.99902e-06	0.0214	7565	21.8797
Vascular dementia (sudden onset)	Fibroblast growth factor basic	rs9907295	T	C	0.204854	35930309	0.279683	0.189498	360283	T	C	-0.1319	17	34257313	7.94804e-07	0.0269	7565	24.0428
Vascular dementia (sudden onset)	Eotaxin	rs11087905	A	C	0.0446763	24133015	0.716267	0.122922	360283	A	C	0.0941	21	25505329	5.47697e-07	0.0189	8153	24.7888
Vascular dementia (sudden onset)	Eotaxin	rs112347425	T	C	0.0506235	46419397	0.804616	0.204641	360283	T	C	0.158	3	46460888	8.64709e-09	0.0277	8153	32.5353
Vascular dementia (sudden onset)	Eotaxin	rs12075	A	G	-0.202336	159205564	0.0818898	0.116297	360283	A	G	0.1671	1	159175354	1.33199e-26	0.0156	8153	114.737
Vascular dementia (sudden onset)	Eotaxin	rs1476670	C	A	0.015758	44042523	0.920606	0.1581	360283	C	A	0.1007	1	44508195	3.51399e-06	0.0217	8153	21.5347
Vascular dementia (sudden onset)	Eotaxin	rs2024050	G	A	-0.0644688	75831075	0.775377	0.225931	360283	G	A	-0.1728	7	75460393	1.104e-08	0.0303	8153	32.5239
Vascular dementia (sudden onset)	Eotaxin	rs2210755	C	T	-0.0568429	77608907	0.731498	0.165658	360283	C	T	0.1104	9	80223823	4.854e-06	0.0242	8153	20.8117
Vascular dementia (sudden onset)	Eotaxin	rs2211994	C	T	-0.118856	16675274	0.359974	0.129839	360283	C	T	-0.0885	21	18047593	6.07897e-07	0.0177	8153	25
Vascular dementia (sudden onset)	Eotaxin	rs2228467	C	T	0.118771	42864624	0.589948	0.220391	360283	C	T	0.4163	3	42906116	2.27091e-46	0.0292	8153	203.258
Vascular dementia (sudden onset)	Eotaxin	rs2419841	C	T	0.154824	113576224	0.473656	0.216071	360283	C	T	0.1277	10	115335983	4.97794e-06	0.0279	8153	20.9495
Vascular dementia (sudden onset)	Eotaxin	rs5746492	G	A	-0.117436	17911167	0.448963	0.155104	360283	G	A	-0.0954	22	18393933	3.95904e-06	0.0207	8153	21.2401
Vascular dementia (sudden onset)	Eotaxin	rs5754733	A	C	0.248912	33873606	0.105942	0.153962	360283	A	C	-0.1042	22	34269594	1.06299e-06	0.0214	8153	23.7087
Vascular dementia (sudden onset)	Eotaxin	rs59808887	T	C	0.0787977	31846414	0.73748	0.235082	360283	T	C	-0.1673	5	31846520	2.91099e-06	0.0358	8153	21.8387
Vascular dementia (sudden onset)	Eotaxin	rs75426604	A	C	0.0921707	35388508	0.644926	0.200014	360283	A	C	-0.1366	14	35857714	2.52802e-06	0.0291	8153	22.0351
Vascular dementia (sudden onset)	Eotaxin	rs79722574	T	C	0.0389844	34292033	0.816318	0.167831	360283	T	C	-0.1113	17	32619052	1.06101e-06	0.0228	8153	23.8298
Vascular dementia (sudden onset)	Eotaxin	rs9317045	C	A	-0.00505425	59055904	0.975433	0.164124	360283	C	A	-0.1182	13	59630038	5.82197e-07	0.0237	8153	24.8736
Vascular dementia (undefined)	CTACK	rs116303454	A	G	-0.186197	27253164	0.16403	0.133796	361227	A	G	0.383	3	27294655	3.27198e-06	0.0816	3631	22.0301
Vascular dementia (undefined)	CTACK	rs2070074	G	A	0.0699045	34649445	0.308346	0.0686214	361227	G	A	-0.4467	9	34649442	1.78484e-32	0.0374	3631	142.656
Vascular dementia (undefined)	CTACK	rs2731674	G	T	0.0192829	177412889	0.697784	0.0496581	361227	G	T	0.1333	5	176839890	5.63495e-07	0.0267	3631	24.9251
Vascular dementia (undefined)	CTACK	rs3766110	C	A	-0.0640529	169545945	0.211286	0.0512407	361227	C	A	0.1287	1	169515183	3.85496e-06	0.0278	3631	21.4322
Vascular dementia (undefined)	CTACK	rs55764737	C	T	0.0158782	61031215	0.931091	0.183622	361227	C	T	-0.5313	15	61323414	4.61796e-08	0.0972	3631	29.8777
Vascular dementia (undefined)	CTACK	rs57338032	G	A	0.103442	78506597	0.0748807	0.0580748	361227	G	A	-0.1583	15	78798939	6.22802e-07	0.0317	3631	24.9369
Vascular dementia (undefined)	CTACK	rs7333764	T	C	0.121005	33634664	0.298191	0.116316	361227	T	C	0.2773	13	34208801	2.85397e-06	0.0593	3631	21.8671
Vascular dementia (undefined)	CTACK	rs76395525	A	G	-0.0519599	79449049	0.81271	0.219304	361227	A	G	0.5277	15	79741391	9.54905e-07	0.1083	3631	23.742
Vascular dementia (undefined)	beta-nerve growth factor	rs28637706	T	G	-0.0233856	33794463	0.624143	0.047727	361227	T	G	-0.1589	19	34285368	1.42298e-09	0.0263	3531	36.5037
Vascular dementia (undefined)	beta-nerve growth factor	rs67476890	T	C	-0.00340457	62499295	0.961227	0.070032	361227	T	C	0.1769	15	62791494	3.12702e-06	0.0379	3531	21.786
Vascular dementia (undefined)	beta-nerve growth factor	rs71641308	T	C	-0.0557194	77621033	0.458605	0.0751801	361227	T	C	0.2043	1	78086718	2.30102e-06	0.0432	3531	22.365
Vascular dementia (undefined)	beta-nerve growth factor	rs72780728	A	G	-0.0385873	17561702	0.616427	0.0770328	361227	A	G	0.1883	10	17603701	2.99302e-06	0.0403	3531	21.8319
Vascular dementia (undefined)	beta-nerve growth factor	rs73472576	C	T	0.0600975	74456947	0.172918	0.0440957	361227	C	T	0.1181	18	72124182	2.689e-06	0.0252	3531	21.9634
Vascular dementia (undefined)	beta-nerve growth factor	rs7970581	G	T	0.0832892	112827443	0.0931172	0.049601	361227	G	T	-0.138	12	113265248	9.27107e-07	0.0282	3531	23.9475
Vascular dementia (undefined)	beta-nerve growth factor	rs9436119	A	G	0.042161	150495277	0.342528	0.0444182	361227	A	G	-0.1121	1	150467753	3.90598e-06	0.0246	3531	20.7654
Vascular dementia (undefined)	Vascular endothelial growth factor	rs10153304	A	G	0.125213	7818613	0.112607	0.0789195	361227	A	G	0.1547	17	7721931	1.94299e-06	0.0325	7118	22.6576
Vascular dementia (undefined)	Vascular endothelial growth factor	rs10934631	C	T	-0.0365029	122978753	0.556132	0.062017	361227	C	T	0.1151	3	122697600	2.46899e-06	0.0245	7118	22.0708
Vascular dementia (undefined)	Vascular endothelial growth factor	rs10967186	C	T	0.0135434	2617099	0.759796	0.044296	361227	C	T	-0.0898	9	2617099	1.232e-07	0.017	7118	27.9033
Vascular dementia (undefined)	Vascular endothelial growth factor	rs13209117	A	G	0.0450719	44184028	0.368595	0.0501296	361227	A	G	0.1302	6	44151765	5.28202e-11	0.0201	7118	41.9595
Vascular dementia (undefined)	Vascular endothelial growth factor	rs143479231	A	G	0.0658213	193393005	0.562617	0.113689	361227	A	G	-0.2598	3	193110794	1.895e-07	0.0491	7118	27.9972
Vascular dementia (undefined)	Vascular endothelial growth factor	rs4082730	A	G	-0.000746447	89980326	0.995559	0.134122	361227	A	G	0.2522	15	90523558	2.63797e-06	0.0534	7118	22.3053
Vascular dementia (undefined)	Vascular endothelial growth factor	rs6921438	A	G	0.0192355	43957870	0.659977	0.0437226	361227	A	G	-0.49	6	43925607	2.0893e-171	0.0175	7118	784
Vascular dementia (undefined)	Vascular endothelial growth factor	rs73418461	A	G	-0.126511	118463484	0.330756	0.130076	361227	A	G	-0.2492	10	120222996	1.67498e-06	0.0521	7118	22.8781
Vascular dementia (undefined)	Vascular endothelial growth factor	rs8045833	A	G	0.0226895	88509031	0.668129	0.0529241	361227	A	G	0.108	16	88575439	2.828e-07	0.0211	7118	26.1989
Vascular dementia (undefined)	Vascular endothelial growth factor	rs9472183	G	A	0.0591123	43972465	0.175768	0.0436607	361227	G	A	0.1282	6	43940202	5.18561e-14	0.017	7118	56.8693
Vascular dementia (undefined)	Macrophage Migration Inhibitory Factor	rs113218956	A	G	0.115625	24828867	0.73566	0.342483	361227	A	G	-0.8948	22	25224834	2.26199e-06	0.1879	3494	22.6777
Vascular dementia (undefined)	Macrophage Migration Inhibitory Factor	rs118055855	C	T	0.322538	29867025	0.185482	0.243597	361227	C	T	-0.6907	11	29888572	4.12601e-06	0.15	3494	21.203
Vascular dementia (undefined)	Macrophage Migration Inhibitory Factor	rs12594190	G	A	0.0498168	24791308	0.299499	0.0480157	361227	G	A	-0.1355	15	25036455	3.70203e-07	0.0267	3494	25.7547
Vascular dementia (undefined)	Macrophage Migration Inhibitory Factor	rs13142904	T	C	0.150465	53452247	0.0512755	0.0771945	361227	T	C	-0.223	4	54318414	2.556e-07	0.0425	3494	27.5316
Vascular dementia (undefined)	Macrophage Migration Inhibitory Factor	rs141009259	C	T	0.202521	207111559	0.322858	0.204856	361227	C	T	0.6178	2	207976283	2.47201e-06	0.1322	3494	21.839
Vascular dementia (undefined)	Macrophage Migration Inhibitory Factor	rs78098071	C	T	-0.0412495	163882733	0.810459	0.171993	361227	C	T	0.4867	5	163309739	1.77902e-07	0.0918	3494	28.1085
Vascular dementia (undefined)	TRAIL	rs11618126	G	A	-0.462612	50252103	0.301837	0.448049	361227	G	A	-0.8908	13	50826239	1.45999e-06	0.1914	8186	21.6609
Vascular dementia (undefined)	TRAIL	rs11657269	G	A	0.0229807	6416464	0.748893	0.0717924	361227	G	A	-0.1188	17	6319784	4.78101e-06	0.026	8186	20.8779
Vascular dementia (undefined)	TRAIL	rs11699445	G	T	-0.00449973	15770145	0.919943	0.0447708	361227	G	T	-0.0746	20	15750790	3.26798e-06	0.0161	8186	21.4697
Vascular dementia (undefined)	TRAIL	rs13185784	A	G	0.142148	180267068	0.00324541	0.0482924	361227	A	G	0.0846	5	179694068	3.89798e-06	0.0183	8186	21.3717
Vascular dementia (undefined)	TRAIL	rs138987090	G	A	-0.313218	32786284	0.100814	0.190879	361227	G	A	0.7497	18	30366247	4.50194e-23	0.0752	8186	99.3892
Vascular dementia (undefined)	TRAIL	rs146783010	G	A	0.162319	89527045	0.614128	0.32194	361227	G	A	0.6016	11	89260213	4.83203e-06	0.135	8186	19.8586
Vascular dementia (undefined)	TRAIL	rs193112415	C	T	-0.213855	31255157	0.173481	0.157119	361227	C	T	1.0421	18	28835120	2.14585e-62	0.0623	8186	279.797
Vascular dementia (undefined)	TRAIL	rs57396456	C	T	-0.152218	30365911	0.308098	0.149348	361227	C	T	0.5626	18	27945877	1.25199e-27	0.0518	8186	117.961
Vascular dementia (undefined)	TRAIL	rs62093514	T	C	-0.274313	31651014	0.0682417	0.15044	361227	T	C	1.0618	18	29230977	6.85962e-82	0.0552	8186	370.005
Vascular dementia (undefined)	TRAIL	rs73039026	C	A	0.226056	172442691	0.143166	0.154399	361227	C	A	0.2999	3	172160481	2.024e-06	0.0635	8186	22.3052
Vascular dementia (undefined)	TRAIL	rs747324	C	T	0.0128128	74222941	0.792923	0.0488076	361227	C	T	0.0855	14	74689644	1.60702e-06	0.0178	8186	23.0724
Vascular dementia (undefined)	TRAIL	rs74778900	T	C	-0.0264656	30506300	0.891957	0.194846	361227	T	C	0.5906	18	28086266	2.58583e-28	0.0532	8186	123.243
Vascular dementia (undefined)	TRAIL	rs75928541	A	G	-0.246545	16400148	0.0901239	0.145476	361227	A	G	0.275	4	16401771	4.24004e-06	0.0593	8186	21.5058
Vascular dementia (undefined)	TRAIL	rs79287178	A	G	-0.0615545	172576710	0.575334	0.109877	361227	A	G	-0.4317	3	172294500	9.11801e-25	0.0421	8186	105.148
Vascular dementia (undefined)	Tumor necrosis factor beta	rs10925040	T	C	0.0520681	247459396	0.258591	0.046089	361227	T	C	0.1755	1	247622698	2.666e-06	0.0373	1559	22.1379
Vascular dementia (undefined)	Tumor necrosis factor beta	rs753274	T	C	-0.0308176	14325650	0.491447	0.0447924	361227	T	C	-0.1736	19	14436462	2.773e-06	0.0371	1559	21.8953
Vascular dementia (undefined)	Tumor necrosis factor beta	rs7629875	G	A	0.0364696	174667832	0.692553	0.0922366	361227	G	A	-0.3766	3	174385622	1.373e-06	0.0774	1559	23.6744
Vascular dementia (undefined)	Tumor necrosis factor beta	rs78296352	T	G	0.142182	22495351	0.458737	0.191897	361227	T	G	1.2215	1	22821844	4.75773e-21	0.1366	1559	79.9623
Vascular dementia (undefined)	Tumor necrosis factor alpha	rs10834997	A	G	0.0527743	26505401	0.264989	0.047345	361227	A	G	-0.1247	11	26526948	1.32902e-06	0.0258	3454	23.3611
Vascular dementia (undefined)	Tumor necrosis factor alpha	rs115669577	A	G	0.0396646	123440293	0.904463	0.330468	361227	A	G	0.9889	4	124361448	8.284e-07	0.1995	3454	24.5708
Vascular dementia (undefined)	Tumor necrosis factor alpha	rs79105320	A	G	-0.0859157	18959850	0.688701	0.214458	361227	A	G	0.5605	8	18817360	3.59203e-06	0.1179	3454	22.6008
Vascular dementia (undefined)	Tumor necrosis factor alpha	rs8121916	A	C	0.00816507	12420677	0.87066	0.0501477	361227	A	C	0.1306	20	12401325	2.72301e-06	0.0278	3454	22.0697
Vascular dementia (undefined)	Stromal-cell-derived factor 1 alpha	rs10474392	G	A	0.030558	92198776	0.546076	0.0506219	361227	G	A	-0.0962	5	91494593	1.238e-06	0.0178	5998	29.2086
Vascular dementia (undefined)	Stromal-cell-derived factor 1 alpha	rs12407262	A	G	0.0944204	63354605	0.185363	0.0712917	361227	A	G	0.1179	1	63820276	3.98804e-06	0.0266	5998	19.6456
Vascular dementia (undefined)	Stromal-cell-derived factor 1 alpha	rs139840550	A	G	0.148735	38688625	0.328472	0.152206	361227	A	G	0.1834	9	38688622	3.788e-06	0.0549	5998	11.1597
Vascular dementia (undefined)	Stromal-cell-derived factor 1 alpha	rs149893336	G	A	0.000718215	170311440	0.997265	0.209555	361227	G	A	0.5034	4	171232591	4.52397e-06	0.1081	5998	21.6858
Vascular dementia (undefined)	Stromal-cell-derived factor 1 alpha	rs4581824	G	T	-0.0588123	9074853	0.200741	0.0459671	361227	G	T	0.0701	19	9185529	3.05e-06	0.0173	5998	16.4189
Vascular dementia (undefined)	Stromal-cell-derived factor 1 alpha	rs482700	A	G	-0.0691407	115146334	0.209367	0.0550787	361227	A	G	-0.0893	4	116067490	1.56899e-06	0.0203	5998	19.3513
Vascular dementia (undefined)	Stromal-cell-derived factor 1 alpha	rs67689854	A	C	-0.0145774	89558819	0.788372	0.0543071	361227	A	C	-0.0681	16	89625227	3.07199e-06	0.0195	5998	12.1962
Vascular dementia (undefined)	Stromal-cell-derived factor 1 alpha	rs9267091	A	G	0.00989441	31446032	0.853789	0.0536904	361227	A	G	0.0781	6	31413809	3.63396e-06	0.0203	5998	14.8016
Vascular dementia (undefined)	Stem cell growth factor beta	rs112346514	T	C	-0.108744	12297173	0.342261	0.114503	361227	T	C	-0.3314	19	12407988	2.37301e-06	0.0711	3682	21.7253
Vascular dementia (undefined)	Stem cell growth factor beta	rs116924815	T	C	0.260926	50727476	0.0629767	0.140332	361227	T	C	0.6079	19	51230733	1.74381e-16	0.0738	3682	67.8503
Vascular dementia (undefined)	Stem cell growth factor beta	rs117716477	A	C	0.244637	103847180	0.173757	0.17985	361227	A	C	0.8384	12	104240958	1.34215e-23	0.0841	3682	99.3826
Vascular dementia (undefined)	Stem cell growth factor beta	rs12480722	C	T	-0.0356764	20248260	0.58579	0.0654676	361227	C	T	-0.1624	20	20228904	4.72204e-06	0.0355	3682	20.9274
Vascular dementia (undefined)	Stem cell growth factor beta	rs139413256	A	G	-0.0172016	146182552	0.920164	0.171627	361227	A	G	-0.5377	7	145879644	7.04304e-07	0.1084	3682	24.6049
Vascular dementia (undefined)	Stem cell growth factor beta	rs143829871	C	T	-0.0733475	47555755	0.332278	0.0756521	361227	C	T	0.1902	3	47597245	1.89701e-06	0.04	3682	22.61
Vascular dementia (undefined)	Stem cell growth factor beta	rs151194174	A	G	-0.0818919	20956159	0.483465	0.116865	361227	A	G	0.4635	7	20995778	1.12899e-06	0.0942	3682	24.2102
Vascular dementia (undefined)	Stem cell growth factor beta	rs17876031	G	A	0.00486137	177404118	0.916858	0.0465683	361227	G	A	0.1514	5	176831119	2.24999e-09	0.0255	3682	35.251
Vascular dementia (undefined)	Stem cell growth factor beta	rs264162	G	A	0.00207918	10944028	0.962118	0.0437762	361227	G	A	-0.1097	18	10944026	2.68497e-06	0.0234	3682	21.9777
Vascular dementia (undefined)	Stem cell growth factor beta	rs34911860	A	G	-0.234151	79885030	0.186265	0.177158	361227	A	G	-0.3675	1	80350715	3.23698e-06	0.0789	3682	21.6951
Vascular dementia (undefined)	Stem cell growth factor beta	rs4656185	A	G	-0.00890553	169507088	0.851431	0.0475489	361227	A	G	0.205	1	169476326	1.16011e-15	0.0256	3682	64.1251
Vascular dementia (undefined)	Stem cell growth factor beta	rs4737732	G	A	-0.0611572	65421393	0.204729	0.0482239	361227	G	A	0.1147	8	66333628	4.67595e-06	0.0252	3682	20.7169
Vascular dementia (undefined)	Stem cell growth factor beta	rs7762066	C	T	-0.0300862	94468249	0.562748	0.0519836	361227	C	T	-0.1389	6	95177967	3.49502e-06	0.0299	3682	21.5805
Vascular dementia (undefined)	Stem cell growth factor beta	rs78217154	C	T	0.0827878	100541844	0.589379	0.153386	361227	C	T	-0.3997	8	101554072	3.77303e-06	0.0864	3682	21.4013
Vascular dementia (undefined)	Stem cell factor	rs113127926	A	C	-0.186209	97971174	0.0930443	0.110868	361227	A	C	0.1982	14	98437511	2.27002e-06	0.042	8290	22.2694
Vascular dementia (undefined)	Stem cell factor	rs13412535	A	G	-0.0347904	224010157	0.524743	0.0546976	361227	A	G	-0.1067	2	224874874	6.03893e-07	0.0213	8290	25.094
Vascular dementia (undefined)	Stem cell factor	rs1557570	T	G	-0.0137758	169538606	0.771472	0.0474291	361227	T	G	0.1186	1	169507844	2.73905e-12	0.017	8290	48.6711
Vascular dementia (undefined)	Stem cell factor	rs1568119	T	C	-0.270929	33385679	0.338932	0.283316	361227	T	C	-0.5906	8	33243197	1.24e-07	0.1129	8290	27.3652
Vascular dementia (undefined)	Stem cell factor	rs1942355	T	C	-0.0283813	71694503	0.520437	0.0441614	361227	T	C	-0.0716	18	69361739	4.69602e-06	0.0157	8290	20.7982
Vascular dementia (undefined)	Stem cell factor	rs4841899	C	T	-0.121352	134532566	0.0149768	0.0498785	361227	C	T	0.1004	9	137424412	1.77799e-08	0.0178	8290	31.8147
Vascular dementia (undefined)	Stem cell factor	rs635634	T	C	0.0228475	133279427	0.674326	0.0543705	361227	T	C	-0.1032	9	136155000	6.74295e-08	0.0191	8290	29.1939
Vascular dementia (undefined)	Stem cell factor	rs78666213	G	T	-0.142718	179217495	0.340505	0.149731	361227	G	T	0.2744	4	180138649	2.59298e-06	0.0576	8290	22.6946
Vascular dementia (undefined)	Stem cell factor	rs80271436	A	G	0.27728	133022383	0.0414381	0.13598	361227	A	G	-0.237	9	135897770	9.95291e-07	0.0485	8290	23.8788
Vascular dementia (undefined)	Interleukin-16	rs117217798	T	C	0.0264963	33156215	0.736244	0.0786634	361227	T	C	-0.2036	17	31483233	4.15298e-06	0.0444	3483	21.0276
Vascular dementia (undefined)	Interleukin-16	rs117916513	A	G	-0.103797	121393565	0.551581	0.174334	361227	A	G	-0.502	11	121264274	3.78504e-07	0.0986	3483	25.9211
Vascular dementia (undefined)	Interleukin-16	rs1255143	T	C	-0.0137322	128253936	0.755447	0.044089	361227	T	C	0.1306	10	130052200	7.09594e-08	0.0242	3483	29.1243
Vascular dementia (undefined)	Interleukin-16	rs12765671	A	G	-0.254031	104924411	0.286934	0.238556	361227	A	G	-0.6023	10	106684169	4.83805e-06	0.1318	3483	20.8831
Vascular dementia (undefined)	Interleukin-16	rs144691581	A	G	0.220355	96410095	0.142935	0.150418	361227	A	G	0.4882	15	96953325	4.20001e-07	0.0967	3483	25.4884
Vascular dementia (undefined)	Interleukin-16	rs1801020	G	A	0.0222927	177409531	0.653088	0.049597	361227	G	A	-0.1733	5	176836532	4.53002e-10	0.0272	3483	40.5938
Vascular dementia (undefined)	Interleukin-16	rs4253283	C	T	-0.0877613	186244057	0.0647918	0.0475237	361227	C	T	-0.146	4	187165211	1.74598e-08	0.0262	3483	31.053
Vascular dementia (undefined)	Interleukin-16	rs4513633	A	C	0.0884587	112649483	0.279476	0.0817928	361227	A	C	-0.2239	4	113570639	7.44201e-07	0.0453	3483	24.4293
Vascular dementia (undefined)	Interleukin-16	rs4778636	A	G	0.182089	81299298	0.0780836	0.103347	361227	A	G	-0.7272	15	81591639	1.1079e-30	0.0633	3483	131.978
Vascular dementia (undefined)	Interleukin-16	rs9706053	T	C	0.0448725	65982530	0.790941	0.169274	361227	T	C	0.4582	12	66376310	7.01197e-07	0.0932	3483	24.1701
Vascular dementia (undefined)	RANTES	rs112072646	A	G	0.28076	53217255	0.0932095	0.167248	361227	A	G	0.4286	2	53444393	6.48396e-07	0.0862	3421	24.7224
Vascular dementia (undefined)	RANTES	rs147509526	T	C	-0.133404	15665520	0.285092	0.124799	361227	T	C	-0.358	19	15776330	6.92899e-07	0.0717	3421	24.9303
Vascular dementia (undefined)	RANTES	rs4940620	G	A	0.0244815	64303876	0.804222	0.0987607	361227	G	A	0.2494	18	61971111	3.53704e-06	0.054	3421	21.3307
Vascular dementia (undefined)	RANTES	rs62438851	G	A	-0.0215569	144909173	0.762158	0.0712276	361227	G	A	0.1957	6	145230309	2.32798e-06	0.0414	3421	22.345
Vascular dementia (undefined)	RANTES	rs7000423	T	C	-0.014067	110041420	0.756307	0.0453287	361227	T	C	-0.1318	8	111053649	1.82301e-07	0.0253	3421	27.1387
Vascular dementia (undefined)	RANTES	rs72793342	A	G	-0.0405082	30537031	0.448289	0.0534218	361227	A	G	-0.1487	16	30548352	1.48201e-06	0.0308	3421	23.3088
Vascular dementia (undefined)	RANTES	rs74472919	T	C	0.0254445	81626515	0.824122	0.114488	361227	T	C	0.3313	13	82200650	3.96899e-08	0.0605	3421	29.9869
Vascular dementia (undefined)	RANTES	rs75613039	T	C	-0.0931049	129706688	0.48846	0.134397	361227	T	C	0.37	11	129576583	4.81005e-06	0.081	3421	20.8657
Vascular dementia (undefined)	RANTES	rs818452	T	C	-0.176591	152594661	0.0522336	0.0909702	361227	T	C	0.2381	6	152915796	2.362e-06	0.0505	3421	22.2298
Vascular dementia (undefined)	Platelet-derived growth factor BB	rs116445074	T	G	0.0291484	52238766	0.852018	0.156255	361227	T	G	0.2931	5	51534600	3.111e-07	0.0587	8293	24.9319
Vascular dementia (undefined)	Platelet-derived growth factor BB	rs11766649	G	A	0.0420688	145142154	0.434219	0.0537969	361227	G	A	-0.0908	7	144839247	3.53102e-06	0.0196	8293	21.4615
Vascular dementia (undefined)	Platelet-derived growth factor BB	rs11916118	G	A	-0.0738921	117193342	0.185142	0.0557639	361227	G	A	-0.0889	3	116912189	4.93197e-06	0.0194	8293	20.9991
Vascular dementia (undefined)	Platelet-derived growth factor BB	rs12289510	G	A	0.00877464	125077155	0.841509	0.0438812	361227	G	A	0.078	11	124947051	7.69396e-07	0.0158	8293	24.3711
Vascular dementia (undefined)	Platelet-derived growth factor BB	rs13412535	A	G	-0.0347904	224010157	0.524743	0.0546976	361227	A	G	0.3352	2	224874874	2.46093e-55	0.0214	8293	245.347
Vascular dementia (undefined)	Platelet-derived growth factor BB	rs2324229	C	T	0.0263311	83208412	0.563041	0.0455296	361227	C	T	-0.0894	6	83918131	3.48401e-08	0.0161	8293	30.8335
Vascular dementia (undefined)	Platelet-derived growth factor BB	rs35859699	A	G	0.20551	111263595	0.305203	0.200431	361227	A	G	-0.3952	4	112184751	2.066e-06	0.0842	8293	22.0298
Vascular dementia (undefined)	Platelet-derived growth factor BB	rs4965869	T	C	0.0277848	101450115	0.585421	0.050936	361227	T	C	0.184	15	101990320	5.66239e-24	0.0181	8293	103.342
Vascular dementia (undefined)	Platelet-derived growth factor BB	rs55680718	T	C	0.0391145	224302160	0.559063	0.0669502	361227	T	C	-0.1383	2	225166877	1.85802e-08	0.0246	8293	31.6063
Vascular dementia (undefined)	Platelet-derived growth factor BB	rs72777070	G	T	0.0381543	9658748	0.480033	0.0540238	361227	G	T	0.1069	2	9798877	8.98401e-08	0.02	8293	28.569
Vascular dementia (undefined)	Platelet-derived growth factor BB	rs73162807	A	C	-0.0453696	146757003	0.746622	0.140421	361227	A	C	-0.2391	3	146474790	1.735e-06	0.0499	8293	22.9593
Vascular dementia (undefined)	Platelet-derived growth factor BB	rs9936075	G	A	-0.00345228	7271908	0.940012	0.0458742	361227	G	A	0.0782	16	7321909	1.76202e-06	0.0164	8293	22.7366
Vascular dementia (undefined)	Platelet-derived growth factor BB	rs9941733	G	A	-0.0626683	393417	0.276692	0.0576111	361227	G	A	-0.1161	20	374061	3.30598e-07	0.0228	8293	25.9295
Vascular dementia (undefined)	Macrophage inflammatory protein 1b	rs11130043	A	G	0.00349961	45069747	0.936718	0.0440778	361227	A	G	-0.0731	3	45111239	3.21603e-06	0.0157	8243	21.6788
Vascular dementia (undefined)	Macrophage inflammatory protein 1b	rs113010081	C	T	-0.00383958	46415921	0.953114	0.0653032	361227	C	T	0.5954	3	46457412	3.84592e-140	0.0236	8243	636.493
Vascular dementia (undefined)	Macrophage inflammatory protein 1b	rs113877493	T	C	-0.0163433	36443746	0.784784	0.0598454	361227	T	C	-0.6124	17	34812273	1.62181e-173	0.0218	8243	789.146
Vascular dementia (undefined)	Macrophage inflammatory protein 1b	rs116237296	A	G	0.350092	86579833	0.256363	0.308443	361227	A	G	0.5437	1	87045516	7.23203e-07	0.1115	8243	23.7777
Vascular dementia (undefined)	Macrophage inflammatory protein 1b	rs117453826	G	A	0.0631548	36775624	0.668484	0.147479	361227	G	A	0.5774	17	35132809	5.06524e-22	0.0593	8243	94.8078
Vascular dementia (undefined)	Macrophage inflammatory protein 1b	rs141102180	T	G	-0.00649051	36108811	0.955283	0.115749	361227	T	G	0.3225	17	34436204	1.07895e-16	0.0393	8243	67.3402
Vascular dementia (undefined)	Macrophage inflammatory protein 1b	rs17138331	G	A	0.0146983	7826737	0.854294	0.0800376	361227	G	A	0.1391	7	7866368	2.26001e-06	0.0295	8243	22.2336
Vascular dementia (undefined)	Macrophage inflammatory protein 1b	rs17641689	G	A	-0.020842	36668383	0.76514	0.0697671	361227	G	A	0.2448	17	35024819	1.28292e-16	0.0293	8243	69.8052
Vascular dementia (undefined)	Macrophage inflammatory protein 1b	rs2079664	G	A	0.0161829	34680936	0.74247	0.0492502	361227	G	A	-0.0995	17	33007955	1.50699e-08	0.0176	8243	31.961
Vascular dementia (undefined)	Macrophage inflammatory protein 1b	rs281749	C	T	-0.0848538	107626417	0.0732403	0.0473693	361227	C	T	-0.0799	8	108638645	3.17402e-06	0.0171	8243	21.8324
Vascular dementia (undefined)	Macrophage inflammatory protein 1b	rs34437725	C	T	0.082064	35499766	0.532637	0.131516	361227	C	T	0.2633	17	33826785	7.67397e-08	0.0483	8243	29.7172
Vascular dementia (undefined)	Macrophage inflammatory protein 1b	rs72791296	T	C	-0.216659	121614355	0.0642022	0.117064	361227	T	C	0.2369	5	120950050	3.78303e-07	0.0466	8243	25.8439
Vascular dementia (undefined)	Macrophage inflammatory protein 1b	rs72799710	T	C	0.0833773	123825971	0.169694	0.060718	361227	T	C	-0.1014	5	123161665	3.20501e-06	0.0218	8243	21.6353
Vascular dementia (undefined)	Macrophage inflammatory protein 1b	rs74810984	C	T	0.0744628	127876202	0.597356	0.140973	361227	C	T	-0.2206	10	129674466	1.95898e-06	0.0474	8243	21.6598
Vascular dementia (undefined)	Macrophage inflammatory protein 1b	rs76582507	A	G	0.00587853	37510075	0.979912	0.233465	361227	A	G	0.3175	9	37510072	3.26002e-06	0.0677	8243	21.9943
Vascular dementia (undefined)	Macrophage inflammatory protein 1b	rs76583883	T	G	0.148407	45936445	0.211816	0.11886	361227	T	G	-0.2317	21	47356359	4.98999e-06	0.0511	8243	20.5594
Vascular dementia (undefined)	Macrophage inflammatory protein 1b	rs76776296	G	A	0.323684	115488433	0.0312112	0.150245	361227	G	A	-0.2997	7	115128487	5.54702e-07	0.0598	8243	25.1172
Vascular dementia (undefined)	Macrophage inflammatory protein 1a	rs10835056	G	T	0.0311033	26675470	0.504893	0.0466448	361227	G	T	-0.1194	11	26697017	2.60399e-06	0.0254	3522	22.0974
Vascular dementia (undefined)	Macrophage inflammatory protein 1a	rs12690897	A	G	-0.0183777	85716861	0.704163	0.0483996	361227	A	G	0.1248	7	85346177	2.10698e-06	0.0262	3522	22.6896
Vascular dementia (undefined)	Macrophage inflammatory protein 1a	rs184154340	A	G	0.0261104	80790993	0.818037	0.113489	361227	A	G	0.331	11	80502036	1.86402e-06	0.0693	3522	22.8134
Vascular dementia (undefined)	Macrophage inflammatory protein 1a	rs34771762	G	A	0.102671	200547932	0.22356	0.0843558	361227	G	A	-0.249	2	201412655	2.133e-06	0.0523	3522	22.6671
Vascular dementia (undefined)	Macrophage inflammatory protein 1a	rs57786342	A	G	0.0236505	68793311	0.647675	0.0517524	361227	A	G	0.1314	14	69260028	4.05499e-06	0.0285	3522	21.257
Vascular dementia (undefined)	Macrophage inflammatory protein 1a	rs60198979	A	G	0.174435	43250698	0.0363647	0.0833488	361227	A	G	-0.2146	22	43646704	2.61499e-06	0.0458	3522	21.9547
Vascular dementia (undefined)	Macrophage inflammatory protein 1a	rs7232268	G	A	0.138743	70101678	0.220119	0.113148	361227	G	A	-0.2821	18	67768914	2.553e-06	0.0599	3522	22.1795
Vascular dementia (undefined)	Monokine induced by gamma interferon	rs111607343	A	G	-0.174102	897855	0.363181	0.191463	361227	A	G	-0.521	19	897855	2.83198e-06	0.1119	3685	21.6778
Vascular dementia (undefined)	Monokine induced by gamma interferon	rs11177248	A	G	0.141383	68482106	0.20068	0.110489	361227	A	G	0.3073	12	68875886	4.45102e-06	0.067	3685	21.0366
Vascular dementia (undefined)	Monokine induced by gamma interferon	rs112337562	G	T	-0.196027	92665225	0.167811	0.142124	361227	G	T	0.37	14	93131570	2.97797e-06	0.0796	3685	21.6061
Vascular dementia (undefined)	Monokine induced by gamma interferon	rs112861654	G	A	-0.0398904	42179062	0.655431	0.0893942	361227	G	A	0.2765	21	43599172	1.80501e-07	0.0529	3685	27.3199
Vascular dementia (undefined)	Monokine induced by gamma interferon	rs117831247	T	C	-0.268567	66742081	0.428984	0.339558	361227	T	C	-0.8334	10	68501839	2.15899e-06	0.1754	3685	22.576
Vascular dementia (undefined)	Monokine induced by gamma interferon	rs139010077	T	C	0.186801	170618359	0.278001	0.172195	361227	T	C	0.4322	3	170336148	3.54503e-06	0.095	3685	20.6977
Vascular dementia (undefined)	Monokine induced by gamma interferon	rs1796086	C	T	0.0703606	71183729	0.373225	0.0790171	361227	C	T	0.2096	7	70648715	2.229e-07	0.0403	3685	27.0503
Vascular dementia (undefined)	Monokine induced by gamma interferon	rs41272086	A	G	-0.117885	160587614	0.108705	0.0734928	361227	A	G	-0.2226	6	161008646	7.42592e-08	0.0415	3685	28.7709
Vascular dementia (undefined)	Monokine induced by gamma interferon	rs55876513	G	T	0.00115549	75962545	0.981006	0.0485336	361227	G	T	-0.166	4	76883698	8.2319e-11	0.0255	3685	42.3775
Vascular dementia (undefined)	Monokine induced by gamma interferon	rs5752128	C	T	-0.104003	25322656	0.125028	0.0677981	361227	C	T	0.1685	22	25718623	4.343e-06	0.0369	3685	20.852
Vascular dementia (undefined)	Monokine induced by gamma interferon	rs62562991	A	G	0.0188968	95973777	0.918412	0.184477	361227	A	G	0.6236	9	98736059	8.39595e-07	0.126	3685	24.4946
Vascular dementia (undefined)	Monokine induced by gamma interferon	rs6679677	A	C	-0.0144882	113761186	0.818046	0.0629761	361227	A	C	0.162	1	114303808	8.86196e-07	0.0329	3685	24.2459
Vascular dementia (undefined)	Monokine induced by gamma interferon	rs77086208	T	C	-0.0196132	70152774	0.882095	0.132241	361227	T	C	0.3226	14	70619491	3.83098e-06	0.0698	3685	21.3608
Vascular dementia (undefined)	Monokine induced by gamma interferon	rs816960	T	C	0.0344929	107870173	0.44979	0.0456397	361227	T	C	-0.1224	13	108522521	5.00795e-07	0.0244	3685	25.1642
Vascular dementia (undefined)	Macrophage colony stimulating factor	rs116274860	G	T	-0.14157	148675030	0.456364	0.190065	361227	G	T	-0.819	3	148392817	2.74e-06	0.1741	840	22.1294
Vascular dementia (undefined)	Macrophage colony stimulating factor	rs117867915	C	T	0.134089	44630078	0.401035	0.159673	361227	C	T	-0.5272	18	42210043	1.61399e-06	0.1098	840	23.054
Vascular dementia (undefined)	Macrophage colony stimulating factor	rs12962919	T	C	-0.16152	78018752	0.0556673	0.0844051	361227	T	C	0.3052	18	75778756	4.64997e-06	0.0662	840	21.2546
Vascular dementia (undefined)	Macrophage colony stimulating factor	rs56367447	T	C	-0.0252395	4014005	0.836903	0.122607	361227	T	C	-0.4967	8	3871527	1.721e-08	0.0883	840	31.6422
Vascular dementia (undefined)	Macrophage colony stimulating factor	rs62294910	A	G	-0.00409427	182480551	0.963753	0.0900943	361227	A	G	0.3431	3	182198339	6.81993e-07	0.0691	840	24.6539
Vascular dementia (undefined)	Macrophage colony stimulating factor	rs78296352	T	G	0.142182	22495351	0.458737	0.191897	361227	T	G	0.527	1	22821844	1.04701e-06	0.1112	840	22.4601
Vascular dementia (undefined)	Macrophage colony stimulating factor	rs9387100	C	T	-0.0426396	112781752	0.334297	0.0441635	361227	C	T	0.1352	6	113102954	4.07296e-06	0.0292	840	21.4382
Vascular dementia (undefined)	Monocyte chemoattractant protein-1	rs10145849	A	G	-0.0390698	82475647	0.392732	0.0457131	361227	A	G	-0.0755	14	82941991	3.40902e-06	0.0162	8293	21.7202
Vascular dementia (undefined)	Monocyte chemoattractant protein-1	rs10744620	C	T	0.0785684	3629928	0.0833796	0.0453784	361227	C	T	-0.0788	12	3739094	9.91197e-07	0.0161	8293	23.9552
Vascular dementia (undefined)	Monocyte chemoattractant protein-1	rs111995966	G	T	-0.0124854	108558513	0.880037	0.0827277	361227	G	T	-0.1452	2	109174969	2.52703e-06	0.031	8293	21.9386
Vascular dementia (undefined)	Monocyte chemoattractant protein-1	rs112313229	A	G	0.0393871	46323369	0.637632	0.0836223	361227	A	G	-0.1646	3	46364860	1.431e-07	0.0313	8293	27.6548
Vascular dementia (undefined)	Monocyte chemoattractant protein-1	rs12073356	A	G	-0.0324007	207834503	0.706549	0.0860587	361227	A	G	-0.1426	1	208007848	4.16505e-06	0.0311	8293	21.0241
Vascular dementia (undefined)	Monocyte chemoattractant protein-1	rs12075	A	G	0.0110432	159205564	0.801544	0.0439356	361227	A	G	0.2185	1	159175354	1.43516e-44	0.0155	8293	198.719
Vascular dementia (undefined)	Monocyte chemoattractant protein-1	rs12493471	C	T	0.0427179	45910186	0.349663	0.0456757	361227	C	T	-0.1163	3	45951678	6.80769e-13	0.0162	8293	51.5382
Vascular dementia (undefined)	Monocyte chemoattractant protein-1	rs146522229	T	C	0.192435	47295223	0.572726	0.341172	361227	T	C	-0.5976	19	47798480	3.56098e-07	0.1177	8293	25.7791
Vascular dementia (undefined)	Monocyte chemoattractant protein-1	rs2228467	C	T	0.00109064	42864624	0.98948	0.0827133	361227	C	T	0.2637	3	42906116	9.19179e-20	0.0291	8293	82.1172
Vascular dementia (undefined)	Monocyte chemoattractant protein-1	rs2712431	A	C	0.0222378	128598047	0.645427	0.0483301	361227	A	C	-0.0787	3	128316890	4.75499e-06	0.0172	8293	20.9359
Vascular dementia (undefined)	Monocyte chemoattractant protein-1	rs56212190	T	C	-0.0251363	41702868	0.806437	0.102587	361227	T	C	0.181	1	42168539	9.84691e-07	0.0373	8293	23.5472
Vascular dementia (undefined)	Monocyte chemoattractant protein-1	rs7197349	G	A	0.0309852	78653322	0.57561	0.0553496	361227	G	A	-0.0968	16	78687219	2.62198e-06	0.0206	8293	22.0809
Vascular dementia (undefined)	Monocyte chemoattractant protein-1	rs7517040	G	A	-0.0333448	158889343	0.529861	0.0530784	361227	G	A	0.0987	1	158859133	2.43501e-07	0.0191	8293	26.7035
Vascular dementia (undefined)	Monocyte chemoattractant protein-1	rs9317045	C	A	0.00462178	59055904	0.939925	0.0613257	361227	C	A	-0.1134	13	59630038	1.51702e-06	0.0236	8293	23.0888
Vascular dementia (undefined)	Interleukin-12p70	rs13209117	A	G	0.0450719	44184028	0.368595	0.0501296	361227	A	G	0.1002	6	44151765	5.56698e-08	0.0186	8270	29.0208
Vascular dementia (undefined)	Interleukin-12p70	rs17229494	G	A	-0.0614682	37555798	0.383446	0.0705263	361227	G	A	0.1172	21	38928100	4.93094e-06	0.0257	8270	20.7964
Vascular dementia (undefined)	Interleukin-12p70	rs282258	C	T	-0.056597	224050083	0.198674	0.0440327	361227	C	T	-0.073	2	224914800	3.209e-06	0.0156	8270	21.8976
Vascular dementia (undefined)	Interleukin-12p70	rs41282644	A	G	0.0295406	43785985	0.718525	0.0819591	361227	A	G	0.1473	6	43753722	1.04501e-06	0.0304	8270	23.4779
Vascular dementia (undefined)	Interleukin-12p70	rs4349809	G	T	0.00915749	43957093	0.834216	0.0437536	361227	G	T	-0.3777	6	43924830	2.55859e-124	0.0159	8270	564.287
Vascular dementia (undefined)	Interleukin-12p70	rs71361173	G	T	0.00134871	76000450	0.983567	0.0654799	361227	G	T	-0.111	18	73712405	3.05999e-06	0.0239	8270	21.57
Vascular dementia (undefined)	Interleukin-12p70	rs72831623	A	G	-0.0711154	47644927	0.414429	0.0871379	361227	A	G	0.1913	17	45722293	2.41602e-07	0.037	8270	26.7317
Vascular dementia (undefined)	Interleukin-12p70	rs782107	A	G	0.0566639	58439747	0.195952	0.0438178	361227	A	G	0.075	12	58833530	1.60199e-06	0.0156	8270	23.1139
Vascular dementia (undefined)	Interleukin-12p70	rs79121401	C	T	-0.371065	78986084	0.239033	0.315154	361227	C	T	-0.5548	11	78697129	4.24199e-06	0.1206	8270	21.1631
Vascular dementia (undefined)	Interleukin-12p70	rs9472183	G	A	0.0591123	43972465	0.175768	0.0436607	361227	G	A	0.1019	6	43940202	8.61192e-11	0.0157	8270	42.1259
Vascular dementia (undefined)	Interferon gamma-induced protein 10	rs10809307	C	T	-0.0492677	11045908	0.354729	0.0532362	361227	C	T	-0.1305	9	11045908	3.64401e-06	0.0282	3685	21.4152
Vascular dementia (undefined)	Interferon gamma-induced protein 10	rs113831257	A	G	-0.0506404	75234311	0.623027	0.103019	361227	A	G	0.3592	4	76159521	2.53303e-08	0.0644	3685	31.1101
Vascular dementia (undefined)	Interferon gamma-induced protein 10	rs11626201	A	C	0.055642	36511495	0.220011	0.0453666	361227	A	C	0.1162	14	36980700	1.92699e-06	0.0245	3685	22.4947
Vascular dementia (undefined)	Interferon gamma-induced protein 10	rs143799975	G	A	-0.0296858	75885862	0.905679	0.250534	361227	G	A	0.7984	4	76807015	1.00201e-06	0.1637	3685	23.7872
Vascular dementia (undefined)	Interferon gamma-induced protein 10	rs34383175	T	C	-0.238895	144361034	0.042418	0.117718	361227	T	C	-0.3153	8	145584694	1.51001e-06	0.0657	3685	23.0312
Vascular dementia (undefined)	Interferon gamma-induced protein 10	rs75970138	A	G	-0.00903027	119813998	0.964308	0.201802	361227	A	G	-0.485	9	122576276	1.52901e-06	0.104	3685	21.7479
Vascular dementia (undefined)	Interferon gamma-induced protein 10	rs7645625	G	T	-0.0262604	146856250	0.556437	0.0446497	361227	G	T	0.1086	3	146574037	4.40697e-06	0.0237	3685	20.9973
Vascular dementia (undefined)	Interferon gamma-induced protein 10	rs79848609	C	A	0.131561	86772934	0.201234	0.10294	361227	C	A	-0.2603	15	87316165	8.75205e-07	0.0537	3685	23.4963
Vascular dementia (undefined)	Interferon gamma-induced protein 10	rs8112909	A	G	0.115563	45910150	0.0321189	0.0539275	361227	A	G	-0.1426	19	46413408	1.94102e-06	0.0299	3685	22.7456
Vascular dementia (undefined)	Interleukin-18	rs10414578	T	C	0.017864	54634619	0.777419	0.0631939	361227	T	C	-0.1771	19	55146070	4.15901e-07	0.035	3636	25.6036
Vascular dementia (undefined)	Interleukin-18	rs115267715	T	C	-0.0464479	69239188	0.785592	0.17074	361227	T	C	0.4508	5	68535015	1.72302e-08	0.08	3636	31.7532
Vascular dementia (undefined)	Interleukin-18	rs116383510	C	A	0.188411	2545536	0.313884	0.187082	361227	C	A	0.5426	5	2545650	2.99502e-07	0.1056	3636	26.4017
Vascular dementia (undefined)	Interleukin-18	rs117266781	T	C	0.0576837	41261422	0.804965	0.233607	361227	T	C	0.6841	7	41301020	3.15e-06	0.1468	3636	21.7164
Vascular dementia (undefined)	Interleukin-18	rs144841621	T	C	0.211847	69921801	0.356647	0.229825	361227	T	C	0.518	10	71681557	3.81101e-06	0.1141	3636	20.6105
Vascular dementia (undefined)	Interleukin-18	rs17229943	C	A	0.0599674	69386709	0.416901	0.0738688	361227	C	A	0.312	5	68682536	1.61696e-11	0.0463	3636	45.4096
Vascular dementia (undefined)	Interleukin-18	rs1852105	C	T	0.0123589	64265217	0.91678	0.118278	361227	C	T	-0.3036	7	63725595	4.31996e-06	0.0661	3636	21.096
Vascular dementia (undefined)	Interleukin-18	rs1979967	T	C	0.0535689	79367271	0.315648	0.0533852	361227	T	C	0.1402	15	79659613	9.45301e-07	0.0286	3636	24.0306
Vascular dementia (undefined)	Interleukin-18	rs2729385	A	G	-0.000483829	57495520	0.992011	0.0483182	361227	A	G	0.1231	11	57262993	3.78504e-06	0.0262	3636	22.0757
Vascular dementia (undefined)	Interleukin-18	rs385076	C	T	0.0857112	32264782	0.0599198	0.0455575	361227	C	T	0.2432	2	32489851	1.65882e-22	0.0248	3636	96.1665
Vascular dementia (undefined)	Interleukin-18	rs4482818	G	A	0.0160202	65062779	0.720314	0.0447442	361227	G	A	-0.1286	4	65928497	1.45301e-07	0.0244	3636	27.7781
Vascular dementia (undefined)	Interleukin-18	rs658805	A	G	-0.0461381	70199369	0.317786	0.0461835	361227	A	G	0.1226	6	70909073	4.94197e-07	0.0244	3636	25.2465
Vascular dementia (undefined)	Interleukin-18	rs71478720	T	C	0.0326328	112138882	0.521855	0.0509499	361227	T	C	-0.2669	11	112009605	3.70766e-22	0.0276	3636	93.5145
Vascular dementia (undefined)	Interleukin-18	rs78623212	T	C	0.18171	103667180	0.462958	0.247566	361227	T	C	0.8705	7	103307627	6.71104e-07	0.1778	3636	23.9703
Vascular dementia (undefined)	Interleukin-18	rs78716465	A	G	0.093128	42015086	0.409138	0.112826	361227	A	G	0.3265	20	40643726	1.63099e-06	0.0682	3636	22.9191
Vascular dementia (undefined)	Interleukin-17	rs117029961	A	G	0.102763	37147653	0.670649	0.241649	361227	A	G	0.4585	10	37436581	4.93606e-06	0.1015	7760	20.4055
Vascular dementia (undefined)	Interleukin-17	rs117556572	T	C	0.157105	104436567	0.265394	0.141062	361227	T	C	-0.5102	13	105088917	3.27997e-06	0.1099	7760	21.5519
Vascular dementia (undefined)	Interleukin-17	rs1530455	C	T	-0.0556933	123136052	0.223518	0.0457543	361227	C	T	-0.108	3	122854899	4.87405e-10	0.0173	7760	38.9722
Vascular dementia (undefined)	Interleukin-17	rs17106604	T	C	0.0605504	77912813	0.328005	0.0619036	361227	T	C	0.1129	14	78379156	6.37397e-07	0.0225	7760	25.1781
Vascular dementia (undefined)	Interleukin-17	rs17282552	C	T	-0.248503	207109091	0.015166	0.102332	361227	C	T	0.2001	2	207973815	8.21297e-07	0.0405	7760	24.4109
Vascular dementia (undefined)	Interleukin-17	rs184080173	C	T	0.0329171	77331424	0.788413	0.122655	361227	C	T	-0.2384	12	77725204	4.19402e-07	0.0471	7760	25.6195
Vascular dementia (undefined)	Interleukin-17	rs187475560	T	C	-0.0455819	160353411	0.72937	0.131754	361227	T	C	-0.2434	4	161274563	3.287e-06	0.052	7760	21.9096
Vascular dementia (undefined)	Interleukin-17	rs62191444	T	G	-0.0895575	393023	0.142108	0.061007	361227	T	G	-0.1136	20	373667	4.21502e-06	0.0247	7760	21.1526
Vascular dementia (undefined)	Interleukin-17	rs78296352	T	G	0.142182	22495351	0.458737	0.191897	361227	T	G	0.3027	1	22821844	4.26599e-06	0.0646	7760	21.9563
Vascular dementia (undefined)	Interleukin-17	rs78612928	C	T	-0.108073	29812292	0.0700261	0.0596512	361227	C	T	-0.1037	4	29813914	2.61903e-06	0.0222	7760	21.8198
Vascular dementia (undefined)	Interleukin-13	rs117795020	A	G	-0.0915795	87469237	0.477137	0.128819	361227	A	G	-0.3522	9	90084152	9.86211e-07	0.0716	3557	24.1965
Vascular dementia (undefined)	Interleukin-13	rs12623722	A	G	-0.0101965	22955811	0.831269	0.0478544	361227	A	G	-0.1185	2	23178683	4.19199e-06	0.0258	3557	21.0959
Vascular dementia (undefined)	Interleukin-13	rs139083458	T	C	0.0424852	26160409	0.899196	0.335383	361227	T	C	0.9902	5	26160518	2.81002e-06	0.2107	3557	22.086
Vascular dementia (undefined)	Interleukin-13	rs142167313	C	T	0.251717	44204360	0.0251982	0.112457	361227	C	T	0.313	6	44172097	3.97997e-07	0.0617	3557	25.7347
Vascular dementia (undefined)	Interleukin-13	rs27949	T	C	0.0409202	59254997	0.383549	0.0469605	361227	T	C	-0.1168	5	58550823	3.42799e-06	0.0252	3557	21.4825
Vascular dementia (undefined)	Interleukin-13	rs6799107	C	T	-0.0954731	127338175	0.0882897	0.0560126	361227	C	T	0.1459	3	127057018	1.245e-06	0.0301	3557	23.4951
Vascular dementia (undefined)	Interleukin-13	rs7073807	C	T	0.0103123	67393670	0.873015	0.0645203	361227	C	T	-0.1682	10	69153428	2.374e-06	0.0356	3557	22.323
Vascular dementia (undefined)	Interleukin-13	rs75995699	A	G	0.0708992	5140622	0.5589	0.121304	361227	A	G	0.3319	6	5140856	2.64198e-06	0.0698	3557	22.6102
Vascular dementia (undefined)	Interleukin-13	rs9472168	G	A	0.00831499	43961248	0.850005	0.0439685	361227	G	A	-0.4244	6	43928985	1.08094e-65	0.0248	3557	292.851
Vascular dementia (undefined)	Interleukin-10	rs10457128	A	G	0.0149817	105570101	0.741368	0.0453933	361227	A	G	-0.0865	6	106017976	5.23697e-07	0.0172	7681	25.2915
Vascular dementia (undefined)	Interleukin-10	rs10493718	A	C	-0.0199547	82597250	0.740558	0.0602653	361227	A	C	-0.11	1	83062933	7.15995e-07	0.0222	7681	24.5516
Vascular dementia (undefined)	Interleukin-10	rs11206302	T	C	0.0420927	54208270	0.530476	0.0671037	361227	T	C	-0.1189	1	54673943	2.20201e-06	0.0251	7681	22.4397
Vascular dementia (undefined)	Interleukin-10	rs2086656	T	C	-0.061057	59632755	0.186615	0.0462322	361227	T	C	-0.0789	4	60498473	3.78303e-06	0.0171	7681	21.2893
Vascular dementia (undefined)	Interleukin-10	rs282258	C	T	-0.056597	224050083	0.198674	0.0440327	361227	C	T	-0.0992	2	224914800	1.00099e-09	0.0162	7681	37.4967
Vascular dementia (undefined)	Interleukin-10	rs3025021	C	T	0.0386416	43781426	0.403129	0.0462195	361227	C	T	-0.0947	6	43749163	1.46201e-06	0.0195	7681	23.5847
Vascular dementia (undefined)	Interleukin-10	rs41282660	G	A	0.0251013	44229269	0.692936	0.0635679	361227	G	A	0.1194	6	44197006	3.72297e-06	0.0255	7681	21.9244
Vascular dementia (undefined)	Interleukin-10	rs4349809	G	T	0.00915749	43957093	0.834216	0.0437536	361227	G	T	-0.2853	6	43924830	5.77165e-67	0.0165	7681	298.976
Vascular dementia (undefined)	Interleukin-10	rs465757	A	G	0.039809	15599638	0.386371	0.0459572	361227	A	G	0.084	20	15580283	1.17301e-06	0.0174	7681	23.3056
Vascular dementia (undefined)	Interleukin-10	rs7088799	G	T	0.0118566	63256414	0.791272	0.0447993	361227	G	T	0.0852	10	65016174	3.22597e-07	0.0167	7681	26.0283
Vascular dementia (undefined)	Interleukin-8	rs11634944	C	T	0.0620427	24937946	0.176729	0.0459272	361227	C	T	0.1214	15	25183093	1.29e-06	0.0252	3526	23.2079
[truncated: 115 more rows]
