# Supplementary material for: Role of inflammatory cytokines and the gut microbiome in vascular dementia: insights from Mendelian randomization analysis
Source: Front Microbiol. 2024 Aug 23;15:1398618. doi: 10.3389/fmicb.2024.1398618 (PMC11380139; doi:10.3389/fmicb.2024.1398618)
Supplement: Supplementary file 1 [file Data_Sheet_1.zip › Supplementary Table S2.xlsx]

## Sheet: Supplementary Table S2
Supplementary Table S2 Instrumental Variables related to exposures (gut microbiome) and outcomes (6 subtypes of vascular dementia)
Outcome	Exposure	SNP	Outcome							Exposure								F-statistics
			Effect allele	Other allele	Beta	Pos	Pval	SE	Samplesize	Effect allele	Other allele	Beta	Chr	Pos	Pval	SE	Samplesize
Vascular dementia (mixed)	class Actinobacteria	rs11655079	T	C	0.0715971	77352593	0.50768	0.108078	360421	T	C	-0.0560674	17	75348675	5.92516e-06	0.0124286	14306	20.3506
Vascular dementia (mixed)	class Actinobacteria	rs11745923	G	T	-0.0554249	475293	0.521522	0.0864662	360421	G	T	0.0563759	5	475408	1.58132e-06	0.0115529	14306	23.8125
Vascular dementia (mixed)	class Actinobacteria	rs12049045	A	G	0.208309	114122863	0.0156264	0.0861663	360421	A	G	0.0510452	1	114665485	8.62621e-06	0.0114325	14306	19.9355
Vascular dementia (mixed)	class Actinobacteria	rs134366	A	G	0.0665813	35171362	0.683092	0.163091	360421	A	G	-0.111877	22	35567355	1.50428e-06	0.023501	14306	22.6626
Vascular dementia (mixed)	class Actinobacteria	rs1376754	G	A	-0.0962186	160755458	0.254158	0.0843795	360421	G	A	0.0509242	2	161611969	6.71382e-06	0.0112503	14306	20.489
Vascular dementia (mixed)	class Actinobacteria	rs1515761	C	T	0.229006	124421463	0.15465	0.160899	360421	C	T	-0.0762317	10	126110032	4.96364e-06	0.0169884	14306	20.1357
Vascular dementia (mixed)	class Actinobacteria	rs182549	T	C	-0.114219	135859184	0.187491	0.0866582	360421	T	C	-0.111489	2	136616754	3.78966e-20	0.012066	14306	85.3763
Vascular dementia (mixed)	class Actinobacteria	rs4945008	G	A	0.0318964	71510202	0.71188	0.0863624	360421	G	A	-0.0540741	11	71221248	5.39237e-06	0.0121393	14306	19.8423
Vascular dementia (mixed)	class Actinobacteria	rs6660520	G	A	0.128956	206830208	0.170742	0.0941405	360421	G	A	-0.0711483	1	207003553	1.10652e-07	0.0134495	14306	27.9845
Vascular dementia (mixed)	class Actinobacteria	rs72767435	T	C	-0.340529	94309566	0.0651974	0.184679	360421	T	C	-0.126352	15	94852795	2.56803e-06	0.0273626	14306	21.3231
Vascular dementia (mixed)	class Actinobacteria	rs7322849	T	C	0.0965479	112205515	0.512117	0.147279	360421	T	C	0.0944467	13	112859829	6.20798e-07	0.0192976	14306	23.9534
Vascular dementia (mixed)	class Actinobacteria	rs80083040	T	G	-0.0489586	64742287	0.81206	0.205908	360421	T	G	0.155784	8	65654844	8.62105e-06	0.0348017	14306	20.0376
Vascular dementia (mixed)	class Actinobacteria	rs857444	C	T	0.0827347	14617360	0.340957	0.0868809	360421	C	T	0.0509553	6	14617591	8.92237e-06	0.011539	14306	19.5003
Vascular dementia (mixed)	class Actinobacteria	rs961091	G	A	-0.0141414	96025406	0.870977	0.087068	360421	G	A	0.0501255	7	95654718	8.67601e-06	0.011255	14306	19.8347
Vascular dementia (mixed)	class Alphaproteobacteria	rs140912403	C	T	-0.06056	92755525	0.736528	0.179994	360421	C	T	-0.160677	9	95517807	6.20369e-07	0.0317708	14306	25.5771
Vascular dementia (mixed)	class Alphaproteobacteria	rs34569731	G	A	-0.0234302	75403218	0.787914	0.0870951	360421	G	A	-0.0705145	2	75630344	7.37921e-06	0.0157564	14306	20.0282
Vascular dementia (mixed)	class Alphaproteobacteria	rs62285697	C	T	0.123931	176690123	0.201962	0.0971263	360421	C	T	0.0805256	3	176407911	9.75933e-06	0.0180912	14306	19.8122
Vascular dementia (mixed)	class Alphaproteobacteria	rs76784716	A	G	0.00238791	168176830	0.985898	0.135104	360421	A	G	0.133271	2	169033340	5.09143e-07	0.0267738	14306	24.7771
Vascular dementia (mixed)	class Alphaproteobacteria	rs7960664	A	G	0.262366	89077458	0.0803101	0.150018	360421	A	G	-0.0969489	12	89471235	8.84301e-06	0.0215149	14306	20.3052
Vascular dementia (mixed)	class Alphaproteobacteria	rs9813022	A	G	0.0201302	13685237	0.817305	0.0871392	360421	A	G	-0.0751277	3	13726736	1.05334e-06	0.0153867	14306	23.8402
Vascular dementia (mixed)	class Bacilli	rs11110282	A	G	0.122301	100191781	0.538256	0.198718	360421	A	G	-0.101189	12	100585559	4.85445e-06	0.0217379	14306	21.6686
Vascular dementia (mixed)	class Bacilli	rs11730038	G	A	-0.134468	97128348	0.1463	0.0925628	360421	G	A	-0.0630747	4	98049499	1.96024e-06	0.0128717	14306	24.0126
Vascular dementia (mixed)	class Bacilli	rs12797734	T	C	-0.0671741	8310803	0.494881	0.098414	360421	T	C	0.0572158	11	8332350	7.21174e-06	0.0126793	14306	20.363
Vascular dementia (mixed)	class Bacilli	rs13068444	A	G	0.00421101	64413187	0.969438	0.109911	360421	A	G	0.0601035	3	64398863	9.53038e-06	0.0136407	14306	19.4145
Vascular dementia (mixed)	class Bacilli	rs1595463	C	A	-0.0396001	230858942	0.641727	0.085109	360421	C	A	0.0476864	2	231723657	7.97389e-06	0.0108547	14306	19.2998
Vascular dementia (mixed)	class Bacilli	rs28564647	T	G	0.284978	98338890	0.0112725	0.112456	360421	T	G	-0.0613034	9	101101172	7.81196e-06	0.0137579	14306	19.8548
Vascular dementia (mixed)	class Bacilli	rs2952251	G	A	-0.0924573	10285654	0.35891	0.100777	360421	G	A	0.0598868	8	10143164	1.07895e-06	0.0123903	14306	23.3614
Vascular dementia (mixed)	class Bacilli	rs34989881	A	G	-0.0982217	51456601	0.626412	0.201777	360421	A	G	0.111056	19	51959855	6.54591e-06	0.0246039	14306	20.374
Vascular dementia (mixed)	class Bacilli	rs35344081	G	A	0.121484	941253	0.202596	0.0953418	360421	G	A	0.0619529	16	991253	1.01499e-06	0.0127066	14306	23.7719
Vascular dementia (mixed)	class Bacilli	rs4028634	C	T	0.0306626	42683631	0.723747	0.0867509	360421	C	T	-0.0520614	17	40835649	2.2076e-06	0.0109842	14306	22.4644
Vascular dementia (mixed)	class Bacilli	rs4459992	T	C	-0.0237101	7429760	0.79258	0.0901657	360421	T	C	0.0535854	4	7431487	4.29833e-06	0.0116362	14306	21.2066
Vascular dementia (mixed)	class Bacilli	rs57872228	C	T	-0.0782741	200449677	0.546563	0.129825	360421	C	T	-0.0714773	1	200418805	9.21977e-07	0.0146647	14306	23.7569
Vascular dementia (mixed)	class Bacilli	rs694949	A	G	0.139076	58445876	0.333386	0.143775	360421	A	G	-0.081146	15	58738075	7.59591e-06	0.0180042	14306	20.3136
Vascular dementia (mixed)	class Bacilli	rs74663707	C	T	0.143939	184653436	0.409888	0.174664	360421	C	T	0.0979154	3	184371224	8.45688e-06	0.0224074	14306	19.095
Vascular dementia (mixed)	class Bacilli	rs7666190	A	C	-0.0407713	150766268	0.756613	0.131549	360421	A	C	0.104044	4	151687420	8.46837e-06	0.0247934	14306	17.6101
Vascular dementia (mixed)	class Bacilli	rs77558518	A	G	0.0768155	174746168	0.590412	0.142716	360421	A	G	-0.107255	5	174173171	1.33773e-06	0.0222879	14306	23.1578
Vascular dementia (mixed)	class Bacilli	rs78938557	T	C	0.0223491	36309977	0.930772	0.25726	360421	T	C	0.108007	7	36349586	1.06891e-06	0.0232858	14306	21.514
Vascular dementia (mixed)	class Bacilli	rs9581006	T	C	0.0555134	24399371	0.804045	0.22374	360421	T	C	-0.225309	13	24973509	1.79457e-06	0.0467697	14306	23.2075
Vascular dementia (mixed)	class Bacteroidia	rs11146701	A	G	0.0169757	38769138	0.847903	0.08851	360421	A	G	0.0473596	10	39062269	7.08223e-06	0.010541	14306	20.1861
Vascular dementia (mixed)	class Bacteroidia	rs17343978	A	C	-0.0719918	27037922	0.49153	0.104658	360421	A	C	-0.0552057	22	27433885	8.3593e-06	0.0120278	14306	21.0666
Vascular dementia (mixed)	class Bacteroidia	rs2032750	C	T	-0.0552147	53603889	0.514235	0.0846518	360421	C	T	0.0508393	2	53831026	1.91509e-06	0.0106807	14306	22.6569
Vascular dementia (mixed)	class Bacteroidia	rs2363574	T	C	-0.0387953	200143435	0.858771	0.218026	360421	T	C	0.222741	1	200112563	9.93482e-06	0.0508055	14306	19.2211
Vascular dementia (mixed)	class Bacteroidia	rs4916508	A	G	0.191977	196209918	0.0241646	0.0851527	360421	A	G	0.0466729	3	195936789	8.4711e-06	0.0105312	14306	19.6415
Vascular dementia (mixed)	class Bacteroidia	rs55773148	G	A	0.142753	69948897	0.436339	0.183395	360421	G	A	-0.121514	13	70523029	3.89583e-07	0.0236759	14306	26.3414
Vascular dementia (mixed)	class Bacteroidia	rs62531359	T	G	0.000450163	70003946	0.996764	0.11099	360421	T	G	0.0655728	8	70916181	9.08657e-06	0.0149891	14306	19.138
Vascular dementia (mixed)	class Bacteroidia	rs62575403	C	T	-0.184196	133628698	0.379985	0.209808	360421	C	T	0.140055	9	136493820	7.06122e-06	0.0311128	14306	20.2637
Vascular dementia (mixed)	class Bacteroidia	rs72706335	T	C	-0.0323008	157525648	0.904471	0.269138	360421	T	C	-0.22241	1	157495438	7.65526e-06	0.0493458	14306	20.3146
Vascular dementia (mixed)	class Bacteroidia	rs73975615	G	A	0.113728	6557880	0.816587	0.490341	360421	G	A	-0.207018	17	6461200	1.21616e-06	0.0442633	14306	21.874
Vascular dementia (mixed)	class Bacteroidia	rs7631304	G	A	-0.0201825	89290377	0.864995	0.118707	360421	G	A	-0.0645771	3	89339527	8.36778e-07	0.0132957	14306	23.5904
Vascular dementia (mixed)	class Bacteroidia	rs79585701	A	C	-0.147721	13252676	0.224433	0.121598	360421	A	C	0.0646823	8	13110185	9.98596e-06	0.0149628	14306	18.6872
Vascular dementia (mixed)	class Bacteroidia	rs929878	T	C	-0.213666	74256742	0.039345	0.103693	360421	T	C	0.0548532	16	74290641	4.7338e-06	0.012153	14306	20.3722
Vascular dementia (mixed)	class Betaproteobacteria	rs11128180	A	G	-0.026739	70543064	0.788949	0.0998928	360421	A	G	0.0592944	3	70592215	3.67147e-06	0.0128769	14306	21.2034
Vascular dementia (mixed)	class Betaproteobacteria	rs1511453	A	G	-0.0742198	23586839	0.67888	0.179278	360421	A	G	0.0923492	4	23588462	4.75762e-06	0.0199158	14306	21.5016
Vascular dementia (mixed)	class Betaproteobacteria	rs1928341	G	A	0.0357938	153267537	0.674871	0.0853307	360421	G	A	-0.0525581	1	153240013	2.0153e-06	0.0110408	14306	22.661
Vascular dementia (mixed)	class Betaproteobacteria	rs2321387	G	A	-0.150784	58115206	0.0763449	0.0850781	360421	G	A	-0.0494596	13	58689340	5.80029e-06	0.0109424	14306	20.4304
Vascular dementia (mixed)	class Betaproteobacteria	rs2613606	T	C	0.100535	111644969	0.238755	0.0853364	360421	T	C	0.0513106	7	111285025	2.19816e-06	0.0109091	14306	22.1226
Vascular dementia (mixed)	class Betaproteobacteria	rs320161	G	A	-0.120472	102136835	0.228361	0.10001	360421	G	A	-0.0572286	9	104899117	7.33247e-06	0.01262	14306	20.564
Vascular dementia (mixed)	class Betaproteobacteria	rs4033856	T	C	0.00923748	45640468	0.950547	0.148945	360421	T	C	-0.0832423	4	45642485	5.17166e-07	0.0167237	14306	24.7756
Vascular dementia (mixed)	class Betaproteobacteria	rs6087811	T	G	-0.0101051	32008327	0.943	0.14133	360421	T	G	-0.0978177	20	30596130	7.44303e-07	0.0198522	14306	24.2783
Vascular dementia (mixed)	class Betaproteobacteria	rs62395635	T	C	-0.314304	174070793	0.0774729	0.178022	360421	T	C	0.109741	5	173497796	2.9409e-06	0.0236	14306	21.6229
Vascular dementia (mixed)	class Betaproteobacteria	rs75242906	C	T	0.0279258	56494209	0.852645	0.150345	360421	C	T	-0.121083	15	56786407	9.27278e-06	0.028075	14306	18.6006
Vascular dementia (mixed)	class Clostridia	rs10774377	G	A	-0.142489	5833353	0.0939161	0.0850631	360421	G	A	-0.052659	12	5942519	3.24399e-06	0.0113858	14306	21.3904
Vascular dementia (mixed)	class Clostridia	rs112334273	G	A	-0.109232	39331325	0.24569	0.0940939	360421	G	A	0.0641008	21	40703251	3.81408e-07	0.0127404	14306	25.314
Vascular dementia (mixed)	class Clostridia	rs13105690	C	T	0.146168	7418457	0.119155	0.0937976	360421	C	T	0.0529097	4	7420184	8.77789e-06	0.011818	14306	20.0439
Vascular dementia (mixed)	class Clostridia	rs13179700	C	T	0.0800037	149698225	0.36939	0.0891291	360421	C	T	-0.0511937	5	149077788	3.37085e-06	0.0109569	14306	21.8302
Vascular dementia (mixed)	class Clostridia	rs1842454	G	A	0.114515	105724661	0.287561	0.107679	360421	G	A	-0.0547202	5	105060362	8.72027e-06	0.0127338	14306	18.4663
Vascular dementia (mixed)	class Clostridia	rs2273429	A	G	0.0111571	52027354	0.9352	0.137227	360421	A	G	-0.0724037	14	52494072	4.52137e-06	0.0153105	14306	22.3637
Vascular dementia (mixed)	class Clostridia	rs6797343	T	G	0.00676506	89219564	0.949742	0.107329	360421	T	G	-0.0592279	3	89268714	9.35643e-06	0.0134556	14306	19.3752
Vascular dementia (mixed)	class Clostridia	rs6814436	C	T	0.0145994	160586149	0.903115	0.119935	360421	C	T	-0.0739995	4	161507301	9.65095e-07	0.0150815	14306	24.0751
Vascular dementia (mixed)	class Clostridia	rs6815608	C	T	-0.108803	151210592	0.357552	0.118259	360421	C	T	-0.103803	4	152131744	4.01856e-07	0.0210883	14306	24.2291
Vascular dementia (mixed)	class Clostridia	rs72738886	T	C	0.0705199	35770448	0.652381	0.156551	360421	T	C	0.0866169	5	35770550	8.24233e-06	0.0190393	14306	20.6968
Vascular dementia (mixed)	class Clostridia	rs992074	T	C	-0.245007	17195484	0.390671	0.285422	360421	T	C	-0.255639	21	18567802	8.77506e-07	0.0508787	14306	25.2454
Vascular dementia (mixed)	class Coriobacteriia	rs11073596	G	T	-0.187953	85890348	0.0316767	0.0874825	360421	G	T	-0.0510212	15	86433579	8.14442e-06	0.0114339	14306	19.9119
Vascular dementia (mixed)	class Coriobacteriia	rs11250875	T	C	0.0925786	1880537	0.364669	0.102127	360421	T	C	0.06075	10	1922731	4.82848e-06	0.0130939	14306	21.5256
Vascular dementia (mixed)	class Coriobacteriia	rs11656361	A	C	-0.174971	8218014	0.110085	0.109507	360421	A	C	0.0773006	17	8121332	8.0201e-06	0.017553	14306	19.3938
Vascular dementia (mixed)	class Coriobacteriia	rs12974142	G	A	0.0276147	52391913	0.86737	0.165358	360421	G	A	0.0789796	19	52895166	8.51236e-06	0.0177205	14306	19.8645
Vascular dementia (mixed)	class Coriobacteriia	rs13307134	T	C	0.02059	105444233	0.855803	0.113306	360421	T	C	-0.0565686	7	105084680	7.79938e-06	0.0126265	14306	20.0717
Vascular dementia (mixed)	class Coriobacteriia	rs1397793	A	G	-0.0124358	91175634	0.892606	0.0921124	360421	A	G	0.0498855	5	90471451	9.77372e-06	0.0112446	14306	19.6816
Vascular dementia (mixed)	class Coriobacteriia	rs1816223	G	A	0.11758	11341087	0.267131	0.105957	360421	G	A	0.0586265	12	11494021	4.84117e-06	0.0129006	14306	20.6523
Vascular dementia (mixed)	class Coriobacteriia	rs240104	T	C	-0.0166834	176602295	0.858531	0.0935986	360421	T	C	-0.0603429	1	176571431	1.51604e-06	0.0126849	14306	22.6297
Vascular dementia (mixed)	class Coriobacteriia	rs2442778	A	G	0.168687	11612938	0.365088	0.186248	360421	A	G	0.116408	3	11654412	9.02693e-06	0.0258545	14306	20.2718
Vascular dementia (mixed)	class Coriobacteriia	rs3025411	A	G	0.00901597	133647784	0.946727	0.134935	360421	A	G	0.0926543	9	136512906	8.26913e-06	0.0209468	14306	19.5657
Vascular dementia (mixed)	class Coriobacteriia	rs34739816	G	T	0.111481	39220432	0.533794	0.179165	360421	G	T	0.0965017	17	37376685	3.88356e-06	0.0207666	14306	21.5943
Vascular dementia (mixed)	class Coriobacteriia	rs67561917	A	G	-0.00647434	63440724	0.953213	0.110348	360421	A	G	-0.0714367	20	62072077	5.39126e-06	0.0154113	14306	21.4864
Vascular dementia (mixed)	class Coriobacteriia	rs719099	A	G	-0.160881	64039457	0.257877	0.142194	360421	A	G	0.0778402	10	65799217	5.43313e-07	0.0155815	14306	24.9568
Vascular dementia (mixed)	class Coriobacteriia	rs8010111	A	G	0.182121	39191305	0.235705	0.153586	360421	A	G	0.103377	14	39660509	6.8962e-06	0.0229286	14306	20.3279
Vascular dementia (mixed)	class Deltaproteobacteria	rs1035691	G	A	0.0592831	10637188	0.490986	0.0860744	360421	G	A	0.055176	11	10658735	9.65162e-06	0.0121602	14306	20.5882
Vascular dementia (mixed)	class Deltaproteobacteria	rs11599763	C	T	-0.133606	11813600	0.122118	0.0864237	360421	C	T	0.0544219	10	11855599	3.94121e-06	0.0117397	14306	21.4899
Vascular dementia (mixed)	class Deltaproteobacteria	rs17084793	G	A	-0.048386	71645678	0.687445	0.120266	360421	G	A	-0.0710762	18	69312914	5.6863e-06	0.015953	14306	19.8501
Vascular dementia (mixed)	class Deltaproteobacteria	rs17791387	A	G	-0.245922	79219511	0.0870362	0.14371	360421	A	G	-0.0735881	9	81834426	1.60221e-06	0.0154246	14306	22.7608
Vascular dementia (mixed)	class Deltaproteobacteria	rs2692012	G	A	-0.0341508	204022477	0.853248	0.184624	360421	G	A	-0.110335	1	203991605	3.14188e-06	0.0253336	14306	18.9685
Vascular dementia (mixed)	class Deltaproteobacteria	rs2838334	G	A	0.0735061	43645080	0.406401	0.0885356	360421	G	A	0.0561722	21	45064961	5.44553e-06	0.0124124	14306	20.4801
Vascular dementia (mixed)	class Deltaproteobacteria	rs3935584	C	T	-0.0545418	233064573	0.517205	0.0842137	360421	C	T	-0.0523484	2	233929283	7.50119e-06	0.011566	14306	20.4852
Vascular dementia (mixed)	class Deltaproteobacteria	rs4506934	C	T	-0.0723169	2953368	0.578727	0.130244	360421	C	T	-0.0936514	17	2856662	3.58889e-06	0.02012	14306	21.6657
Vascular dementia (mixed)	class Deltaproteobacteria	rs55744759	A	G	0.000391915	56955112	0.997634	0.132152	360421	A	G	-0.0779693	8	57867671	7.31375e-06	0.0170738	14306	20.8539
Vascular dementia (mixed)	class Deltaproteobacteria	rs6058181	C	T	0.0521598	35106998	0.642941	0.112513	360421	C	T	0.0825716	20	33694801	3.39555e-07	0.0165958	14306	24.7551
Vascular dementia (mixed)	class Deltaproteobacteria	rs62020470	A	G	0.166549	95617836	0.130403	0.110114	360421	A	G	-0.0585411	15	96161065	4.85087e-06	0.0129358	14306	20.4802
Vascular dementia (mixed)	class Deltaproteobacteria	rs9928243	C	A	0.0484498	71507738	0.566421	0.0845058	360421	C	A	-0.0538457	16	71541641	5.02077e-06	0.0117718	14306	20.9226
Vascular dementia (mixed)	class Erysipelotrichia	rs1074800	G	A	0.0769835	3002432	0.368961	0.0856875	360421	G	A	-0.0492438	5	3002546	6.14582e-06	0.010887	14306	20.4591
Vascular dementia (mixed)	class Erysipelotrichia	rs10781552	C	T	0.00150637	132083729	0.987106	0.0932075	360421	C	T	-0.0552212	10	133897233	2.33115e-06	0.0116074	14306	22.633
Vascular dementia (mixed)	class Erysipelotrichia	rs17530232	A	G	-0.0111883	39811320	0.951723	0.184799	360421	A	G	0.10305	13	40385457	2.79126e-06	0.0224648	14306	21.0422
Vascular dementia (mixed)	class Erysipelotrichia	rs1884466	C	T	0.00107135	63673525	0.989862	0.0843188	360421	C	T	-0.0475363	1	64139196	9.52708e-06	0.0106939	14306	19.7596
Vascular dementia (mixed)	class Erysipelotrichia	rs2300774	A	G	-0.263945	196066841	0.00107686	0.0807262	360421	A	G	-0.0524152	3	195793712	8.95468e-07	0.0106784	14306	24.0936
Vascular dementia (mixed)	class Erysipelotrichia	rs290833	T	G	0.0279776	96991871	0.740335	0.0844195	360421	T	G	-0.0497374	1	97457427	8.02897e-06	0.0111376	14306	19.9427
Vascular dementia (mixed)	class Erysipelotrichia	rs35161940	T	C	0.0255626	72331083	0.851783	0.136812	360421	T	C	-0.0806041	17	70327224	1.8451e-06	0.0167641	14306	23.1182
Vascular dementia (mixed)	class Erysipelotrichia	rs4078432	T	C	0.00228568	48528003	0.983751	0.112224	360421	T	C	0.0608929	14	48997206	4.23107e-06	0.0133764	14306	20.7231
Vascular dementia (mixed)	class Erysipelotrichia	rs56970041	T	G	-0.119111	79891267	0.500777	0.176915	360421	T	G	0.0724145	14	80357610	5.40344e-06	0.0164471	14306	19.3853
Vascular dementia (mixed)	class Erysipelotrichia	rs62504403	C	T	-0.0624456	38946033	0.552831	0.105212	360421	C	T	0.0681159	8	38803551	1.12264e-07	0.0127883	14306	28.3708
Vascular dementia (mixed)	class Erysipelotrichia	rs7234058	T	C	0.231374	5830508	0.111115	0.145226	360421	T	C	-0.0945759	18	5830507	9.12347e-07	0.0194091	14306	23.7438
Vascular dementia (mixed)	class Erysipelotrichia	rs7826267	G	T	0.300841	3097430	0.0739742	0.168371	360421	G	T	0.0839071	8	2954952	9.28453e-06	0.0199131	14306	17.755
Vascular dementia (mixed)	class Erysipelotrichia	rs8003149	C	T	0.0448123	55689786	0.616537	0.089488	360421	C	T	0.0538798	14	56156504	4.08479e-06	0.0116888	14306	21.2477
Vascular dementia (mixed)	class Gammaproteobacteria	rs11181912	G	A	0.0994587	43179149	0.268327	0.0898515	360421	G	A	-0.0579153	12	43572952	9.94764e-07	0.0118796	14306	23.7675
Vascular dementia (mixed)	class Gammaproteobacteria	rs12404135	A	G	-0.104143	186533562	0.515916	0.160306	360421	A	G	-0.0788843	1	186502694	8.89488e-06	0.0172415	14306	20.933
Vascular dementia (mixed)	class Gammaproteobacteria	rs6706173	A	C	-0.209855	167130482	0.0817354	0.120558	360421	A	C	0.074251	2	167986992	1.99494e-07	0.0146392	14306	25.7259
Vascular dementia (mixed)	class Gammaproteobacteria	rs75101789	C	T	0.105944	18574411	0.47358	0.147828	360421	C	T	0.0729012	3	18615903	8.7878e-06	0.0163003	14306	20.0022
Vascular dementia (mixed)	class Gammaproteobacteria	rs79795896	A	G	0.101605	50658878	0.609568	0.198957	360421	A	G	-0.15921	18	48185248	7.9241e-06	0.0351373	14306	20.5307
Vascular dementia (mixed)	class Gammaproteobacteria	rs9494710	C	T	-0.136194	137291417	0.128673	0.0896395	360421	C	T	-0.0549673	6	137612554	4.54611e-06	0.0120924	14306	20.6625
Vascular dementia (mixed)	class Lentisphaeria	rs1002941	A	G	0.248184	100702485	0.0110403	0.0976555	360421	A	G	-0.105025	15	101242690	8.14836e-06	0.0233484	14306	20.2335
Vascular dementia (mixed)	class Lentisphaeria	rs11770843	C	T	-0.22849	147098287	0.0109292	0.0897817	360421	C	T	0.109431	7	146795379	1.9073e-06	0.0234879	14306	21.7066
Vascular dementia (mixed)	class Lentisphaeria	rs17114848	G	A	-0.00739369	24917388	0.958617	0.14249	360421	G	A	0.152377	15	25162535	4.05864e-06	0.0324332	14306	22.0729
Vascular dementia (mixed)	class Lentisphaeria	rs2031282	A	G	-0.0693183	20113040	0.533384	0.111292	360421	A	G	0.122368	13	20687179	4.38258e-06	0.0270329	14306	20.4904
Vascular dementia (mixed)	class Lentisphaeria	rs2825714	A	G	0.057904	19651652	0.603205	0.111397	360421	A	G	-0.13741	21	21023966	1.72211e-06	0.0289246	14306	22.5685
Vascular dementia (mixed)	class Lentisphaeria	rs62570196	C	T	-0.267308	108323890	0.207199	0.21193	360421	C	T	-0.21635	9	111086170	1.07924e-06	0.0439866	14306	24.1921
Vascular dementia (mixed)	class Lentisphaeria	rs72640280	A	G	-0.108456	11883735	0.551399	0.182075	360421	A	G	0.220207	1	11943792	5.18036e-06	0.0486196	14306	20.5135
Vascular dementia (mixed)	class Lentisphaeria	rs77599476	A	G	-0.347263	62762910	0.0636884	0.187269	360421	A	G	0.230292	20	61394262	1.86132e-06	0.0480168	14306	23.0023
Vascular dementia (mixed)	class Melainabacteria	rs10148250	A	G	-0.113878	106605442	0.202904	0.0894338	360421	A	G	-0.0861928	14	107061448	8.67142e-06	0.0193381	14306	19.8662
Vascular dementia (mixed)	class Melainabacteria	rs10738747	A	G	0.155513	26184580	0.067585	0.0850836	360421	A	G	-0.0814624	9	26184578	9.95795e-06	0.0184409	14306	19.5142
Vascular dementia (mixed)	class Melainabacteria	rs11150282	T	C	-0.177248	80459808	0.0446016	0.0882536	360421	T	C	0.0989487	16	80493705	6.02893e-07	0.0196972	14306	25.2355
Vascular dementia (mixed)	class Melainabacteria	rs113884518	T	C	0.0590786	24648999	0.827843	0.271664	360421	T	C	-0.205352	9	24648997	8.05675e-06	0.0454982	14306	20.3709
Vascular dementia (mixed)	class Melainabacteria	rs28678345	T	C	0.260924	55828967	0.180171	0.194686	360421	T	C	0.214848	17	53906328	6.69083e-06	0.0470878	14306	20.8183
Vascular dementia (mixed)	class Melainabacteria	rs367480	A	G	-0.0976298	2916401	0.269437	0.0884039	360421	A	G	0.083758	11	2937631	8.19917e-06	0.0185796	14306	20.3226
Vascular dementia (mixed)	class Melainabacteria	rs4129395	G	A	0.0122804	113213109	0.884325	0.0844078	360421	G	A	0.0896187	9	115975389	1.48057e-06	0.0185106	14306	23.4399
Vascular dementia (mixed)	class Melainabacteria	rs789069	A	C	0.00418144	1008277	0.972657	0.121993	360421	A	C	-0.103539	18	1008278	6.84636e-06	0.0234287	14306	19.5304
Vascular dementia (mixed)	class Melainabacteria	rs79790072	T	C	0.113137	100207478	0.642404	0.243651	360421	T	C	0.226722	15	100747683	3.29011e-06	0.0487841	14306	21.5989
Vascular dementia (mixed)	class Melainabacteria	rs9864379	T	C	-0.0738963	14265449	0.534702	0.119026	360421	T	C	-0.159735	3	14306949	5.36056e-08	0.0292553	14306	29.812
Vascular dementia (mixed)	class Methanobacteria	rs10202904	G	T	0.0280178	124682691	0.744665	0.0860284	360421	G	T	0.121754	2	125440268	3.01432e-07	0.0235357	14306	26.7616
Vascular dementia (mixed)	class Methanobacteria	rs10424197	A	G	-0.139607	45936063	0.149404	0.0968389	360421	A	G	0.111274	19	46439321	9.27897e-06	0.0247517	14306	20.2105
Vascular dementia (mixed)	class Methanobacteria	rs4257531	G	A	0.0322402	2044483	0.817689	0.139859	360421	G	A	0.164498	3	2086167	7.44338e-06	0.0364959	14306	20.3158
Vascular dementia (mixed)	class Methanobacteria	rs6508769	C	T	0.0649368	28336853	0.583283	0.118369	360421	C	T	-0.153519	19	28827760	8.22527e-06	0.0344519	14306	19.8563
Vascular dementia (mixed)	class Methanobacteria	rs6776814	T	C	0.412467	15011576	0.15811	0.292228	360421	T	C	-0.199566	3	15053083	1.63061e-06	0.0411825	14306	23.4827
Vascular dementia (mixed)	class Methanobacteria	rs73068003	G	T	0.00706894	10734305	0.960621	0.14317	360421	G	T	-0.15814	7	10773932	8.44578e-06	0.0351803	14306	20.2062
Vascular dementia (mixed)	class Methanobacteria	rs73457410	A	G	0.108542	41382045	0.524068	0.170372	360421	A	G	0.21534	13	41956181	1.40854e-06	0.0436695	14306	24.316
Vascular dementia (mixed)	class Methanobacteria	rs75208022	C	T	-0.0164124	21185927	0.909161	0.143847	360421	C	T	-0.227245	12	21338861	5.92107e-06	0.048763	14306	21.7174
Vascular dementia (mixed)	class Methanobacteria	rs894996	C	A	-0.0113433	103497150	0.944591	0.16321	360421	C	A	0.216999	4	104418307	1.87556e-06	0.0449076	14306	23.3494
Vascular dementia (mixed)	class Mollicutes	rs10108398	G	A	0.110792	58528265	0.237292	0.0937504	360421	G	A	0.0769142	8	59440824	1.09001e-06	0.0153953	14306	24.9595
Vascular dementia (mixed)	class Mollicutes	rs11890098	A	G	-0.163676	156676037	0.0824803	0.0942575	360421	A	G	0.074438	2	157532549	9.56577e-07	0.0153389	14306	23.5505
Vascular dementia (mixed)	class Mollicutes	rs12566890	T	G	0.261375	61385192	0.0360255	0.124663	360421	T	G	-0.101147	1	61850864	3.65098e-06	0.0230978	14306	19.1763
Vascular dementia (mixed)	class Mollicutes	rs17214486	C	A	0.0436305	96693337	0.630033	0.0905795	360421	C	A	0.06099	14	97159674	6.60861e-06	0.0135623	14306	20.2232
Vascular dementia (mixed)	class Mollicutes	rs2464826	A	C	-0.156211	79860934	0.243314	0.133887	360421	A	C	0.0944239	7	79490250	8.39499e-06	0.0211806	14306	19.8741
Vascular dementia (mixed)	class Mollicutes	rs28537087	G	A	0.0583448	94766447	0.553028	0.0983511	360421	G	A	0.0820873	15	95309676	8.07402e-06	0.0188312	14306	19.0019
Vascular dementia (mixed)	class Mollicutes	rs3768491	G	A	0.0167881	109423364	0.856255	0.0926784	360421	G	A	0.0681052	1	109965986	4.2335e-06	0.0149061	14306	20.8753
Vascular dementia (mixed)	class Mollicutes	rs4885016	C	T	-0.0815626	72596351	0.50976	0.123728	360421	C	T	0.0819606	13	73170489	7.26993e-06	0.0181628	14306	20.3631
Vascular dementia (mixed)	class Mollicutes	rs6043847	T	C	-0.217586	16278879	0.228548	0.180703	360421	T	C	-0.114937	20	16259524	4.55481e-06	0.0248606	14306	21.3745
Vascular dementia (mixed)	class Mollicutes	rs72901605	T	C	-0.0998922	47082326	0.445309	0.130876	360421	T	C	-0.0841852	11	47103877	3.25792e-06	0.0178119	14306	22.3383
Vascular dementia (mixed)	class Mollicutes	rs74603314	T	C	0.25205	46050515	0.247048	0.217744	360421	T	C	0.221639	14	46519718	1.5569e-06	0.0462918	14306	22.9237
Vascular dementia (mixed)	class Mollicutes	rs78169027	A	G	0.0367699	108568360	0.835369	0.17693	360421	A	G	-0.108283	11	108439087	5.87611e-06	0.0237289	14306	20.8241
Vascular dementia (mixed)	class Negativicutes	rs1135612	G	A	-0.016581	75980359	0.87242	0.103254	360421	G	A	0.0529785	7	75609677	9.26296e-06	0.0119177	14306	19.7613
Vascular dementia (mixed)	class Negativicutes	rs13086907	G	A	-0.10536	142416275	0.302427	0.102168	360421	G	A	0.0625312	3	142135117	1.95488e-06	0.0131735	14306	22.5316
Vascular dementia (mixed)	class Negativicutes	rs1643968	T	C	0.046547	165839623	0.596637	0.0879501	360421	T	C	-0.0565284	5	165266628	4.14601e-07	0.0112298	14306	25.339
Vascular dementia (mixed)	class Negativicutes	rs1649999	A	G	-0.241483	78326315	0.0938988	0.144153	360421	A	G	0.0748989	10	80086072	7.58124e-06	0.0166458	14306	20.2461
Vascular dementia (mixed)	class Negativicutes	rs2834062	A	G	-0.0611593	33005177	0.507557	0.0922955	360421	A	G	0.0489057	21	34377485	8.43918e-06	0.0108842	14306	20.1895
Vascular dementia (mixed)	class Negativicutes	rs4463806	C	T	-0.180025	113838234	0.0923698	0.106965	360421	C	T	0.0543966	10	115597993	7.80657e-06	0.0129365	14306	17.6811
Vascular dementia (mixed)	class Negativicutes	rs4722181	T	G	-0.0449335	22777952	0.592322	0.0839136	360421	T	G	0.0501306	7	22817571	2.00111e-06	0.0105798	14306	22.4518
Vascular dementia (mixed)	class Negativicutes	rs60274479	T	C	0.137603	21238604	0.194395	0.106037	360421	T	C	-0.0659623	16	21249925	1.1623e-06	0.0134137	14306	24.1821
Vascular dementia (mixed)	class Negativicutes	rs61249479	A	C	0.015878	122150629	0.891236	0.116117	360421	A	C	0.0777075	9	124912908	2.95474e-06	0.0168628	14306	21.2357
Vascular dementia (mixed)	class Negativicutes	rs71405394	G	A	0.175091	100704883	0.29284	0.16645	360421	G	A	-0.114178	15	101245088	2.16631e-06	0.02405	14306	22.539
Vascular dementia (mixed)	class Negativicutes	rs73232831	G	A	0.207617	17411803	0.350078	0.222183	360421	G	A	-0.151829	4	17413426	1.87452e-06	0.0314932	14306	23.2421
Vascular dementia (mixed)	class Negativicutes	rs9423647	G	A	0.0266126	5537855	0.754053	0.0849428	360421	G	A	0.047817	10	5579818	6.06108e-06	0.0105282	14306	20.628
Vascular dementia (mixed)	class Verrucomicrobiae	rs111862613	T	C	0.0680658	129825125	0.547859	0.11326	360421	T	C	0.090699	12	130309670	3.73844e-06	0.0196746	14306	21.2517
Vascular dementia (mixed)	class Verrucomicrobiae	rs117107102	A	G	-0.187631	51947265	0.344376	0.198435	360421	A	G	0.204683	18	49473635	2.91823e-06	0.0431572	14306	22.4935
Vascular dementia (mixed)	class Verrucomicrobiae	rs11729256	T	C	0.126843	94106121	0.258395	0.112232	360421	T	C	0.0749798	4	95027272	6.73085e-07	0.0150177	14306	24.9277
Vascular dementia (mixed)	class Verrucomicrobiae	rs12908520	G	A	0.143762	97027427	0.0923996	0.0854263	360421	G	A	0.0618926	15	97570657	2.17165e-06	0.0130946	14306	22.3405
Vascular dementia (mixed)	class Verrucomicrobiae	rs2602429	T	C	0.0230797	81029544	0.810184	0.0960896	360421	T	C	-0.0746844	16	81063149	2.58297e-06	0.0156194	14306	22.8629
Vascular dementia (mixed)	class Verrucomicrobiae	rs4242783	A	G	0.105362	5022135	0.262323	0.0939962	360421	A	G	-0.0689292	10	5064327	2.63615e-06	0.0147693	14306	21.7814
Vascular dementia (mixed)	class Verrucomicrobiae	rs4936098	G	A	0.00171223	130410772	0.984505	0.0881599	360421	G	A	-0.0648843	11	130280667	1.1222e-06	0.0135928	14306	22.7856
Vascular dementia (mixed)	class Verrucomicrobiae	rs61779207	G	A	-0.00980816	40608800	0.923309	0.101885	360421	G	A	-0.0758309	1	41074472	6.7228e-06	0.0167762	14306	20.4317
Vascular dementia (mixed)	class Verrucomicrobiae	rs74542928	T	C	0.225555	99623031	0.244005	0.193604	360421	T	C	0.112164	4	100544188	1.63222e-06	0.0236422	14306	22.5077
Vascular dementia (mixed)	class Verrucomicrobiae	rs9349825	A	G	-0.0410796	56476683	0.701312	0.107103	360421	A	G	-0.0704036	6	56341481	2.53688e-06	0.0147128	14306	22.8981
Vascular dementia (mixed)	class Verrucomicrobiae	rs941682	G	A	-0.0582636	33280034	0.538333	0.094686	360421	G	A	-0.0631436	20	31867840	9.60993e-06	0.0143767	14306	19.2904
Vascular dementia (mixed)	family Acidaminococcaceae	rs262812	T	C	0.0730582	158226967	0.422419	0.0910686	360421	T	C	-0.065675	6	158647999	3.24908e-06	0.0142257	14306	21.3134
Vascular dementia (mixed)	family Acidaminococcaceae	rs2933324	G	A	-0.0839586	104355372	0.404092	0.100629	360421	G	A	0.0662557	9	107117653	2.23676e-06	0.0140257	14306	22.315
Vascular dementia (mixed)	family Acidaminococcaceae	rs45497800	T	C	-0.170232	63360481	0.160453	0.121287	360421	T	C	-0.117863	20	61991833	5.86422e-06	0.0257351	14306	20.9751
Vascular dementia (mixed)	family Acidaminococcaceae	rs6589457	G	A	0.153179	114830566	0.421897	0.190727	360421	G	A	-0.165911	11	114701288	2.3151e-06	0.0349516	14306	22.5329
Vascular dementia (mixed)	family Acidaminococcaceae	rs6923842	T	C	-0.0456588	5722948	0.730814	0.132713	360421	T	C	-0.0796106	6	5723181	2.21304e-06	0.0169192	14306	22.1402
Vascular dementia (mixed)	family Acidaminococcaceae	rs74540770	G	A	-0.217592	186835600	0.163133	0.156023	360421	G	A	-0.108969	3	186553389	7.0881e-06	0.0243533	14306	20.0212
Vascular dementia (mixed)	family Acidaminococcaceae	rs78702810	T	C	-0.0968572	18421039	0.485268	0.138793	360421	T	C	-0.143755	3	18462531	9.16474e-06	0.0323244	14306	19.7781
Vascular dementia (mixed)	family Actinomycetaceae	rs2889192	T	G	0.0246511	73779652	0.835172	0.118474	360421	T	G	-0.0887537	9	76394568	3.64418e-06	0.0195009	14306	20.714
Vascular dementia (mixed)	family Actinomycetaceae	rs34583783	G	T	0.0351672	66497478	0.84183	0.17623	360421	G	T	0.123756	6	67207371	5.47974e-06	0.026427	14306	21.9299
Vascular dementia (mixed)	family Actinomycetaceae	rs35011108	A	G	-0.135445	132686341	0.414235	0.165892	360421	A	G	0.241826	6	133007480	1.82671e-06	0.0503796	14306	23.0407
Vascular dementia (mixed)	family Actinomycetaceae	rs4073240	G	A	-0.114475	168824686	0.187109	0.0867771	360421	G	A	0.0747546	6	169224781	6.05327e-06	0.0164684	14306	20.605
Vascular dementia (mixed)	family Alcaligenaceae	rs112135816	T	G	-0.315807	79870412	0.0702603	0.174457	360421	T	G	-0.0775052	9	82485327	5.27667e-06	0.0171554	14306	20.4108
Vascular dementia (mixed)	family Alcaligenaceae	rs1153990	A	G	0.225951	104897760	0.0126462	0.0906131	360421	A	G	-0.058727	5	104233461	5.96788e-06	0.0128306	14306	20.9499
Vascular dementia (mixed)	family Alcaligenaceae	rs147968	C	T	0.0202392	85912233	0.809544	0.0839748	360421	C	T	0.0489475	16	85945839	9.12704e-06	0.0110321	14306	19.6854
Vascular dementia (mixed)	family Alcaligenaceae	rs28480294	C	T	-0.188289	71230170	0.0326994	0.0881606	360421	C	T	0.0516967	15	71522509	6.60602e-06	0.0115503	14306	20.0327
Vascular dementia (mixed)	family Alcaligenaceae	rs4033856	T	C	0.00923748	45640468	0.950547	0.148945	360421	T	C	-0.081834	4	45642485	1.02903e-06	0.0168931	14306	23.4665
Vascular dementia (mixed)	family Alcaligenaceae	rs62191117	A	G	0.085043	238979079	0.418566	0.105133	360421	A	G	0.0684302	2	239900775	2.75943e-07	0.0133636	14306	26.221
Vascular dementia (mixed)	family Alcaligenaceae	rs62395635	T	C	-0.314304	174070793	0.0774729	0.178022	360421	T	C	0.110583	5	173497796	3.34696e-06	0.0238514	14306	21.4956
Vascular dementia (mixed)	family Alcaligenaceae	rs6969323	A	C	-0.0908897	104574040	0.369523	0.101285	360421	A	C	-0.0593564	7	104214487	3.8858e-06	0.0129137	14306	21.1268
Vascular dementia (mixed)	family Alcaligenaceae	rs74776516	T	G	0.240149	20741821	0.152709	0.167933	360421	T	G	-0.0944052	11	20763367	6.85046e-06	0.0213287	14306	19.5913
Vascular dementia (mixed)	family Alcaligenaceae	rs7638039	T	C	-0.132701	70539788	0.175888	0.098041	360421	T	C	0.0603335	3	70588939	2.70477e-06	0.0127779	14306	22.2945
Vascular dementia (mixed)	family Alcaligenaceae	rs9537886	A	C	-0.145994	57971112	0.0855756	0.0849193	360421	A	C	-0.0570888	13	58545246	2.35109e-07	0.0110683	14306	26.6036
Vascular dementia (mixed)	family Bacteroidaceae	rs11585893	A	G	-0.114543	10584294	0.243648	0.098243	360421	A	G	-0.0740746	1	10644351	1.79511e-06	0.0147633	14306	25.1751
Vascular dementia (mixed)	family Bacteroidaceae	rs13207588	A	G	-0.0556996	41551692	0.602001	0.106801	360421	A	G	-0.059205	6	41519430	7.48497e-06	0.0131195	14306	20.3649
Vascular dementia (mixed)	family Bacteroidaceae	rs1340391	T	C	-0.0776964	102495433	0.529633	0.123609	360421	T	C	-0.0592004	1	102960989	6.73008e-06	0.0132244	14306	20.04
Vascular dementia (mixed)	family Bacteroidaceae	rs17619981	T	G	-0.0213823	24159448	0.860783	0.121921	360421	T	G	0.0880978	19	24342250	2.68683e-06	0.0187002	14306	22.1941
Vascular dementia (mixed)	family Bacteroidaceae	rs2023437	T	C	-0.128086	21577814	0.320335	0.128889	360421	T	C	-0.0782325	14	22045949	5.01822e-06	0.0167634	14306	21.7796
Vascular dementia (mixed)	family Bacteroidaceae	rs66710942	T	C	0.022169	77166176	0.791943	0.0840409	360421	T	C	-0.0488038	3	77215327	5.8626e-06	0.0107412	14306	20.6444
Vascular dementia (mixed)	family Bacteroidaceae	rs6795673	C	T	0.0481543	10551540	0.568001	0.0843337	360421	C	T	0.0538565	3	10593224	3.37909e-07	0.0105251	14306	26.1833
Vascular dementia (mixed)	family Bacteroidaceae	rs9507307	C	T	0.00917487	24336338	0.925132	0.0976343	360421	C	T	0.0604456	13	24910476	2.12711e-06	0.0129128	14306	21.9123
Vascular dementia (mixed)	family Bacteroidales S24 7group	rs10872669	G	A	-0.0766456	151194037	0.599083	0.145792	360421	G	A	0.123071	6	151515172	9.49008e-06	0.0275665	14306	19.9319
Vascular dementia (mixed)	family Bacteroidales S24 7group	rs12748533	G	T	0.041805	242603950	0.651771	0.0926316	360421	G	T	-0.0821108	1	242767252	2.59018e-06	0.0172701	14306	22.6053
Vascular dementia (mixed)	family Bacteroidales S24 7group	rs17043785	T	C	0.0739426	52912224	0.619915	0.149086	360421	T	C	-0.176187	2	53139362	5.11835e-07	0.0347133	14306	25.7606
Vascular dementia (mixed)	family Bacteroidales S24 7group	rs1850003	A	G	0.16668	47048773	0.0944909	0.0996788	360421	A	G	0.084048	15	47340971	2.4053e-06	0.0177806	14306	22.3441
Vascular dementia (mixed)	family Bacteroidales S24 7group	rs61508842	T	C	-0.24089	158935756	0.105226	0.148695	360421	T	C	0.122574	3	158653545	7.82781e-06	0.0272389	14306	20.2497
Vascular dementia (mixed)	family Bacteroidales S24 7group	rs738193	T	C	0.0287476	25547355	0.744303	0.0881394	360421	T	C	0.0847328	22	25943322	3.82164e-07	0.0165856	14306	26.1
Vascular dementia (mixed)	family Bacteroidales S24 7group	rs78609301	A	G	-0.0248152	62526842	0.787372	0.0920019	360421	A	G	-0.0867065	6	63236747	7.093e-06	0.0195709	14306	19.6283
Vascular dementia (mixed)	family Bacteroidales S24 7group	rs941000	T	C	0.0831279	91085352	0.341533	0.0873981	360421	T	C	-0.0850266	7	90714667	3.15559e-07	0.0163382	14306	27.0833
Vascular dementia (mixed)	family Bifidobacteriaceae	rs10831953	G	A	-0.0565901	13076504	0.534995	0.0912157	360421	G	A	0.0537537	11	13098051	9.94741e-06	0.0123746	14306	18.8692
Vascular dementia (mixed)	family Bifidobacteriaceae	rs12446429	T	C	0.1476	848055	0.176738	0.109263	360421	T	C	0.0810099	16	898055	8.52884e-06	0.019073	14306	18.0401
Vascular dementia (mixed)	family Bifidobacteriaceae	rs13020688	G	A	0.0453262	192013806	0.619229	0.0912099	360421	G	A	0.0584045	2	192878532	1.57373e-06	0.0122081	14306	22.8874
Vascular dementia (mixed)	family Bifidobacteriaceae	rs182549	T	C	-0.114219	135859184	0.187491	0.0866582	360421	T	C	-0.11707	2	136616754	5.94155e-20	0.0126703	14306	85.3724
Vascular dementia (mixed)	family Bifidobacteriaceae	rs4957061	T	C	0.0128189	520981	0.880913	0.0855665	360421	T	C	0.0569873	5	521096	1.1517e-06	0.0116907	14306	23.7616
Vascular dementia (mixed)	family Bifidobacteriaceae	rs540489	T	G	0.0367901	74901626	0.739859	0.110801	360421	T	G	-0.0632518	17	72897722	5.36809e-06	0.013817	14306	20.9565
Vascular dementia (mixed)	family Bifidobacteriaceae	rs55888705	A	G	0.0723677	1516099	0.437788	0.0932652	360421	A	G	0.053673	4	1517826	8.66204e-06	0.0120586	14306	19.8115
Vascular dementia (mixed)	family Bifidobacteriaceae	rs6899771	A	G	-0.16067	96958344	0.250985	0.139961	360421	A	G	-0.0914312	6	97406220	7.27998e-06	0.0202604	14306	20.3654
Vascular dementia (mixed)	family Bifidobacteriaceae	rs7174549	T	C	-0.0992386	91920073	0.25649	0.0874559	360421	T	C	-0.0551726	15	92463303	6.86784e-06	0.0124655	14306	19.5897
Vascular dementia (mixed)	family Bifidobacteriaceae	rs7322849	T	C	0.0965479	112205515	0.512117	0.147279	360421	T	C	0.110676	13	112859829	1.74032e-08	0.0200996	14306	30.3202
Vascular dementia (mixed)	family Bifidobacteriaceae	rs857444	C	T	0.0827347	14617360	0.340957	0.0868809	360421	C	T	0.0553965	6	14617591	3.8249e-06	0.0120669	14306	21.0753
Vascular dementia (mixed)	family Clostridiaceae1	rs10875374	T	C	0.0456907	101339253	0.587292	0.0841816	360421	T	C	0.0536759	1	101804809	8.09823e-06	0.0119436	14306	20.1971
Vascular dementia (mixed)	family Clostridiaceae1	rs12186080	G	A	0.0475728	132877783	0.675014	0.113464	360421	G	A	0.0748236	3	132596627	5.33962e-06	0.016246	14306	21.2121
Vascular dementia (mixed)	family Clostridiaceae1	rs12341505	G	A	-0.129528	133845759	0.372763	0.145323	360421	G	A	0.0814503	9	136710881	4.54485e-06	0.0179338	14306	20.6272
Vascular dementia (mixed)	family Clostridiaceae1	rs2795528	G	A	0.0802021	42774816	0.661455	0.183149	360421	G	A	-0.180969	10	43270264	3.80627e-06	0.0390911	14306	21.4315
Vascular dementia (mixed)	family Clostridiaceae1	rs2817172	C	T	0.0718139	3124955	0.404937	0.0862281	360421	C	T	0.0563367	1	3041519	5.27024e-06	0.012392	14306	20.6681
Vascular dementia (mixed)	family Clostridiaceae1	rs4723021	T	C	-0.120907	30895044	0.47822	0.170492	360421	T	C	-0.106376	7	30934659	7.42147e-06	0.0241944	14306	19.3311
Vascular dementia (mixed)	family Clostridiaceae1	rs550843	T	C	0.0756405	165309343	0.422839	0.0943731	360421	T	C	-0.0734787	6	165722832	7.0912e-06	0.0168383	14306	19.0426
Vascular dementia (mixed)	family Clostridiaceae1	rs56188186	A	G	0.0861216	87677084	0.661126	0.196464	360421	A	G	0.0967773	16	87710690	8.24442e-06	0.0217471	14306	19.8036
Vascular dementia (mixed)	family Clostridiaceae1	rs62397761	A	G	0.0207521	48125278	0.817808	0.0900834	360421	A	G	0.0615805	6	48093014	9.07716e-06	0.0136198	14306	20.443
Vascular dementia (mixed)	family Clostridiaceae1	rs881532	G	A	-0.0233171	47411024	0.782081	0.0842963	360421	G	A	0.0533035	22	47806774	7.8966e-06	0.0119011	14306	20.0603
Vascular dementia (mixed)	family Clostridiales vadin BB60 group	rs10517600	G	T	0.00302705	154711806	0.972102	0.0865568	360421	G	T	-0.0626993	4	155632958	6.82763e-06	0.0139364	14306	20.2406
Vascular dementia (mixed)	family Clostridiales vadin BB60 group	rs10904722	C	T	-0.0253876	6672462	0.797033	0.0987121	360421	C	T	-0.0672314	10	6714424	5.04836e-06	0.0147123	14306	20.8825
Vascular dementia (mixed)	family Clostridiales vadin BB60 group	rs118104867	C	T	0.0968353	122965298	0.559997	0.166143	360421	C	T	0.214464	8	123977538	3.43598e-06	0.0455098	14306	22.2075
Vascular dementia (mixed)	family Clostridiales vadin BB60 group	rs13409132	A	G	-0.0757096	204751623	0.73559	0.224193	360421	A	G	-0.165419	2	205616346	4.3723e-06	0.0352154	14306	22.0651
Vascular dementia (mixed)	family Clostridiales vadin BB60 group	rs17121075	G	A	0.0973713	85390452	0.342343	0.102545	360421	G	A	0.0769254	14	85856796	7.91425e-06	0.0172234	14306	19.9481
Vascular dementia (mixed)	family Clostridiales vadin BB60 group	rs2191834	T	G	-0.0484911	229078235	0.621126	0.0981096	360421	T	G	-0.0746375	2	229942951	2.50196e-06	0.0159136	14306	21.9977
Vascular dementia (mixed)	family Clostridiales vadin BB60 group	rs28691777	C	T	0.390063	60072044	0.0613494	0.208482	360421	C	T	0.137134	17	58149405	6.95697e-07	0.0266996	14306	26.3804
Vascular dementia (mixed)	family Clostridiales vadin BB60 group	rs34088226	A	G	-0.0523038	4308833	0.767521	0.176929	360421	A	G	-0.117807	5	4308946	7.66214e-06	0.026924	14306	19.1453
Vascular dementia (mixed)	family Clostridiales vadin BB60 group	rs55682560	C	T	0.0928753	86849059	0.549212	0.155066	360421	C	T	-0.131519	15	87392290	4.97038e-07	0.0261319	14306	25.33
Vascular dementia (mixed)	family Clostridiales vadin BB60 group	rs6588624	A	G	0.0633648	56383867	0.452394	0.0843256	360421	A	G	0.0662317	1	56849539	1.79287e-06	0.0138147	14306	22.9852
Vascular dementia (mixed)	family Clostridiales vadin BB60 group	rs66714985	A	C	0.0206943	3447600	0.8815	0.138825	360421	A	C	0.116908	8	3305122	4.85333e-06	0.0252447	14306	21.4461
Vascular dementia (mixed)	family Clostridiales vadin BB60 group	rs7226487	A	G	0.0251936	76661168	0.764415	0.0840658	360421	A	G	-0.0643682	18	74373125	3.58286e-06	0.0138701	14306	21.5369
Vascular dementia (mixed)	family Clostridiales vadin BB60 group	rs7538034	T	G	-0.0215523	70926011	0.85135	0.115009	360421	T	G	-0.078598	1	71391694	2.36706e-06	0.0165982	14306	22.4234
Vascular dementia (mixed)	family Clostridiales vadin BB60 group	rs7725895	A	G	0.0825703	142865333	0.522509	0.129121	360421	A	G	-0.116224	5	142244898	3.94357e-06	0.0240367	14306	23.3799
Vascular dementia (mixed)	family Clostridiales vadin BB60 group	rs989682	A	G	-0.0192276	15522946	0.847481	0.0999705	360421	A	G	0.070194	3	15564453	6.84715e-06	0.0155364	14306	20.4126
Vascular dementia (mixed)	family Coriobacteriaceae	rs11073596	G	T	-0.187953	85890348	0.0316767	0.0874825	360421	G	T	-0.0510212	15	86433579	8.14442e-06	0.0114339	14306	19.9119
Vascular dementia (mixed)	family Coriobacteriaceae	rs11250875	T	C	0.0925786	1880537	0.364669	0.102127	360421	T	C	0.06075	10	1922731	4.82848e-06	0.0130939	14306	21.5256
Vascular dementia (mixed)	family Coriobacteriaceae	rs11656361	A	C	-0.174971	8218014	0.110085	0.109507	360421	A	C	0.0773006	17	8121332	8.0201e-06	0.017553	14306	19.3938
Vascular dementia (mixed)	family Coriobacteriaceae	rs12974142	G	A	0.0276147	52391913	0.86737	0.165358	360421	G	A	0.0789796	19	52895166	8.51236e-06	0.0177205	14306	19.8645
Vascular dementia (mixed)	family Coriobacteriaceae	rs13307134	T	C	0.02059	105444233	0.855803	0.113306	360421	T	C	-0.0565686	7	105084680	7.79938e-06	0.0126265	14306	20.0717
Vascular dementia (mixed)	family Coriobacteriaceae	rs1397793	A	G	-0.0124358	91175634	0.892606	0.0921124	360421	A	G	0.0498855	5	90471451	9.77372e-06	0.0112446	14306	19.6816
Vascular dementia (mixed)	family Coriobacteriaceae	rs1816223	G	A	0.11758	11341087	0.267131	0.105957	360421	G	A	0.0586265	12	11494021	4.84117e-06	0.0129006	14306	20.6523
Vascular dementia (mixed)	family Coriobacteriaceae	rs240104	T	C	-0.0166834	176602295	0.858531	0.0935986	360421	T	C	-0.0603429	1	176571431	1.51604e-06	0.0126849	14306	22.6297
Vascular dementia (mixed)	family Coriobacteriaceae	rs2442778	A	G	0.168687	11612938	0.365088	0.186248	360421	A	G	0.116408	3	11654412	9.02693e-06	0.0258545	14306	20.2718
Vascular dementia (mixed)	family Coriobacteriaceae	rs3025411	A	G	0.00901597	133647784	0.946727	0.134935	360421	A	G	0.0926543	9	136512906	8.26913e-06	0.0209468	14306	19.5657
Vascular dementia (mixed)	family Coriobacteriaceae	rs34739816	G	T	0.111481	39220432	0.533794	0.179165	360421	G	T	0.0965017	17	37376685	3.88356e-06	0.0207666	14306	21.5943
Vascular dementia (mixed)	family Coriobacteriaceae	rs67561917	A	G	-0.00647434	63440724	0.953213	0.110348	360421	A	G	-0.0714367	20	62072077	5.39126e-06	0.0154113	14306	21.4864
Vascular dementia (mixed)	family Coriobacteriaceae	rs719099	A	G	-0.160881	64039457	0.257877	0.142194	360421	A	G	0.0778402	10	65799217	5.43313e-07	0.0155815	14306	24.9568
Vascular dementia (mixed)	family Coriobacteriaceae	rs8010111	A	G	0.182121	39191305	0.235705	0.153586	360421	A	G	0.103377	14	39660509	6.8962e-06	0.0229286	14306	20.3279
Vascular dementia (mixed)	family Defluviitaleaceae	rs112893842	T	C	0.0114332	8786663	0.937879	0.1467	360421	T	C	0.110761	9	8786663	2.7503e-06	0.0232545	14306	22.6861
Vascular dementia (mixed)	family Defluviitaleaceae	rs1582238	C	T	0.119204	118181062	0.173851	0.087654	360421	C	T	-0.0801923	1	118723685	1.692e-06	0.0167061	14306	23.0417
Vascular dementia (mixed)	family Defluviitaleaceae	rs17051335	C	T	0.0616418	121281755	0.656327	0.138524	360421	C	T	-0.134314	4	122202910	4.58121e-06	0.0292201	14306	21.129
Vascular dementia (mixed)	family Defluviitaleaceae	rs1908593	T	C	0.159435	61358915	0.0633447	0.0858673	360421	T	C	0.070223	18	59026148	7.85905e-06	0.0156601	14306	20.108
Vascular dementia (mixed)	family Defluviitaleaceae	rs4344384	T	G	0.110381	64647609	0.190176	0.0842566	360421	T	G	-0.0708803	10	66407366	5.86017e-06	0.0156121	14306	20.6124
Vascular dementia (mixed)	family Defluviitaleaceae	rs4677103	A	G	0.233937	72158643	0.0357932	0.111438	360421	A	G	0.0977203	3	72207794	9.42193e-07	0.0197033	14306	24.5975
Vascular dementia (mixed)	family Defluviitaleaceae	rs540220	C	T	0.063233	90569026	0.669177	0.14799	360421	C	T	0.123954	9	93331308	9.48135e-06	0.0289814	14306	18.2929
Vascular dementia (mixed)	family Defluviitaleaceae	rs55658617	T	C	-0.139591	40439076	0.549078	0.232985	360421	T	C	0.177314	21	41811003	1.40608e-06	0.0361844	14306	24.0128
Vascular dementia (mixed)	family Defluviitaleaceae	rs72731813	C	T	0.0369195	146493591	0.851227	0.196849	360421	C	T	-0.149751	4	147414743	2.75778e-07	0.0293415	14306	26.048
Vascular dementia (mixed)	family Defluviitaleaceae	rs9608282	T	G	0.13051	24408113	0.582759	0.237567	360421	T	G	0.139014	22	24804081	4.60829e-06	0.0299429	14306	21.5541
Vascular dementia (mixed)	family Defluviitaleaceae	rs9725395	A	G	-0.0910394	84739949	0.492564	0.132665	360421	A	G	-0.138357	1	85205632	3.41374e-06	0.0295185	14306	21.9692
Vascular dementia (mixed)	family Desulfovibrionaceae	rs11599763	C	T	-0.133606	11813600	0.122118	0.0864237	360421	C	T	0.0555931	10	11855599	2.49701e-06	0.0117493	14306	22.3881
Vascular dementia (mixed)	family Desulfovibrionaceae	rs17791387	A	G	-0.245922	79219511	0.0870362	0.14371	360421	A	G	-0.0729251	9	81834426	2.09677e-06	0.0154381	14306	22.3134
Vascular dementia (mixed)	family Desulfovibrionaceae	rs2692012	G	A	-0.0341508	204022477	0.853248	0.184624	360421	G	A	-0.114231	1	203991605	1.5639e-06	0.0253568	14306	20.2945
Vascular dementia (mixed)	family Desulfovibrionaceae	rs2838334	G	A	0.0735061	43645080	0.406401	0.0885356	360421	G	A	0.0571419	21	45064961	3.82375e-06	0.012423	14306	21.1571
Vascular dementia (mixed)	family Desulfovibrionaceae	rs3935584	C	T	-0.0545418	233064573	0.517205	0.0842137	360421	C	T	-0.0525838	2	233929283	6.78141e-06	0.0115757	14306	20.6352
Vascular dementia (mixed)	family Desulfovibrionaceae	rs4506934	C	T	-0.0723169	2953368	0.578727	0.130244	360421	C	T	-0.0943381	17	2856662	3.16046e-06	0.020138	14306	21.9453
Vascular dementia (mixed)	family Desulfovibrionaceae	rs6058181	C	T	0.0521598	35106998	0.642941	0.112513	360421	C	T	0.0834742	20	33694801	2.69911e-07	0.0166111	14306	25.2527
Vascular dementia (mixed)	family Desulfovibrionaceae	rs72647048	T	C	0.000369464	56952819	0.997769	0.132112	360421	T	C	-0.0770089	8	57865378	9.60882e-06	0.017089	14306	20.3071
Vascular dementia (mixed)	family Desulfovibrionaceae	rs9928243	C	A	0.0484498	71507738	0.566421	0.0845058	360421	C	A	-0.0541732	16	71541641	4.48477e-06	0.0117819	14306	21.1416
Vascular dementia (mixed)	family Enterobacteriaceae	rs11026530	T	C	0.0753977	22357551	0.522043	0.117772	360421	T	C	0.0822408	11	22379097	9.42692e-06	0.0186379	14306	19.4707
Vascular dementia (mixed)	family Enterobacteriaceae	rs2374342	C	A	0.02201	41906402	0.797744	0.0858865	360421	C	A	0.0582927	2	42133542	4.51617e-06	0.0126195	14306	21.3375
Vascular dementia (mixed)	family Enterobacteriaceae	rs35673018	G	A	-0.23771	54293833	0.103938	0.146188	360421	G	A	0.0899642	16	54327745	7.63115e-06	0.0202934	14306	19.653
Vascular dementia (mixed)	family Enterobacteriaceae	rs504442	T	G	-0.187287	57478315	0.169023	0.136174	360421	T	G	0.084159	18	55145547	5.17095e-06	0.0189479	14306	19.7278
Vascular dementia (mixed)	family Enterobacteriaceae	rs62210023	A	G	-0.0258286	56765036	0.77107	0.0887657	360421	A	G	0.0606754	20	55340092	3.13163e-06	0.0130125	14306	21.7422
Vascular dementia (mixed)	family Enterobacteriaceae	rs78143293	A	G	-0.189684	60005103	0.13753	0.127729	360421	A	G	-0.0848521	18	57672335	1.19564e-06	0.0170415	14306	24.7919
Vascular dementia (mixed)	family Enterobacteriaceae	rs79757635	C	A	-0.0684666	110188071	0.580784	0.12398	360421	C	A	0.0758597	13	110840418	9.31859e-06	0.0171286	14306	19.6146
Vascular dementia (mixed)	family Erysipelotrichaceae	rs1074800	G	A	0.0769835	3002432	0.368961	0.0856875	360421	G	A	-0.0492438	5	3002546	6.14582e-06	0.010887	14306	20.4591
Vascular dementia (mixed)	family Erysipelotrichaceae	rs10781552	C	T	0.00150637	132083729	0.987106	0.0932075	360421	C	T	-0.0552212	10	133897233	2.33115e-06	0.0116074	14306	22.633
Vascular dementia (mixed)	family Erysipelotrichaceae	rs17530232	A	G	-0.0111883	39811320	0.951723	0.184799	360421	A	G	0.10305	13	40385457	2.79126e-06	0.0224648	14306	21.0422
Vascular dementia (mixed)	family Erysipelotrichaceae	rs1884466	C	T	0.00107135	63673525	0.989862	0.0843188	360421	C	T	-0.0475363	1	64139196	9.52708e-06	0.0106939	14306	19.7596
Vascular dementia (mixed)	family Erysipelotrichaceae	rs2300774	A	G	-0.263945	196066841	0.00107686	0.0807262	360421	A	G	-0.0524152	3	195793712	8.95468e-07	0.0106784	14306	24.0936
Vascular dementia (mixed)	family Erysipelotrichaceae	rs290833	T	G	0.0279776	96991871	0.740335	0.0844195	360421	T	G	-0.0497374	1	97457427	8.02897e-06	0.0111376	14306	19.9427
Vascular dementia (mixed)	family Erysipelotrichaceae	rs35161940	T	C	0.0255626	72331083	0.851783	0.136812	360421	T	C	-0.0806041	17	70327224	1.8451e-06	0.0167641	14306	23.1182
Vascular dementia (mixed)	family Erysipelotrichaceae	rs4078432	T	C	0.00228568	48528003	0.983751	0.112224	360421	T	C	0.0608929	14	48997206	4.23107e-06	0.0133764	14306	20.7231
Vascular dementia (mixed)	family Erysipelotrichaceae	rs56970041	T	G	-0.119111	79891267	0.500777	0.176915	360421	T	G	0.0724145	14	80357610	5.40344e-06	0.0164471	14306	19.3853
Vascular dementia (mixed)	family Erysipelotrichaceae	rs62504403	C	T	-0.0624456	38946033	0.552831	0.105212	360421	C	T	0.0681159	8	38803551	1.12264e-07	0.0127883	14306	28.3708
Vascular dementia (mixed)	family Erysipelotrichaceae	rs7234058	T	C	0.231374	5830508	0.111115	0.145226	360421	T	C	-0.0945759	18	5830507	9.12347e-07	0.0194091	14306	23.7438
Vascular dementia (mixed)	family Erysipelotrichaceae	rs7826267	G	T	0.300841	3097430	0.0739742	0.168371	360421	G	T	0.0839071	8	2954952	9.28453e-06	0.0199131	14306	17.755
Vascular dementia (mixed)	family Erysipelotrichaceae	rs8003149	C	T	0.0448123	55689786	0.616537	0.089488	360421	C	T	0.0538798	14	56156504	4.08479e-06	0.0116888	14306	21.2477
Vascular dementia (mixed)	family Family XI	rs10759623	C	T	-0.0507055	113059205	0.61704	0.101401	360421	C	T	-0.162115	9	115821485	5.78309e-07	0.032151	14306	25.4248
Vascular dementia (mixed)	family Family XI	rs11547158	A	G	-0.0781005	149224640	0.53069	0.124572	360421	A	G	-0.177599	7	148921732	2.70222e-06	0.0372795	14306	22.6956
Vascular dementia (mixed)	family Family XI	rs17379710	T	C	-0.0600739	35313121	0.481534	0.085352	360421	T	C	-0.116383	11	35334668	3.97109e-06	0.0252125	14306	21.3082
Vascular dementia (mixed)	family Family XI	rs2155352	A	G	0.109118	95624045	0.269357	0.0987896	360421	A	G	-0.150538	11	95357209	6.63437e-07	0.0302319	14306	24.7948
Vascular dementia (mixed)	family Family XI	rs2156611	T	C	-0.0512492	45765899	0.541608	0.0839624	360421	T	C	-0.112486	18	43345864	9.42671e-06	0.0251099	14306	20.0681
Vascular dementia (mixed)	family Family XI	rs3733511	A	G	-0.0303749	119034632	0.741435	0.0920581	360421	A	G	0.128253	4	119955787	3.38556e-06	0.0274718	14306	21.7952
Vascular dementia (mixed)	family Family XI	rs488164	G	T	-0.0400679	239832151	0.647734	0.0876927	360421	G	T	-0.117998	1	239995451	4.79789e-06	0.025516	14306	21.3857
Vascular dementia (mixed)	family Family XI	rs697771	A	G	0.00152772	54081288	0.9856	0.084643	360421	A	G	-0.117677	16	54115200	3.19374e-06	0.0251491	14306	21.8947
Vascular dementia (mixed)	family Family XIII	rs10404377	A	C	-0.101533	16063847	0.240755	0.0865509	360421	A	C	0.0503183	19	16174657	6.99021e-06	0.011165	14306	20.3111
Vascular dementia (mixed)	family Family XIII	rs118170811	A	G	0.153569	100607139	0.528737	0.243785	360421	A	G	0.151619	10	102366896	1.80356e-06	0.0317112	14306	22.8603
Vascular dementia (mixed)	family Family XIII	rs482905	G	T	0.0510654	166587965	0.602676	0.0980977	360421	G	T	0.0596528	1	166557202	3.72349e-06	0.012717	14306	22.0035
Vascular dementia (mixed)	family Family XIII	rs6501525	A	G	0.00688955	72222486	0.938649	0.0895123	360421	A	G	0.0561559	17	70218627	1.23726e-06	0.0115587	14306	23.6033
Vascular dementia (mixed)	family Family XIII	rs66753613	G	A	-0.0239844	38746349	0.827221	0.109885	360421	G	A	0.0651136	1	39212021	8.08295e-06	0.0144251	14306	20.3754
Vascular dementia (mixed)	family Family XIII	rs6797051	C	T	0.0832683	88946068	0.559276	0.142603	360421	C	T	-0.0805985	3	88995218	4.89283e-06	0.0171364	14306	22.1215
Vascular dementia (mixed)	family Family XIII	rs7514702	T	C	-0.0660846	186944891	0.577095	0.118509	360421	T	C	-0.0663236	1	186914023	3.91643e-06	0.0141626	14306	21.9306
Vascular dementia (mixed)	family Lachnospiraceae	rs10402491	C	T	0.147717	13314985	0.188182	0.112249	360421	C	T	0.0661701	19	13425799	7.58351e-06	0.014851	14306	19.8524
Vascular dementia (mixed)	family Lachnospiraceae	rs11139361	C	T	-0.0720497	69564931	0.422652	0.0898567	360421	C	T	-0.0494463	9	72179847	4.26265e-06	0.0110503	14306	20.0226
Vascular dementia (mixed)	family Lachnospiraceae	rs112040820	A	G	0.0276793	82511188	0.774324	0.0965369	360421	A	G	0.0549584	17	80469064	2.41835e-06	0.0117086	14306	22.0322
Vascular dementia (mixed)	family Lachnospiraceae	rs11841382	G	T	0.198827	37430535	0.193405	0.152877	360421	G	T	-0.0718128	13	38004672	9.57767e-06	0.017462	14306	16.9128
Vascular dementia (mixed)	family Lachnospiraceae	rs11979110	T	C	0.0182665	130751700	0.82742	0.0837869	360421	T	C	-0.0500924	7	130436459	1.81844e-06	0.0105069	14306	22.7297
Vascular dementia (mixed)	family Lachnospiraceae	rs1205443	A	G	-0.198815	38248466	0.0246377	0.0884788	360421	A	G	0.0501415	20	36876868	7.28836e-06	0.0112157	14306	19.9867
Vascular dementia (mixed)	family Lachnospiraceae	rs12760724	A	C	-0.0163119	213858626	0.855288	0.0894409	360421	A	C	-0.0484566	1	214031969	7.26742e-06	0.0107934	14306	20.1553
Vascular dementia (mixed)	family Lachnospiraceae	rs13005175	G	A	-0.0863601	231605011	0.676262	0.206816	360421	G	A	-0.0993483	2	232469722	8.37067e-06	0.0218395	14306	20.6936
Vascular dementia (mixed)	family Lachnospiraceae	rs2910921	C	T	-0.547093	32348487	0.0297297	0.251691	360421	C	T	-0.160302	5	32348593	8.41977e-06	0.035832	14306	20.0141
Vascular dementia (mixed)	family Lachnospiraceae	rs3127230	C	T	-0.115675	101632746	0.205705	0.0914088	360421	C	T	-0.0503537	10	103392503	6.20326e-06	0.0112201	14306	20.1405
Vascular dementia (mixed)	family Lachnospiraceae	rs35524804	T	C	0.0767761	97351401	0.452496	0.102196	360421	T	C	-0.0607481	9	100113683	2.44997e-06	0.0125216	14306	23.5367
Vascular dementia (mixed)	family Lachnospiraceae	rs7359994	C	T	0.166239	28917951	0.0523661	0.0856853	360421	C	T	0.0503142	19	29408858	5.35895e-06	0.0112482	14306	20.0085
Vascular dementia (mixed)	family Lachnospiraceae	rs79086868	T	C	-0.000915816	130916218	0.994754	0.13929	360421	T	C	0.0776723	9	133791605	3.01426e-06	0.0164472	14306	22.3022
Vascular dementia (mixed)	family Lachnospiraceae	rs959845	T	C	-0.00657673	185985647	0.939479	0.0866222	360421	T	C	0.0493666	4	186906801	5.16952e-06	0.0107801	14306	20.9711
Vascular dementia (mixed)	family Lachnospiraceae	rs9929145	G	A	0.112149	76525287	0.562878	0.193837	360421	G	A	-0.125721	16	76559184	2.83596e-07	0.0245233	14306	26.282
Vascular dementia (mixed)	family Lactobacillaceae	rs1530559	G	A	-0.0762254	134998059	0.370517	0.08512	360421	G	A	0.0772453	2	135755629	9.6525e-06	0.0176921	14306	19.0627
Vascular dementia (mixed)	family Lactobacillaceae	rs16861661	G	A	-0.109809	18174965	0.516717	0.169351	360421	G	A	-0.193287	1	18501459	2.70128e-07	0.0379293	14306	25.969
Vascular dementia (mixed)	family Lactobacillaceae	rs62314653	C	A	0.157661	108975306	0.374767	0.17763	360421	C	A	0.177082	4	109896462	6.59189e-06	0.0392269	14306	20.3789
Vascular dementia (mixed)	family Lactobacillaceae	rs74599091	A	G	0.365483	179751534	0.248124	0.316458	360421	A	G	0.191613	1	179720669	7.6952e-06	0.0425039	14306	20.3232
Vascular dementia (mixed)	family Lactobacillaceae	rs768253	T	G	0.0130403	68097868	0.878203	0.0850933	360421	T	G	-0.0792344	8	69010103	3.60761e-06	0.0170604	14306	21.5699
Vascular dementia (mixed)	family Lactobacillaceae	rs77478751	A	G	-0.170234	173433875	0.196969	0.13194	360421	A	G	-0.219178	3	173151665	5.9595e-06	0.0473566	14306	21.4207
Vascular dementia (mixed)	family Lactobacillaceae	rs921925	A	C	-0.0514486	6928006	0.616234	0.102652	360421	A	C	0.0999419	19	6928017	5.77192e-07	0.0201687	14306	24.555
Vascular dementia (mixed)	family Lactobacillaceae	rs9345899	A	G	-0.136325	66849430	0.317479	0.136372	360421	A	G	-0.124042	6	67559323	9.44583e-06	0.0278946	14306	19.7741
Vascular dementia (mixed)	family Methanobacteriaceae	rs10202904	G	T	0.0280178	124682691	0.744665	0.0860284	360421	G	T	0.121754	2	125440268	3.01432e-07	0.0235357	14306	26.7616
Vascular dementia (mixed)	family Methanobacteriaceae	rs10424197	A	G	-0.139607	45936063	0.149404	0.0968389	360421	A	G	0.111274	19	46439321	9.27897e-06	0.0247517	14306	20.2105
Vascular dementia (mixed)	family Methanobacteriaceae	rs4257531	G	A	0.0322402	2044483	0.817689	0.139859	360421	G	A	0.164498	3	2086167	7.44338e-06	0.0364959	14306	20.3158
Vascular dementia (mixed)	family Methanobacteriaceae	rs6508769	C	T	0.0649368	28336853	0.583283	0.118369	360421	C	T	-0.153519	19	28827760	8.22527e-06	0.0344519	14306	19.8563
Vascular dementia (mixed)	family Methanobacteriaceae	rs6776814	T	C	0.412467	15011576	0.15811	0.292228	360421	T	C	-0.199566	3	15053083	1.63061e-06	0.0411825	14306	23.4827
Vascular dementia (mixed)	family Methanobacteriaceae	rs73068003	G	T	0.00706894	10734305	0.960621	0.14317	360421	G	T	-0.15814	7	10773932	8.44578e-06	0.0351803	14306	20.2062
Vascular dementia (mixed)	family Methanobacteriaceae	rs73457410	A	G	0.108542	41382045	0.524068	0.170372	360421	A	G	0.21534	13	41956181	1.40854e-06	0.0436695	14306	24.316
Vascular dementia (mixed)	family Methanobacteriaceae	rs75208022	C	T	-0.0164124	21185927	0.909161	0.143847	360421	C	T	-0.227245	12	21338861	5.92107e-06	0.048763	14306	21.7174
Vascular dementia (mixed)	family Methanobacteriaceae	rs894996	C	A	-0.0113433	103497150	0.944591	0.16321	360421	C	A	0.216999	4	104418307	1.87556e-06	0.0449076	14306	23.3494
Vascular dementia (mixed)	family Oxalobacteraceae	rs111966731	T	C	-0.139187	93398708	0.355666	0.150691	360421	T	C	0.204031	15	93941937	4.56321e-06	0.0445746	14306	20.9516
Vascular dementia (mixed)	family Oxalobacteraceae	rs11246212	C	T	0.104739	610277	0.385612	0.120722	360421	C	T	-0.13607	11	610277	4.50837e-06	0.0291797	14306	21.7452
Vascular dementia (mixed)	family Oxalobacteraceae	rs12002250	A	C	-0.217681	19682560	0.289087	0.205334	360421	A	C	0.196145	9	19682558	5.53197e-06	0.044523	14306	19.4082
Vascular dementia (mixed)	family Oxalobacteraceae	rs1569853	T	C	0.0824715	38582525	0.524879	0.129704	360421	T	C	-0.140043	6	38550301	7.45178e-07	0.0281704	14306	24.7136
Vascular dementia (mixed)	family Oxalobacteraceae	rs17138946	G	T	0.177372	5934557	0.29425	0.169111	360421	G	T	-0.189444	16	5984558	8.09003e-06	0.0430248	14306	19.3876
Vascular dementia (mixed)	family Oxalobacteraceae	rs36057338	G	T	-0.333737	189014160	0.154148	0.234196	360421	G	T	0.181604	4	189935314	6.25792e-06	0.0398742	14306	20.7428
Vascular dementia (mixed)	family Oxalobacteraceae	rs4428215	G	A	-0.0505479	172229645	0.600979	0.0966509	360421	G	A	0.12561	3	171947435	4.87933e-08	0.0230053	14306	29.8121
Vascular dementia (mixed)	family Oxalobacteraceae	rs561239	A	G	0.0834998	18640649	0.423555	0.10434	360421	A	G	0.105525	12	18793583	7.19383e-06	0.0236769	14306	19.8637
Vascular dementia (mixed)	family Oxalobacteraceae	rs6000536	C	T	0.218028	37025428	0.0504696	0.111469	360421	C	T	-0.118383	22	37421469	7.3872e-07	0.0241355	14306	24.0584
Vascular dementia (mixed)	family Oxalobacteraceae	rs62435498	C	A	0.0851087	1754627	0.540303	0.138986	360421	C	A	0.181521	7	1794263	7.4583e-06	0.0400608	14306	20.5312
Vascular dementia (mixed)	family Oxalobacteraceae	rs736744	T	C	0.0264425	84899492	0.756103	0.0851329	360421	T	C	-0.105642	9	87514407	1.49417e-07	0.0200648	14306	27.7207
Vascular dementia (mixed)	family Oxalobacteraceae	rs7993559	A	C	0.0666142	22869488	0.43533	0.0853915	360421	A	C	-0.0921059	13	23443627	5.03733e-06	0.0201114	14306	20.9744
Vascular dementia (mixed)	family Oxalobacteraceae	rs80330081	A	C	-0.105154	66561674	0.446016	0.137984	360421	A	C	-0.18756	4	67427392	6.64003e-06	0.0423688	14306	19.5969
Vascular dementia (mixed)	family Oxalobacteraceae	rs934049	G	A	-0.0453385	15916656	0.661011	0.103391	360421	G	A	0.109751	2	16056779	4.21143e-06	0.0238636	14306	21.1517
Vascular dementia (mixed)	family Pasteurellaceae	rs10965428	C	A	0.390711	22718482	0.03211	0.182317	360421	C	A	-0.119902	9	22718481	4.29151e-06	0.0258219	14306	21.5614
Vascular dementia (mixed)	family Pasteurellaceae	rs111582866	G	A	-0.120104	48708578	0.417796	0.148231	360421	G	A	-0.113957	16	48742489	7.06627e-06	0.0256403	14306	19.7531
Vascular dementia (mixed)	family Pasteurellaceae	rs12050685	A	G	-0.116442	73185141	0.211363	0.0931664	360421	A	G	-0.0670948	15	73477482	9.18523e-06	0.015239	14306	19.385
Vascular dementia (mixed)	family Pasteurellaceae	rs16970009	A	G	-0.0125267	34535582	0.967348	0.306015	360421	A	G	0.187381	17	32862601	7.31526e-06	0.0429572	14306	19.0274
Vascular dementia (mixed)	family Pasteurellaceae	rs4822728	T	C	0.0724154	26495842	0.389145	0.0840897	360421	T	C	0.0685479	22	26891808	4.71846e-06	0.0149032	14306	21.1558
Vascular dementia (mixed)	family Pasteurellaceae	rs6972479	A	G	0.00985384	117278006	0.924942	0.104594	360421	A	G	-0.0781862	7	116918060	7.74819e-06	0.0175366	14306	19.8779
Vascular dementia (mixed)	family Pasteurellaceae	rs72756943	G	A	0.146561	26531799	0.386755	0.169333	360421	G	A	0.13988	5	26531908	3.3522e-06	0.0303029	14306	21.308
Vascular dementia (mixed)	family Pasteurellaceae	rs73139353	A	C	-0.100068	98253370	0.504583	0.14996	360421	A	C	-0.222573	3	97972214	8.71325e-06	0.0484634	14306	21.092
Vascular dementia (mixed)	family Pasteurellaceae	rs76022354	C	T	0.485062	92546628	0.0138156	0.197018	360421	C	T	0.24289	10	94306385	1.82856e-06	0.0500406	14306	23.5599
Vascular dementia (mixed)	family Pasteurellaceae	rs78909003	T	C	-0.198507	102887960	0.274291	0.181578	360421	T	C	-0.241159	9	105650242	2.04894e-06	0.0498372	14306	23.4153
Vascular dementia (mixed)	family Pasteurellaceae	rs9382510	C	T	-0.0549969	55583693	0.567157	0.0961073	360421	C	T	-0.0881865	6	55448491	2.476e-07	0.0169965	14306	26.9206
Vascular dementia (mixed)	family Pasteurellaceae	rs9895850	T	C	-0.00388035	66538895	0.985054	0.207136	360421	T	C	-0.176406	17	64535013	9.0826e-06	0.041017	14306	18.4969
Vascular dementia (mixed)	family Pasteurellaceae	rs9938097	C	T	-0.161486	84943783	0.0634571	0.0870091	360421	C	T	0.0710386	16	84977389	8.22602e-06	0.0158024	14306	20.2089
Vascular dementia (mixed)	family Peptococcaceae	rs117452796	A	G	-0.556214	9423378	0.0206106	0.240261	360421	A	G	-0.257982	9	9423378	3.15297e-06	0.0549569	14306	22.0361
Vascular dementia (mixed)	family Peptococcaceae	rs12144792	C	T	-0.0396453	27091734	0.649572	0.0872557	360421	C	T	0.064399	1	27418225	5.82237e-06	0.0141246	14306	20.7877
Vascular dementia (mixed)	family Peptococcaceae	rs12634826	T	G	0.0358077	183266260	0.684149	0.0880211	360421	T	G	-0.0739885	3	182984048	1.01109e-06	0.0150931	14306	24.031
Vascular dementia (mixed)	family Peptococcaceae	rs12992764	T	G	-0.109993	188031016	0.19639	0.08514	360421	T	G	0.0684213	2	188895743	1.46157e-06	0.0141137	14306	23.5018
Vascular dementia (mixed)	family Peptococcaceae	rs150600492	A	C	-0.321694	127377698	0.0738125	0.17994	360421	A	C	0.135774	10	129175962	2.31308e-06	0.0289757	14306	21.9566
Vascular dementia (mixed)	family Peptococcaceae	rs35703006	G	T	-0.0688784	28756700	0.481041	0.0977512	360421	G	T	0.0812655	8	28614217	4.94778e-07	0.0164355	14306	24.4482
Vascular dementia (mixed)	family Peptococcaceae	rs4990837	G	A	0.0390795	3723235	0.713881	0.106586	360421	G	A	-0.0910387	8	3580757	1.74193e-06	0.0185869	14306	23.9904
Vascular dementia (mixed)	family Peptococcaceae	rs75430375	C	T	-0.0871092	89957067	0.66839	0.203355	360421	C	T	-0.147941	5	89252884	3.40847e-06	0.0317498	14306	21.7118
Vascular dementia (mixed)	family Peptococcaceae	rs75898026	A	G	0.0572122	112906768	0.580772	0.103597	360421	A	G	-0.0821779	13	113561082	2.02209e-06	0.0173541	14306	22.4236
Vascular dementia (mixed)	family Peptostreptococcaceae	rs10805326	A	G	-0.0594426	14322999	0.519915	0.0923771	360421	A	G	-0.0566637	4	14324623	4.03395e-06	0.012276	14306	21.3057
Vascular dementia (mixed)	family Peptostreptococcaceae	rs117020988	C	T	0.145667	46671379	0.342422	0.153432	360421	C	T	0.182411	7	46710977	1.02795e-06	0.0372126	14306	24.0282
Vascular dementia (mixed)	family Peptostreptococcaceae	rs12377846	C	A	-0.140507	16786786	0.584269	0.256794	360421	C	A	-0.252	9	16786784	7.26256e-07	0.0511627	14306	24.2602
Vascular dementia (mixed)	family Peptostreptococcaceae	rs12986312	T	G	-0.0305612	17303329	0.738601	0.0915812	360421	T	G	0.0571818	19	17414138	5.76713e-06	0.0125947	14306	20.6129
Vascular dementia (mixed)	family Peptostreptococcaceae	rs1467258	G	A	-0.140975	40060234	0.197764	0.109457	360421	G	A	0.072584	17	38216487	7.89805e-06	0.0162321	14306	19.9955
Vascular dementia (mixed)	family Peptostreptococcaceae	rs1520207	T	C	-0.106344	152063386	0.209876	0.0848103	360421	T	C	-0.0525658	3	151781175	3.16548e-06	0.0112476	14306	21.8417
Vascular dementia (mixed)	family Peptostreptococcaceae	rs4692811	C	T	0.0881495	170259039	0.320383	0.0887108	360421	C	T	0.0642075	4	171180190	4.21124e-07	0.0126913	14306	25.5952
Vascular dementia (mixed)	family Peptostreptococcaceae	rs59865771	C	T	-0.0190104	89180262	0.829917	0.0884993	360421	C	T	-0.0573764	16	89246670	7.69024e-06	0.0127192	14306	20.3492
Vascular dementia (mixed)	family Peptostreptococcaceae	rs61841503	G	A	0.0483089	16977560	0.703582	0.126966	360421	G	A	0.0919658	10	17019559	9.80122e-09	0.0161331	14306	32.495
Vascular dementia (mixed)	family Peptostreptococcaceae	rs6721459	G	A	0.0495929	67625704	0.559526	0.0849854	360421	G	A	-0.0509823	2	67852836	5.07762e-06	0.0111975	14306	20.7299
Vascular dementia (mixed)	family Peptostreptococcaceae	rs76982728	T	C	0.020273	44273225	0.943741	0.287282	360421	T	C	0.124203	7	44312824	3.24056e-06	0.0266923	14306	21.6517
Vascular dementia (mixed)	family Peptostreptococcaceae	rs77540684	T	G	-0.0214251	14608536	0.881195	0.143356	360421	T	G	0.106725	10	14650535	8.13711e-06	0.0245638	14306	18.8774
Vascular dementia (mixed)	family Peptostreptococcaceae	rs9573937	A	G	0.0745554	76777061	0.51126	0.1135	360421	A	G	-0.0693637	13	77351196	1.70589e-06	0.0142907	14306	23.559
Vascular dementia (mixed)	family Porphyromonadaceae	rs10762312	A	G	-0.0755653	69812107	0.406103	0.090958	360421	A	G	0.052368	10	71571863	8.70362e-06	0.0118814	14306	19.4266
Vascular dementia (mixed)	family Porphyromonadaceae	rs10858364	G	T	0.0184807	135184235	0.853088	0.0997986	360421	G	T	0.055316	9	138076081	4.31062e-06	0.012085	14306	20.9512
Vascular dementia (mixed)	family Porphyromonadaceae	rs17065783	A	G	0.0567804	62049912	0.621361	0.114958	360421	A	G	-0.059133	3	62035586	1.79349e-06	0.0122235	14306	23.4028
Vascular dementia (mixed)	family Porphyromonadaceae	rs1980561	A	G	0.00254609	62919798	0.975895	0.0842651	360421	A	G	-0.0485289	14	63386516	8.9454e-06	0.0109284	14306	19.7191
Vascular dementia (mixed)	family Porphyromonadaceae	rs35233670	T	C	-0.00203902	65754785	0.980622	0.083946	360421	T	C	-0.0473576	17	63750903	7.90988e-06	0.010602	14306	19.9528
Vascular dementia (mixed)	family Porphyromonadaceae	rs35961441	A	C	0.085787	240766474	0.693016	0.217311	360421	A	C	0.0915257	1	240929774	8.37394e-06	0.0207306	14306	19.4923
Vascular dementia (mixed)	family Porphyromonadaceae	rs6953849	A	G	0.101179	69786706	0.35613	0.109648	360421	A	G	0.0718149	7	69251692	2.44478e-06	0.0150724	14306	22.702
Vascular dementia (mixed)	family Porphyromonadaceae	rs7330827	T	C	-0.123814	22957663	0.485358	0.177458	360421	T	C	-0.103842	13	23531802	8.04896e-06	0.0237355	14306	19.1403
Vascular dementia (mixed)	family Porphyromonadaceae	rs864093	A	C	-0.136717	148904825	0.187118	0.10364	360421	A	C	-0.0527939	4	149825977	9.59798e-06	0.0117499	14306	20.1883
Vascular dementia (mixed)	family Prevotellaceae	rs12057990	C	T	-0.0563438	99004713	0.548754	0.0939647	360421	C	T	0.0589878	1	99470269	8.9747e-06	0.0132268	14306	19.8891
Vascular dementia (mixed)	family Prevotellaceae	rs12118202	T	C	0.132821	210508026	0.22331	0.109069	360421	T	C	-0.0751986	1	210681370	5.5423e-07	0.0147265	14306	26.0748
Vascular dementia (mixed)	family Prevotellaceae	rs13069367	A	C	-0.0152029	71752679	0.860198	0.0863201	360421	A	C	-0.0539768	3	71801830	7.39486e-06	0.0119687	14306	20.3386
Vascular dementia (mixed)	family Prevotellaceae	rs148376875	T	G	-0.0880915	170408919	0.457507	0.118569	360421	T	G	0.084515	3	170126707	2.08027e-06	0.0179163	14306	22.2521
Vascular dementia (mixed)	family Prevotellaceae	rs2206482	T	G	0.083702	9790461	0.330291	0.0859781	360421	T	G	-0.0569105	20	9771109	1.30377e-06	0.0117486	14306	23.4646
Vascular dementia (mixed)	family Prevotellaceae	rs2278540	G	A	-0.0253265	32367424	0.77304	0.0878167	360421	G	A	0.0554249	3	32408916	8.43587e-06	0.0123265	14306	20.2176
Vascular dementia (mixed)	family Prevotellaceae	rs34660375	A	G	-0.191324	180856881	0.108775	0.1193	360421	A	G	-0.0805894	5	180283881	7.40321e-06	0.0178291	14306	20.4313
Vascular dementia (mixed)	family Prevotellaceae	rs3758087	C	T	-0.178584	23857096	0.0574844	0.0940108	360421	C	T	-0.0564199	8	23714609	8.60578e-06	0.0124655	14306	20.4854
Vascular dementia (mixed)	family Prevotellaceae	rs3860225	A	G	-0.151239	110619055	0.296468	0.14486	360421	A	G	0.083936	1	111161677	5.4968e-07	0.0167936	14306	24.9809
Vascular dementia (mixed)	family Prevotellaceae	rs4493272	T	C	-0.00711757	118153336	0.932659	0.0842321	360421	T	C	-0.0604992	2	118910912	3.02315e-07	0.0118027	14306	26.2746
Vascular dementia (mixed)	family Prevotellaceae	rs4685827	T	C	-0.0568469	4823193	0.563799	0.0984858	360421	T	C	-0.0679529	3	4864877	2.77192e-06	0.0145407	14306	21.8396
Vascular dementia (mixed)	family Prevotellaceae	rs7252711	G	A	0.0944989	17350190	0.479991	0.133791	360421	G	A	0.0740876	19	17460999	5.56583e-06	0.0161926	14306	20.9343
Vascular dementia (mixed)	family Prevotellaceae	rs7975087	C	A	-0.00435392	21251898	0.96865	0.110784	360421	C	A	-0.0601448	12	21404832	7.59451e-06	0.0135454	14306	19.7157
Vascular dementia (mixed)	family Prevotellaceae	rs912860	A	G	0.0600311	33237702	0.833763	0.286028	360421	A	G	0.229046	14	33706908	9.29929e-07	0.0483124	14306	22.4765
Vascular dementia (mixed)	family Prevotellaceae	rs9586501	G	A	-0.00722188	104423473	0.939676	0.0954306	360421	G	A	0.0592681	13	105075823	2.58988e-06	0.0127329	14306	21.6664
Vascular dementia (mixed)	family Prevotellaceae	rs9958960	G	A	0.0699027	65351747	0.546106	0.115808	360421	G	A	-0.0914807	18	63018983	1.06324e-07	0.0173611	14306	27.7654
Vascular dementia (mixed)	family Rhodospirillaceae	rs1035406	G	A	-0.0483437	120037042	0.71362	0.131727	360421	G	A	-0.11354	5	119372737	5.84454e-06	0.0250863	14306	20.4845
Vascular dementia (mixed)	family Rhodospirillaceae	rs11591293	G	T	0.0266378	111660039	0.754387	0.0851427	360421	G	T	0.0743184	10	113419797	2.67147e-06	0.0158724	14306	21.9234
Vascular dementia (mixed)	family Rhodospirillaceae	rs13336560	C	T	0.054794	88487835	0.522235	0.0856286	360421	C	T	-0.0701719	16	88554243	9.17339e-06	0.0158061	14306	19.7096
Vascular dementia (mixed)	family Rhodospirillaceae	rs1549633	A	C	0.137553	27945538	0.298928	0.132423	360421	A	C	0.0999312	5	27945645	4.70392e-06	0.0218634	14306	20.8914
Vascular dementia (mixed)	family Rhodospirillaceae	rs1923415	A	G	-0.0870382	88558996	0.557743	0.148479	360421	A	G	-0.0999238	6	89268715	9.63696e-06	0.0227326	14306	19.3214
Vascular dementia (mixed)	family Rhodospirillaceae	rs3754624	C	T	0.111255	224769095	0.309373	0.109445	360421	C	T	0.0971389	2	225633812	1.71479e-06	0.0200064	14306	23.5748
Vascular dementia (mixed)	family Rhodospirillaceae	rs4278423	T	C	0.231457	2628361	0.189747	0.176506	360421	T	C	0.107529	10	2670553	3.12018e-06	0.0235725	14306	20.8085
Vascular dementia (mixed)	family Rhodospirillaceae	rs61933850	G	A	-0.088222	72745618	0.470718	0.122308	360421	G	A	0.164808	12	73139398	7.22587e-06	0.0360647	14306	20.883
Vascular dementia (mixed)	family Rhodospirillaceae	rs6679026	T	C	0.0176384	78153828	0.900394	0.140923	360421	T	C	0.111984	1	78619512	9.94672e-06	0.0251088	14306	19.8912
Vascular dementia (mixed)	family Rhodospirillaceae	rs7001029	C	T	-0.0410791	130946157	0.779595	0.146791	360421	C	T	0.117366	8	131958403	5.34749e-06	0.0261324	14306	20.1709
Vascular dementia (mixed)	family Rhodospirillaceae	rs72714493	A	G	-0.000997141	91740661	0.993249	0.117844	360421	A	G	0.0816858	1	92206218	7.3492e-06	0.0180791	14306	20.4145
Vascular dementia (mixed)	family Rhodospirillaceae	rs74354280	C	T	-0.0963302	133271763	0.30422	0.0937588	360421	C	T	-0.0911896	4	134192918	6.67298e-06	0.0204907	14306	19.8051
Vascular dementia (mixed)	family Rhodospirillaceae	rs76784716	A	G	0.00238791	168176830	0.985898	0.135104	360421	A	G	0.136049	2	169033340	1.48988e-06	0.0285767	14306	22.6656
Vascular dementia (mixed)	family Rhodospirillaceae	rs9813022	A	G	0.0201302	13685237	0.817305	0.0871392	360421	A	G	-0.0842444	3	13726736	2.53122e-07	0.0163583	14306	26.522
Vascular dementia (mixed)	family Rikenellaceae	rs10217435	C	T	0.00673298	83437740	0.955725	0.121274	360421	C	T	-0.0883756	9	86052655	6.50759e-06	0.0197506	14306	20.0218
Vascular dementia (mixed)	family Rikenellaceae	rs10832801	A	C	-0.00369618	17567582	0.968493	0.0935785	360421	A	C	-0.0534763	11	17589129	7.50412e-06	0.0122666	14306	19.0053
Vascular dementia (mixed)	family Rikenellaceae	rs1939881	G	A	-0.249983	95571670	0.166184	0.180549	360421	G	A	-0.105589	11	95304834	5.64378e-07	0.0206213	14306	26.2183
Vascular dementia (mixed)	family Rikenellaceae	rs2447496	A	G	-0.0844495	98176696	0.376985	0.0955888	360421	A	G	0.0549203	8	99188924	6.08611e-06	0.0121904	14306	20.2969
Vascular dementia (mixed)	family Rikenellaceae	rs2833282	G	A	-0.0943229	31124392	0.426729	0.118675	360421	G	A	0.0711137	21	32496710	4.31102e-06	0.0156966	14306	20.5256
Vascular dementia (mixed)	family Rikenellaceae	rs36021379	A	G	0.142867	27143593	0.216835	0.115683	360421	A	G	-0.0656005	21	28515912	7.19515e-06	0.0144903	14306	20.4955
Vascular dementia (mixed)	family Rikenellaceae	rs4264350	T	C	0.114573	71366303	0.174591	0.0843939	360421	T	C	-0.0526393	15	71658642	1.34831e-06	0.0108555	14306	23.5137
Vascular dementia (mixed)	family Rikenellaceae	rs59663348	G	A	-0.168763	4069710	0.0842946	0.0977605	360421	G	A	0.0570915	18	4069710	6.12238e-06	0.0125048	14306	20.8444
Vascular dementia (mixed)	family Rikenellaceae	rs62532512	A	C	-0.0252532	14158855	0.766685	0.0851099	360421	A	C	0.0504257	9	14158854	2.76427e-06	0.0107399	14306	22.0447
Vascular dementia (mixed)	family Rikenellaceae	rs6744030	C	T	-0.00359018	173392399	0.972177	0.102936	360421	C	T	0.0696747	2	174257127	9.31515e-06	0.0157103	14306	19.669
Vascular dementia (mixed)	family Rikenellaceae	rs6837275	A	G	0.0902513	186921078	0.329103	0.0924779	360421	A	G	0.0570355	4	187842232	1.447e-06	0.011887	14306	23.0222
Vascular dementia (mixed)	family Rikenellaceae	rs74474130	T	G	0.0416095	89804477	0.856221	0.22965	360421	T	G	0.137747	14	90270821	3.61377e-06	0.0295688	14306	21.7019
Vascular dementia (mixed)	family Rikenellaceae	rs77885767	C	T	0.118537	21080475	0.556907	0.201785	360421	C	T	-0.156209	14	21548634	2.84695e-06	0.0336482	14306	21.552
Vascular dementia (mixed)	family Rikenellaceae	rs9389714	C	T	-0.0217091	99796791	0.882111	0.146392	360421	C	T	-0.0636841	6	100244667	8.79063e-06	0.0143416	14306	19.7182
Vascular dementia (mixed)	family Rikenellaceae	rs9578457	G	A	0.154644	22293217	0.431976	0.196795	360421	G	A	-0.141478	13	22867356	3.99448e-06	0.0315848	14306	20.0642
Vascular dementia (mixed)	family Rikenellaceae	rs9603208	G	T	0.298504	37470552	0.0339868	0.140789	360421	G	T	0.0821173	13	38044689	1.91801e-07	0.0159596	14306	26.4744
Vascular dementia (mixed)	family Ruminococcaceae	rs10093275	T	C	-0.071436	68820652	0.422978	0.0891541	360421	T	C	-0.0534595	8	69732887	5.35229e-06	0.011677	14306	20.9598
Vascular dementia (mixed)	family Ruminococcaceae	rs10166469	C	T	-0.0968715	29606301	0.315193	0.0964486	360421	C	T	0.053336	2	29829167	8.52158e-06	0.0120209	14306	19.6864
Vascular dementia (mixed)	family Ruminococcaceae	rs1158100	G	A	-0.0962184	4698162	0.257767	0.0850222	360421	G	A	0.0490539	8	4555684	8.60855e-06	0.0109865	14306	19.9356
Vascular dementia (mixed)	family Ruminococcaceae	rs1612733	T	C	-0.0176052	107118984	0.923566	0.183497	360421	T	C	0.108708	1	107661606	4.22435e-06	0.0238006	14306	20.8616
Vascular dementia (mixed)	family Ruminococcaceae	rs17376049	T	C	-0.0639805	60959595	0.634455	0.134564	360421	T	C	0.0848534	1	61425267	7.29625e-07	0.0172114	14306	24.3056
Vascular dementia (mixed)	family Ruminococcaceae	rs2113833	C	T	-0.100653	217352078	0.666845	0.233816	360421	C	T	-0.169146	2	218216801	1.14464e-06	0.0355009	14306	22.701
Vascular dementia (mixed)	family Ruminococcaceae	rs3009418	A	C	0.316177	148272338	0.112103	0.199003	360421	A	C	-0.0927607	1	147744468	8.6902e-06	0.0210123	14306	19.4886
Vascular dementia (mixed)	family Ruminococcaceae	rs56199908	T	C	0.390756	2801371	0.0367756	0.187121	360421	T	C	-0.199327	9	2801371	1.66414e-06	0.0410444	14306	23.5844
Vascular dementia (mixed)	family Ruminococcaceae	rs76724913	T	G	-0.0272485	24147179	0.84862	0.142752	360421	T	G	0.0901053	1	24473669	9.60484e-06	0.0203104	14306	19.6818
Vascular dementia (mixed)	family Streptococcaceae	rs10028567	C	T	-0.108548	52791410	0.399386	0.128806	360421	C	T	-0.0934027	4	53657577	3.72495e-06	0.0190343	14306	24.0794
Vascular dementia (mixed)	family Streptococcaceae	rs11110281	T	C	0.122642	100190236	0.537188	0.198749	360421	T	C	-0.130554	12	100584014	1.40136e-08	0.0225943	14306	33.3874
Vascular dementia (mixed)	family Streptococcaceae	rs16950051	A	G	0.291476	120291702	0.0961922	0.175208	360421	A	G	0.107008	12	120729505	5.33814e-06	0.0236973	14306	20.3908
Vascular dementia (mixed)	family Streptococcaceae	rs2370083	G	T	0.0387119	97060413	0.822405	0.172472	360421	G	T	-0.0842751	14	97526750	4.25667e-06	0.0184509	14306	20.8624
Vascular dementia (mixed)	family Streptococcaceae	rs2952251	G	A	-0.0924573	10285654	0.35891	0.100777	360421	G	A	0.0639298	8	10143164	3.72237e-07	0.0126525	14306	25.5302
Vascular dementia (mixed)	family Streptococcaceae	rs35344081	G	A	0.121484	941253	0.202596	0.0953418	360421	G	A	0.0609349	16	991253	2.63846e-06	0.0129703	14306	22.0715
Vascular dementia (mixed)	family Streptococcaceae	rs57646748	G	A	-0.153163	37451236	0.481403	0.217547	360421	G	A	-0.088021	4	37452858	7.88352e-06	0.019876	14306	19.6117
Vascular dementia (mixed)	family Streptococcaceae	rs6806351	T	C	-0.199112	132339879	0.0507341	0.101914	360421	T	C	-0.0619209	3	132058723	6.93793e-06	0.0135744	14306	20.8081
Vascular dementia (mixed)	family Streptococcaceae	rs77968078	G	A	-0.105286	240278466	0.551165	0.17665	360421	G	A	-0.0993013	1	240441766	7.93341e-06	0.0224788	14306	19.5148
Vascular dementia (mixed)	family Streptococcaceae	rs7916711	A	G	-0.0297301	28299340	0.807309	0.121895	360421	A	G	0.0959639	10	28588269	6.32732e-06	0.021545	14306	19.8391
Vascular dementia (mixed)	family Streptococcaceae	rs957755	T	G	0.190982	46739055	0.114039	0.120852	360421	T	G	-0.0642449	7	46778653	7.41515e-06	0.0142702	14306	20.2683
Vascular dementia (mixed)	family Veillonellaceae	rs111810795	C	T	0.056985	102431593	0.683704	0.13987	360421	C	T	-0.0867108	14	102897930	1.72926e-06	0.0180573	14306	23.059
Vascular dementia (mixed)	family Veillonellaceae	rs114889439	A	G	-0.233177	61023491	0.305233	0.227429	360421	A	G	-0.253809	13	61597625	6.19028e-06	0.0539169	14306	22.1597
Vascular dementia (mixed)	family Veillonellaceae	rs12186441	G	A	0.340179	133310611	0.0970532	0.205013	360421	G	A	0.208096	5	132646303	4.52856e-06	0.0453999	14306	21.0096
Vascular dementia (mixed)	family Veillonellaceae	rs12668619	A	G	0.0975952	21598192	0.274846	0.0893754	360421	A	G	0.055301	7	21637810	2.57365e-06	0.0117654	14306	22.0929
Vascular dementia (mixed)	family Veillonellaceae	rs12741784	C	T	-0.0380229	49623147	0.691549	0.0958347	360421	C	T	-0.0621452	1	50088819	1.28493e-07	0.0119266	14306	27.1508
Vascular dementia (mixed)	family Veillonellaceae	rs1442060	A	G	-0.144866	46364050	0.0879326	0.0848954	360421	A	G	0.0514024	4	46366067	4.50671e-06	0.0112125	14306	21.0166
Vascular dementia (mixed)	family Veillonellaceae	rs1693340	T	C	-0.0957813	32628728	0.556687	0.162957	360421	T	C	0.0818934	18	30208691	9.25273e-06	0.018245	14306	20.147
Vascular dementia (mixed)	family Veillonellaceae	rs2175069	G	A	0.0154195	23315501	0.859428	0.0870653	360421	G	A	0.0526752	4	23317124	4.63554e-06	0.0114886	14306	21.0222
Vascular dementia (mixed)	family Veillonellaceae	rs2561116	T	G	0.38886	38348097	0.0138023	0.157921	360421	T	G	-0.083617	5	38348199	7.88515e-06	0.0187159	14306	19.9603
Vascular dementia (mixed)	family Veillonellaceae	rs2585520	G	T	0.0804439	78211006	0.713025	0.218719	360421	G	T	-0.0904972	13	78785141	5.26926e-06	0.0200428	14306	20.387
Vascular dementia (mixed)	family Veillonellaceae	rs4263802	A	G	-0.041537	137307265	0.64139	0.0891818	360421	A	G	-0.050942	8	138319508	7.45006e-06	0.0114921	14306	19.6496
Vascular dementia (mixed)	family Veillonellaceae	rs4461038	G	A	-0.0329939	78254654	0.723143	0.0931344	360421	G	A	0.0554965	15	78546996	3.73474e-06	0.0119467	14306	21.5792
Vascular dementia (mixed)	family Veillonellaceae	rs4797169	T	C	-0.00812762	462180	0.934639	0.0991053	360421	T	C	0.0587799	18	462180	4.49345e-06	0.0128297	14306	20.9906
Vascular dementia (mixed)	family Veillonellaceae	rs61264131	A	C	0.209428	138867397	0.143891	0.143301	360421	A	C	0.202367	6	139188534	6.74544e-06	0.0464388	14306	18.9897
Vascular dementia (mixed)	family Veillonellaceae	rs6692542	G	A	0.190438	244228316	0.0315566	0.0885763	360421	G	A	-0.0534397	1	244391618	8.67981e-06	0.0118254	14306	20.4219
Vascular dementia (mixed)	family Veillonellaceae	rs6909981	C	T	-0.124319	74824436	0.331726	0.128079	360421	C	T	-0.0638696	6	75534152	5.47621e-06	0.0141765	14306	20.2979
Vascular dementia (mixed)	family Veillonellaceae	rs79535861	A	C	-0.00381739	37752555	0.979117	0.145837	360421	A	C	0.100666	13	38326692	1.57688e-06	0.0207016	14306	23.646
Vascular dementia (mixed)	family Veillonellaceae	rs9345168	A	C	-0.120889	91671204	0.153457	0.0846902	360421	A	C	-0.0509102	6	92380922	8.48887e-06	0.0113253	14306	20.2074
Vascular dementia (mixed)	family Verrucomicrobiaceae	rs111862613	T	C	0.0680658	129825125	0.547859	0.11326	360421	T	C	0.0907065	12	130309670	3.7313e-06	0.0196746	14306	21.2552
Vascular dementia (mixed)	family Verrucomicrobiaceae	rs117107102	A	G	-0.187631	51947265	0.344376	0.198435	360421	A	G	0.204683	18	49473635	2.91823e-06	0.0431572	14306	22.4935
Vascular dementia (mixed)	family Verrucomicrobiaceae	rs11729256	T	C	0.126843	94106121	0.258395	0.112232	360421	T	C	0.0749798	4	95027272	6.73085e-07	0.0150177	14306	24.9277
Vascular dementia (mixed)	family Verrucomicrobiaceae	rs12908520	G	A	0.143762	97027427	0.0923996	0.0854263	360421	G	A	0.0619104	15	97570657	2.15139e-06	0.0130946	14306	22.3534
Vascular dementia (mixed)	family Verrucomicrobiaceae	rs2602429	T	C	0.0230797	81029544	0.810184	0.0960896	360421	T	C	-0.0745516	16	81063149	2.69942e-06	0.0156195	14306	22.7814
Vascular dementia (mixed)	family Verrucomicrobiaceae	rs4242783	A	G	0.105362	5022135	0.262323	0.0939962	360421	A	G	-0.0687992	10	5064327	2.75442e-06	0.0147694	14306	21.6991
Vascular dementia (mixed)	family Verrucomicrobiaceae	rs4936098	G	A	0.00171223	130410772	0.984505	0.0881599	360421	G	A	-0.0648691	11	130280667	1.1293e-06	0.0135928	14306	22.775
Vascular dementia (mixed)	family Verrucomicrobiaceae	rs61779207	G	A	-0.00980816	40608800	0.923309	0.101885	360421	G	A	-0.0758811	1	41074472	6.63025e-06	0.0167762	14306	20.4588
Vascular dementia (mixed)	family Verrucomicrobiaceae	rs74542928	T	C	0.225555	99623031	0.244005	0.193604	360421	T	C	0.112124	4	100544188	1.64611e-06	0.0236422	14306	22.4917
Vascular dementia (mixed)	family Verrucomicrobiaceae	rs9349825	A	G	-0.0410796	56476683	0.701312	0.107103	360421	A	G	-0.0704354	6	56341481	2.51287e-06	0.0147128	14306	22.9188
Vascular dementia (mixed)	family Verrucomicrobiaceae	rs941682	G	A	-0.0582636	33280034	0.538333	0.094686	360421	G	A	-0.0631526	20	31867840	9.5812e-06	0.0143767	14306	19.2959
Vascular dementia (mixed)	family Victivallaceae	rs11671100	A	C	-0.145144	711637	0.164478	0.104407	360421	A	C	-0.160034	19	711637	4.08037e-06	0.0349472	14306	20.9701
Vascular dementia (mixed)	family Victivallaceae	rs11764871	G	T	-0.145746	147111885	0.11125	0.0915146	360421	G	T	0.127099	7	146808977	7.4929e-07	0.025656	14306	24.5418
Vascular dementia (mixed)	family Victivallaceae	rs2944282	T	C	-0.0943106	57530097	0.313695	0.0936087	360421	T	C	-0.124197	7	57589803	1.56603e-06	0.0257026	14306	23.349
Vascular dementia (mixed)	family Victivallaceae	rs34962571	A	C	0.249138	130618711	0.0792556	0.141957	360421	A	C	-0.186945	12	131103256	6.24827e-06	0.0418412	14306	19.9627
Vascular dementia (mixed)	family Victivallaceae	rs4396289	C	T	-0.316342	9295183	0.0114393	0.125086	360421	C	T	-0.152918	11	9316730	1.53784e-07	0.0288525	14306	28.0899
Vascular dementia (mixed)	family Victivallaceae	rs61702987	T	C	-0.186994	30988791	0.162117	0.133759	360421	T	C	0.145501	2	31211657	3.07921e-06	0.0300007	14306	23.5217
Vascular dementia (mixed)	family Victivallaceae	rs62570196	C	T	-0.267308	108323890	0.207199	0.21193	360421	C	T	-0.246101	9	111086170	2.69855e-07	0.0483077	14306	25.9534
Vascular dementia (mixed)	family Victivallaceae	rs6545794	A	G	-0.185031	60257774	0.152055	0.129184	360421	A	G	-0.197786	2	60484909	5.97008e-07	0.0410495	14306	23.2154
Vascular dementia (mixed)	family Victivallaceae	rs7077363	G	A	-0.113532	93527197	0.317011	0.113462	360421	G	A	0.148942	10	95286954	2.83374e-06	0.0318366	14306	21.8867
Vascular dementia (mixed)	family Victivallaceae	rs7314815	G	A	-0.112339	102131269	0.184198	0.0845969	360421	G	A	0.101088	12	102525047	6.40088e-06	0.0225594	14306	20.0791
Vascular dementia (mixed)	family Victivallaceae	rs7627405	C	T	-0.0937309	9926871	0.377413	0.10619	360421	C	T	-0.134158	3	9968555	8.19426e-06	0.0301427	14306	19.8093
Vascular dementia (mixed)	genus Actinomyces	rs2715439	T	C	-0.0625653	98949084	0.458365	0.084372	360421	T	C	-0.0746684	15	99492313	6.27004e-06	0.0164822	14306	20.5231
Vascular dementia (mixed)	genus Actinomyces	rs34583783	G	T	0.0351672	66497478	0.84183	0.17623	360421	G	T	0.126596	6	67207371	4.48528e-06	0.0268461	14306	22.2371
Vascular dementia (mixed)	genus Actinomyces	rs35011108	A	G	-0.135445	132686341	0.414235	0.165892	360421	A	G	0.232634	6	133007480	6.33826e-06	0.0512044	14306	20.6411
Vascular dementia (mixed)	genus Actinomyces	rs4073240	G	A	-0.114475	168824686	0.187109	0.0867771	360421	G	A	0.0749687	6	169224781	7.94273e-06	0.0167368	14306	20.0639
Vascular dementia (mixed)	genus Actinomyces	rs4146653	G	A	0.0228915	4740649	0.848546	0.119868	360421	G	A	0.0985224	10	4782841	4.49645e-06	0.0214182	14306	21.1594
Vascular dementia (mixed)	genus Actinomyces	rs71315246	A	G	0.0613702	101633595	0.618476	0.123231	360421	A	G	-0.0969809	3	101352439	9.82969e-06	0.021925	14306	19.5656
Vascular dementia (mixed)	genus Actinomyces	rs7915461	C	T	0.0822698	125843552	0.628806	0.170187	360421	C	T	-0.18776	10	127532121	5.91984e-06	0.0401636	14306	21.8545
Vascular dementia (mixed)	genus Adlercreutzia	rs11604400	C	T	0.18429	98515355	0.178341	0.136929	360421	C	T	-0.102524	11	98386085	9.74473e-06	0.0234834	14306	19.0603
Vascular dementia (mixed)	genus Adlercreutzia	rs13231526	C	A	-0.0240614	48804555	0.877651	0.156296	360421	C	A	0.143237	7	48844151	4.8136e-06	0.0311654	14306	21.1235
Vascular dementia (mixed)	genus Adlercreutzia	rs2717140	C	T	0.0520394	77297814	0.712794	0.14137	360421	C	T	-0.119225	18	75009770	2.04593e-06	0.0251081	14306	22.5479
Vascular dementia (mixed)	genus Adlercreutzia	rs55719207	G	A	0.0597439	105637127	0.489985	0.0865438	360421	G	A	-0.0699243	3	105355971	9.60506e-06	0.0158036	14306	19.5769
Vascular dementia (mixed)	genus Adlercreutzia	rs6664405	T	C	0.297936	68978480	0.00609986	0.108642	360421	T	C	-0.0953084	1	69444163	5.2342e-06	0.0210752	14306	20.4512
Vascular dementia (mixed)	genus Adlercreutzia	rs7680684	T	C	0.049776	170360208	0.575167	0.0888132	360421	T	C	0.083381	4	171281359	9.769e-07	0.0168901	14306	24.3708
Vascular dementia (mixed)	genus Adlercreutzia	rs9490822	C	T	-0.0977241	123587938	0.245395	0.0841283	360421	C	T	-0.0734512	6	123909083	2.54419e-06	0.0155789	14306	22.2292
Vascular dementia (mixed)	genus Adlercreutzia	rs9915817	C	T	-0.0985044	50786818	0.289986	0.0930909	360421	C	T	-0.0749219	17	48864179	8.21675e-06	0.016833	14306	19.8105
Vascular dementia (mixed)	genus Akkermansia	rs111862613	T	C	0.0680658	129825125	0.547859	0.11326	360421	T	C	0.0911199	12	130309670	3.39234e-06	0.0196748	14306	21.4489
Vascular dementia (mixed)	genus Akkermansia	rs117107102	A	G	-0.187631	51947265	0.344376	0.198435	360421	A	G	0.204406	18	49473635	3.01141e-06	0.0431629	14306	22.4267
Vascular dementia (mixed)	genus Akkermansia	rs11729256	T	C	0.126843	94106121	0.258395	0.112232	360421	T	C	0.0750473	4	95027272	6.58385e-07	0.0150184	14306	24.9702
Vascular dementia (mixed)	genus Akkermansia	rs12908520	G	A	0.143762	97027427	0.0923996	0.0854263	360421	G	A	0.061772	15	97570657	2.2648e-06	0.0130954	14306	22.2508
Vascular dementia (mixed)	genus Akkermansia	rs2602429	T	C	0.0230797	81029544	0.810184	0.0960896	360421	T	C	-0.0745352	16	81063149	2.71569e-06	0.0156201	14306	22.7696
Vascular dementia (mixed)	genus Akkermansia	rs4242783	A	G	0.105362	5022135	0.262323	0.0939962	360421	A	G	-0.0685454	10	5064327	2.99799e-06	0.0147701	14306	21.5372
Vascular dementia (mixed)	genus Akkermansia	rs4936098	G	A	0.00171223	130410772	0.984505	0.0881599	360421	G	A	-0.0649225	11	130280667	1.1036e-06	0.0135934	14306	22.8105
Vascular dementia (mixed)	genus Akkermansia	rs61779207	G	A	-0.00980816	40608800	0.923309	0.101885	360421	G	A	-0.0760539	1	41074472	6.32121e-06	0.0167769	14306	20.5504
Vascular dementia (mixed)	genus Akkermansia	rs74542928	T	C	0.225555	99623031	0.244005	0.193604	360421	T	C	0.112623	4	100544188	1.4802e-06	0.0236434	14306	22.69
Vascular dementia (mixed)	genus Akkermansia	rs9349825	A	G	-0.0410796	56476683	0.701312	0.107103	360421	A	G	-0.0703407	6	56341481	2.59884e-06	0.0147133	14306	22.8556
Vascular dementia (mixed)	genus Akkermansia	rs941682	G	A	-0.0582636	33280034	0.538333	0.094686	360421	G	A	-0.0632957	20	31867840	9.17128e-06	0.0143777	14306	19.3807
Vascular dementia (mixed)	genus Alistipes	rs1107244	G	A	0.351038	37483220	0.025261	0.156896	360421	G	A	0.0758558	13	38057357	3.59062e-06	0.0171182	14306	19.6364
Vascular dementia (mixed)	genus Alistipes	rs11769002	G	A	0.000752732	62983120	0.992988	0.0856504	360421	G	A	-0.0528793	7	62443498	1.44961e-06	0.0109389	14306	23.3681
Vascular dementia (mixed)	genus Alistipes	rs11958296	A	G	-0.0123911	178328178	0.952088	0.206229	360421	A	G	-0.0981222	5	177755179	9.29566e-06	0.0218272	14306	20.2087
Vascular dementia (mixed)	genus Alistipes	rs12990744	C	T	0.272633	177136221	0.0465147	0.136954	360421	C	T	-0.0776618	2	178000949	8.20729e-06	0.0172986	14306	20.1555
Vascular dementia (mixed)	genus Alistipes	rs1689282	A	C	-0.0317412	14080130	0.723592	0.08975	360421	A	C	-0.0520061	9	14080129	5.27582e-06	0.0113942	14306	20.8325
Vascular dementia (mixed)	genus Alistipes	rs2290844	C	T	-0.0641285	126098573	0.635069	0.13512	360421	C	T	0.0813969	10	127787142	9.10144e-06	0.0191632	14306	18.0418
Vascular dementia (mixed)	genus Alistipes	rs2450745	A	C	0.00800614	143346550	0.96145	0.165642	360421	A	C	-0.080524	8	144428720	7.11836e-06	0.0184702	14306	19.0067
Vascular dementia (mixed)	genus Alistipes	rs2875322	C	T	-0.0553717	131017657	0.62326	0.112719	360421	C	T	0.0580945	11	130887552	8.77708e-06	0.0131432	14306	19.5374
Vascular dementia (mixed)	genus Alistipes	rs34417064	A	G	-0.0224353	54699118	0.789647	0.0841002	360421	A	G	-0.048202	17	52776479	7.00745e-06	0.0106868	14306	20.3439
Vascular dementia (mixed)	genus Alistipes	rs4810359	A	G	-0.0140476	42562695	0.912105	0.127261	360421	A	G	-0.0652428	20	41191335	7.4967e-06	0.0146155	14306	19.9268
Vascular dementia (mixed)	genus Alistipes	rs7129639	A	C	-0.0600591	17489880	0.504916	0.090074	360421	A	C	0.0524955	11	17511427	1.78423e-06	0.0109584	14306	22.9483
Vascular dementia (mixed)	genus Alistipes	rs8130320	A	G	-0.1021	39208332	0.230023	0.0850625	360421	A	G	-0.049002	21	40580258	4.83615e-06	0.010717	14306	20.9065
Vascular dementia (mixed)	genus Allisonella	rs1901739	G	T	-0.0137596	114951010	0.870429	0.0843564	360421	G	T	-0.115769	5	114286707	3.58798e-06	0.0248626	14306	21.6816
Vascular dementia (mixed)	genus Allisonella	rs35110698	T	C	-0.141201	27866065	0.237244	0.11947	360421	T	C	-0.146322	12	28018998	5.72321e-06	0.0320852	14306	20.7974
Vascular dementia (mixed)	genus Allisonella	rs35778461	C	T	-0.0931995	97388274	0.353336	0.100416	360421	C	T	0.146679	9	100150556	1.20629e-06	0.0297186	14306	24.3601
Vascular dementia (mixed)	genus Allisonella	rs594561	T	C	-0.0879698	88899804	0.29576	0.0841359	360421	T	C	-0.112231	11	88632972	9.41109e-06	0.0251681	14306	19.885
Vascular dementia (mixed)	genus Allisonella	rs602075	G	A	-0.0271491	76495244	0.776111	0.0954643	360421	G	A	-0.168974	9	79110160	3.56574e-08	0.0296976	14306	32.3741
Vascular dementia (mixed)	genus Allisonella	rs6742198	A	G	-0.00824021	33382004	0.933267	0.0984082	360421	A	G	-0.149152	2	33607071	3.34511e-06	0.0316484	14306	22.2103
Vascular dementia (mixed)	genus Allisonella	rs76904847	G	A	0.165814	138283265	0.139099	0.1121	360421	G	A	0.148523	7	137968010	6.08751e-06	0.0334857	14306	19.6729
Vascular dementia (mixed)	genus Allisonella	rs7898615	T	G	-0.0908723	120653939	0.46189	0.123512	360421	T	G	0.167966	10	122413451	8.87279e-06	0.0373586	14306	20.2144
Vascular dementia (mixed)	genus Alloprevotella	rs2154444	G	T	-0.0987148	34681344	0.298016	0.0948546	360421	G	T	-0.138234	21	36053643	8.36758e-06	0.0308961	14306	20.0181
Vascular dementia (mixed)	genus Alloprevotella	rs34619204	G	A	0.104742	39621081	0.34444	0.110788	360421	G	A	-0.156037	21	40993008	8.84199e-06	0.0344392	14306	20.5281
Vascular dementia (mixed)	genus Alloprevotella	rs4364940	A	G	0.0141599	233990770	0.876415	0.0910514	360421	A	G	0.126418	1	234126516	8.58361e-06	0.0282207	14306	20.067
Vascular dementia (mixed)	genus Alloprevotella	rs4680035	G	A	-0.0110288	153087811	0.898677	0.086614	360421	G	A	0.119599	3	152805600	4.99057e-06	0.0259446	14306	21.2501
Vascular dementia (mixed)	genus Alloprevotella	rs58212166	A	G	-0.0616383	188155551	0.571535	0.108942	360421	A	G	-0.161506	4	189076705	7.93615e-06	0.0359102	14306	20.2275
Vascular dementia (mixed)	genus Anaerofilum	rs10794359	C	T	-0.164748	1051715	0.0543563	0.085628	360421	C	T	0.0953524	11	1051715	2.23496e-06	0.02006	14306	22.5944
Vascular dementia (mixed)	genus Anaerofilum	rs1563175	A	C	-0.112143	3791350	0.18338	0.0842914	360421	A	C	0.0923834	2	3838940	5.53847e-06	0.0202157	14306	20.8838
Vascular dementia (mixed)	genus Anaerofilum	rs17012738	T	G	0.0918617	76471016	0.274391	0.0840451	360421	T	G	0.0903417	2	76698142	7.24169e-06	0.0200239	14306	20.3554
Vascular dementia (mixed)	genus Anaerofilum	rs17096874	C	T	0.0961305	30522152	0.353265	0.103558	360421	C	T	-0.126337	14	30991358	2.86029e-06	0.0268919	14306	22.0708
Vascular dementia (mixed)	genus Anaerofilum	rs4244069	A	G	0.0573361	66773681	0.64893	0.125944	360421	A	G	0.146775	12	67167461	9.81206e-06	0.0326594	14306	20.197
Vascular dementia (mixed)	genus Anaerofilum	rs4506496	A	G	-0.0502735	246982388	0.586028	0.0923122	360421	A	G	-0.10309	1	247145690	1.48659e-06	0.0212861	14306	23.4553
Vascular dementia (mixed)	genus Anaerofilum	rs712981	A	C	-0.133619	129967591	0.122582	0.0865396	360421	A	C	0.10076	3	129686434	6.83109e-07	0.0202902	14306	24.6606
Vascular dementia (mixed)	genus Anaerofilum	rs79598899	C	T	-0.383228	190274425	0.0601146	0.20385	360421	C	T	0.182586	2	191139151	3.74731e-07	0.0357284	14306	26.1161
Vascular dementia (mixed)	genus Anaerofilum	rs816292	T	C	-0.0742526	117373604	0.426831	0.0934434	360421	T	C	-0.113003	12	117811409	2.6404e-07	0.02204	14306	26.288
Vascular dementia (mixed)	genus Anaerofilum	rs9299345	T	C	-0.259734	101577530	0.0697365	0.143213	360421	T	C	-0.1364	9	104339812	8.04304e-06	0.0302372	14306	20.3491
Vascular dementia (mixed)	genus Anaerostipes	rs10502061	A	G	0.109969	105744527	0.403434	0.13162	360421	A	G	0.0835752	11	105615253	7.93542e-06	0.0192017	14306	18.9442
Vascular dementia (mixed)	genus Anaerostipes	rs2014785	T	C	-0.123559	171382313	0.146589	0.0851143	360421	T	C	0.0515687	3	171100102	4.68058e-06	0.0112199	14306	21.1249
Vascular dementia (mixed)	genus Anaerostipes	rs2396460	C	T	0.00650007	227153955	0.938755	0.0845985	360421	C	T	0.0512653	2	228018671	2.91092e-06	0.0109555	14306	21.8969
Vascular dementia (mixed)	genus Anaerostipes	rs2804244	G	A	-0.100633	115623674	0.246189	0.0867784	360421	G	A	0.053089	10	117383184	2.04052e-06	0.0110983	14306	22.8821
Vascular dementia (mixed)	genus Anaerostipes	rs3900776	G	A	-0.413785	13525083	0.102647	0.253521	360421	G	A	-0.110013	9	13525082	2.74764e-06	0.0236302	14306	21.6747
Vascular dementia (mixed)	genus Anaerostipes	rs60983350	G	A	0.06957	2947443	0.442164	0.0905217	360421	G	A	-0.0539901	17	2850737	4.42059e-06	0.0116575	14306	21.4495
Vascular dementia (mixed)	genus Anaerostipes	rs62157625	T	C	0.130641	142016764	0.317549	0.130705	360421	T	C	0.088573	2	142774333	1.44907e-06	0.0185548	14306	22.7872
Vascular dementia (mixed)	genus Anaerostipes	rs62215703	G	A	-0.0941844	24501310	0.358511	0.102574	360421	G	A	0.0644965	21	25873624	1.9777e-06	0.0136702	14306	22.2599
Vascular dementia (mixed)	genus Anaerostipes	rs6474958	G	A	0.0608932	1582701	0.501553	0.0906084	360421	G	A	0.0500065	9	1582701	6.74481e-06	0.0112001	14306	19.9347
Vascular dementia (mixed)	genus Anaerostipes	rs6726833	C	A	-0.00637375	39124428	0.967268	0.155325	360421	C	A	-0.0877497	2	39351569	3.32216e-06	0.0189408	14306	21.4632
Vascular dementia (mixed)	genus Anaerostipes	rs6854026	C	T	0.129339	168769663	0.129825	0.0853838	360421	C	T	0.0508482	4	169690814	3.1958e-06	0.0109075	14306	21.7321
Vascular dementia (mixed)	genus Anaerostipes	rs7193624	T	C	0.166574	77540123	0.280844	0.15446	360421	T	C	-0.0750642	16	77574020	5.35476e-07	0.0150723	14306	24.8031
Vascular dementia (mixed)	genus Anaerostipes	rs78735375	A	C	-0.162474	1497548	0.458597	0.219216	360421	A	C	-0.137429	19	1497547	5.33384e-06	0.0305304	14306	20.2624
Vascular dementia (mixed)	genus Anaerotruncus	rs10150232	A	G	-0.0685404	29948802	0.51646	0.10564	360421	A	G	0.0567088	14	30418008	6.67667e-06	0.0124877	14306	20.6222
Vascular dementia (mixed)	genus Anaerotruncus	rs11018566	A	G	-0.298607	89307058	0.1137	0.188779	360421	A	G	-0.156465	11	89040226	6.13705e-06	0.0366032	14306	18.2724
Vascular dementia (mixed)	genus Anaerotruncus	rs115414803	A	C	0.311806	87242091	0.0749963	0.175124	360421	A	C	-0.144356	4	88163243	6.83471e-06	0.0317524	14306	20.6689
Vascular dementia (mixed)	genus Anaerotruncus	rs1272208	T	G	0.0545194	76015978	0.581435	0.0988942	360421	T	G	0.0611743	9	78630894	4.27986e-06	0.0129831	14306	22.2014
Vascular dementia (mixed)	genus Anaerotruncus	rs1431492	C	T	-0.0149467	151137584	0.896536	0.114941	360421	C	T	-0.0654996	3	150855371	7.35563e-06	0.0146188	14306	20.0749
Vascular dementia (mixed)	genus Anaerotruncus	rs17734739	T	C	-0.151191	210798978	0.21724	0.12253	360421	T	C	0.0660052	2	211663702	7.4278e-06	0.014908	14306	19.6028
Vascular dementia (mixed)	genus Anaerotruncus	rs34449434	A	C	-0.0985151	76129875	0.261715	0.087776	360421	A	C	-0.0497004	12	76523655	9.85054e-06	0.0113402	14306	19.2078
Vascular dementia (mixed)	genus Anaerotruncus	rs4669806	G	T	-0.0248694	12060626	0.807412	0.102021	360421	G	T	0.0576389	2	12200752	2.42058e-06	0.0122994	14306	21.9616
Vascular dementia (mixed)	genus Anaerotruncus	rs6494922	A	G	-0.212841	33167666	0.254917	0.186951	360421	A	G	0.0903106	15	33459867	6.62369e-06	0.0202257	14306	19.9375
Vascular dementia (mixed)	genus Anaerotruncus	rs6563550	T	C	0.351016	37484276	0.0252662	0.156892	360421	T	C	0.0877135	13	38058413	2.34515e-07	0.0176745	14306	24.6285
Vascular dementia (mixed)	genus Anaerotruncus	rs7155595	C	A	0.191721	77036203	0.03748	0.0921516	360421	C	A	0.0539336	14	77502546	7.54988e-06	0.0118903	14306	20.5747
Vascular dementia (mixed)	genus Anaerotruncus	rs8005030	C	T	-0.0801221	30137993	0.369493	0.0892801	360421	C	T	0.0554447	14	30607199	2.28297e-06	0.0117854	14306	22.1325
Vascular dementia (mixed)	genus Anaerotruncus	rs9347879	T	C	0.206019	164594228	0.0146998	0.0844445	360421	T	C	0.050618	6	165015261	4.22328e-06	0.011049	14306	20.9877
Vascular dementia (mixed)	genus Bacteroides	rs11585893	A	G	-0.114543	10584294	0.243648	0.098243	360421	A	G	-0.0740746	1	10644351	1.79511e-06	0.0147633	14306	25.1751
Vascular dementia (mixed)	genus Bacteroides	rs13207588	A	G	-0.0556996	41551692	0.602001	0.106801	360421	A	G	-0.059205	6	41519430	7.48497e-06	0.0131195	14306	20.3649
Vascular dementia (mixed)	genus Bacteroides	rs1340391	T	C	-0.0776964	102495433	0.529633	0.123609	360421	T	C	-0.0592004	1	102960989	6.73008e-06	0.0132244	14306	20.04
Vascular dementia (mixed)	genus Bacteroides	rs17619981	T	G	-0.0213823	24159448	0.860783	0.121921	360421	T	G	0.0880978	19	24342250	2.68683e-06	0.0187002	14306	22.1941
Vascular dementia (mixed)	genus Bacteroides	rs2023437	T	C	-0.128086	21577814	0.320335	0.128889	360421	T	C	-0.0782325	14	22045949	5.01822e-06	0.0167634	14306	21.7796
Vascular dementia (mixed)	genus Bacteroides	rs66710942	T	C	0.022169	77166176	0.791943	0.0840409	360421	T	C	-0.0488038	3	77215327	5.8626e-06	0.0107412	14306	20.6444
Vascular dementia (mixed)	genus Bacteroides	rs6795673	C	T	0.0481543	10551540	0.568001	0.0843337	360421	C	T	0.0538565	3	10593224	3.37909e-07	0.0105251	14306	26.1833
Vascular dementia (mixed)	genus Bacteroides	rs9507307	C	T	0.00917487	24336338	0.925132	0.0976343	360421	C	T	0.0604456	13	24910476	2.12711e-06	0.0129128	14306	21.9123
Vascular dementia (mixed)	genus Barnesiella	rs11155559	T	C	-0.0277703	148280769	0.847774	0.144667	360421	T	C	0.0956023	6	148601905	8.91908e-06	0.0212961	14306	20.1529
Vascular dementia (mixed)	genus Barnesiella	rs12909713	C	T	0.0366861	86602682	0.661508	0.0837904	360421	C	T	-0.0550716	15	87145913	4.94527e-06	0.0120039	14306	21.048
Vascular dementia (mixed)	genus Barnesiella	rs13242616	C	T	0.0113795	122381464	0.90045	0.0909683	360421	C	T	0.0583747	7	122021518	2.29018e-06	0.0123176	14306	22.4593
Vascular dementia (mixed)	genus Barnesiella	rs199035	G	A	0.00120236	23435187	0.988724	0.0850725	360421	G	A	0.0559495	6	23435415	3.00296e-06	0.0119716	14306	21.8418
Vascular dementia (mixed)	genus Barnesiella	rs2276875	A	G	-0.0862767	5729227	0.375635	0.0973813	360421	A	G	-0.0697176	4	5730954	4.65029e-07	0.0139537	14306	24.9635
Vascular dementia (mixed)	genus Barnesiella	rs2428166	G	A	0.00897119	110509945	0.980332	0.363908	360421	G	A	-0.165859	6	110831148	8.50883e-07	0.0337309	14306	24.1781
Vascular dementia (mixed)	genus Barnesiella	rs35177866	A	G	0.0657034	181871367	0.685196	0.162078	360421	A	G	0.0917125	3	181589155	2.94761e-06	0.0190133	14306	23.2671
Vascular dementia (mixed)	genus Barnesiella	rs62251337	G	A	-0.131378	44285937	0.272392	0.119699	360421	G	A	0.0690763	3	44327429	4.2416e-06	0.0149374	14306	21.3849
Vascular dementia (mixed)	genus Barnesiella	rs72684847	T	C	0.20651	101695712	0.197121	0.16011	360421	T	C	-0.114369	4	102616869	6.76176e-06	0.0253873	14306	20.2947
Vascular dementia (mixed)	genus Barnesiella	rs76181748	C	T	0.116581	104446188	0.244223	0.100113	360421	C	T	-0.0778559	8	105458416	6.77657e-06	0.017164	14306	20.5753
Vascular dementia (mixed)	genus Barnesiella	rs77455852	T	G	-0.0169518	54811208	0.886678	0.118953	360421	T	G	-0.0891491	5	54107036	3.16352e-06	0.0195601	14306	20.7726
Vascular dementia (mixed)	genus Barnesiella	rs79795328	A	G	-0.0742661	113625439	0.539386	0.121006	360421	A	G	-0.0818645	4	114546595	4.23302e-06	0.0176441	14306	21.5274
Vascular dementia (mixed)	genus Bifidobacterium	rs12022129	A	G	0.113818	206830029	0.224807	0.0937666	360421	A	G	-0.0619356	1	207003374	7.9965e-06	0.0138937	14306	19.8722
Vascular dementia (mixed)	genus Bifidobacterium	rs182549	T	C	-0.114219	135859184	0.187491	0.0866582	360421	T	C	-0.119703	2	136616754	1.2782e-20	0.0127294	14306	88.4289
Vascular dementia (mixed)	genus Bifidobacterium	rs2491158	A	G	0.126579	124401134	0.306757	0.123848	360421	A	G	-0.0712624	10	126089703	8.04711e-06	0.015983	14306	19.8794
Vascular dementia (mixed)	genus Bifidobacterium	rs2686790	C	T	0.0356617	48051149	0.763405	0.118472	360421	C	T	-0.070741	7	48090746	7.49894e-06	0.0157926	14306	20.0648
Vascular dementia (mixed)	genus Bifidobacterium	rs4957061	T	C	0.0128189	520981	0.880913	0.0855665	360421	T	C	0.0534239	5	521096	5.77936e-06	0.0117431	14306	20.6969
Vascular dementia (mixed)	genus Bifidobacterium	rs540489	T	G	0.0367901	74901626	0.739859	0.110801	360421	T	G	-0.0637641	17	72897722	5.19457e-06	0.0138746	14306	21.1209
Vascular dementia (mixed)	genus Bifidobacterium	rs55888705	A	G	0.0723677	1516099	0.437788	0.0932652	360421	A	G	0.0546319	4	1517826	6.67022e-06	0.0121139	14306	20.3388
Vascular dementia (mixed)	genus Bifidobacterium	rs5746486	T	C	-0.0709628	17871506	0.412313	0.086558	360421	T	C	-0.0536216	22	18354272	8.99953e-06	0.0120801	14306	19.7033
Vascular dementia (mixed)	genus Bifidobacterium	rs62181700	G	A	-0.143032	188941058	0.143035	0.0976604	360421	G	A	-0.0624643	2	189805784	2.17245e-06	0.0131205	14306	22.6654
Vascular dementia (mixed)	genus Bifidobacterium	rs7322849	T	C	0.0965479	112205515	0.512117	0.147279	360421	T	C	0.112428	13	112859829	1.08368e-08	0.0201813	14306	31.0349
Vascular dementia (mixed)	genus Bifidobacterium	rs75344046	C	T	0.0996559	30489472	0.625988	0.204472	360421	C	T	0.232354	21	31861790	4.86351e-06	0.0505979	14306	21.088
Vascular dementia (mixed)	genus Bifidobacterium	rs857444	C	T	0.0827347	14617360	0.340957	0.0868809	360421	C	T	0.0558234	6	14617591	3.571e-06	0.0121219	14306	21.2076
Vascular dementia (mixed)	genus Bilophila	rs11069458	C	T	0.0183931	101750335	0.86636	0.109298	360421	C	T	0.0680947	13	102402685	7.71543e-06	0.015503	14306	19.2928
Vascular dementia (mixed)	genus Bilophila	rs1241171	G	A	0.155302	102834365	0.195546	0.119985	360421	G	A	-0.0692654	1	103299921	4.24033e-06	0.0150148	14306	21.2811
Vascular dementia (mixed)	genus Bilophila	rs1571225	T	C	0.149937	4940871	0.186157	0.113414	360421	T	C	-0.0826826	9	4940871	1.1229e-06	0.0170621	14306	23.4835
Vascular dementia (mixed)	genus Bilophila	rs1969927	A	G	-0.0553674	100393069	0.536329	0.0895369	360421	A	G	-0.0564589	12	100786847	9.07215e-06	0.0126935	14306	19.7835
Vascular dementia (mixed)	genus Bilophila	rs2728491	T	G	0.0570694	47172134	0.565123	0.0992081	360421	T	G	0.0627416	7	47211732	6.33257e-06	0.0139456	14306	20.2412
Vascular dementia (mixed)	genus Bilophila	rs3827020	C	T	-0.192076	63349639	0.0708435	0.106326	360421	C	T	0.0766479	20	61980991	1.78875e-06	0.0160642	14306	22.7658
Vascular dementia (mixed)	genus Bilophila	rs4798126	G	A	0.172402	3765773	0.105928	0.106634	360421	G	A	0.073288	18	3765773	7.14661e-06	0.016799	14306	19.0326
Vascular dementia (mixed)	genus Bilophila	rs542415	T	C	-0.127585	49719357	0.13992	0.0864348	360421	T	C	-0.0613623	15	50011554	4.70945e-06	0.0133436	14306	21.1474
Vascular dementia (mixed)	genus Bilophila	rs60178956	G	A	-0.0338047	89866110	0.738783	0.101374	360421	G	A	-0.0624818	8	90878338	8.0562e-06	0.0141485	14306	19.5023
Vascular dementia (mixed)	genus Bilophila	rs6793291	A	C	0.159768	194698802	0.404589	0.191693	360421	A	C	-0.112729	3	194419531	3.11322e-06	0.0241633	14306	21.765
Vascular dementia (mixed)	genus Bilophila	rs72676854	T	C	-0.296085	108978710	0.123147	0.192052	360421	T	C	0.123209	8	109990939	5.62264e-06	0.026882	14306	21.0069
Vascular dementia (mixed)	genus Bilophila	rs7802841	A	C	-0.0100096	138899094	0.913181	0.091809	360421	A	C	-0.0670097	7	138583840	1.76954e-06	0.0137701	14306	23.6811
Vascular dementia (mixed)	genus Bilophila	rs9899990	A	G	0.00165131	9218262	0.991415	0.153463	360421	A	G	-0.102702	17	9121579	9.06692e-06	0.0233878	14306	19.2832
Vascular dementia (mixed)	genus Butyricicoccus	rs10084203	G	A	-0.0201672	190439423	0.872116	0.125285	360421	G	A	-0.0549699	2	191304149	8.58638e-06	0.0123563	14306	19.7912
Vascular dementia (mixed)	genus Butyricicoccus	rs12034718	G	A	-0.075585	66913912	0.455645	0.101315	360421	G	A	-0.0701199	1	67379595	9.57679e-06	0.0158213	14306	19.6426
Vascular dementia (mixed)	genus Butyricicoccus	rs12585793	T	C	0.302272	26444103	0.238569	0.256473	360421	T	C	-0.262206	13	27018240	5.79189e-06	0.0564729	14306	21.5578
Vascular dementia (mixed)	genus Butyricicoccus	rs2017189	T	G	0.167649	7458426	0.0461647	0.0840815	360421	T	G	0.0506956	4	7460153	3.87258e-06	0.011024	14306	21.1477
Vascular dementia (mixed)	genus Butyricicoccus	rs4962426	T	G	0.0307762	125219639	0.770816	0.105649	360421	T	G	-0.0614216	10	126908208	7.38482e-06	0.0135979	14306	20.4032
Vascular dementia (mixed)	genus Butyricicoccus	rs56221232	T	C	-0.0647552	152596896	0.646383	0.141143	360421	T	C	0.0828027	2	153453410	7.61939e-07	0.0167401	14306	24.4666
Vascular dementia (mixed)	genus Butyricicoccus	rs62478070	T	G	0.0931756	157895458	0.720726	0.26064	360421	T	G	0.224039	7	157688150	5.93772e-06	0.0494959	14306	20.4884
Vascular dementia (mixed)	genus Butyricicoccus	rs7322368	C	T	0.0127446	99561736	0.930591	0.14632	360421	C	T	-0.0815733	13	100213990	5.51785e-06	0.0183167	14306	19.8336
Vascular dementia (mixed)	genus Butyricimonas	rs11228830	A	G	-0.00697102	56897486	0.963378	0.151823	360421	A	G	0.135265	11	56664962	6.55164e-06	0.0298411	14306	20.5467
Vascular dementia (mixed)	genus Butyricimonas	rs113054641	G	A	-0.309394	15178069	0.132457	0.205648	360421	G	A	-0.144881	21	16550389	1.73696e-07	0.0274574	14306	27.8422
Vascular dementia (mixed)	genus Butyricimonas	rs12304031	G	A	0.114159	128954226	0.374107	0.128441	360421	G	A	-0.0862781	12	129438771	6.7007e-06	0.0196846	14306	19.2109
Vascular dementia (mixed)	genus Butyricimonas	rs12458763	A	C	0.228079	36511655	0.263121	0.203815	360421	A	C	0.122037	18	34091618	6.36649e-06	0.0269587	14306	20.492
Vascular dementia (mixed)	genus Butyricimonas	rs1862649	G	A	-0.0300205	22161545	0.855198	0.164505	360421	G	A	0.113124	16	22172866	4.76255e-06	0.0248176	14306	20.7773
Vascular dementia (mixed)	genus Butyricimonas	rs2114713	G	T	0.08041	80236031	0.340253	0.0843168	360421	G	T	0.062721	15	80528373	6.87717e-06	0.0138998	14306	20.3615
Vascular dementia (mixed)	genus Butyricimonas	rs62130338	A	G	0.0562664	48659244	0.523376	0.0881711	360421	A	G	0.0732608	19	49162501	3.89807e-06	0.0158324	14306	21.4116
Vascular dementia (mixed)	genus Butyricimonas	rs62390301	T	C	-0.1392	160440640	0.18305	0.10455	360421	T	C	-0.0872983	5	159867647	7.41908e-07	0.0174893	14306	24.9153
Vascular dementia (mixed)	genus Butyricimonas	rs7083431	A	C	0.0280469	70951399	0.765392	0.0939881	360421	A	C	0.0703539	10	72711156	8.85462e-07	0.0144439	14306	23.7251
Vascular dementia (mixed)	genus Butyricimonas	rs71428626	G	T	0.0225015	82866140	0.923053	0.232961	360421	G	T	-0.133188	2	83093264	4.80408e-06	0.0289905	14306	21.1066
Vascular dementia (mixed)	genus Butyricimonas	rs72814525	A	G	-0.168246	70683314	0.0857531	0.0979176	360421	A	G	0.0664154	10	72443070	8.24594e-06	0.0149766	14306	19.6658
Vascular dementia (mixed)	genus Butyricimonas	rs78453362	A	G	-0.397074	78690859	0.153372	0.278117	360421	A	G	-0.14948	3	78740009	4.05807e-06	0.0327073	14306	20.887
Vascular dementia (mixed)	genus Butyricimonas	rs9657374	C	T	0.101959	4976884	0.26869	0.0921797	360421	C	T	0.0680719	8	4834406	4.5036e-06	0.0148172	14306	21.1059
Vascular dementia (mixed)	genus Butyrivibrio	rs1007475	G	T	-0.128045	148082269	0.171929	0.0937351	360421	G	T	0.118065	6	148403405	7.92319e-06	0.0261271	14306	20.4202
Vascular dementia (mixed)	genus Butyrivibrio	rs11761679	T	C	0.0969328	150899841	0.422964	0.120971	360421	T	C	0.154775	7	150596929	2.20232e-06	0.0321539	14306	23.1704
Vascular dementia (mixed)	genus Butyrivibrio	rs142855850	A	G	-0.227184	22298971	0.111107	0.142593	360421	A	G	0.205013	10	22587900	6.85536e-06	0.0457138	14306	20.1126
Vascular dementia (mixed)	genus Butyrivibrio	rs16934069	T	C	0.165882	116930885	0.130319	0.109649	360421	T	C	-0.133784	9	119693164	8.85911e-06	0.0299444	14306	19.9608
Vascular dementia (mixed)	genus Butyrivibrio	rs16941336	C	T	0.0394611	20672384	0.693078	0.0999817	360421	C	T	0.127488	17	20575697	1.53183e-06	0.0267936	14306	22.64
Vascular dementia (mixed)	genus Butyrivibrio	rs17163238	G	A	0.0255863	129640328	0.809942	0.106388	360421	G	A	0.140987	5	128976021	5.51201e-06	0.0309117	14306	20.8023
Vascular dementia (mixed)	genus Butyrivibrio	rs4537857	T	C	0.0974324	26718529	0.276894	0.0896076	360421	T	C	-0.12459	13	27292666	1.80194e-06	0.0260992	14306	22.7883
Vascular dementia (mixed)	genus Butyrivibrio	rs486484	A	G	0.0299911	830864	0.726057	0.0855975	360421	A	G	-0.108349	20	811507	6.61089e-06	0.0240008	14306	20.3797
Vascular dementia (mixed)	genus Butyrivibrio	rs4928024	G	A	-0.11235	54254476	0.307826	0.110169	360421	G	A	0.17471	3	54288503	8.18634e-06	0.0389333	14306	20.1369
Vascular dementia (mixed)	genus Butyrivibrio	rs72723662	C	T	0.00251489	75599220	0.983463	0.121332	360421	C	T	0.224078	14	76065563	7.86249e-07	0.0449336	14306	24.8689
Vascular dementia (mixed)	genus Butyrivibrio	rs74622183	A	G	0.240275	33681771	0.111817	0.151109	360421	A	G	-0.201027	14	34150977	2.45748e-06	0.0428204	14306	22.0398
Vascular dementia (mixed)	genus Butyrivibrio	rs77356209	T	C	-0.177821	10267736	0.37363	0.199868	360421	T	C	0.216874	18	10267733	6.66423e-06	0.0483299	14306	20.1365
Vascular dementia (mixed)	genus Butyrivibrio	rs7752361	G	A	0.121385	111459502	0.152129	0.084763	360421	G	A	0.11923	6	111780705	7.69113e-07	0.0239975	14306	24.6853
Vascular dementia (mixed)	genus Butyrivibrio	rs7763512	A	G	0.064705	21959860	0.448368	0.0853472	360421	A	G	-0.119846	6	21960091	3.10656e-06	0.0253367	14306	22.3742
Vascular dementia (mixed)	genus Butyrivibrio	rs9349693	G	A	-0.000955809	54074926	0.991726	0.0921683	360421	G	A	-0.117973	6	53939724	5.54958e-06	0.0259861	14306	20.6102
Vascular dementia (mixed)	genus Candidatus Soleaferrea	rs10090365	G	A	0.125871	137625956	0.135477	0.0843158	360421	G	A	0.0834413	8	138638199	4.17311e-06	0.0180989	14306	21.2548
Vascular dementia (mixed)	genus Candidatus Soleaferrea	rs10809135	C	T	-0.0303287	10611282	0.722603	0.0854372	360421	C	T	-0.0834858	9	10611282	5.4718e-06	0.0182426	14306	20.9436
Vascular dementia (mixed)	genus Candidatus Soleaferrea	rs36155147	T	C	0.00834712	312402	0.928078	0.0924746	360421	T	C	-0.104966	7	352368	5.4114e-06	0.0240995	14306	18.9706
Vascular dementia (mixed)	genus Candidatus Soleaferrea	rs4294381	C	T	0.088173	224500405	0.444823	0.115398	360421	C	T	-0.112197	1	224688107	1.36848e-06	0.023186	14306	23.4159
Vascular dementia (mixed)	genus Candidatus Soleaferrea	rs4678258	T	C	-0.114541	138226350	0.244156	0.0983475	360421	T	C	0.0986136	3	137945192	5.53184e-06	0.0215646	14306	20.9118
Vascular dementia (mixed)	genus Candidatus Soleaferrea	rs6489992	A	G	-0.0755786	114914964	0.385571	0.0871044	360421	A	G	-0.0840437	12	115352769	7.88787e-06	0.0187031	14306	20.1922
Vascular dementia (mixed)	genus Candidatus Soleaferrea	rs6494306	A	G	-0.121668	62102341	0.176694	0.0900578	360421	A	G	-0.0969304	15	62394540	5.80056e-06	0.0214221	14306	20.4737
Vascular dementia (mixed)	genus Candidatus Soleaferrea	rs7400877	C	T	0.00957368	75937199	0.925934	0.102986	360421	C	T	0.0951085	14	76403542	9.29458e-06	0.0212799	14306	19.9756
Vascular dementia (mixed)	genus Candidatus Soleaferrea	rs9973954	G	A	0.0280682	19686146	0.749556	0.0879259	360421	G	A	-0.0892075	2	19885907	5.94799e-06	0.0195401	14306	20.8425
Vascular dementia (mixed)	genus Catenibacterium	rs12404911	C	T	0.0320967	239955143	0.767409	0.10852	360421	C	T	0.140717	1	240118443	2.79892e-06	0.0304142	14306	21.4062
Vascular dementia (mixed)	genus Catenibacterium	rs212393	A	G	-0.132241	159064710	0.203058	0.103891	360421	A	G	0.135254	6	159485742	3.62485e-06	0.0286209	14306	22.3323
Vascular dementia (mixed)	genus Catenibacterium	rs73128290	A	G	0.00688478	57296613	0.940503	0.0922435	360421	A	G	0.129726	7	57364320	4.29368e-06	0.0284563	14306	20.7825
Vascular dementia (mixed)	genus Catenibacterium	rs7742829	C	T	-0.106634	104641790	0.210151	0.0850925	360421	C	T	0.11411	6	105089665	5.60725e-06	0.0251099	14306	20.6518
Vascular dementia (mixed)	genus Christensenellaceae R 7group	rs10461257	A	G	0.0912406	155209852	0.308575	0.0896082	360421	A	G	-0.0551969	4	156131004	6.50744e-06	0.0122069	14306	20.4465
Vascular dementia (mixed)	genus Christensenellaceae R 7group	rs17081797	A	G	-0.0908369	69888324	0.593518	0.170188	360421	A	G	-0.0904325	18	67555560	3.34033e-06	0.0204253	14306	19.6025
Vascular dementia (mixed)	genus Christensenellaceae R 7group	rs62132810	A	G	-0.184542	48775970	0.13008	0.121908	360421	A	G	-0.0828853	19	49279227	5.66709e-06	0.0179623	14306	21.2927
Vascular dementia (mixed)	genus Christensenellaceae R 7group	rs62190261	A	C	-0.0274103	230078383	0.855514	0.150533	360421	A	C	0.0958394	2	230943099	8.74017e-06	0.0214723	14306	19.9219
Vascular dementia (mixed)	genus Christensenellaceae R 7group	rs62467127	C	T	-0.112552	118456871	0.673383	0.267021	360421	C	T	0.114108	7	118096925	3.25364e-06	0.0251983	14306	20.5064
Vascular dementia (mixed)	genus Christensenellaceae R 7group	rs73952017	C	T	-0.193406	1779608	0.161495	0.138141	360421	C	T	-0.0862164	18	1779609	8.45766e-06	0.0194354	14306	19.6785
Vascular dementia (mixed)	genus Christensenellaceae R 7group	rs78521377	C	T	0.085279	124759805	0.720804	0.23862	360421	C	T	0.124992	10	126448374	5.60673e-06	0.0274797	14306	20.689
Vascular dementia (mixed)	genus Christensenellaceae R 7group	rs892686	A	G	-0.0528339	80428461	0.533433	0.0848363	360421	A	G	0.0514099	9	83043376	3.96862e-06	0.011136	14306	21.3125
Vascular dementia (mixed)	genus Clostridium innocuum group	rs10506058	A	G	-0.00702934	30115552	0.934391	0.0853888	360421	A	G	0.0997048	12	30268485	8.92442e-06	0.0221926	14306	20.1844
Vascular dementia (mixed)	genus Clostridium innocuum group	rs1942371	G	A	0.0257434	71607072	0.842815	0.129825	360421	G	A	-0.157938	18	69274308	4.0634e-06	0.034187	14306	21.3428
Vascular dementia (mixed)	genus Clostridium innocuum group	rs40656	C	T	-0.0824077	9368046	0.435272	0.105624	360421	C	T	0.142664	5	9368158	8.61529e-06	0.0311021	14306	21.0402
Vascular dementia (mixed)	genus Clostridium innocuum group	rs4869133	G	A	-0.00201045	96381915	0.985569	0.111151	360421	G	A	-0.180591	5	95717619	7.24453e-06	0.0409505	14306	19.4479
Vascular dementia (mixed)	genus Clostridium innocuum group	rs61267978	T	C	-0.050798	6348228	0.696652	0.130304	360421	T	C	0.14708	18	6348227	5.58509e-06	0.0320875	14306	21.0105
Vascular dementia (mixed)	genus Clostridium innocuum group	rs6577484	G	A	-0.0521058	8359360	0.704975	0.137623	360421	G	A	0.160425	1	8419420	8.40601e-06	0.0360857	14306	19.764
Vascular dementia (mixed)	genus Clostridium innocuum group	rs6890185	C	T	0.12849	71890799	0.156038	0.0905802	360421	C	T	-0.113424	5	71186626	1.12243e-06	0.0233137	14306	23.6694
Vascular dementia (mixed)	genus Clostridium innocuum group	rs77845139	A	G	0.0160061	59412009	0.869271	0.0972513	360421	A	G	-0.114993	15	59704208	8.40621e-06	0.0257186	14306	19.9916
Vascular dementia (mixed)	genus Clostridium sensustricto1	rs11264403	G	A	-0.0447162	155706701	0.780141	0.160195	360421	G	A	-0.139061	1	155676492	7.7555e-06	0.0334454	14306	17.2877
Vascular dementia (mixed)	genus Clostridium sensustricto1	rs116847295	C	T	0.091762	43091212	0.468333	0.126535	360421	C	T	0.110021	12	43485015	4.58121e-06	0.0246032	14306	19.9971
Vascular dementia (mixed)	genus Clostridium sensustricto1	rs12341505	G	A	-0.129528	133845759	0.372763	0.145323	360421	G	A	0.0810718	9	136710881	4.8217e-06	0.0180121	14306	20.2587
Vascular dementia (mixed)	genus Clostridium sensustricto1	rs2795528	G	A	0.0802021	42774816	0.661455	0.183149	360421	G	A	-0.184315	10	43270264	2.72038e-06	0.0392204	14306	22.085
Vascular dementia (mixed)	genus Clostridium sensustricto1	rs2817172	C	T	0.0718139	3124955	0.404937	0.0862281	360421	C	T	0.058139	1	3041519	2.76656e-06	0.0124492	14306	21.8098
Vascular dementia (mixed)	genus Clostridium sensustricto1	rs550843	T	C	0.0756405	165309343	0.422839	0.0943731	360421	T	C	-0.0783246	6	165722832	2.05069e-06	0.0169209	14306	21.4264
Vascular dementia (mixed)	genus Collinsella	rs10890671	C	T	-0.0705536	107252473	0.405269	0.0847746	360421	C	T	0.0537401	11	107123199	6.52139e-06	0.0118848	14306	20.4462
Vascular dementia (mixed)	genus Collinsella	rs11597285	G	T	0.000700176	8547850	0.993493	0.0858555	360421	G	T	-0.0537947	10	8589813	9.37605e-06	0.0120548	14306	19.914
Vascular dementia (mixed)	genus Collinsella	rs1496626	T	C	-0.0226759	31269935	0.855027	0.12411	360421	T	C	-0.0722307	19	31760841	6.78172e-06	0.01616	14306	19.9784
Vascular dementia (mixed)	genus Collinsella	rs149807560	C	A	0.031916	56015274	0.845612	0.163906	360421	C	A	-0.104264	19	56526640	7.09872e-06	0.0235841	14306	19.5448
Vascular dementia (mixed)	genus Collinsella	rs2103510	G	A	-0.0336372	27983148	0.79524	0.129617	360421	G	A	0.0786551	21	29355467	2.42477e-06	0.0168217	14306	21.8632
Vascular dementia (mixed)	genus Collinsella	rs62448871	C	A	0.0267629	24425405	0.752785	0.08497	360421	C	A	-0.0540309	7	24465024	6.7825e-06	0.0120324	14306	20.1641
Vascular dementia (mixed)	genus Collinsella	rs73052258	G	A	0.0630077	194874587	0.688773	0.157314	360421	G	A	0.0930178	2	195739311	1.71581e-06	0.0202658	14306	21.0671
Vascular dementia (mixed)	genus Collinsella	rs75672793	A	G	-0.1755	148897142	0.380834	0.20026	360421	A	G	-0.108908	4	149818294	6.1355e-06	0.0240522	14306	20.5026
Vascular dementia (mixed)	genus Collinsella	rs9541268	C	A	-0.16923	68035929	0.259908	0.150212	360421	C	A	0.09597	13	68610061	8.79427e-07	0.0197312	14306	23.6572
Vascular dementia (mixed)	genus Coprobacter	rs11532348	C	T	0.0336288	97896018	0.776306	0.118354	360421	C	T	-0.103931	12	98289796	5.71189e-06	0.0226826	14306	20.9945
Vascular dementia (mixed)	genus Coprobacter	rs12684609	T	C	0.0541607	134893022	0.610593	0.106359	360421	T	C	0.100827	9	137784868	6.10183e-06	0.0220366	14306	20.9346
Vascular dementia (mixed)	genus Coprobacter	rs12996055	A	C	-0.0501963	136465888	0.599694	0.0956412	360421	A	C	0.0921817	2	137223458	8.07644e-06	0.0209405	14306	19.3783
Vascular dementia (mixed)	genus Coprobacter	rs143662916	C	T	-0.163334	103679246	0.503513	0.244156	360421	C	T	0.253264	11	103549974	3.07249e-06	0.0540141	14306	21.9853
Vascular dementia (mixed)	genus Coprobacter	rs189356	G	A	0.0692311	58999796	0.41763	0.0854135	360421	G	A	0.0781125	20	57574851	6.26297e-06	0.0171916	14306	20.6447
Vascular dementia (mixed)	genus Coprobacter	rs213863	T	C	0.13002	96787063	0.137162	0.0874706	360421	T	C	0.0887412	6	97234939	2.34882e-06	0.0188377	14306	22.1919
Vascular dementia (mixed)	genus Coprobacter	rs28402691	T	C	0.0272844	95468089	0.819182	0.119356	360421	T	C	0.110695	4	96389240	9.55675e-06	0.0251199	14306	19.4187
Vascular dementia (mixed)	genus Coprobacter	rs305411	A	G	0.059408	87767445	0.670658	0.139703	360421	A	G	0.129218	1	88233128	1.00907e-06	0.0264518	14306	23.8636
Vascular dementia (mixed)	genus Coprobacter	rs3828477	G	T	-0.0476822	46442226	0.590555	0.0886231	360421	G	T	-0.0912179	3	46483717	2.88975e-06	0.019569	14306	21.7282
Vascular dementia (mixed)	genus Coprobacter	rs72821405	T	C	0.0494349	4714563	0.742154	0.150257	360421	T	C	-0.147365	6	4714797	4.75762e-06	0.0319978	14306	21.2104
Vascular dementia (mixed)	genus Coprobacter	rs74919520	G	A	-0.159766	32017383	0.237179	0.135158	360421	G	A	0.125703	2	32242452	5.76328e-06	0.0276296	14306	20.6987
Vascular dementia (mixed)	genus Coprococcus1	rs1010560	C	A	-0.0774696	29927454	0.416915	0.0954312	360421	C	A	0.0580232	1	30400301	1.95916e-06	0.0122722	14306	22.3542
Vascular dementia (mixed)	genus Coprococcus1	rs12794898	G	T	0.0982071	124684165	0.432663	0.125162	360421	G	T	0.0903299	11	124554061	4.9153e-06	0.0197212	14306	20.9796
Vascular dementia (mixed)	genus Coprococcus1	rs1519491	T	C	-0.0500085	21856898	0.562261	0.0862979	360421	T	C	0.0499197	2	22079770	8.95282e-06	0.0113558	14306	19.3245
Vascular dementia (mixed)	genus Coprococcus1	rs1576241	A	G	0.112359	71819574	0.193544	0.0864188	360421	A	G	-0.0510343	6	72529277	3.32859e-06	0.0109535	14306	21.7079
Vascular dementia (mixed)	genus Coprococcus1	rs2907920	G	A	0.172057	2600719	0.0673271	0.0940466	360421	G	A	-0.0561173	19	2600717	7.65332e-06	0.0126824	14306	19.579
Vascular dementia (mixed)	genus Coprococcus1	rs4277593	G	A	0.146125	4338773	0.0871425	0.0854194	360421	G	A	-0.0585649	20	4319420	1.1397e-07	0.0109914	14306	28.3902
Vascular dementia (mixed)	genus Coprococcus1	rs56405618	A	G	-0.0967411	173547165	0.467728	0.133219	360421	A	G	-0.08963	4	174468316	1.57195e-06	0.0186508	14306	23.0947
Vascular dementia (mixed)	genus Coprococcus1	rs73031725	T	C	-0.168105	134752388	0.488613	0.242745	360421	T	C	0.167591	11	134622282	1.97916e-06	0.0355224	14306	22.2585
Vascular dementia (mixed)	genus Coprococcus1	rs73167075	T	C	0.0631345	165975355	0.541122	0.10331	360421	T	C	0.0573137	3	165693143	8.5686e-06	0.0127573	14306	20.1836
Vascular dementia (mixed)	genus Coprococcus1	rs74101919	T	C	0.0697592	94958765	0.609092	0.136416	360421	T	C	-0.0718988	1	95424321	1.0329e-06	0.0144651	14306	24.7059
Vascular dementia (mixed)	genus Coprococcus1	rs946513	T	C	-0.217058	15871821	0.289626	0.204976	360421	T	C	-0.205899	10	15913820	8.61847e-06	0.0460018	14306	20.0336
Vascular dementia (mixed)	genus Coprococcus2	rs10070053	A	G	-0.0521255	34794684	0.540304	0.085123	360421	A	G	0.0594312	5	34794789	7.64874e-06	0.0135375	14306	19.2731
Vascular dementia (mixed)	genus Coprococcus2	rs12634070	T	C	0.0672438	180827092	0.483733	0.0960199	360421	T	C	0.0736486	3	180544880	9.95108e-06	0.0164921	14306	19.9424
Vascular dementia (mixed)	genus Coprococcus2	rs2482516	C	T	-0.127471	25554070	0.20748	0.101126	360421	C	T	0.0754415	9	25554068	4.72335e-06	0.0164619	14306	21.002
Vascular dementia (mixed)	genus Coprococcus2	rs35890118	A	G	0.0225123	127917495	0.816007	0.0967507	360421	A	G	-0.066536	10	129715759	8.25962e-06	0.0147661	14306	20.304
Vascular dementia (mixed)	genus Coprococcus2	rs61823518	A	C	-0.12802	223514894	0.351941	0.137533	360421	A	C	-0.0955381	1	223688236	6.68252e-06	0.0215724	14306	19.6136
Vascular dementia (mixed)	genus Coprococcus2	rs6677933	C	T	0.0889017	111596386	0.458221	0.119849	360421	C	T	-0.0804405	1	112139008	1.185e-06	0.0164216	14306	23.9949
Vascular dementia (mixed)	genus Coprococcus2	rs72680320	T	C	0.0577897	130204631	0.516057	0.0889845	360421	T	C	-0.0649382	4	131125786	2.27117e-06	0.013919	14306	21.7663
Vascular dementia (mixed)	genus Coprococcus2	rs9426473	A	G	0.0710081	4150395	0.459419	0.0959822	360421	A	G	0.0727361	1	4210455	6.30681e-06	0.0161662	14306	20.2434
Vascular dementia (mixed)	genus Coprococcus3	rs10810043	G	A	0.0190951	13799810	0.830858	0.0893961	360421	G	A	-0.0515518	9	13799809	9.27428e-06	0.0115923	14306	19.7765
Vascular dementia (mixed)	genus Coprococcus3	rs11077359	C	T	0.055934	78347880	0.618039	0.112175	360421	C	T	0.0645443	17	76343961	9.63607e-06	0.0148833	14306	18.8069
Vascular dementia (mixed)	genus Coprococcus3	rs11080344	C	T	-0.0151143	27777485	0.85841	0.0847222	360421	C	T	0.0516921	17	26104511	4.78696e-06	0.0113054	14306	20.9063
Vascular dementia (mixed)	genus Coprococcus3	rs13247359	G	A	-0.0904877	76728409	0.286465	0.0848925	360421	G	A	0.051211	7	76357726	7.32605e-06	0.0113031	14306	20.5273
Vascular dementia (mixed)	genus Coprococcus3	rs178271	C	T	-0.477234	20977267	0.154473	0.335157	360421	C	T	-0.145257	22	21331556	7.81088e-07	0.0294239	14306	24.371
Vascular dementia (mixed)	genus Coprococcus3	rs4575475	A	G	-0.0521487	98675414	0.602021	0.0999984	360421	A	G	-0.0619514	14	99141751	7.04288e-06	0.0137787	14306	20.2156
Vascular dementia (mixed)	genus Coprococcus3	rs7521171	A	G	0.0211276	150026539	0.818914	0.0922838	360421	A	G	0.0596434	1	149998497	4.32245e-06	0.0129279	14306	21.2848
Vascular dementia (mixed)	genus Coprococcus3	rs8100692	T	C	0.0699274	39541492	0.408458	0.0845954	360421	T	C	0.0577411	19	40032132	4.16457e-07	0.0113476	14306	25.8918
Vascular dementia (mixed)	genus Defluviitaleaceae UCG011	rs112893842	T	C	0.0114332	8786663	0.937879	0.1467	360421	T	C	0.11381	9	8786663	1.44534e-06	0.0232806	14306	23.8986
Vascular dementia (mixed)	genus Defluviitaleaceae UCG011	rs1582238	C	T	0.119204	118181062	0.173851	0.087654	360421	C	T	-0.0805036	1	118723685	1.56776e-06	0.0167257	14306	23.1666
Vascular dementia (mixed)	genus Defluviitaleaceae UCG011	rs2892880	G	A	-0.118019	119820571	0.226138	0.0975071	360421	G	A	0.0817755	4	120741726	6.82889e-06	0.0181686	14306	20.2583
Vascular dementia (mixed)	genus Defluviitaleaceae UCG011	rs4344384	T	G	0.110381	64647609	0.190176	0.0842566	360421	T	G	-0.0715978	10	66407366	4.83237e-06	0.0156309	14306	20.9813
Vascular dementia (mixed)	genus Defluviitaleaceae UCG011	rs4677103	A	G	0.233937	72158643	0.0357932	0.111438	360421	A	G	0.0977912	3	72207794	9.59555e-07	0.0197263	14306	24.5758
Vascular dementia (mixed)	genus Defluviitaleaceae UCG011	rs55658617	T	C	-0.139591	40439076	0.549078	0.232985	360421	T	C	0.174369	21	41811003	2.15293e-06	0.0362226	14306	23.1728
Vascular dementia (mixed)	genus Defluviitaleaceae UCG011	rs72731813	C	T	0.0369195	146493591	0.851227	0.196849	360421	C	T	-0.147383	4	147414743	4.33112e-07	0.0293796	14306	25.1654
Vascular dementia (mixed)	genus Defluviitaleaceae UCG011	rs9608282	T	G	0.13051	24408113	0.582759	0.237567	360421	T	G	0.142939	22	24804081	2.52046e-06	0.0299793	14306	22.7331
Vascular dementia (mixed)	genus Defluviitaleaceae UCG011	rs9725395	A	G	-0.0910394	84739949	0.492564	0.132665	360421	A	G	-0.13834	1	85205632	3.51925e-06	0.029554	14306	21.911
Vascular dementia (mixed)	genus Desulfovibrio	rs12031543	T	C	0.158056	68198632	0.195907	0.122212	360421	T	C	-0.127185	1	68664315	6.54757e-06	0.0281887	14306	20.3574
Vascular dementia (mixed)	genus Desulfovibrio	rs13066142	G	A	0.216883	67428549	0.136531	0.145673	360421	G	A	0.119141	3	67478973	3.78669e-06	0.0250891	14306	22.5503
Vascular dementia (mixed)	genus Desulfovibrio	rs16863365	A	G	0.396944	197225187	0.0519206	0.204212	360421	A	G	0.109402	2	198089911	1.79449e-06	0.0226964	14306	23.2347
Vascular dementia (mixed)	genus Desulfovibrio	rs2032031	G	A	0.0961093	128372006	0.252911	0.0840625	360421	G	A	0.0654931	10	130170270	9.14282e-06	0.0148681	14306	19.4035
Vascular dementia (mixed)	genus Desulfovibrio	rs2590913	A	G	-0.208098	63690313	0.281929	0.193401	360421	A	G	-0.154496	13	64264446	6.65426e-06	0.0339396	14306	20.7215
Vascular dementia (mixed)	genus Desulfovibrio	rs2853179	T	C	0.184902	104449819	0.0680284	0.101326	360421	T	C	-0.0811971	8	105462047	2.42438e-06	0.0174234	14306	21.7178
Vascular dementia (mixed)	genus Desulfovibrio	rs4797774	A	G	0.320312	13447996	0.12898	0.21099	360421	A	G	-0.212582	18	13447995	5.64313e-06	0.0470044	14306	20.4539
Vascular dementia (mixed)	genus Desulfovibrio	rs6580353	T	C	0.0349885	140031102	0.739805	0.105351	360421	T	C	0.0770979	5	139410687	4.93856e-06	0.0169735	14306	20.632
Vascular dementia (mixed)	genus Desulfovibrio	rs72647089	T	G	-0.0851291	57060357	0.581122	0.15429	360421	T	G	-0.106594	8	57972916	8.29755e-06	0.0239337	14306	19.8356
Vascular dementia (mixed)	genus Dialister	rs10138457	T	C	-0.0106864	101991715	0.940685	0.143617	360421	T	C	-0.113054	14	102458052	7.88116e-06	0.0261933	14306	18.6291
Vascular dementia (mixed)	genus Dialister	rs10938938	A	G	-0.00331089	23292736	0.977187	0.11578	360421	A	G	0.0773514	4	23294359	7.37055e-06	0.0170915	14306	20.4822
Vascular dementia (mixed)	genus Dialister	rs11071887	T	C	0.191182	32662894	0.0355238	0.0909375	360421	T	C	0.0662403	15	32955095	5.91412e-06	0.0146315	14306	20.4959
Vascular dementia (mixed)	genus Dialister	rs11166701	G	A	0.0151594	137283482	0.857204	0.0842497	360421	G	A	-0.0655301	8	138295725	5.50744e-07	0.013186	14306	24.6976
Vascular dementia (mixed)	genus Dialister	rs2314294	T	C	-0.0422808	9243005	0.730328	0.122664	360421	T	C	0.0865932	16	9336862	8.07904e-06	0.0193719	14306	19.9813
Vascular dementia (mixed)	genus Dialister	rs2435610	A	C	0.0117233	151192947	0.903233	0.0964261	360421	A	C	0.0647132	7	150890034	5.93267e-06	0.0143314	14306	20.3896
Vascular dementia (mixed)	genus Dialister	rs4747450	C	A	0.0474512	22910724	0.637142	0.100596	360421	C	A	0.0668509	10	23199653	5.83727e-06	0.0147685	14306	20.49
Vascular dementia (mixed)	genus Dialister	rs4753063	A	G	-0.0905856	92533963	0.285717	0.0848526	360421	A	G	0.0596297	11	92267129	4.8568e-06	0.0130052	14306	21.0228
Vascular dementia (mixed)	genus Dialister	rs75416973	A	G	0.111357	172840493	0.272624	0.101507	360421	A	G	0.0727223	1	172809633	9.46085e-06	0.016451	14306	19.5412
Vascular dementia (mixed)	genus Dialister	rs764177	C	A	-0.168519	45767957	0.05427	0.0875573	360421	C	A	-0.0601454	3	45809449	9.60771e-06	0.0135366	14306	19.7417
Vascular dementia (mixed)	genus Dialister	rs76680460	G	A	-0.219305	25447082	0.29166	0.207973	360421	G	A	-0.161296	9	25447080	8.19219e-06	0.0364332	14306	19.5998
Vascular dementia (mixed)	genus Dorea	rs11150408	G	T	0.109602	81769892	0.194176	0.0844182	360421	G	T	-0.0488254	16	81803497	7.05781e-06	0.0109063	14306	20.0418
Vascular dementia (mixed)	genus Dorea	rs12537781	T	C	0.200494	155186473	0.0398676	0.0975585	360421	T	C	-0.055544	7	154978183	9.15145e-06	0.0125223	14306	19.6746
Vascular dementia (mixed)	genus Dorea	rs13279148	G	A	0.13083	126893620	0.328919	0.134007	360421	G	A	0.0715309	8	127905865	2.25284e-06	0.0150878	14306	22.4769
Vascular dementia (mixed)	genus Dorea	rs1899291	T	C	-0.120408	60126622	0.300977	0.116411	360421	T	C	-0.0697217	4	60992340	4.56688e-06	0.0150285	14306	21.5231
Vascular dementia (mixed)	genus Dorea	rs3005511	G	A	-0.0193089	73896090	0.832435	0.0912604	360421	G	A	-0.0516127	6	74605806	5.28701e-06	0.0112852	14306	20.9168
Vascular dementia (mixed)	genus Dorea	rs345219	G	T	0.142981	6784833	0.0932717	0.0851897	360421	G	T	0.0497368	3	6826520	8.80055e-06	0.0112621	14306	19.5037
Vascular dementia (mixed)	genus Dorea	rs3752849	G	A	0.373108	8707510	0.0512165	0.191371	360421	G	A	0.163846	11	8729057	7.68051e-06	0.036608	14306	20.0318
Vascular dementia (mixed)	genus Dorea	rs4793307	C	T	-0.015289	72737384	0.877596	0.099268	360421	C	T	0.0574165	17	70733523	4.00691e-06	0.0122472	14306	21.9786
Vascular dementia (mixed)	genus Dorea	rs62503162	A	G	0.316827	15911148	0.123638	0.205774	360421	A	G	-0.0974091	8	15768657	7.46603e-07	0.0194379	14306	25.1131
Vascular dementia (mixed)	genus Dorea	rs73729431	C	T	0.250139	25077822	0.382116	0.286199	360421	C	T	-0.13745	6	25078050	3.16738e-06	0.0299983	14306	20.994
Vascular dementia (mixed)	genus Eggerthella	rs112205261	T	C	0.0824101	9076080	0.595286	0.155142	360421	T	C	-0.188618	1	9136139	3.34649e-06	0.0403613	14306	21.8392
Vascular dementia (mixed)	genus Eggerthella	rs13070736	A	C	0.0664	20765962	0.556875	0.113023	360421	A	C	-0.121331	3	20807454	7.61921e-06	0.0272024	14306	19.8943
Vascular dementia (mixed)	genus Eggerthella	rs1784446	A	G	-0.0862292	102590868	0.305693	0.0841835	360421	A	G	-0.0907728	11	102461599	5.2313e-06	0.0198096	14306	20.9971
Vascular dementia (mixed)	genus Eggerthella	rs2223081	A	G	0.123317	28405711	0.1898	0.0940509	360421	A	G	-0.102572	21	29778032	3.88893e-06	0.0221108	14306	21.5203
Vascular dementia (mixed)	genus Eggerthella	rs2240838	G	A	0.00270785	38296353	0.974602	0.0850525	360421	G	A	-0.0980582	7	38335954	7.36207e-07	0.0197653	14306	24.6128
Vascular dementia (mixed)	genus Eggerthella	rs3851328	G	T	-0.0930332	45226666	0.35922	0.10147	360421	G	T	0.107774	2	45453805	4.1759e-06	0.0236527	14306	20.7619
Vascular dementia (mixed)	genus Eggerthella	rs6430926	T	C	0.0374556	140579885	0.659016	0.084881	360421	T	C	-0.0879736	2	141337454	8.37124e-06	0.0197127	14306	19.9165
Vascular dementia (mixed)	genus Eggerthella	rs67490567	T	C	-0.139231	65398986	0.149672	0.0966417	360421	T	C	0.108495	15	65691324	8.94211e-06	0.0245457	14306	19.5375
Vascular dementia (mixed)	genus Eggerthella	rs76663501	C	T	-0.0978819	57072813	0.611663	0.192794	360421	C	T	0.175349	20	55647869	4.8257e-06	0.0378576	14306	21.4536
Vascular dementia (mixed)	genus Eisenbergiella	rs11027642	C	T	-0.0476849	23980294	0.691696	0.120248	360421	C	T	0.129006	11	24001840	4.9187e-06	0.0284844	14306	20.5119
Vascular dementia (mixed)	genus Eisenbergiella	rs11079158	T	C	-0.357897	55290280	0.0006008	0.104305	360421	T	C	0.100627	17	53367641	7.34852e-06	0.022546	14306	19.92
Vascular dementia (mixed)	genus Eisenbergiella	rs11938607	C	T	0.0101085	188139277	0.916586	0.0965145	360421	C	T	-0.0978125	4	189060431	8.21826e-06	0.0216636	14306	20.3858
Vascular dementia (mixed)	genus Eisenbergiella	rs12257723	A	C	0.110188	107657343	0.217753	0.0894002	360421	A	C	-0.0952742	10	109417101	8.85116e-06	0.0211569	14306	20.279
Vascular dementia (mixed)	genus Eisenbergiella	rs12710729	C	A	-0.0887134	19773449	0.325788	0.0902813	360421	C	A	0.0893384	2	19973210	9.84419e-06	0.0199069	14306	20.1404
Vascular dementia (mixed)	genus Eisenbergiella	rs13258851	A	G	0.116006	54418254	0.335648	0.120488	360421	A	G	0.137001	8	55330814	7.7464e-06	0.0302124	14306	20.5626
Vascular dementia (mixed)	genus Eisenbergiella	rs1508033	A	C	0.000904723	53083004	0.992109	0.0914815	360421	A	C	0.091546	15	53375201	3.22887e-06	0.0195787	14306	21.8631
Vascular dementia (mixed)	genus Eisenbergiella	rs1553971	T	G	-0.171654	111700639	0.0911738	0.101616	360421	T	G	0.120965	3	111419486	5.26842e-06	0.0263054	14306	21.1461
Vascular dementia (mixed)	genus Eisenbergiella	rs2683098	T	C	0.168513	35886364	0.103397	0.103471	360421	T	C	-0.107319	15	36178565	2.23748e-06	0.022515	14306	22.7201
Vascular dementia (mixed)	genus Eisenbergiella	rs3812426	A	G	0.0643397	49910116	0.580996	0.116572	360421	A	G	-0.106447	8	50822676	2.71688e-06	0.0224159	14306	22.5504
Vascular dementia (mixed)	genus Eisenbergiella	rs4462860	G	A	0.00571873	20237941	0.947086	0.0861683	360421	G	A	0.0939071	21	21610254	4.16217e-06	0.0201104	14306	21.805
Vascular dementia (mixed)	genus Enterorhabdus	rs10098492	T	C	-0.00874408	112097527	0.961309	0.180247	360421	T	C	0.132323	8	113109756	6.40575e-06	0.0293688	14306	20.3001
Vascular dementia (mixed)	genus Enterorhabdus	rs114731706	T	G	0.0467867	19412192	0.848623	0.245117	360421	T	G	0.182308	2	19611953	2.1734e-06	0.0382298	14306	22.7409
Vascular dementia (mixed)	genus Enterorhabdus	rs2051957	C	T	0.0899229	90080569	0.397145	0.1062	360421	C	T	0.0843291	7	89709883	8.89857e-06	0.0189864	14306	19.7274
Vascular dementia (mixed)	genus Enterorhabdus	rs3017103	G	A	-0.092715	62406721	0.385042	0.106735	360421	G	A	-0.0980897	11	62174193	2.94042e-06	0.0208995	14306	22.028
Vascular dementia (mixed)	genus Enterorhabdus	rs73331712	T	C	0.292581	69121322	0.157423	0.206947	360421	T	C	0.26199	12	69515102	4.8492e-06	0.055123	14306	22.5894
Vascular dementia (mixed)	genus Enterorhabdus	rs77655283	G	A	0.0535595	235531235	0.746867	0.165936	360421	G	A	0.132988	2	236439879	5.88044e-06	0.0298306	14306	19.8747
Vascular dementia (mixed)	genus Erysipelatoclostridium	rs1434153	G	A	-0.111783	34370466	0.187811	0.0848715	360421	G	A	-0.0684526	2	34595533	6.85299e-06	0.0152443	14306	20.1635
Vascular dementia (mixed)	genus Erysipelatoclostridium	rs16936671	C	T	-0.030822	36105681	0.799459	0.121324	360421	C	T	-0.0968026	10	36394609	6.0431e-06	0.0217883	14306	19.7391
Vascular dementia (mixed)	genus Erysipelatoclostridium	rs17804233	C	T	0.0869546	78519233	0.300334	0.0839558	360421	C	T	0.0662914	5	77815056	4.58606e-06	0.0144203	14306	21.1332
Vascular dementia (mixed)	genus Erysipelatoclostridium	rs2901723	A	C	0.0295535	36849973	0.726911	0.0846227	360421	A	C	-0.0641339	11	36871523	8.79468e-06	0.0144295	14306	19.7548
Vascular dementia (mixed)	genus Erysipelatoclostridium	rs340991	A	G	0.083366	34891937	0.377704	0.094505	360421	A	G	-0.0740482	5	34892042	3.74938e-06	0.0158891	14306	21.7185
Vascular dementia (mixed)	genus Erysipelatoclostridium	rs3804326	A	G	0.0863664	24291957	0.654945	0.193255	360421	A	G	0.14147	6	24292185	9.85281e-06	0.0336352	14306	17.6905
Vascular dementia (mixed)	genus Erysipelatoclostridium	rs45480394	T	G	0.0363006	55346409	0.679022	0.0877255	360421	T	G	-0.0687134	19	55857777	7.66161e-06	0.0151835	14306	20.4804
Vascular dementia (mixed)	genus Erysipelatoclostridium	rs4697572	A	G	-0.0675468	25445165	0.521596	0.105396	360421	A	G	-0.0810636	4	25446787	7.59347e-07	0.0163308	14306	24.6398
Vascular dementia (mixed)	genus Erysipelatoclostridium	rs58236560	G	T	-0.0638072	122006205	0.620965	0.129038	360421	G	T	-0.111157	11	121876913	2.16118e-06	0.0234426	14306	22.4834
Vascular dementia (mixed)	genus Erysipelatoclostridium	rs61806970	C	T	0.182522	167849359	0.267135	0.164481	360421	C	T	0.142548	1	167818597	9.09411e-06	0.0320688	14306	19.7586
Vascular dementia (mixed)	genus Erysipelatoclostridium	rs622418	A	G	-0.0378366	87971128	0.653756	0.0843531	360421	A	G	-0.0668051	9	90586043	3.68154e-06	0.0143224	14306	21.7564
Vascular dementia (mixed)	genus Erysipelatoclostridium	rs6474512	C	A	-0.0445242	38923088	0.604615	0.0859914	360421	C	A	-0.067015	8	38780606	3.01544e-06	0.0143201	14306	21.9004
Vascular dementia (mixed)	genus Erysipelatoclostridium	rs710230	C	T	-0.0410625	41867960	0.799648	0.161789	360421	C	T	-0.143381	1	42333631	6.33126e-07	0.0281514	14306	25.9408
Vascular dementia (mixed)	genus Erysipelatoclostridium	rs7221249	G	A	-0.066746	10274391	0.432446	0.0850253	360421	G	A	-0.0839861	17	10177708	4.30953e-09	0.0142741	14306	34.6192
Vascular dementia (mixed)	genus Erysipelatoclostridium	rs9590927	A	G	-0.0447125	45797930	0.595647	0.0842566	360421	A	G	0.0646003	13	46372065	6.39043e-06	0.0143479	14306	20.2718
Vascular dementia (mixed)	genus Escherichia Shigella	rs112767262	T	C	-0.091199	3700622	0.370297	0.101794	360421	T	C	0.0732963	16	3750623	8.20635e-06	0.0163589	14306	20.075
Vascular dementia (mixed)	genus Escherichia Shigella	rs113127095	A	G	0.171384	22679253	0.414909	0.210214	360421	A	G	0.151009	13	23253392	3.3335e-06	0.0323434	14306	21.7989
Vascular dementia (mixed)	genus Escherichia Shigella	rs113513883	A	G	0.241428	140978399	0.314556	0.240057	360421	A	G	0.172283	7	140678199	5.27716e-06	0.038041	14306	20.5107
Vascular dementia (mixed)	genus Escherichia Shigella	rs1154904	G	A	-0.0757353	134904951	0.368115	0.0841493	360421	G	A	0.0613376	11	134774845	3.03753e-06	0.0130644	14306	22.0432
Vascular dementia (mixed)	genus Escherichia Shigella	rs118526	A	C	-0.0344615	80567725	0.708114	0.0920468	360421	A	C	0.0594401	5	79863544	7.99558e-06	0.013598	14306	19.1077
Vascular dementia (mixed)	genus Escherichia Shigella	rs2798105	A	G	0.162047	48496231	0.258656	0.143459	360421	A	G	-0.100851	1	48961903	8.24499e-06	0.0222045	14306	20.629
Vascular dementia (mixed)	genus Escherichia Shigella	rs4731451	G	A	-0.0787035	128414046	0.384282	0.0904603	360421	G	A	-0.0609885	7	128054100	7.47309e-06	0.0135157	14306	20.3619
Vascular dementia (mixed)	genus Escherichia Shigella	rs57024273	T	C	0.0803139	235606511	0.405367	0.0965225	360421	T	C	0.0626172	2	236515155	9.70465e-06	0.0139919	14306	20.0278
Vascular dementia (mixed)	genus Escherichia Shigella	rs592299	T	C	-0.0255931	133303865	0.763312	0.0849887	360421	T	C	-0.0592004	9	136179347	4.76925e-06	0.0129486	14306	20.9028
Vascular dementia (mixed)	genus Escherichia Shigella	rs73208162	A	G	-0.324562	37952181	0.180927	0.242589	360421	A	G	-0.119296	21	39324484	2.19392e-06	0.024839	14306	23.0666
Vascular dementia (mixed)	genus Eubacterium brachy group	rs112617308	T	C	0.0646338	92425456	0.656978	0.145542	360421	T	C	-0.170873	10	94185213	2.38035e-06	0.0362844	14306	22.1772
Vascular dementia (mixed)	genus Eubacterium brachy group	rs12151423	G	A	-0.0199699	217372558	0.811714	0.0838312	360421	G	A	-0.101329	2	218237281	9.27043e-06	0.0227324	14306	19.869
Vascular dementia (mixed)	genus Eubacterium brachy group	rs13139592	T	C	-0.0648605	143744025	0.601023	0.124033	360421	T	C	-0.145997	4	144665178	7.96746e-06	0.0327192	14306	19.9105
Vascular dementia (mixed)	genus Eubacterium brachy group	rs1384962	G	A	-0.0560571	22591645	0.53646	0.0906814	360421	G	A	-0.120888	14	23060552	6.99294e-06	0.0266264	14306	20.613
Vascular dementia (mixed)	genus Eubacterium brachy group	rs2913110	T	C	0.00896637	22603738	0.91944	0.0886542	360421	T	C	-0.105143	10	22892667	4.55806e-06	0.022942	14306	21.0038
Vascular dementia (mixed)	genus Eubacterium brachy group	rs4862235	A	G	0.0535106	183707778	0.528467	0.0848907	360421	A	G	-0.104806	4	184628931	3.73147e-06	0.0225751	14306	21.5533
Vascular dementia (mixed)	genus Eubacterium brachy group	rs62348779	T	C	0.37644	17459987	0.0184349	0.159727	360421	T	C	-0.201481	5	17460096	3.7812e-06	0.043286	14306	21.6657
Vascular dementia (mixed)	genus Eubacterium brachy group	rs6591893	A	G	0.192641	80525789	0.029838	0.0886833	360421	A	G	-0.108225	11	80236833	7.34345e-06	0.0240319	14306	20.2805
Vascular dementia (mixed)	genus Eubacterium brachy group	rs720439	G	A	0.0438101	47794849	0.656024	0.0983596	360421	G	A	0.111927	22	48190598	7.0283e-06	0.0251252	14306	19.845
Vascular dementia (mixed)	genus Eubacterium brachy group	rs73199919	T	C	-0.381732	6854837	0.0522769	0.196683	360421	T	C	-0.236717	4	6856564	8.1553e-06	0.0531335	14306	19.8482
Vascular dementia (mixed)	genus Eubacterium coprostanoligenes group	rs1020520	T	G	0.00554142	33563534	0.962844	0.118952	360421	T	G	-0.0590705	7	33603146	8.88976e-06	0.0132929	14306	19.747
Vascular dementia (mixed)	genus Eubacterium coprostanoligenes group	rs10444197	A	G	-0.0394202	2173737	0.653425	0.0877938	360421	A	G	-0.0505823	10	2215931	5.98467e-06	0.0113455	14306	19.877
Vascular dementia (mixed)	genus Eubacterium coprostanoligenes group	rs11052069	C	T	0.034354	32560985	0.685392	0.0848002	360421	C	T	-0.0477832	12	32713919	9.37951e-06	0.0107833	14306	19.6357
Vascular dementia (mixed)	genus Eubacterium coprostanoligenes group	rs11720857	C	T	0.14003	114075660	0.20274	0.109932	360421	C	T	0.0630776	3	113794507	9.26254e-06	0.0144485	14306	19.0592
Vascular dementia (mixed)	genus Eubacterium coprostanoligenes group	rs12906958	C	T	-0.0595483	36619397	0.51926	0.0923965	360421	C	T	-0.0533159	15	36911598	4.348e-06	0.0115935	14306	21.1487
Vascular dementia (mixed)	genus Eubacterium coprostanoligenes group	rs17159861	C	T	0.0680366	31045547	0.618485	0.13662	360421	C	T	0.0962228	7	31085162	1.03786e-08	0.0168388	14306	32.6538
Vascular dementia (mixed)	genus Eubacterium coprostanoligenes group	rs2644213	A	G	-0.0790681	82746340	0.387341	0.0914664	360421	A	G	-0.0538845	10	84506096	9.85644e-06	0.0121245	14306	19.7515
Vascular dementia (mixed)	genus Eubacterium coprostanoligenes group	rs4076415	G	T	-0.0353962	85897766	0.68661	0.0877318	360421	G	T	-0.0515152	15	86440997	1.98976e-06	0.0110294	14306	21.8156
Vascular dementia (mixed)	genus Eubacterium coprostanoligenes group	rs62024432	C	T	-0.0885687	97326063	0.539862	0.144479	360421	C	T	-0.0769698	15	97869293	7.50205e-06	0.0172101	14306	20.002
Vascular dementia (mixed)	genus Eubacterium coprostanoligenes group	rs6762473	A	C	-0.0777996	127420731	0.380396	0.0886943	360421	A	C	-0.0521584	3	127139574	4.26108e-06	0.0112353	14306	21.5516
Vascular dementia (mixed)	genus Eubacterium coprostanoligenes group	rs76898927	G	A	0.113538	81546326	0.542186	0.186276	360421	G	A	0.123055	3	81595477	4.78983e-06	0.0266375	14306	21.3408
Vascular dementia (mixed)	genus Eubacterium coprostanoligenes group	rs9648214	T	C	-0.168269	16341181	0.260785	0.149634	360421	T	C	-0.0828719	7	16380806	2.52029e-07	0.016431	14306	25.4382
Vascular dementia (mixed)	genus Eubacterium eligens group	rs182318	G	A	0.0724468	31077144	0.638218	0.154079	360421	G	A	-0.0824941	11	31098691	8.39827e-06	0.0195615	14306	17.7845
Vascular dementia (mixed)	genus Eubacterium eligens group	rs2200429	A	G	0.300809	106911110	0.0334827	0.141474	360421	A	G	-0.0888825	13	107563458	5.29724e-06	0.0198479	14306	20.0541
Vascular dementia (mixed)	genus Eubacterium eligens group	rs265534	T	G	-0.0701656	81332251	0.407106	0.0846391	360421	T	G	-0.0563756	10	83092007	2.26757e-06	0.0120127	14306	22.0242
Vascular dementia (mixed)	genus Eubacterium eligens group	rs4583233	A	C	0.00744928	81786881	0.936028	0.0928108	360421	A	C	0.0670205	16	81820486	2.83851e-07	0.0128122	14306	27.3633
Vascular dementia (mixed)	genus Eubacterium eligens group	rs56080211	T	C	-0.321373	109503416	0.0416294	0.157752	360421	T	C	-0.123093	2	110260993	9.14282e-06	0.0282743	14306	18.9532
Vascular dementia (mixed)	genus Eubacterium eligens group	rs6923695	T	G	0.036006	70247112	0.830557	0.168262	360421	T	G	0.103268	6	70956815	4.87405e-06	0.0229525	14306	20.2428
Vascular dementia (mixed)	genus Eubacterium fissicatena group	rs10147907	T	G	0.223773	89018029	0.164173	0.160852	360421	T	G	0.172263	14	89484373	8.27237e-06	0.039601	14306	18.9222
Vascular dementia (mixed)	genus Eubacterium fissicatena group	rs11818408	G	A	-0.124463	94998710	0.147062	0.0858374	360421	G	A	0.10585	10	96758467	8.20012e-06	0.0237114	14306	19.9282
Vascular dementia (mixed)	genus Eubacterium fissicatena group	rs11876297	T	C	-0.0607064	48226901	0.52331	0.0951136	360421	T	C	0.131469	18	45753272	2.66557e-06	0.0281712	14306	21.7789
Vascular dementia (mixed)	genus Eubacterium fissicatena group	rs151257695	A	G	-0.271498	73629231	0.0974675	0.163824	360421	A	G	0.20951	7	73043561	3.09678e-06	0.0454847	14306	21.2167
Vascular dementia (mixed)	genus Eubacterium fissicatena group	rs1768152	C	T	0.109549	39563463	0.425489	0.137463	360421	C	T	-0.139489	3	39604954	8.70062e-06	0.0316186	14306	19.4623
Vascular dementia (mixed)	genus Eubacterium fissicatena group	rs2733072	G	A	-0.0414877	5576177	0.622034	0.0841588	360421	G	A	0.109644	8	5433699	1.49091e-06	0.0228306	14306	23.064
Vascular dementia (mixed)	genus Eubacterium fissicatena group	rs3771393	T	C	0.0168466	70918116	0.873758	0.106028	360421	T	C	-0.130842	2	71145246	7.37904e-07	0.0266671	14306	24.0737
Vascular dementia (mixed)	genus Eubacterium fissicatena group	rs6934739	A	G	0.0348358	39972698	0.697244	0.0895422	360421	A	G	0.111463	6	39940437	9.75326e-06	0.0252788	14306	19.4423
Vascular dementia (mixed)	genus Eubacterium fissicatena group	rs7104872	G	A	0.00888834	115294391	0.947029	0.133784	360421	G	A	0.138612	11	115165111	2.73149e-06	0.0291906	14306	22.5484
Vascular dementia (mixed)	genus Eubacterium hallii group	rs10501370	C	T	0.0746589	58273149	0.670473	0.175461	360421	C	T	-0.115589	11	58040621	5.41914e-06	0.0252489	14306	20.9579
Vascular dementia (mixed)	genus Eubacterium hallii group	rs10798999	C	T	-0.0550807	33843316	0.561587	0.0948872	360421	C	T	0.0601661	1	34308917	2.60555e-06	0.0126752	14306	22.5317
Vascular dementia (mixed)	genus Eubacterium hallii group	rs117748144	T	C	-0.190213	11750090	0.320393	0.191429	360421	T	C	-0.126582	11	11771637	7.85995e-06	0.028712	14306	19.4365
Vascular dementia (mixed)	genus Eubacterium hallii group	rs13116360	T	C	-0.0801468	110964275	0.63635	0.169512	360421	T	C	0.154124	4	111885431	2.9449e-07	0.0297185	14306	26.8959
Vascular dementia (mixed)	genus Eubacterium hallii group	rs17074066	T	C	0.143867	182788383	0.626128	0.295303	360421	T	C	-0.0813986	4	183709536	9.3491e-06	0.0189272	14306	18.4953
Vascular dementia (mixed)	genus Eubacterium hallii group	rs17474256	G	A	0.232519	103982054	0.0977755	0.140433	360421	G	A	0.0810805	1	104524676	9.45453e-06	0.0184573	14306	19.2973
Vascular dementia (mixed)	genus Eubacterium hallii group	rs281379	A	G	0.0679922	48711017	0.424162	0.0850731	360421	A	G	-0.0499523	19	49214274	9.32803e-06	0.0112153	14306	19.8376
Vascular dementia (mixed)	genus Eubacterium hallii group	rs28584818	A	G	-0.315879	64678780	0.0415518	0.154996	360421	A	G	0.126115	3	64664456	4.43231e-06	0.0268627	14306	22.0411
Vascular dementia (mixed)	genus Eubacterium hallii group	rs60254196	G	A	-0.0266909	149159628	0.750775	0.0840344	360421	G	A	0.0522832	7	148856720	2.69675e-06	0.0111865	14306	21.8442
Vascular dementia (mixed)	genus Eubacterium hallii group	rs630939	C	T	-0.0211653	50858093	0.804079	0.0853196	360421	C	T	-0.0508914	18	48384463	9.15756e-06	0.0114352	14306	19.8062
Vascular dementia (mixed)	genus Eubacterium hallii group	rs6550770	C	T	-0.28322	23621925	0.182103	0.212259	360421	C	T	0.198087	3	23663416	4.82303e-06	0.0443545	14306	19.9451
Vascular dementia (mixed)	genus Eubacterium hallii group	rs74018587	C	T	-0.0614648	61721961	0.773788	0.213847	360421	C	T	0.208943	15	62014160	3.70254e-06	0.043822	14306	22.7338
Vascular dementia (mixed)	genus Eubacterium hallii group	rs78056098	G	T	0.0657001	123919170	0.452394	0.0874335	360421	G	T	-0.0507411	11	123789877	8.2882e-06	0.0113758	14306	19.8955
Vascular dementia (mixed)	genus Eubacterium hallii group	rs949971	T	G	-0.0712214	110564542	0.42906	0.0900624	360421	T	G	-0.0540164	3	110283389	3.29003e-06	0.0116101	14306	21.6461
Vascular dementia (mixed)	genus Eubacterium nodatum group	rs10263623	C	T	-0.189819	65429224	0.374048	0.21354	360421	C	T	0.193496	7	64894137	8.90697e-06	0.0439023	14306	19.4254
Vascular dementia (mixed)	genus Eubacterium nodatum group	rs10458299	T	C	-0.355881	135367596	0.0246519	0.158394	360421	T	C	-0.187753	7	135052348	8.3672e-06	0.041969	14306	20.0132
Vascular dementia (mixed)	genus Eubacterium nodatum group	rs11006576	A	G	0.00884988	59562257	0.916999	0.0849194	360421	A	G	-0.110167	10	61322015	7.98656e-06	0.024593	14306	20.0669
Vascular dementia (mixed)	genus Eubacterium nodatum group	rs113893692	C	T	-0.133212	28245520	0.301516	0.128933	360421	C	T	-0.185107	9	28245518	5.75705e-06	0.0403573	14306	21.0379
Vascular dementia (mixed)	genus Eubacterium nodatum group	rs34297067	A	G	0.0493464	51719170	0.676644	0.118323	360421	A	G	-0.186907	14	52185888	6.59781e-08	0.0341475	14306	29.9594
Vascular dementia (mixed)	genus Eubacterium nodatum group	rs61841040	G	T	0.140918	9617786	0.181324	0.105423	360421	G	T	0.160621	10	9659749	3.56139e-06	0.0341609	14306	22.1078
Vascular dementia (mixed)	genus Eubacterium nodatum group	rs6818880	G	A	-0.0291683	93791596	0.729671	0.0844082	360421	G	A	0.110081	4	94712747	7.82546e-06	0.0245964	14306	20.03
Vascular dementia (mixed)	genus Eubacterium nodatum group	rs77910827	C	T	0.200739	93835703	0.141896	0.136672	360421	C	T	0.201788	9	96597985	9.05378e-07	0.0413568	14306	23.8066
Vascular dementia (mixed)	genus Eubacterium nodatum group	rs7827125	C	T	-0.0466318	5097390	0.616733	0.093173	360421	C	T	0.1223	8	4954912	7.17348e-06	0.0271331	14306	20.3167
Vascular dementia (mixed)	genus Eubacterium nodatum group	rs7880204	T	C	0.0431195	171091680	0.657413	0.097228	360421	T	C	-0.125454	1	171060821	6.8388e-06	0.0275303	14306	20.7657
Vascular dementia (mixed)	genus Eubacterium nodatum group	rs9425984	T	C	0.146251	34064135	0.15065	0.101758	360421	T	C	-0.130234	1	34529736	7.20676e-06	0.0292347	14306	19.845
Vascular dementia (mixed)	genus Eubacterium oxidoreducens group	rs12129908	A	C	0.0200813	195094889	0.815926	0.0862642	360421	A	C	-0.0893273	1	195064019	5.79522e-06	0.0198333	14306	20.2852
Vascular dementia (mixed)	genus Eubacterium oxidoreducens group	rs12423772	G	T	-0.0477498	94121564	0.688598	0.119149	360421	G	T	0.14098	12	94515340	2.62924e-06	0.0295029	14306	22.8342
Vascular dementia (mixed)	genus Eubacterium oxidoreducens group	rs2973294	G	T	0.0366139	37525057	0.668102	0.085396	360421	G	T	0.0923559	4	37526679	2.38836e-06	0.0195439	14306	22.3309
Vascular dementia (mixed)	genus Eubacterium oxidoreducens group	rs34561138	G	A	0.0428708	86446749	0.843199	0.216735	360421	G	A	0.216145	16	86480355	2.51166e-06	0.045992	14306	22.0864
Vascular dementia (mixed)	genus Eubacterium oxidoreducens group	rs440215	T	C	0.0165346	107546693	0.846181	0.0852328	360421	T	C	-0.0932766	5	106882394	1.65406e-06	0.0195294	14306	22.8122
Vascular dementia (mixed)	genus Eubacterium rectale group	rs10248854	C	A	0.145496	121641184	0.0912095	0.0861405	360421	C	A	-0.0527827	7	121281238	4.20678e-06	0.0113464	14306	21.6405
Vascular dementia (mixed)	genus Eubacterium rectale group	rs10797540	A	G	0.0777598	234394624	0.361491	0.0852136	360421	A	G	0.0503179	1	234530370	3.53387e-06	0.0108389	14306	21.5514
Vascular dementia (mixed)	genus Eubacterium rectale group	rs143694765	T	C	-0.306909	115540288	0.0291132	0.140658	360421	T	C	0.0870025	1	116082909	9.75371e-06	0.019779	14306	19.3488
Vascular dementia (mixed)	genus Eubacterium rectale group	rs2884897	A	G	0.113198	8107990	0.627542	0.233307	360421	A	G	-0.129364	11	8129537	6.44421e-06	0.0289021	14306	20.034
Vascular dementia (mixed)	genus Eubacterium rectale group	rs314726	T	C	-0.0543677	124795578	0.521922	0.0848985	360421	T	C	0.0528824	2	125553155	1.37965e-06	0.0109486	14306	23.3295
Vascular dementia (mixed)	genus Eubacterium rectale group	rs35398954	A	G	-0.0974402	92463535	0.393705	0.114243	360421	A	G	-0.0901402	15	93006765	5.39946e-07	0.0174602	14306	26.6525
Vascular dementia (mixed)	genus Eubacterium rectale group	rs59427698	A	G	-0.274246	126663466	0.0104273	0.107072	360421	A	G	-0.0576035	9	129425745	5.36908e-06	0.0130853	14306	19.379
Vascular dementia (mixed)	genus Eubacterium rectale group	rs62547233	A	G	0.178115	89398504	0.0549414	0.0928001	360421	A	G	0.0536319	9	92013419	9.89829e-06	0.0120201	14306	19.9081
Vascular dementia (mixed)	genus Eubacterium ruminantium group	rs10131724	C	A	-0.0959984	51752348	0.503228	0.143405	360421	C	A	0.199832	14	52219066	2.38666e-06	0.0414577	14306	23.2338
Vascular dementia (mixed)	genus Eubacterium ruminantium group	rs10923018	G	A	-0.0370221	88057716	0.66482	0.0854485	360421	G	A	0.0726438	1	88523399	6.79548e-06	0.0160924	14306	20.3777
Vascular dementia (mixed)	genus Eubacterium ruminantium group	rs11637981	T	G	-0.084868	60997423	0.313588	0.0842177	360421	T	G	0.073258	15	61289622	5.43676e-06	0.0160888	14306	20.733
Vascular dementia (mixed)	genus Eubacterium ruminantium group	rs13025464	C	T	0.0773176	200745922	0.368698	0.0860121	360421	C	T	0.0737077	2	201610645	6.96835e-06	0.0163786	14306	20.2522
Vascular dementia (mixed)	genus Eubacterium ruminantium group	rs139749	C	T	0.0249646	24907088	0.778054	0.0885726	360421	C	T	-0.0845439	22	25303055	8.58836e-07	0.0171791	14306	24.2194
Vascular dementia (mixed)	genus Eubacterium ruminantium group	rs16891896	G	A	-0.226628	33897484	0.133138	0.1509	360421	G	A	-0.174787	5	33897589	2.38122e-06	0.0390573	14306	20.0269
Vascular dementia (mixed)	genus Eubacterium ruminantium group	rs17519472	C	T	-0.0627027	30208021	0.6053	0.121331	360421	C	T	0.107804	12	30360954	4.7036e-06	0.0233984	14306	21.2274
Vascular dementia (mixed)	genus Eubacterium ruminantium group	rs209813	G	A	0.125024	11953400	0.294866	0.119354	360421	G	A	-0.103488	6	11953633	9.23145e-06	0.0236391	14306	19.1654
Vascular dementia (mixed)	genus Eubacterium ruminantium group	rs2116427	A	G	0.0460168	121847301	0.632084	0.0961098	360421	A	G	0.0911461	5	121182996	4.67369e-07	0.0182353	14306	24.9833
Vascular dementia (mixed)	genus Eubacterium ruminantium group	rs2229917	A	G	-0.264833	128218658	0.202658	0.207872	360421	A	G	0.153538	9	130980937	2.15894e-06	0.0323922	14306	22.4673
Vascular dementia (mixed)	genus Eubacterium ruminantium group	rs2418654	C	T	0.11295	71020448	0.191749	0.0865235	360421	C	T	-0.0748879	2	71247578	6.17248e-06	0.0165852	14306	20.3883
Vascular dementia (mixed)	genus Eubacterium ruminantium group	rs2817174	C	T	0.04335	3127617	0.614554	0.0860831	360421	C	T	-0.0734306	1	3044181	7.86955e-06	0.0163687	14306	20.1245
Vascular dementia (mixed)	genus Eubacterium ruminantium group	rs57340348	T	C	0.0326492	129708969	0.755779	0.104972	360421	T	C	-0.0979429	6	130030114	4.93276e-06	0.0212166	14306	21.3105
Vascular dementia (mixed)	genus Eubacterium ruminantium group	rs606117	G	A	-0.0282371	2539358	0.764297	0.0941731	360421	G	A	-0.0833243	9	2539358	4.81637e-06	0.018056	14306	21.2961
Vascular dementia (mixed)	genus Eubacterium ruminantium group	rs6676699	T	G	0.0449728	198009151	0.626953	0.0925328	360421	T	G	0.0888124	1	197978281	6.37984e-06	0.0196447	14306	20.4388
Vascular dementia (mixed)	genus Eubacterium ruminantium group	rs7000472	G	A	-0.0140737	137614025	0.86873	0.0851548	360421	G	A	0.0762282	8	138626268	4.06846e-06	0.016523	14306	21.284
Vascular dementia (mixed)	genus Eubacterium ruminantium group	rs72836424	C	T	0.171164	127239189	0.199834	0.133511	360421	C	T	-0.139825	10	129037453	2.62126e-06	0.030069	14306	21.6238
Vascular dementia (mixed)	genus Eubacterium ruminantium group	rs73139629	A	C	-0.233666	62912223	0.106691	0.144842	360421	A	C	-0.115098	12	63306003	5.36204e-06	0.0247909	14306	21.5551
Vascular dementia (mixed)	genus Eubacterium ventriosum group	rs11617697	A	G	0.0211284	98133646	0.909366	0.185599	360421	A	G	-0.143349	13	98785900	7.21755e-07	0.0286241	14306	25.0799
Vascular dementia (mixed)	genus Eubacterium ventriosum group	rs12964517	G	A	-0.0706902	24880821	0.453549	0.0943149	360421	G	A	0.0587198	18	22460785	2.07501e-06	0.0123453	14306	22.6238
Vascular dementia (mixed)	genus Eubacterium ventriosum group	rs13082419	C	T	-0.0901128	108017587	0.499156	0.133339	360421	C	T	-0.0715522	3	107736434	9.55983e-06	0.016137	14306	19.6608
Vascular dementia (mixed)	genus Eubacterium ventriosum group	rs16884680	G	T	0.0705082	113432826	0.611404	0.138776	360421	G	T	-0.0906428	8	114445055	1.73968e-06	0.0191909	14306	22.3088
Vascular dementia (mixed)	genus Eubacterium ventriosum group	rs35179274	C	T	0.0264081	51493907	0.807755	0.108531	360421	C	T	-0.0627263	14	51960625	5.75798e-06	0.013786	14306	20.7025
Vascular dementia (mixed)	genus Eubacterium ventriosum group	rs3809430	T	C	0.0548494	44506307	0.550011	0.0917606	360421	T	C	-0.0548171	14	44975510	3.5532e-06	0.0118426	14306	21.4258
Vascular dementia (mixed)	genus Eubacterium ventriosum group	rs57199565	T	C	-0.103067	190505943	0.341871	0.108438	360421	T	C	0.0783394	3	190223732	7.9704e-07	0.0160257	14306	23.8961
Vascular dementia (mixed)	genus Eubacterium ventriosum group	rs66746423	C	T	0.0565071	108855642	0.630507	0.117475	360421	C	T	0.0751501	1	109398264	6.11139e-06	0.0164978	14306	20.7495
Vascular dementia (mixed)	genus Eubacterium ventriosum group	rs6704822	G	A	-0.0106454	202797056	0.93201	0.124775	360421	G	A	-0.0739179	2	203661779	6.62232e-06	0.0166705	14306	19.6608
Vascular dementia (mixed)	genus Eubacterium ventriosum group	rs72783037	C	A	0.0795321	60314477	0.443165	0.103711	360421	C	A	0.0658926	16	60348381	6.54757e-06	0.0143747	14306	21.0124
Vascular dementia (mixed)	genus Eubacterium ventriosum group	rs73615400	T	C	-0.0745328	51524380	0.607784	0.14522	360421	T	C	-0.0956303	20	50140919	9.53608e-07	0.0193428	14306	24.4429
Vascular dementia (mixed)	genus Eubacterium ventriosum group	rs73849225	T	C	0.191075	125450659	0.198488	0.148595	360421	T	C	0.0975711	4	126371814	5.20907e-06	0.0224388	14306	18.9079
Vascular dementia (mixed)	genus Eubacterium ventriosum group	rs78250280	G	A	0.152013	147819813	0.211235	0.121593	360421	G	A	0.0749762	1	147291928	3.35792e-06	0.0164404	14306	20.798
Vascular dementia (mixed)	genus Eubacterium ventriosum group	rs876734	T	C	0.0239445	52030212	0.799808	0.0944203	360421	T	C	0.0618696	12	52423996	2.88908e-06	0.0132532	14306	21.7928
Vascular dementia (mixed)	genus Eubacterium ventriosum group	rs9316536	T	G	-0.0950346	51364440	0.435421	0.121847	360421	T	G	-0.0817111	13	51938576	7.8352e-06	0.0183121	14306	19.9107
Vascular dementia (mixed)	genus Eubacterium xylanophilum group	rs10140184	A	C	-0.141474	72715075	0.0978318	0.0854588	360421	A	C	0.0576795	14	73181783	4.95861e-06	0.012599	14306	20.959
Vascular dementia (mixed)	genus Eubacterium xylanophilum group	rs10917203	A	C	0.0636487	22300773	0.459551	0.0860599	360421	A	C	0.0612633	1	22627266	3.15152e-06	0.0130917	14306	21.8982
Vascular dementia (mixed)	genus Eubacterium xylanophilum group	rs112176119	C	T	0.170707	73662872	0.239364	0.145088	360421	C	T	-0.113455	16	73696771	3.32767e-06	0.0245762	14306	21.3117
Vascular dementia (mixed)	genus Eubacterium xylanophilum group	rs13239072	G	A	0.0762056	43526745	0.418909	0.094277	360421	G	A	0.0687427	7	43566344	1.81782e-06	0.0142728	14306	23.1972
Vascular dementia (mixed)	genus Eubacterium xylanophilum group	rs17830032	G	A	-0.148498	59420451	0.33967	0.155525	360421	G	A	-0.160597	20	57995506	2.38891e-07	0.0310515	14306	26.7491
Vascular dementia (mixed)	genus Eubacterium xylanophilum group	rs1999224	G	T	0.0206671	127735841	0.883987	0.141636	360421	G	T	-0.0949051	9	130498120	3.75491e-06	0.0203503	14306	21.7489
Vascular dementia (mixed)	genus Eubacterium xylanophilum group	rs2012708	G	A	0.0247546	84756953	0.778649	0.0880701	360421	G	A	-0.0573202	16	84790559	6.52544e-06	0.0126905	14306	20.4013
Vascular dementia (mixed)	genus Eubacterium xylanophilum group	rs2213117	T	G	0.0397412	131139765	0.731565	0.115848	360421	T	G	0.0877797	11	131009660	4.21328e-06	0.0189012	14306	21.568
Vascular dementia (mixed)	genus Eubacterium xylanophilum group	rs75586835	A	G	-0.378493	86970786	0.0195214	0.162067	360421	A	G	-0.114498	4	87891938	9.38707e-06	0.0263455	14306	18.8879
Vascular dementia (mixed)	genus Faecalibacterium	rs10927394	G	T	-0.0545089	245104037	0.86208	0.313762	360421	G	T	-0.232262	1	245267339	7.01892e-06	0.0512364	14306	20.5494
Vascular dementia (mixed)	genus Faecalibacterium	rs114946999	C	T	-0.0703669	36898092	0.579654	0.127041	360421	C	T	-0.0861565	2	37125235	5.69574e-06	0.01896	14306	20.649
Vascular dementia (mixed)	genus Faecalibacterium	rs11776390	T	C	0.211538	38736127	0.223571	0.173807	360421	T	C	-0.078354	8	38593645	6.39676e-06	0.017183	14306	20.7933
Vascular dementia (mixed)	genus Faecalibacterium	rs1271565	C	T	-0.199826	63577379	0.0370937	0.0958521	360421	C	T	-0.0576251	14	64044097	1.3017e-06	0.0119649	14306	23.1956
Vascular dementia (mixed)	genus Faecalibacterium	rs12753492	A	C	0.0868757	13875051	0.518233	0.134468	360421	A	C	0.0641305	1	14201546	8.80278e-06	0.0149933	14306	18.2951
Vascular dementia (mixed)	genus Faecalibacterium	rs2835874	T	C	-0.261835	37655599	0.255104	0.230076	360421	T	C	-0.0866356	21	39027901	7.54397e-06	0.0196496	14306	19.4395
Vascular dementia (mixed)	genus Faecalibacterium	rs6910935	G	A	-0.162997	131266017	0.353393	0.175638	360421	G	A	-0.134864	6	131587157	1.37848e-06	0.0277032	14306	23.6991
Vascular dementia (mixed)	genus Faecalibacterium	rs75499067	C	T	0.0324636	6049862	0.838974	0.159757	360421	C	T	0.227585	16	6099863	1.76449e-06	0.0465522	14306	23.9005
Vascular dementia (mixed)	genus Faecalibacterium	rs79656633	T	C	-0.0832779	110494205	0.553602	0.140584	360421	T	C	0.145631	1	111036827	8.13561e-06	0.0323019	14306	20.326
Vascular dementia (mixed)	genus Faecalibacterium	rs9536330	T	C	0.140134	52992882	0.0951437	0.0839693	360421	T	C	-0.048317	13	53567017	5.33261e-06	0.010797	14306	20.026
Vascular dementia (mixed)	genus Family XIII AD3011 group	rs11126423	T	C	0.0279304	73968424	0.848849	0.146549	360421	T	C	-0.0904399	2	74195551	5.91248e-06	0.0196301	14306	21.2263
Vascular dementia (mixed)	genus Family XIII AD3011 group	rs11736617	G	A	-0.184414	38916209	0.309885	0.181606	360421	G	A	-0.0759493	4	38917830	9.02049e-06	0.0172101	14306	19.4751
Vascular dementia (mixed)	genus Family XIII AD3011 group	rs12812672	T	C	-0.137531	17974663	0.399316	0.163175	360421	T	C	-0.096065	12	18127597	2.55806e-06	0.020828	14306	21.2733
Vascular dementia (mixed)	genus Family XIII AD3011 group	rs149302	T	C	-0.109375	14159816	0.268869	0.0989217	360421	T	C	-0.0645635	5	14159925	7.48187e-06	0.0143225	14306	20.3206
Vascular dementia (mixed)	genus Family XIII AD3011 group	rs16840310	G	A	-0.106834	240530863	0.212361	0.085666	360421	G	A	0.0608052	1	240694163	6.75118e-07	0.0122149	14306	24.78
Vascular dementia (mixed)	genus Family XIII AD3011 group	rs16940167	C	T	0.0282529	58391498	0.791865	0.107063	360421	C	T	0.0732552	15	58683697	3.90841e-06	0.0159898	14306	20.989
Vascular dementia (mixed)	genus Family XIII AD3011 group	rs17156849	G	A	-0.348855	28564367	0.0506349	0.178483	360421	G	A	-0.112891	7	28603985	4.1917e-06	0.0245292	14306	21.1813
Vascular dementia (mixed)	genus Family XIII AD3011 group	rs62029761	A	G	0.178808	15912385	0.34277	0.188475	360421	A	G	0.128753	16	16006242	3.89081e-06	0.0276002	14306	21.7616
Vascular dementia (mixed)	genus Family XIII AD3011 group	rs62200412	C	T	-0.0808627	4637993	0.401406	0.096367	360421	C	T	-0.0800851	20	4618639	5.80216e-07	0.0163834	14306	23.8944
Vascular dementia (mixed)	genus Family XIII AD3011 group	rs72730932	C	A	0.184323	192050705	0.204277	0.145198	360421	C	A	-0.0899559	1	192019835	6.88763e-07	0.0177107	14306	25.7981
Vascular dementia (mixed)	genus Family XIII AD3011 group	rs739451	C	T	-0.156859	133813832	0.127139	0.102826	360421	C	T	0.0649589	9	136678954	7.87807e-06	0.0147534	14306	19.3862
Vascular dementia (mixed)	genus Family XIII AD3011 group	rs9276029	A	G	-0.137297	32727559	0.193304	0.105543	360421	A	G	-0.0811384	6	32695336	8.92771e-06	0.0185669	14306	19.0974
Vascular dementia (mixed)	genus Family XIII AD3011 group	rs9837139	A	G	-0.0211042	29770374	0.887954	0.149789	360421	A	G	0.10752	3	29811865	8.70803e-06	0.0240482	14306	19.99
Vascular dementia (mixed)	genus Family XIII UCG001	rs112362903	A	G	-0.282356	35434008	0.231581	0.236025	360421	A	G	-0.149047	17	33761027	7.87771e-06	0.0333271	14306	20.001
Vascular dementia (mixed)	genus Family XIII UCG001	rs12049454	T	C	0.123316	84762642	0.154666	0.0866446	360421	T	C	-0.0647298	1	85228325	1.17379e-06	0.0134065	14306	23.3119
Vascular dementia (mixed)	genus Family XIII UCG001	rs1426266	C	T	0.113201	188506308	0.231214	0.0945522	360421	C	T	0.0665521	3	188224096	1.24934e-06	0.0137151	14306	23.5465
Vascular dementia (mixed)	genus Family XIII UCG001	rs3842897	G	A	0.0974055	183534529	0.509534	0.147682	360421	G	A	-0.112639	1	183503664	5.19709e-06	0.0242751	14306	21.5306
Vascular dementia (mixed)	genus Family XIII UCG001	rs62414802	C	T	-0.123908	75888918	0.199197	0.0965136	360421	C	T	-0.0611904	6	76598635	4.29181e-06	0.013457	14306	20.6762
Vascular dementia (mixed)	genus Family XIII UCG001	rs7119679	G	A	-0.0402945	94948621	0.685384	0.0994613	360421	G	A	-0.0809085	11	94681786	3.52493e-06	0.0174782	14306	21.4287
Vascular dementia (mixed)	genus Family XIII UCG001	rs76463770	A	G	-0.483432	45437598	0.043454	0.239403	360421	A	G	0.19313	3	45479090	3.77477e-06	0.0419866	14306	21.1582
Vascular dementia (mixed)	genus Family XIII UCG001	rs8076666	G	A	-0.0484268	80250018	0.710099	0.130276	360421	G	A	-0.088655	17	78223817	8.01826e-06	0.0198094	14306	20.0292
Vascular dementia (mixed)	genus Flavonifractor	rs114873521	C	T	0.0116091	168791398	0.944195	0.165849	360421	C	T	-0.130067	5	168218403	7.12525e-06	0.0294087	14306	19.5606
Vascular dementia (mixed)	genus Flavonifractor	rs11811696	T	C	0.0587584	237188054	0.698443	0.151665	360421	T	C	-0.116063	1	237351354	2.07348e-06	0.0241012	14306	23.1905
Vascular dementia (mixed)	genus Flavonifractor	rs12030302	G	A	0.0379686	77422150	0.650772	0.0838732	360421	G	A	0.0692276	1	77887835	5.60841e-07	0.0137467	14306	25.3607
Vascular dementia (mixed)	genus Flavonifractor	rs34066017	A	G	0.0543061	44828138	0.602246	0.1042	360421	A	G	0.0764294	11	44849689	1.52086e-06	0.0159789	14306	22.8785
Vascular dementia (mixed)	genus Flavonifractor	rs806808	C	T	0.0688618	32092258	0.41764	0.0849597	360421	C	T	-0.0667272	10	32381186	1.17972e-06	0.0136557	14306	23.8769
Vascular dementia (mixed)	genus Fusicatenibacter	rs10439674	A	G	-0.203753	41309465	0.0539138	0.105707	360421	A	G	-0.0572129	21	42681392	7.68493e-06	0.0130007	14306	19.3666
Vascular dementia (mixed)	genus Fusicatenibacter	rs167879	T	C	-0.0921023	57362310	0.435869	0.118203	360421	T	C	0.0659543	20	55937366	5.86894e-06	0.0148763	14306	19.6561
Vascular dementia (mixed)	genus Fusicatenibacter	rs1864685	A	C	0.0329979	72725643	0.70104	0.0859506	360421	A	C	-0.0494799	17	70721782	4.96158e-06	0.0108105	14306	20.9491
Vascular dementia (mixed)	genus Fusicatenibacter	rs2025938	G	A	-0.19749	110417361	0.243274	0.169252	360421	G	A	-0.0967298	10	112177119	2.98834e-06	0.0205426	14306	22.1722
Vascular dementia (mixed)	genus Fusicatenibacter	rs206581	A	G	-0.209441	10370599	0.041079	0.10253	360421	A	G	-0.0568339	18	10370596	8.95757e-06	0.0127894	14306	19.7476
Vascular dementia (mixed)	genus Fusicatenibacter	rs2132128	G	A	-0.104935	15503209	0.449139	0.138647	360421	G	A	-0.0771914	8	15360718	1.07686e-06	0.0160344	14306	23.1757
Vascular dementia (mixed)	genus Fusicatenibacter	rs3303	T	C	0.20427	118687917	0.232085	0.170936	360421	T	C	-0.0953657	10	120447429	3.93895e-06	0.020407	14306	21.8387
Vascular dementia (mixed)	genus Fusicatenibacter	rs4378146	A	C	0.0177852	24601134	0.854387	0.0969092	360421	A	C	-0.0616691	1	24927625	7.20444e-07	0.0125259	14306	24.2391
Vascular dementia (mixed)	genus Fusicatenibacter	rs60254196	G	A	-0.0266909	149159628	0.750775	0.0840344	360421	G	A	0.0492427	7	148856720	5.46739e-06	0.0109365	14306	20.2734
Vascular dementia (mixed)	genus Fusicatenibacter	rs62187631	T	C	0.00164651	225784854	0.987652	0.106384	360421	T	C	-0.0710571	2	226649570	4.54527e-06	0.015924	14306	19.9118
Vascular dementia (mixed)	genus Fusicatenibacter	rs62353480	A	G	0.135865	29594893	0.22644	0.112324	360421	A	G	-0.0701397	5	29595000	1.56769e-06	0.0145589	14306	23.2098
Vascular dementia (mixed)	genus Fusicatenibacter	rs6515626	G	A	0.0524993	25276365	0.757351	0.169922	360421	G	A	0.141575	20	25257001	7.28652e-06	0.0313559	14306	20.3861
Vascular dementia (mixed)	genus Fusicatenibacter	rs704418	C	T	-0.133303	64267127	0.298252	0.128153	360421	C	T	-0.0739124	3	64252803	7.77428e-07	0.0151073	14306	23.9365
Vascular dementia (mixed)	genus Fusicatenibacter	rs73103914	A	G	-0.0345638	58264528	0.769715	0.118067	360421	A	G	-0.0597324	12	58658311	8.29564e-06	0.0134458	14306	19.7354
Vascular dementia (mixed)	genus Fusicatenibacter	rs792108	C	T	-0.0780289	5392660	0.360419	0.0853179	360421	C	T	0.0508345	2	5532793	8.49533e-06	0.0113843	14306	19.939
Vascular dementia (mixed)	genus Fusicatenibacter	rs8028026	G	A	0.0351236	87809984	0.807661	0.144278	360421	G	A	0.0792146	15	88353215	8.06325e-06	0.0180505	14306	19.2589
Vascular dementia (mixed)	genus Fusicatenibacter	rs8063430	T	C	-0.158906	73787906	0.408816	0.192385	360421	T	C	-0.104026	16	73821805	4.9289e-06	0.022217	14306	21.9237
Vascular dementia (mixed)	genus Fusicatenibacter	rs9905659	G	A	0.135991	72701205	0.207316	0.107845	360421	G	A	-0.061617	17	70697344	7.30988e-06	0.0136576	14306	20.3541
Vascular dementia (mixed)	genus Gordonibacter	rs13412653	A	C	-0.0415748	29935628	0.633843	0.0872825	360421	A	C	0.107597	2	30158494	8.61133e-06	0.0239228	14306	20.2291
Vascular dementia (mixed)	genus Gordonibacter	rs16955299	G	A	-0.0385609	54879849	0.787269	0.142892	360421	G	A	-0.196423	17	52957210	6.37016e-06	0.0433538	14306	20.5272
Vascular dementia (mixed)	genus Gordonibacter	rs322296	G	A	0.0421624	137252442	0.791628	0.159586	360421	G	A	0.17869	7	136937189	4.0242e-06	0.037722	14306	22.4394
Vascular dementia (mixed)	genus Gordonibacter	rs35042269	C	A	-0.0445718	8140880	0.738508	0.133516	360421	C	A	-0.180293	4	8142607	8.10849e-06	0.0403296	14306	19.9853
Vascular dementia (mixed)	genus Gordonibacter	rs3765837	T	G	0.257611	210455105	0.116873	0.164289	360421	T	G	-0.190729	1	210628449	7.16902e-06	0.0433608	14306	19.3481
Vascular dementia (mixed)	genus Gordonibacter	rs4596722	G	A	-0.0368595	86172229	0.661228	0.0841122	360421	G	A	-0.102908	9	88787144	9.0567e-06	0.0231571	14306	19.7483
Vascular dementia (mixed)	genus Gordonibacter	rs71545975	A	G	-0.101333	47104907	0.363071	0.111412	360421	A	G	-0.153972	7	47144505	7.03947e-06	0.0338918	14306	20.6393
Vascular dementia (mixed)	genus Gordonibacter	rs72714787	C	A	0.0714185	135847346	0.566726	0.124666	360421	C	A	0.181405	4	136768501	1.42889e-06	0.0377102	14306	23.1409
Vascular dementia (mixed)	genus Gordonibacter	rs72939513	A	G	-0.48798	82670413	0.0110884	0.192126	360421	A	G	-0.21399	1	83136096	7.98197e-06	0.0490592	14306	19.0259
Vascular dementia (mixed)	genus Gordonibacter	rs7294633	T	C	-0.0149909	28871601	0.873906	0.0944615	360421	T	C	-0.12867	12	29024534	3.43764e-07	0.0249946	14306	26.501
Vascular dementia (mixed)	genus Gordonibacter	rs768830	A	G	-0.135665	18930984	0.248999	0.117684	360421	A	G	-0.149852	7	18970607	7.75586e-06	0.0333315	14306	20.2123
Vascular dementia (mixed)	genus Haemophilus	rs10781340	A	G	-0.00120203	76137254	0.992474	0.127441	360421	A	G	-0.0948915	9	78752170	4.32265e-06	0.0203221	14306	21.8031
Vascular dementia (mixed)	genus Haemophilus	rs111582866	G	A	-0.120104	48708578	0.417796	0.148231	360421	G	A	-0.124265	16	48742489	1.27347e-06	0.026016	14306	22.8148
Vascular dementia (mixed)	genus Haemophilus	rs35509	G	A	0.180939	115055532	0.388199	0.209689	360421	G	A	0.128249	12	115493337	2.00951e-06	0.0268779	14306	22.7676
Vascular dementia (mixed)	genus Haemophilus	rs4822728	T	C	0.0724154	26495842	0.389145	0.0840897	360421	T	C	0.0705861	22	26891808	3.47848e-06	0.0151388	14306	21.7398
Vascular dementia (mixed)	genus Haemophilus	rs76022354	C	T	0.485062	92546628	0.0138156	0.197018	360421	C	T	0.244638	10	94306385	1.83033e-06	0.0505504	14306	23.4206
Vascular dementia (mixed)	genus Haemophilus	rs78909003	T	C	-0.198507	102887960	0.274291	0.181578	360421	T	C	-0.246256	9	105650242	1.66744e-06	0.0503924	14306	23.8805
Vascular dementia (mixed)	genus Haemophilus	rs9328464	T	C	-0.0506073	8350684	0.549244	0.0845014	360421	T	C	0.0723095	6	8350917	1.42269e-06	0.0148799	14306	23.6151
Vascular dementia (mixed)	genus Haemophilus	rs9382510	C	T	-0.0549969	55583693	0.567157	0.0961073	360421	C	T	-0.093521	6	55448491	7.12049e-08	0.0172649	14306	29.342
Vascular dementia (mixed)	genus Haemophilus	rs9895850	T	C	-0.00388035	66538895	0.985054	0.207136	360421	T	C	-0.192957	17	64535013	2.14062e-06	0.0416755	14306	21.4368
Vascular dementia (mixed)	genus Holdemanella	rs12513188	G	A	-0.131371	70135074	0.167712	0.0952245	360421	G	A	0.0903906	4	71000791	4.65479e-06	0.0195276	14306	21.4264
Vascular dementia (mixed)	genus Holdemanella	rs17586763	T	C	-0.146246	50357927	0.438099	0.188605	360421	T	C	-0.227285	13	50932063	7.71951e-06	0.0510135	14306	19.8505
Vascular dementia (mixed)	genus Holdemanella	rs1926302	G	A	0.0333958	64687657	0.742149	0.101504	360421	G	A	-0.107972	1	65153340	7.50136e-06	0.0231421	14306	21.7679
Vascular dementia (mixed)	genus Holdemanella	rs34187114	C	A	0.0137451	137611390	0.918479	0.134295	360421	C	A	-0.104505	8	138623633	5.13499e-06	0.022601	14306	21.3805
Vascular dementia (mixed)	genus Holdemanella	rs35228298	G	A	0.168714	85343732	0.142516	0.115047	360421	G	A	0.0934832	3	85392882	7.29844e-06	0.0202886	14306	21.2306
Vascular dementia (mixed)	genus Holdemanella	rs4541991	T	C	-0.0210369	102242553	0.815382	0.0900977	360421	T	C	-0.0927334	9	105004835	2.10092e-06	0.0194435	14306	22.747
Vascular dementia (mixed)	genus Holdemanella	rs62113381	T	C	-0.286648	7603339	0.0229103	0.126003	360421	T	C	-0.105447	19	7668225	5.53886e-06	0.0232029	14306	20.653
Vascular dementia (mixed)	genus Holdemanella	rs73011279	T	C	-0.142772	14909283	0.156108	0.100665	360421	T	C	-0.0961669	19	15020095	1.36044e-06	0.0199336	14306	23.2745
Vascular dementia (mixed)	genus Holdemanella	rs75764681	T	C	-0.0958194	4452438	0.639751	0.204721	360421	T	C	-0.283103	10	4494630	1.94272e-06	0.0598999	14306	22.3376
Vascular dementia (mixed)	genus Holdemanella	rs8113760	G	A	0.0532533	43347783	0.557291	0.0907412	360421	G	A	0.078999	19	43851935	4.62392e-06	0.01734	14306	20.7561
Vascular dementia (mixed)	genus Holdemania	rs10885477	T	C	0.100085	113572654	0.607248	0.194717	360421	T	C	-0.135137	10	115332413	8.59825e-06	0.0301894	14306	20.0373
Vascular dementia (mixed)	genus Holdemania	rs11080063	G	A	0.0595694	28462253	0.487367	0.0857728	360421	G	A	-0.0665238	17	26789271	6.66884e-06	0.0149837	14306	19.7113
Vascular dementia (mixed)	genus Holdemania	rs111745969	A	G	-0.0359351	92566992	0.769173	0.122454	360421	A	G	0.120677	15	93110222	3.70775e-06	0.0265781	14306	20.6158
Vascular dementia (mixed)	genus Holdemania	rs113593397	A	G	-0.300566	122961600	0.0380601	0.144907	360421	A	G	-0.128935	8	123973840	9.35729e-06	0.0282526	14306	20.8269
Vascular dementia (mixed)	genus Holdemania	rs116500994	G	T	-0.0589525	81111408	0.768587	0.200367	360421	G	T	-0.13755	13	81685543	2.34477e-06	0.0293386	14306	21.9807
Vascular dementia (mixed)	genus Holdemania	rs12701617	A	G	-0.0332969	38253256	0.693099	0.0843699	360421	A	G	-0.0660617	7	38292857	9.51853e-06	0.0149427	14306	19.5453
Vascular dementia (mixed)	genus Holdemania	rs1867876	T	C	0.0551518	18746521	0.550432	0.0923642	360421	T	C	0.0842919	11	18768068	2.7388e-07	0.0162192	14306	27.0093
Vascular dementia (mixed)	genus Holdemania	rs4146507	C	T	-0.0667398	106873392	0.495643	0.0979507	360421	C	T	0.079488	5	106209093	7.2297e-06	0.0177002	14306	20.1673
Vascular dementia (mixed)	genus Holdemania	rs73139538	G	A	-0.00766932	63862767	0.976053	0.2555	360421	G	A	-0.148594	7	63323145	7.77177e-06	0.0327469	14306	20.5903
Vascular dementia (mixed)	genus Holdemania	rs77293403	A	G	-0.0725827	78092582	0.749054	0.226901	360421	A	G	0.164556	5	77388406	1.77468e-06	0.0341775	14306	23.1818
Vascular dementia (mixed)	genus Holdemania	rs80149660	C	T	0.159362	128110018	0.437134	0.205089	360421	C	T	-0.232987	10	129908282	6.04213e-06	0.0519183	14306	20.1383
Vascular dementia (mixed)	genus Holdemania	rs9500080	C	T	0.00666974	105289447	0.95218	0.111219	360421	C	T	0.0926764	6	105737322	4.08517e-07	0.0178886	14306	26.8402
Vascular dementia (mixed)	genus Holdemania	rs9529719	C	T	-0.0938002	70282384	0.294092	0.0894027	360421	C	T	-0.074038	13	70856516	5.96664e-06	0.0160494	14306	21.281
Vascular dementia (mixed)	genus Holdemania	rs967319	T	C	-0.0444512	60629947	0.650918	0.0982372	360421	T	C	0.0788638	3	60615680	8.38147e-06	0.0176744	14306	19.9098
Vascular dementia (mixed)	genus Howardella	rs10048062	C	T	-0.15967	97933690	0.280295	0.14789	360421	C	T	-0.147352	15	98476920	8.58875e-06	0.0336531	14306	19.1718
Vascular dementia (mixed)	genus Howardella	rs12452946	A	G	0.043219	17349974	0.607382	0.0841143	360421	A	G	-0.105833	17	17253288	3.80391e-06	0.0228941	14306	21.3695
Vascular dementia (mixed)	genus Howardella	rs1484873	G	A	0.190676	45627020	0.107212	0.11837	360421	G	A	0.227831	18	43206985	2.55918e-06	0.046335	14306	24.1773
Vascular dementia (mixed)	genus Howardella	rs17167098	G	A	-0.0695781	133469602	0.568742	0.122087	360421	G	A	-0.169366	7	133154356	1.12323e-06	0.0352068	14306	23.1419
Vascular dementia (mixed)	genus Howardella	rs2154047	A	C	0.0675882	94986460	0.645687	0.147007	360421	A	C	0.192557	14	95452797	9.97034e-06	0.0420093	14306	21.0101
Vascular dementia (mixed)	genus Howardella	rs36081916	T	C	-0.00941238	93898102	0.950042	0.150229	360421	T	C	-0.18123	7	93527414	4.70046e-06	0.0402987	14306	20.2245
Vascular dementia (mixed)	genus Howardella	rs3791893	A	G	0.0699377	217954673	0.562348	0.120716	360421	A	G	0.147035	2	218819396	9.49708e-06	0.034023	14306	18.6765
Vascular dementia (mixed)	genus Howardella	rs609430	T	G	-0.0724749	168257164	0.412823	0.0884989	360421	T	G	-0.112045	4	169178315	3.34488e-06	0.0239328	14306	21.9178
Vascular dementia (mixed)	genus Howardella	rs672217	G	A	0.0607352	62457901	0.563134	0.105043	360421	G	A	0.164146	18	60125134	3.52468e-06	0.0349993	14306	21.9959
Vascular dementia (mixed)	genus Hungatella	rs10044993	A	C	-0.0191656	59128613	0.898738	0.150607	360421	A	C	-0.139547	5	58424440	8.06659e-06	0.0316748	14306	19.4095
Vascular dementia (mixed)	genus Hungatella	rs13128780	T	C	-0.00220292	165137846	0.983721	0.107964	360421	T	C	-0.149725	4	166058998	1.74997e-06	0.0312777	14306	22.915
Vascular dementia (mixed)	genus Hungatella	rs13249325	T	G	-0.0752995	14996016	0.370467	0.0840773	360421	T	G	-0.100023	8	14853525	9.6917e-06	0.0225883	14306	19.608
Vascular dementia (mixed)	genus Hungatella	rs17092615	G	A	-0.0523823	95507282	0.667309	0.121864	360421	G	A	0.152235	14	95973619	7.37683e-06	0.0337867	14306	20.3019
Vascular dementia (mixed)	genus Hungatella	rs72759041	G	T	-0.128968	89034145	0.213545	0.103682	360421	G	T	-0.126025	15	89577376	3.86091e-06	0.0282242	14306	19.9375
Vascular dementia (mixed)	genus Intestinibacter	rs10805326	A	G	-0.0594426	14322999	0.519915	0.0923771	360421	A	G	-0.0775151	4	14324623	3.54544e-08	0.0139665	14306	30.8033
Vascular dementia (mixed)	genus Intestinibacter	rs11109097	T	C	-0.0765706	97534659	0.365452	0.084606	360421	T	C	-0.0624272	12	97928437	5.4949e-06	0.0138539	14306	20.305
Vascular dementia (mixed)	genus Intestinibacter	rs118030283	G	A	0.133166	5943075	0.506114	0.20028	360421	G	A	-0.151829	16	5993076	2.67436e-06	0.0324471	14306	21.8956
Vascular dementia (mixed)	genus Intestinibacter	rs16938435	T	C	0.198808	21502924	0.161409	0.141971	360421	T	C	-0.112189	9	21502923	1.80098e-06	0.0235439	14306	22.7062
Vascular dementia (mixed)	genus Intestinibacter	rs2098844	T	C	0.112105	127833265	0.198695	0.0872223	360421	T	C	0.0575295	11	127703160	6.78875e-06	0.0128416	14306	20.0698
Vascular dementia (mixed)	genus Intestinibacter	rs2702387	G	A	0.0813183	178440108	0.345357	0.0861757	360421	G	A	-0.0608559	4	179361262	4.25991e-06	0.0132145	14306	21.2082
Vascular dementia (mixed)	genus Intestinibacter	rs4327025	G	A	-0.0824319	91903453	0.44656	0.108297	360421	G	A	-0.0810346	15	92446683	1.64327e-07	0.0154397	14306	27.5463
Vascular dementia (mixed)	genus Intestinibacter	rs447950	A	G	-0.041403	149466863	0.635337	0.0873059	360421	A	G	0.0628342	5	148846426	5.6391e-06	0.0136652	14306	21.1427
Vascular dementia (mixed)	genus Intestinibacter	rs478972	C	T	-0.162047	125793289	0.267597	0.146171	360421	C	T	0.142681	11	125663184	1.81991e-06	0.0297116	14306	23.0611
Vascular dementia (mixed)	genus Intestinibacter	rs6062862	A	G	0.155409	62693871	0.313833	0.154297	360421	A	G	0.0924508	20	61325223	6.6799e-06	0.0204658	14306	20.4063
Vascular dementia (mixed)	genus Intestinibacter	rs62430350	T	C	-0.192056	170609106	0.394604	0.225604	360421	T	C	0.151096	6	170918194	6.84227e-06	0.0351476	14306	18.4805
Vascular dementia (mixed)	genus Intestinibacter	rs68093214	C	T	-0.0731552	70608634	0.455997	0.098135	360421	C	T	0.0662258	3	70657785	9.25763e-06	0.0149877	14306	19.5247
Vascular dementia (mixed)	genus Intestinibacter	rs6875660	C	T	-0.244238	160259249	0.169136	0.17763	360421	C	T	0.0890455	5	159686256	3.05781e-06	0.0193905	14306	21.0885
Vascular dementia (mixed)	genus Intestinibacter	rs893394	G	A	0.0950452	19855210	0.265958	0.0854401	360421	G	A	0.0583322	2	20054971	7.85037e-06	0.0130729	14306	19.9101
Vascular dementia (mixed)	genus Intestinibacter	rs9348442	C	T	0.19728	10303712	0.115973	0.125504	360421	C	T	0.099082	6	10303945	6.25936e-06	0.0221625	14306	19.9872
Vascular dementia (mixed)	genus Intestinimonas	rs10262702	T	C	0.132837	67425856	0.299424	0.128014	360421	T	C	0.0918017	7	66890843	2.06072e-06	0.0194885	14306	22.1894
Vascular dementia (mixed)	genus Intestinimonas	rs11258178	A	G	-0.146971	13082513	0.0820465	0.0845178	360421	A	G	0.0660742	10	13124513	6.982e-07	0.0134139	14306	24.2635
Vascular dementia (mixed)	genus Intestinimonas	rs12226153	A	G	-0.110577	94631127	0.748666	0.345122	360421	A	G	-0.151142	11	94364293	5.12165e-07	0.0306922	14306	24.2501
Vascular dementia (mixed)	genus Intestinimonas	rs17067892	C	T	0.0314688	3906018	0.833788	0.149962	360421	C	T	0.107194	8	3763540	6.37926e-06	0.0250013	14306	18.383
Vascular dementia (mixed)	genus Intestinimonas	rs1859797	G	A	-0.0998838	21967685	0.237882	0.084626	360421	G	A	0.060368	7	22007303	4.1223e-06	0.0131793	14306	20.9811
Vascular dementia (mixed)	genus Intestinimonas	rs2276760	A	G	-0.0428567	150903169	0.661354	0.0978363	360421	A	G	-0.0685233	3	150620956	7.84061e-06	0.0152546	14306	20.1779
Vascular dementia (mixed)	genus Intestinimonas	rs2731794	C	T	-0.262901	17209282	0.257414	0.232137	360421	C	T	0.120632	5	17209391	1.91743e-06	0.0257529	14306	21.9418
Vascular dementia (mixed)	genus Intestinimonas	rs2930225	T	G	0.0861123	85294296	0.386998	0.0995433	360421	T	G	-0.0729524	16	85327902	1.34623e-06	0.0152948	14306	22.7505
Vascular dementia (mixed)	genus Intestinimonas	rs4113676	A	C	0.717462	6238275	0.0558444	0.375194	360421	A	C	-0.218507	20	6218922	7.41635e-06	0.0490152	14306	19.8733
Vascular dementia (mixed)	genus Intestinimonas	rs4784055	T	C	0.0689685	58784866	0.714092	0.18825	360421	T	C	-0.175324	16	58818770	8.71806e-07	0.038599	14306	20.6315
Vascular dementia (mixed)	genus Intestinimonas	rs62240188	G	A	-0.149106	10569458	0.310566	0.147042	360421	G	A	0.130074	3	10611142	2.20308e-06	0.0267179	14306	23.7015
Vascular dementia (mixed)	genus Intestinimonas	rs6934519	C	T	-0.134817	66490909	0.158961	0.0957116	360421	C	T	0.0692373	6	67200802	8.56959e-06	0.0151154	14306	20.9817
Vascular dementia (mixed)	genus Intestinimonas	rs716604	A	G	-0.0415179	6373956	0.67717	0.0997242	360421	A	G	0.0818068	2	6514088	8.56624e-07	0.0165992	14306	24.2887
Vascular dementia (mixed)	genus Intestinimonas	rs7170984	T	C	0.0324162	93276506	0.730962	0.0942755	360421	T	C	-0.0658116	15	93819735	2.98353e-06	0.0140767	14306	21.8576
Vascular dementia (mixed)	genus Intestinimonas	rs72982915	C	T	0.186699	140140519	0.308801	0.183445	360421	C	T	0.183158	2	140898088	4.91157e-06	0.0402743	14306	20.6822
Vascular dementia (mixed)	genus Intestinimonas	rs9823439	C	T	-0.162449	17146010	0.0554255	0.0848064	360421	C	T	0.0581947	3	17187502	9.85871e-06	0.0131455	14306	19.598
Vascular dementia (mixed)	genus Lachnoclostridium	rs1031599	T	G	-0.070489	66675401	0.679229	0.170462	360421	T	G	0.078627	3	66725825	6.31379e-06	0.0175644	14306	20.039
Vascular dementia (mixed)	genus Lachnoclostridium	rs12566975	T	C	0.0118721	185122219	0.888586	0.0847442	360421	T	C	-0.0468097	1	185091351	9.57194e-06	0.0105787	14306	19.5797
Vascular dementia (mixed)	genus Lachnoclostridium	rs1528479	A	G	-0.0254807	166387541	0.769488	0.0869517	360421	A	G	0.0497799	2	167244051	9.63984e-06	0.0111919	14306	19.7834
Vascular dementia (mixed)	genus Lachnoclostridium	rs1997204	C	T	0.201164	101652817	0.312181	0.199043	360421	C	T	0.108075	12	102046595	5.97077e-06	0.0242022	14306	19.9407
Vascular dementia (mixed)	genus Lachnoclostridium	rs2385421	A	G	-0.137869	22163494	0.296891	0.132169	360421	A	G	0.0746186	18	19743455	7.13724e-06	0.0180734	14306	17.0457
Vascular dementia (mixed)	genus Lachnoclostridium	rs3821998	C	A	-0.226894	38692945	0.0959798	0.1363	360421	C	A	-0.0864066	4	38694566	6.72048e-06	0.0192519	14306	20.144
Vascular dementia (mixed)	genus Lachnoclostridium	rs4738679	A	G	0.0150724	58457761	0.861645	0.0864836	360421	A	G	0.0520267	8	59370320	4.41754e-06	0.011404	14306	20.8132
Vascular dementia (mixed)	genus Lachnoclostridium	rs6112314	A	C	-0.0690648	19320202	0.439828	0.0894062	360421	A	C	-0.0561715	20	19300846	2.43215e-07	0.0108174	14306	26.9641
Vascular dementia (mixed)	genus Lachnoclostridium	rs615997	T	C	-0.134634	22996295	0.107771	0.0837123	360421	T	C	0.0511752	3	23037786	2.0268e-06	0.0106491	14306	23.0937
Vascular dementia (mixed)	genus Lachnoclostridium	rs62285313	A	G	0.0579183	177752244	0.682248	0.141472	360421	A	G	0.0864203	3	177470032	1.58332e-06	0.0181565	14306	22.6552
Vascular dementia (mixed)	genus Lachnoclostridium	rs72829893	G	T	-0.16846	48617179	0.225462	0.138978	360421	G	T	0.117472	17	46694541	5.57763e-06	0.0268103	14306	19.1984
Vascular dementia (mixed)	genus Lachnoclostridium	rs78068103	A	G	-0.00999971	13912842	0.93957	0.131905	360421	A	G	0.0886199	17	13816159	3.66522e-06	0.0194248	14306	20.8137
Vascular dementia (mixed)	genus Lachnoclostridium	rs789029	C	T	0.0434098	1053251	0.72078	0.121455	360421	C	T	-0.0641288	18	1053252	3.75327e-06	0.0137974	14306	21.6029
Vascular dementia (mixed)	genus Lachnospiraceae FCS020 group	rs10093861	G	A	0.024427	120232167	0.775067	0.0854823	360421	G	A	-0.0568869	8	121244406	3.05626e-06	0.0121152	14306	22.0477
Vascular dementia (mixed)	genus Lachnospiraceae FCS020 group	rs1254846	A	G	-0.069225	43850646	0.564468	0.120137	360421	A	G	-0.105963	10	44346094	5.59667e-06	0.0232501	14306	20.7711
Vascular dementia (mixed)	genus Lachnospiraceae FCS020 group	rs1363769	C	T	0.2451	17754496	0.307415	0.240139	360421	C	T	0.200628	19	17865305	1.58161e-06	0.0449372	14306	19.9329
Vascular dementia (mixed)	genus Lachnospiraceae FCS020 group	rs2322265	C	T	0.0533236	165666933	0.579174	0.0961494	360421	C	T	-0.0666305	4	166588085	5.20811e-06	0.0141577	14306	22.1493
Vascular dementia (mixed)	genus Lachnospiraceae FCS020 group	rs2862811	C	T	-0.0805036	166278627	0.380982	0.0918899	360421	C	T	-0.0564927	3	165996415	3.91913e-06	0.0121736	14306	21.5351
Vascular dementia (mixed)	genus Lachnospiraceae FCS020 group	rs35035870	T	C	0.336307	3227646	0.115596	0.213728	360421	T	C	-0.190615	11	3248876	2.62029e-06	0.0414403	14306	21.1577
Vascular dementia (mixed)	genus Lachnospiraceae FCS020 group	rs3999074	G	T	-0.142524	63803887	0.0907841	0.0842697	360421	G	T	-0.0550587	10	65563647	6.55043e-06	0.0121847	14306	20.4184
Vascular dementia (mixed)	genus Lachnospiraceae FCS020 group	rs4452603	T	G	-0.0865926	71256565	0.363224	0.0952365	360421	T	G	0.0604208	6	71966268	8.98194e-06	0.0135965	14306	19.7478
Vascular dementia (mixed)	genus Lachnospiraceae FCS020 group	rs7249113	G	A	0.0307403	2571234	0.737755	0.0918092	360421	G	A	0.0679483	19	2571232	3.721e-07	0.0133496	14306	25.9072
Vascular dementia (mixed)	genus Lachnospiraceae FCS020 group	rs72793667	A	G	-0.0856115	53719294	0.688267	0.213385	360421	A	G	-0.116881	2	53946431	1.63422e-06	0.0246589	14306	22.4668
Vascular dementia (mixed)	genus Lachnospiraceae FCS020 group	rs9308097	G	A	-0.149437	164865326	0.0761658	0.0842671	360421	G	A	-0.055381	4	165786478	7.47291e-06	0.0123659	14306	20.0572
Vascular dementia (mixed)	genus Lachnospiraceae FCS020 group	rs9788306	C	T	-0.0190046	39845177	0.837853	0.0928683	360421	C	T	-0.062804	13	40419314	1.38618e-06	0.0130744	14306	23.0744
Vascular dementia (mixed)	genus Lachnospiraceae NC2004 group	rs117467633	T	C	0.227395	21254094	0.285215	0.212781	360421	T	C	-0.169687	17	21157406	9.13314e-06	0.0383169	14306	19.6118
Vascular dementia (mixed)	genus Lachnospiraceae NC2004 group	rs12127733	G	A	-0.0337891	234021975	0.757509	0.109437	360421	G	A	0.115182	1	234157721	3.10592e-06	0.0246006	14306	21.9219
Vascular dementia (mixed)	genus Lachnospiraceae NC2004 group	rs12208226	C	A	0.0430057	22725679	0.754691	0.137636	360421	C	A	-0.154739	6	22725908	9.74833e-06	0.0340372	14306	20.6677
Vascular dementia (mixed)	genus Lachnospiraceae NC2004 group	rs12863463	G	A	-0.0355289	46938056	0.821763	0.157711	360421	G	A	-0.156365	13	47512191	6.03976e-06	0.0345372	14306	20.4977
Vascular dementia (mixed)	genus Lachnospiraceae NC2004 group	rs17067076	G	A	0.0543655	60561853	0.682799	0.133038	360421	G	A	-0.154631	18	58229086	5.61203e-06	0.0352194	14306	19.2765
Vascular dementia (mixed)	genus Lachnospiraceae NC2004 group	rs1928659	T	C	0.0756156	29334139	0.469635	0.104575	360421	T	C	0.102522	9	29334137	6.17234e-06	0.0226445	14306	20.4979
Vascular dementia (mixed)	genus Lachnospiraceae NC2004 group	rs1929743	T	C	0.121583	76255426	0.170425	0.0886921	360421	T	C	0.0837206	13	76829562	9.05503e-06	0.0190318	14306	19.3511
Vascular dementia (mixed)	genus Lachnospiraceae NC2004 group	rs3756315	A	G	0.0864264	150165159	0.345623	0.0916396	360421	A	G	-0.0883469	5	149544722	3.32583e-06	0.0188397	14306	21.9905
Vascular dementia (mixed)	genus Lachnospiraceae NC2004 group	rs6116753	G	A	0.221473	5350054	0.0428934	0.109383	360421	G	A	0.0994748	20	5330700	2.92247e-06	0.0209139	14306	22.6233
Vascular dementia (mixed)	genus Lachnospiraceae ND3007 group	rs2861203	G	A	0.107982	173232763	0.24435	0.0927539	360421	G	A	0.0572304	3	172950553	7.36936e-06	0.0127279	14306	20.2181
Vascular dementia (mixed)	genus Lachnospiraceae ND3007 group	rs72776675	T	C	-0.03356	14095664	0.765473	0.112504	360421	T	C	-0.0647067	10	14137663	8.71686e-06	0.014797	14306	19.1228
Vascular dementia (mixed)	genus Lachnospiraceae ND3007 group	rs9932954	A	G	-0.0543301	1050633	0.537876	0.0881942	360421	A	G	-0.0561864	16	1100633	1.24882e-06	0.0115984	14306	23.4675
Vascular dementia (mixed)	genus Lachnospiraceae NK4A136 group	rs10952110	G	T	-0.0122719	8458292	0.884738	0.0846539	360421	G	T	0.0487709	7	8497922	9.08113e-06	0.0109614	14306	19.7965
Vascular dementia (mixed)	genus Lachnospiraceae NK4A136 group	rs11263806	A	G	0.0459991	36882840	0.602833	0.0884035	360421	A	G	-0.0524615	17	35240097	5.06512e-06	0.0116758	14306	20.1887
Vascular dementia (mixed)	genus Lachnospiraceae NK4A136 group	rs12611395	G	A	-0.184881	21623323	0.177283	0.137033	360421	G	A	0.0902532	19	21806125	5.83042e-06	0.0199652	14306	20.4352
Vascular dementia (mixed)	genus Lachnospiraceae NK4A136 group	rs160061	G	A	0.052472	6116546	0.533633	0.0842965	360421	G	A	-0.0513831	5	6116659	2.12197e-06	0.0108094	14306	22.5963
Vascular dementia (mixed)	genus Lachnospiraceae NK4A136 group	rs28540839	A	C	-0.0869252	83822845	0.30241	0.0842886	360421	A	C	0.0508285	8	84735080	9.34329e-06	0.0110591	14306	21.1239
Vascular dementia (mixed)	genus Lachnospiraceae NK4A136 group	rs2880566	T	C	-0.143125	31689634	0.227848	0.118686	360421	T	C	0.0599578	17	30016653	5.61423e-06	0.0134693	14306	19.8153
Vascular dementia (mixed)	genus Lachnospiraceae NK4A136 group	rs4955932	T	C	-0.0638132	55147348	0.463295	0.0870064	360421	T	C	-0.0492283	3	55181375	7.05424e-06	0.0109388	14306	20.253
Vascular dementia (mixed)	genus Lachnospiraceae NK4A136 group	rs59805249	T	C	-0.0485512	90994180	0.737597	0.144912	360421	T	C	0.0936162	5	90289997	9.45388e-06	0.0207982	14306	20.2605
Vascular dementia (mixed)	genus Lachnospiraceae NK4A136 group	rs68104925	T	C	-0.159588	99711344	0.0813917	0.0915765	360421	T	C	-0.0549104	14	100177681	2.36777e-06	0.0115385	14306	22.647
Vascular dementia (mixed)	genus Lachnospiraceae NK4A136 group	rs7073658	G	T	-0.0261529	60415266	0.756857	0.0844706	360421	G	T	0.0499621	10	62175024	5.26914e-06	0.0109693	14306	20.7455
Vascular dementia (mixed)	genus Lachnospiraceae NK4A136 group	rs73044693	A	G	-0.0205608	50752863	0.900717	0.164808	360421	A	G	-0.10758	19	51256120	3.57256e-06	0.0229884	14306	21.9001
Vascular dementia (mixed)	genus Lachnospiraceae NK4A136 group	rs7616165	G	T	0.567246	190697356	0.00863058	0.215983	360421	G	T	-0.230542	3	190415145	2.77389e-06	0.0483465	14306	22.7389
Vascular dementia (mixed)	genus Lachnospiraceae NK4A136 group	rs76193507	A	G	0.162816	162032193	0.277456	0.149916	360421	A	G	-0.22973	3	161749981	2.93089e-06	0.0499776	14306	21.1293
Vascular dementia (mixed)	genus Lachnospiraceae NK4A136 group	rs7832116	A	G	0.144872	4985407	0.249886	0.125907	360421	A	G	-0.0714756	8	4842929	3.57084e-06	0.0151703	14306	22.1987
Vascular dementia (mixed)	genus Lachnospiraceae NK4A136 group	rs954878	A	G	-0.0154212	54112728	0.859463	0.0870969	360421	A	G	-0.0520656	1	54578401	1.78201e-06	0.0109082	14306	22.7822
Vascular dementia (mixed)	genus Lachnospiraceae UCG001	rs12131224	C	T	0.066523	166230125	0.6214	0.134698	360421	C	T	0.117095	1	166199362	7.39861e-06	0.02591	14306	20.4241
Vascular dementia (mixed)	genus Lachnospiraceae UCG001	rs2050911	G	A	0.0696516	81918723	0.430549	0.088362	360421	G	A	0.0751466	1	82384407	1.10647e-06	0.0153934	14306	23.8314
Vascular dementia (mixed)	genus Lachnospiraceae UCG001	rs2371284	C	T	-0.0764255	55862478	0.446522	0.100398	360421	C	T	0.0761893	12	56256262	7.55962e-06	0.0170127	14306	20.0559
Vascular dementia (mixed)	genus Lachnospiraceae UCG001	rs437876	T	C	0.0984004	42526948	0.267059	0.0886602	360421	T	C	0.0784637	3	42568440	7.16556e-08	0.0144768	14306	29.376
Vascular dementia (mixed)	genus Lachnospiraceae UCG001	rs4981345	T	C	-0.0112744	20987814	0.899751	0.0894962	360421	T	C	-0.0681973	14	21455973	6.08597e-06	0.0149831	14306	20.7172
Vascular dementia (mixed)	genus Lachnospiraceae UCG001	rs573933	T	C	-0.157639	14477853	0.243501	0.135164	360421	T	C	-0.107898	9	14477851	3.10506e-06	0.0232346	14306	21.5653
Vascular dementia (mixed)	genus Lachnospiraceae UCG001	rs62496417	T	G	0.0419712	97336192	0.682175	0.102494	360421	T	G	-0.0748504	7	96965504	5.87503e-06	0.0165681	14306	20.41
Vascular dementia (mixed)	genus Lachnospiraceae UCG001	rs7341608	T	C	0.177531	55926941	0.155975	0.125133	360421	T	C	-0.0784757	8	56839500	9.48135e-06	0.0177648	14306	19.5142
Vascular dementia (mixed)	genus Lachnospiraceae UCG001	rs74034332	G	A	0.0245854	79058462	0.888418	0.175227	360421	G	A	0.168045	16	79092359	3.3335e-06	0.0382637	14306	19.2876
Vascular dementia (mixed)	genus Lachnospiraceae UCG001	rs78848836	A	G	-0.0119689	53307576	0.931131	0.138494	360421	A	G	-0.118868	1	53773248	3.38174e-06	0.0259753	14306	20.9415
Vascular dementia (mixed)	genus Lachnospiraceae UCG001	rs8104225	A	G	-0.124191	13852110	0.226891	0.102773	360421	A	G	0.0892098	19	13962924	8.04211e-06	0.0197665	14306	20.3688
Vascular dementia (mixed)	genus Lachnospiraceae UCG001	rs9403580	C	T	0.0712271	144685644	0.568734	0.124978	360421	C	T	0.107801	6	145006780	3.46785e-06	0.0229777	14306	22.0106
Vascular dementia (mixed)	genus Lachnospiraceae UCG001	rs985416	T	C	-0.219698	148551296	0.04345	0.108796	360421	T	C	-0.0970258	3	148269083	1.45589e-07	0.0181807	14306	28.4809
Vascular dementia (mixed)	genus Lachnospiraceae UCG004	rs11128180	A	G	-0.026739	70543064	0.788949	0.0998928	360421	A	G	0.0648288	3	70592215	4.51742e-06	0.0140126	14306	21.4042
Vascular dementia (mixed)	genus Lachnospiraceae UCG004	rs12072562	T	C	0.506689	104744847	0.0203137	0.218353	360421	T	C	0.133104	1	105287469	7.07375e-06	0.0303566	14306	19.2254
Vascular dementia (mixed)	genus Lachnospiraceae UCG004	rs12673420	G	A	0.0742056	71838022	0.377402	0.0840672	360421	G	A	0.0554351	7	71303007	2.98078e-06	0.0118375	14306	21.9306
Vascular dementia (mixed)	genus Lachnospiraceae UCG004	rs12747809	A	G	-0.0260262	240195789	0.780754	0.0935057	360421	A	G	0.062197	1	240359089	8.64868e-07	0.0125685	14306	24.4891
Vascular dementia (mixed)	genus Lachnospiraceae UCG004	rs12894272	G	A	0.052956	40067277	0.55017	0.0886283	360421	G	A	-0.0579792	14	40536481	4.3395e-06	0.0125229	14306	21.4355
Vascular dementia (mixed)	genus Lachnospiraceae UCG004	rs233486	G	A	0.0171489	14817353	0.888462	0.122274	360421	G	A	0.0799088	6	14817584	6.28463e-06	0.017766	14306	20.2307
Vascular dementia (mixed)	genus Lachnospiraceae UCG004	rs2444793	T	C	0.0322237	80609119	0.708541	0.086202	360421	T	C	0.0542433	6	81318836	4.77079e-06	0.0118188	14306	21.0642
Vascular dementia (mixed)	genus Lachnospiraceae UCG004	rs2726805	A	G	-0.0214628	182326448	0.799457	0.0844828	360421	A	G	0.0548397	4	183247601	6.30406e-06	0.0120844	14306	20.594
Vascular dementia (mixed)	genus Lachnospiraceae UCG004	rs2882478	G	A	-0.250335	49677451	0.0020464	0.0811878	360421	G	A	-0.0577091	2	49904589	1.20812e-06	0.0118338	14306	23.7815
Vascular dementia (mixed)	genus Lachnospiraceae UCG004	rs35182105	A	G	0.145822	24419403	0.433053	0.186003	360421	A	G	-0.109724	12	24572337	4.86508e-06	0.024221	14306	20.522
Vascular dementia (mixed)	genus Lachnospiraceae UCG004	rs6656451	T	C	-0.138565	65524739	0.100189	0.0842885	360421	T	C	0.05436	1	65990422	5.56775e-06	0.011947	14306	20.7034
Vascular dementia (mixed)	genus Lachnospiraceae UCG004	rs7629954	A	G	-0.0249687	154524617	0.901809	0.202379	360421	A	G	0.108441	3	154242406	5.77218e-06	0.023825	14306	20.7167
Vascular dementia (mixed)	genus Lachnospiraceae UCG008	rs10741777	T	C	0.0138386	19551010	0.878671	0.0906537	360421	T	C	-0.0973842	11	19572557	7.68652e-07	0.0194791	14306	24.9942
Vascular dementia (mixed)	genus Lachnospiraceae UCG008	rs10793103	T	C	-0.0324274	74680730	0.702079	0.0847738	360421	T	C	-0.0974344	11	74391775	9.34932e-08	0.0181279	14306	28.8888
Vascular dementia (mixed)	genus Lachnospiraceae UCG008	rs10801803	G	A	-0.0274263	90353314	0.819387	0.120115	360421	G	A	-0.117029	1	90818872	1.4003e-06	0.0243085	14306	23.1777
Vascular dementia (mixed)	genus Lachnospiraceae UCG008	rs13024781	T	C	-0.0503083	167772361	0.550163	0.0841956	360421	T	C	-0.0798769	2	168628871	2.29166e-06	0.0168846	14306	22.38
Vascular dementia (mixed)	genus Lachnospiraceae UCG008	rs57091572	A	G	0.131414	80505086	0.290768	0.124393	360421	A	G	-0.110443	6	81214803	2.85825e-06	0.0235801	14306	21.9374
Vascular dementia (mixed)	genus Lachnospiraceae UCG008	rs61944774	A	G	-0.108545	129055273	0.565145	0.188703	360421	A	G	0.179838	12	129539818	6.34118e-06	0.0393797	14306	20.8554
Vascular dementia (mixed)	genus Lachnospiraceae UCG008	rs62277846	C	T	0.0600493	227235424	0.573138	0.106577	360421	C	T	0.102292	2	228100140	1.58891e-06	0.0212319	14306	23.2116
Vascular dementia (mixed)	genus Lachnospiraceae UCG008	rs67078837	T	C	0.117053	113299491	0.169923	0.0852877	360421	T	C	-0.0845848	4	114220647	7.68192e-07	0.0170693	14306	24.5558
Vascular dementia (mixed)	genus Lachnospiraceae UCG008	rs75356640	G	A	0.0597292	31405081	0.639331	0.127454	360421	G	A	0.136523	15	31697284	9.83196e-06	0.0303128	14306	20.2843
Vascular dementia (mixed)	genus Lachnospiraceae UCG008	rs955844	A	C	-0.161461	84958708	0.184165	0.121579	360421	A	C	0.112064	16	84992314	1.80992e-06	0.0228369	14306	24.0801
Vascular dementia (mixed)	genus Lachnospiraceae UCG010	rs10414815	C	T	0.292315	42082093	0.144379	0.20026	360421	C	T	-0.10453	19	42586245	4.23975e-06	0.0230253	14306	20.6097
Vascular dementia (mixed)	genus Lachnospiraceae UCG010	rs11192447	A	G	0.0548298	82088641	0.77746	0.193998	360421	A	G	0.126592	10	83848397	4.68954e-07	0.024345	14306	27.0391
Vascular dementia (mixed)	genus Lachnospiraceae UCG010	rs12346653	C	T	-0.168678	89652324	0.10297	0.103444	360421	C	T	0.0657686	9	92267239	2.70321e-06	0.0139569	14306	22.2054
Vascular dementia (mixed)	genus Lachnospiraceae UCG010	rs17730011	G	A	0.146444	84063126	0.151225	0.102036	360421	G	A	-0.0702357	6	84772845	7.84603e-06	0.015706	14306	19.9979
Vascular dementia (mixed)	genus Lachnospiraceae UCG010	rs2833528	T	C	0.0706895	31821255	0.417143	0.0871218	360421	T	C	0.0562148	21	33193567	9.91996e-06	0.0127763	14306	19.3594
Vascular dementia (mixed)	genus Lachnospiraceae UCG010	rs336138	G	T	0.0647893	8146258	0.620863	0.130986	360421	G	T	0.0779543	5	8146371	7.48411e-06	0.0171865	14306	20.5734
Vascular dementia (mixed)	genus Lachnospiraceae UCG010	rs4576377	C	A	-0.00374616	81780947	0.965809	0.0873937	360421	C	A	0.0572001	7	81410263	7.63062e-06	0.0127043	14306	20.2718
Vascular dementia (mixed)	genus Lachnospiraceae UCG010	rs72894957	G	A	0.0908362	184997864	0.741834	0.275742	360421	G	A	0.222263	2	185862591	5.68434e-06	0.0486425	14306	20.8787
Vascular dementia (mixed)	genus Lachnospiraceae UCG010	rs74315802	G	T	-0.131427	29403135	0.227558	0.108917	360421	G	T	0.0867262	14	29872341	3.19007e-06	0.0183477	14306	22.3428
Vascular dementia (mixed)	genus Lachnospiraceae UCG010	rs9981767	A	C	0.132734	42659765	0.17056	0.0968575	360421	A	C	0.0655062	21	44079875	9.96369e-07	0.0131994	14306	24.6295
Vascular dementia (mixed)	genus Lactobacillus	rs12693845	C	T	0.0557605	198447960	0.519296	0.0865267	360421	C	T	-0.0805447	2	199312684	8.96314e-06	0.0177429	14306	20.6075
Vascular dementia (mixed)	genus Lactobacillus	rs1530559	G	A	-0.0762254	134998059	0.370517	0.08512	360421	G	A	0.0804001	2	135755629	4.93106e-06	0.0178207	14306	20.3547
Vascular dementia (mixed)	genus Lactobacillus	rs16861661	G	A	-0.109809	18174965	0.516717	0.169351	360421	G	A	-0.183147	1	18501459	1.27809e-06	0.038148	14306	23.0492
Vascular dementia (mixed)	genus Lactobacillus	rs62314653	C	A	0.157661	108975306	0.374767	0.17763	360421	C	A	0.187692	4	109896462	2.24383e-06	0.0394585	14306	22.6261
Vascular dementia (mixed)	genus Lactobacillus	rs7399658	G	A	-0.198941	23260829	0.0680628	0.109033	360421	G	A	-0.107134	13	23834968	3.12097e-06	0.0221883	14306	23.3135
Vascular dementia (mixed)	genus Lactobacillus	rs768253	T	G	0.0130403	68097868	0.878203	0.0850933	360421	T	G	-0.079195	8	69010103	4.24766e-06	0.0171791	14306	21.2518
Vascular dementia (mixed)	genus Lactobacillus	rs77478751	A	G	-0.170234	173433875	0.196969	0.13194	360421	A	G	-0.219886	3	173151665	7.32706e-06	0.0475759	14306	21.361
Vascular dementia (mixed)	genus Lactobacillus	rs921925	A	C	-0.0514486	6928006	0.616234	0.102652	360421	A	C	0.0985077	19	6928017	9.71673e-07	0.0203229	14306	23.4947
Vascular dementia (mixed)	genus Lactococcus	rs10417872	G	T	0.0461285	28276446	0.619958	0.0930181	360421	G	T	-0.118306	19	28767353	1.28677e-06	0.024522	14306	23.2756
Vascular dementia (mixed)	genus Lactococcus	rs123059	C	T	0.0318491	2796641	0.754012	0.101639	360421	C	T	0.13671	17	2699935	1.26561e-06	0.0274694	14306	24.7686
Vascular dementia (mixed)	genus Lactococcus	rs12621813	G	A	-0.120211	31043183	0.209207	0.0957282	360421	G	A	0.108423	2	31266049	6.6083e-06	0.0239978	14306	20.4127
Vascular dementia (mixed)	genus Lactococcus	rs17168302	G	A	0.0859496	14610596	0.528943	0.13651	360421	G	A	0.191857	7	14650221	6.28608e-06	0.0424761	14306	20.4017
Vascular dementia (mixed)	genus Lactococcus	rs2293361	C	T	0.158436	53887727	0.400378	0.188402	360421	C	T	-0.199221	2	54114864	1.39592e-06	0.0430969	14306	21.3687
Vascular dementia (mixed)	genus Lactococcus	rs4766997	C	T	0.0288814	112723633	0.733969	0.0849827	360421	C	T	0.114599	12	113161438	2.06144e-06	0.023839	14306	23.1092
Vascular dementia (mixed)	genus Lactococcus	rs55910161	C	T	-0.0965119	69758887	0.471359	0.133994	360421	C	T	0.146426	10	71518643	2.36211e-06	0.0307367	14306	22.6946
Vascular dementia (mixed)	genus Lactococcus	rs6674304	C	T	-0.172185	116345120	0.441225	0.223581	360421	C	T	0.200758	1	116887742	6.1776e-06	0.0442121	14306	20.6188
Vascular dementia (mixed)	genus Marvinbryantia	rs11620597	T	C	0.0814721	85504955	0.766936	0.274886	360421	T	C	0.119479	13	86079090	7.80171e-06	0.0271688	14306	19.3394
Vascular dementia (mixed)	genus Marvinbryantia	rs1187983	C	T	0.161409	57976188	0.244867	0.138798	360421	C	T	-0.0935456	1	58441860	2.02428e-06	0.0193174	14306	23.4504
Vascular dementia (mixed)	genus Marvinbryantia	rs146541147	G	A	-0.196046	4542085	0.405024	0.235439	360421	G	A	0.118845	19	4542097	6.86294e-06	0.0268423	14306	19.603
Vascular dementia (mixed)	genus Marvinbryantia	rs2724813	G	A	0.131805	12474925	0.182759	0.0989294	360421	G	A	0.0840769	10	12516924	6.28449e-07	0.0167551	14306	25.1802
Vascular dementia (mixed)	genus Marvinbryantia	rs2842896	C	T	-0.0326531	132560525	0.704044	0.0859593	360421	C	T	-0.0649396	6	132881664	7.25371e-07	0.0131146	14306	24.5194
Vascular dementia (mixed)	genus Marvinbryantia	rs2863363	G	A	-0.080673	166321977	0.412075	0.098352	360421	G	A	-0.0634861	3	166039765	3.11279e-06	0.0136323	14306	21.688
Vascular dementia (mixed)	genus Marvinbryantia	rs3125832	A	C	-0.0790056	211226838	0.433995	0.100982	360421	A	C	0.0679323	1	211400180	5.02736e-06	0.015012	14306	20.4774
Vascular dementia (mixed)	genus Marvinbryantia	rs61884471	G	A	0.119302	45805010	0.37793	0.135306	360421	G	A	0.124426	11	45826561	1.01163e-06	0.0248431	14306	25.0848
Vascular dementia (mixed)	genus Marvinbryantia	rs72948274	A	C	-0.280322	79807639	0.103111	0.171981	360421	A	C	-0.126354	11	79518683	3.25912e-06	0.0272212	14306	21.5458
Vascular dementia (mixed)	genus Marvinbryantia	rs8006832	G	T	0.0519802	21109678	0.72619	0.148431	360421	G	T	-0.0952415	14	21577837	6.58082e-06	0.0216699	14306	19.317
Vascular dementia (mixed)	genus Methanobrevibacter	rs10202904	G	T	0.0280178	124682691	0.744665	0.0860284	360421	G	T	0.112811	2	125440268	3.08546e-06	0.0239106	14306	22.2598
Vascular dementia (mixed)	genus Methanobrevibacter	rs1334944	T	C	0.0815907	110506288	0.386856	0.0942881	360421	T	C	0.115197	10	112266046	7.61377e-06	0.0255492	14306	20.3295
Vascular dementia (mixed)	genus Methanobrevibacter	rs4802933	G	A	0.096342	52422567	0.334525	0.0998323	360421	G	A	0.135628	19	52925820	9.73823e-06	0.0308139	14306	19.3734
Vascular dementia (mixed)	genus Methanobrevibacter	rs6776814	T	C	0.412467	15011576	0.15811	0.292228	360421	T	C	-0.188956	3	15053083	8.04896e-06	0.0419905	14306	20.2497
Vascular dementia (mixed)	genus Methanobrevibacter	rs76029318	T	C	0.119858	41389655	0.483859	0.171198	360421	T	C	0.222849	13	41963791	1.07552e-06	0.0454319	14306	24.0602
Vascular dementia (mixed)	genus Methanobrevibacter	rs894996	C	A	-0.0113433	103497150	0.944591	0.16321	360421	C	A	0.214213	4	104418307	3.81566e-06	0.0456045	14306	22.0636
Vascular dementia (mixed)	genus Odoribacter	rs10093869	A	G	0.142824	1318658	0.0924166	0.0848736	360421	A	G	-0.0577795	8	1266824	3.67443e-06	0.0125389	14306	21.2338
Vascular dementia (mixed)	genus Odoribacter	rs10423795	T	C	-0.198886	49019831	0.0225139	0.0871702	360421	T	C	-0.0550695	19	49523088	6.5793e-06	0.0121164	14306	20.6574
Vascular dementia (mixed)	genus Odoribacter	rs28417404	A	G	-0.183412	70477507	0.19981	0.143056	360421	A	G	-0.0726896	14	70944224	3.68036e-06	0.0161372	14306	20.2903
Vascular dementia (mixed)	genus Odoribacter	rs4793970	A	G	0.0480124	48686600	0.585775	0.0881011	360421	A	G	-0.0576329	17	46763962	6.02698e-06	0.0129154	14306	19.9125
Vascular dementia (mixed)	genus Odoribacter	rs6856150	A	G	0.06923	11905935	0.58386	0.126389	360421	A	G	-0.0881922	4	11907559	6.05954e-06	0.0194146	14306	20.635
Vascular dementia (mixed)	genus Odoribacter	rs74553962	T	G	-0.289795	68765245	0.0719234	0.161033	360421	T	G	0.121449	8	69677480	9.48681e-06	0.0264106	14306	21.1462
Vascular dementia (mixed)	genus Odoribacter	rs77779484	G	A	0.0912312	67262163	0.600447	0.174186	360421	G	A	-0.133489	12	67655943	6.56251e-07	0.0268526	14306	24.7126
Vascular dementia (mixed)	genus Olsenella	rs1035588	A	G	0.161976	149220676	0.062513	0.0869604	360421	A	G	-0.108148	2	150077190	4.85501e-06	0.0236848	14306	20.8496
Vascular dementia (mixed)	genus Olsenella	rs17148768	G	A	-0.132293	10735122	0.240083	0.112611	360421	G	A	0.140434	10	10777085	2.19842e-06	0.0295602	14306	22.5699
Vascular dementia (mixed)	genus Olsenella	rs2759329	A	G	-0.0472733	231824606	0.587845	0.0872264	360421	A	G	0.111131	1	231960352	3.43202e-06	0.0237218	14306	21.947
Vascular dementia (mixed)	genus Olsenella	rs35225860	A	G	0.14905	247478968	0.489411	0.215624	360421	A	G	-0.223604	1	247642270	3.87044e-06	0.0482391	14306	21.4863
Vascular dementia (mixed)	genus Olsenella	rs61090148	A	G	-0.146376	173889347	0.0861926	0.0853094	360421	A	G	-0.104783	4	174810498	6.43724e-06	0.0231343	14306	20.5149
Vascular dementia (mixed)	genus Olsenella	rs62112538	C	T	0.159962	4925006	0.23178	0.133771	360421	C	T	-0.19943	19	4925018	1.1882e-06	0.0407033	14306	24.0061
Vascular dementia (mixed)	genus Olsenella	rs72691585	C	A	-0.0236553	21884426	0.847634	0.123117	360421	C	A	-0.249079	9	21884425	2.95291e-06	0.0520814	14306	22.8723
Vascular dementia (mixed)	genus Olsenella	rs7540303	C	T	0.000764689	179660056	0.992958	0.0866379	360421	C	T	0.108044	1	179629191	5.32023e-06	0.023638	14306	20.892
Vascular dementia (mixed)	genus Olsenella	rs8066522	A	G	0.0772349	61555512	0.38872	0.0896058	360421	A	G	0.106529	17	59632873	9.70085e-06	0.0240379	14306	19.6401
Vascular dementia (mixed)	genus Olsenella	rs9460691	C	A	0.11964	10421974	0.266532	0.107678	360421	C	A	0.119966	6	10422207	7.2835e-06	0.0268645	14306	19.9415
Vascular dementia (mixed)	genus Oscillibacter	rs11627628	T	C	-0.208899	21011446	0.187656	0.158552	360421	T	C	0.143961	14	21479605	1.00921e-06	0.0290223	14306	24.6052
Vascular dementia (mixed)	genus Oscillibacter	rs11990279	T	C	0.0585923	11258805	0.574288	0.104304	360421	T	C	-0.0824934	8	11116314	4.94299e-06	0.0180457	14306	20.8973
Vascular dementia (mixed)	genus Oscillibacter	rs12649930	T	G	0.148165	3654564	0.290582	0.140195	360421	T	G	0.121589	4	3656291	4.09383e-06	0.0259612	14306	21.9351
Vascular dementia (mixed)	genus Oscillibacter	rs133832	A	C	0.118301	44438827	0.208215	0.0940026	360421	A	C	-0.0795527	22	44834707	1.1472e-06	0.0162411	14306	23.9927
Vascular dementia (mixed)	genus Oscillibacter	rs16866406	A	G	0.156695	178592420	0.17837	0.116433	360421	A	G	0.0988765	2	179457147	3.07822e-06	0.0208795	14306	22.4257
Vascular dementia (mixed)	genus Oscillibacter	rs16934185	A	G	-0.0290641	1798324	0.83444	0.139055	360421	A	G	-0.129568	9	1798324	4.38036e-06	0.028157	14306	21.175
Vascular dementia (mixed)	genus Oscillibacter	rs234108	A	G	-0.110961	184973539	0.195209	0.0856629	360421	A	G	0.0749553	1	184942671	9.16326e-07	0.0152632	14306	24.1165
Vascular dementia (mixed)	genus Oscillibacter	rs36095275	C	T	-0.110762	31800923	0.198968	0.0862299	360421	C	T	-0.0752368	14	32270129	1.39627e-06	0.0156861	14306	23.0054
Vascular dementia (mixed)	genus Oscillibacter	rs4506202	G	A	-0.0126069	21740565	0.881585	0.0846328	360421	G	A	0.0711323	8	21598077	3.20826e-06	0.0152261	14306	21.8251
Vascular dementia (mixed)	genus Oscillibacter	rs61883564	A	G	-0.143385	79302798	0.246237	0.123657	360421	A	G	-0.101351	11	79013843	3.38712e-06	0.0221016	14306	21.0285
Vascular dementia (mixed)	genus Oscillibacter	rs75453768	G	T	0.074851	114710047	0.604942	0.144694	360421	G	T	0.12212	10	116469806	5.34737e-06	0.0268629	14306	20.6665
Vascular dementia (mixed)	genus Oscillibacter	rs761240	G	T	-0.0203568	50891355	0.917501	0.196529	360421	G	T	0.17664	20	49507892	2.0384e-06	0.0388812	14306	20.6395
Vascular dementia (mixed)	genus Oscillibacter	rs9393920	G	A	-0.00784632	28612816	0.927497	0.0862286	360421	G	A	0.0744662	6	28580593	9.92247e-07	0.0151081	14306	24.294
Vascular dementia (mixed)	genus Oscillospira	rs12206468	G	A	0.305428	18093460	0.0522396	0.157344	360421	G	A	-0.133016	6	18093691	1.04222e-06	0.0269733	14306	24.3187
Vascular dementia (mixed)	genus Oscillospira	rs12925026	T	C	-0.103293	89726448	0.56604	0.179987	360421	T	C	0.13559	16	89792856	9.31022e-06	0.030678	14306	19.5345
Vascular dementia (mixed)	genus Oscillospira	rs1954532	C	T	-0.0417027	27682209	0.693199	0.105706	360421	C	T	0.0826246	14	28151415	2.26772e-06	0.0175252	14306	22.2276
Vascular dementia (mixed)	genus Oscillospira	rs28889936	A	C	-0.00869933	88562149	0.951713	0.143658	360421	A	C	0.114051	4	89483300	3.36589e-06	0.0252838	14306	20.3476
Vascular dementia (mixed)	genus Oscillospira	rs62422654	C	T	0.00644542	170159406	0.95045	0.103721	360421	C	T	0.0898456	6	170474630	6.46755e-06	0.0198088	14306	20.572
Vascular dementia (mixed)	genus Oscillospira	rs72866977	A	C	0.104462	56295685	0.503688	0.156217	360421	A	C	-0.130569	6	56160483	5.62704e-06	0.0281674	14306	21.4875
Vascular dementia (mixed)	genus Oscillospira	rs751183	C	T	0.0216077	76337408	0.844782	0.110367	360421	C	T	0.0774322	1	76803093	6.85125e-06	0.0172216	14306	20.216
Vascular dementia (mixed)	genus Oscillospira	rs8076323	A	G	-0.130915	14978543	0.144098	0.0896249	360421	A	G	0.0715392	17	14881860	5.61319e-06	0.0156539	14306	20.8854
Vascular dementia (mixed)	genus Oxalobacter	rs10464997	G	A	-0.117055	21045182	0.283674	0.109182	360421	G	A	0.137691	8	20902693	3.29754e-06	0.0294804	14306	21.8145
Vascular dementia (mixed)	genus Oxalobacter	rs11108500	A	G	-0.20332	96425426	0.176298	0.150358	360421	A	G	-0.199099	12	96819204	3.74283e-06	0.0427327	14306	21.7079
Vascular dementia (mixed)	genus Oxalobacter	rs111966731	T	C	-0.139187	93398708	0.355666	0.150691	360421	T	C	0.213114	15	93941937	7.29861e-06	0.047162	14306	20.4192
Vascular dementia (mixed)	genus Oxalobacter	rs12002250	A	C	-0.217681	19682560	0.289087	0.205334	360421	A	C	0.217122	9	19682558	1.41504e-06	0.0466317	14306	21.6793
Vascular dementia (mixed)	genus Oxalobacter	rs1569853	T	C	0.0824715	38582525	0.524879	0.129704	360421	T	C	-0.138078	6	38550301	3.64502e-06	0.0296981	14306	21.6168
Vascular dementia (mixed)	genus Oxalobacter	rs36057338	G	T	-0.333737	189014160	0.154148	0.234196	360421	G	T	0.207847	4	189935314	8.79812e-07	0.0421439	14306	24.3231
Vascular dementia (mixed)	genus Oxalobacter	rs3862635	C	T	0.152591	126712683	0.296528	0.146173	360421	C	T	-0.172142	11	126582578	9.18692e-06	0.0394026	14306	19.0864
Vascular dementia (mixed)	genus Oxalobacter	rs4428215	G	A	-0.0505479	172229645	0.600979	0.0966509	360421	G	A	0.130293	3	171947435	7.51069e-08	0.0242237	14306	28.9309
Vascular dementia (mixed)	genus Oxalobacter	rs6000536	C	T	0.218028	37025428	0.0504696	0.111469	360421	C	T	-0.130992	22	37421469	2.06054e-07	0.0253804	14306	26.6374
Vascular dementia (mixed)	genus Oxalobacter	rs6993398	G	A	0.109168	114548460	0.315548	0.108771	360421	G	A	0.127217	8	115560689	7.12771e-06	0.0278855	14306	20.8129
Vascular dementia (mixed)	genus Oxalobacter	rs736744	T	C	0.0264425	84899492	0.756103	0.0851329	360421	T	C	-0.117882	9	87514407	2.57472e-08	0.0211262	14306	31.1352
Vascular dementia (mixed)	genus Parabacteroides	rs115602804	G	A	0.0335463	191854576	0.807274	0.137516	360421	G	A	0.10308	3	191572365	1.93059e-06	0.0222736	14306	21.4175
Vascular dementia (mixed)	genus Parabacteroides	rs4236095	A	G	-0.0339501	47400951	0.807135	0.139069	360421	A	G	-0.0761961	6	47368687	1.93143e-06	0.0157042	14306	23.5415
Vascular dementia (mixed)	genus Parabacteroides	rs60884758	C	T	-0.0535573	2217340	0.630034	0.111189	360421	C	T	-0.0702667	9	2217340	5.7069e-07	0.0142249	14306	24.4006
Vascular dementia (mixed)	genus Parabacteroides	rs6657302	T	C	-0.0874549	85119926	0.619174	0.175958	360421	T	C	-0.10452	1	85585609	9.75708e-06	0.0225521	14306	21.4795
Vascular dementia (mixed)	genus Parabacteroides	rs7298818	C	T	-0.0278301	56003169	0.843377	0.140858	360421	C	T	0.0888832	12	56396953	8.53631e-06	0.0200902	14306	19.5736
Vascular dementia (mixed)	genus Paraprevotella	rs10842464	C	T	-0.0206176	25096809	0.821686	0.0914805	360421	C	T	0.0758215	12	25249743	6.59721e-06	0.0172568	14306	19.3048
Vascular dementia (mixed)	genus Paraprevotella	rs140997932	T	C	0.263811	149581005	0.145212	0.181108	360421	T	C	-0.162376	3	149298792	2.1112e-06	0.0354178	14306	21.0184
Vascular dementia (mixed)	genus Paraprevotella	rs145020347	A	G	-0.225419	114655957	0.0603226	0.120004	360421	A	G	-0.12465	11	114526679	4.03005e-06	0.0262323	14306	22.5794
Vascular dementia (mixed)	genus Paraprevotella	rs17109926	A	G	-0.0957554	71584948	0.313544	0.0950129	360421	A	G	-0.0988335	12	71978728	6.75274e-06	0.0216172	14306	20.903
Vascular dementia (mixed)	genus Paraprevotella	rs17785622	A	G	0.116341	82749597	0.592591	0.217426	360421	A	G	0.248065	6	83459314	1.92659e-06	0.0524304	14306	22.3854
Vascular dementia (mixed)	genus Paraprevotella	rs2081023	A	G	-0.112903	175179258	0.353574	0.121704	360421	A	G	-0.122561	5	174606261	2.63797e-07	0.0236507	14306	26.8545
Vascular dementia (mixed)	genus Paraprevotella	rs3008582	T	C	-0.0402308	196002043	0.708601	0.107645	360421	T	C	0.10572	1	195971173	4.35993e-06	0.0227246	14306	21.6432
Vascular dementia (mixed)	genus Paraprevotella	rs3801748	G	A	-0.0347275	82130192	0.690372	0.0871784	360421	G	A	0.0779721	7	81759508	5.20176e-06	0.0171691	14306	20.6245
Vascular dementia (mixed)	genus Paraprevotella	rs4756632	G	T	0.00879615	41058153	0.943831	0.124847	360421	G	T	-0.138905	11	41079703	3.81751e-06	0.0289897	14306	22.9588
Vascular dementia (mixed)	genus Paraprevotella	rs4767113	C	T	-0.0620799	113694173	0.490269	0.0899864	360421	C	T	0.0882466	12	114131978	2.14358e-06	0.018382	14306	23.0468
Vascular dementia (mixed)	genus Paraprevotella	rs7240324	T	G	-0.156536	71956568	0.108298	0.0974763	360421	T	G	-0.10229	18	69623804	5.95895e-06	0.0226948	14306	20.3149
Vascular dementia (mixed)	genus Paraprevotella	rs9602779	A	C	0.0279016	85588285	0.77502	0.0976217	360421	A	C	-0.106692	13	86162420	6.9274e-07	0.0220264	14306	23.4626
Vascular dementia (mixed)	genus Paraprevotella	rs9900242	A	G	-0.15584	71139490	0.0788406	0.0886743	360421	A	G	-0.0852967	17	69135631	1.14067e-06	0.0175212	14306	23.6994
Vascular dementia (mixed)	genus Parasutterella	rs10899911	A	G	-0.195188	43798391	0.0496741	0.0994458	360421	A	G	-0.0717102	10	44293839	1.15271e-06	0.0148151	14306	23.4289
Vascular dementia (mixed)	genus Parasutterella	rs11715853	G	A	-0.207077	30122198	0.023948	0.0917099	360421	G	A	-0.0662952	3	30163689	6.22917e-06	0.0146114	14306	20.5864
Vascular dementia (mixed)	genus Parasutterella	rs2090816	C	A	-0.0878115	137294455	0.421392	0.109217	360421	C	A	-0.0840967	6	137615592	2.89714e-06	0.0177315	14306	22.494
Vascular dementia (mixed)	genus Parasutterella	rs35055552	T	C	0.0113839	113791795	0.925298	0.121412	360421	T	C	0.109554	8	114804024	3.3485e-06	0.0235433	14306	21.6532
Vascular dementia (mixed)	genus Parasutterella	rs55877868	A	C	-0.0269216	14789550	0.849332	0.141715	360421	A	C	-0.104458	17	14692867	2.87071e-06	0.0228089	14306	20.9737
Vascular dementia (mixed)	genus Parasutterella	rs62273907	A	G	-0.249668	156832626	0.140257	0.169285	360421	A	G	0.229468	3	156550415	5.88383e-06	0.0502262	14306	20.8729
Vascular dementia (mixed)	genus Parasutterella	rs6809952	G	A	-0.140371	194178920	0.141438	0.0954605	360421	G	A	-0.0684957	3	193896709	8.13355e-06	0.0150892	14306	20.606
Vascular dementia (mixed)	genus Parasutterella	rs6828768	C	T	-0.0252629	64691207	0.764936	0.08449	360421	C	T	0.0636852	4	65556925	1.78328e-06	0.0132645	14306	23.0513
Vascular dementia (mixed)	genus Parasutterella	rs7303158	C	T	-0.122327	5166374	0.146912	0.0843332	360421	C	T	0.0646859	12	5275540	1.32776e-06	0.0134256	14306	23.2141
Vascular dementia (mixed)	genus Parasutterella	rs7311004	C	T	-0.0242931	52866926	0.775195	0.0850637	360421	C	T	0.0617522	12	53260710	5.92052e-06	0.0136438	14306	20.4849
Vascular dementia (mixed)	genus Parasutterella	rs7572229	A	G	0.056355	72008314	0.506337	0.0848015	360421	A	G	-0.066273	2	72235444	6.31699e-07	0.0132736	14306	24.9285
Vascular dementia (mixed)	genus Parasutterella	rs78383039	T	C	-0.0403823	178089981	0.849993	0.213519	360421	T	C	-0.146315	2	178954708	1.57438e-06	0.0297119	14306	24.2503
Vascular dementia (mixed)	genus Parasutterella	rs8039785	G	T	0.0385448	67023969	0.645785	0.0838613	360421	G	T	-0.0618345	15	67316307	3.62093e-06	0.0133	14306	21.6152
Vascular dementia (mixed)	genus Parasutterella	rs823424	G	A	-0.0435507	16817017	0.653791	0.0971024	360421	G	A	-0.0713448	8	16674526	4.95291e-06	0.0156958	14306	20.6613
Vascular dementia (mixed)	genus Peptococcus	rs10031059	C	T	0.198352	35356972	0.044857	0.0988799	360421	C	T	0.121167	4	35358594	1.23637e-07	0.0225844	14306	28.784
Vascular dementia (mixed)	genus Peptococcus	rs11001941	G	A	-0.118912	76956272	0.429031	0.15036	360421	G	A	-0.195611	10	78716030	1.32859e-06	0.0392217	14306	24.8733
Vascular dementia (mixed)	genus Peptococcus	rs12069354	C	T	0.00228517	216050440	0.989645	0.176069	360421	C	T	0.16763	1	216223782	9.28346e-06	0.0379501	14306	19.5109
Vascular dementia (mixed)	genus Peptococcus	rs2054133	A	G	-0.00119694	33466742	0.989238	0.0887406	360421	A	G	-0.0895433	2	33691809	2.14166e-06	0.0188332	14306	22.6057
Vascular dementia (mixed)	genus Peptococcus	rs36121075	A	G	-0.211719	44489376	0.0611942	0.113092	360421	A	G	-0.14067	20	43118017	6.98715e-06	0.030628	14306	21.0943
Vascular dementia (mixed)	genus Peptococcus	rs413827	G	A	0.0351628	57518394	0.722379	0.0989717	360421	G	A	0.110229	14	57985112	3.30088e-06	0.0237523	14306	21.5368
Vascular dementia (mixed)	genus Peptococcus	rs5770862	T	C	0.101681	50534684	0.484185	0.145344	360421	T	C	0.162018	22	50973113	3.21959e-06	0.0356813	14306	20.6179
Vascular dementia (mixed)	genus Peptococcus	rs6918730	A	G	0.112251	98572413	0.523094	0.175781	360421	A	G	-0.135311	6	99020289	1.14731e-06	0.0289742	14306	21.8094
Vascular dementia (mixed)	genus Peptococcus	rs7033353	G	T	0.0821706	101833566	0.326823	0.083802	360421	G	T	-0.090152	9	104595848	2.21958e-06	0.018995	14306	22.5254
Vascular dementia (mixed)	genus Peptococcus	rs72850165	T	C	-0.051527	968356	0.744627	0.158189	360421	T	C	-0.134304	11	968356	5.74156e-06	0.0300423	14306	19.9853
Vascular dementia (mixed)	genus Peptococcus	rs74592222	G	A	-0.130525	75506015	0.322747	0.132	360421	G	A	0.137957	1	75971700	8.55342e-06	0.0302965	14306	20.7349
Vascular dementia (mixed)	genus Peptococcus	rs77681628	C	T	0.110111	90530302	0.476113	0.154527	360421	C	T	0.200307	13	91182556	2.68838e-07	0.0387328	14306	26.7445
Vascular dementia (mixed)	genus Phascolarctobacterium	rs12618201	A	G	0.143327	173571805	0.0930251	0.0853315	360421	A	G	0.0641657	2	174436533	3.37699e-06	0.0138202	14306	21.5564
Vascular dementia (mixed)	genus Phascolarctobacterium	rs1264476	G	T	-0.107185	101422048	0.319944	0.10777	360421	G	T	-0.0767335	8	102434276	4.29566e-06	0.0166041	14306	21.357
Vascular dementia (mixed)	genus Phascolarctobacterium	rs56069061	G	A	-0.0674877	168621629	0.685376	0.16658	360421	G	A	-0.111306	3	168339417	1.87176e-06	0.0230694	14306	23.279
Vascular dementia (mixed)	genus Phascolarctobacterium	rs56157888	A	C	0.0466183	182331683	0.647029	0.10181	360421	A	C	0.0954864	4	183252836	1.08505e-06	0.0193976	14306	24.2319
Vascular dementia (mixed)	genus Phascolarctobacterium	rs74540770	G	A	-0.217592	186835600	0.163133	0.156023	360421	G	A	-0.121014	3	186553389	3.60272e-06	0.0258621	14306	21.8949
Vascular dementia (mixed)	genus Phascolarctobacterium	rs75882962	T	C	-0.0359605	52704958	0.777279	0.127128	360421	T	C	0.0968661	12	53098742	3.18985e-07	0.0190575	14306	25.8352
Vascular dementia (mixed)	genus Phascolarctobacterium	rs7982713	G	A	0.0119893	70802190	0.8983	0.0938059	360421	G	A	0.0726921	13	71376322	9.72165e-06	0.0163201	14306	19.8394
Vascular dementia (mixed)	genus Prevotella7	rs118038478	A	G	-0.0588524	47203698	0.718039	0.162989	360421	A	G	0.205676	16	47237609	7.85416e-06	0.0468917	14306	19.2387
Vascular dementia (mixed)	genus Prevotella7	rs12124567	A	G	-0.0200977	3427238	0.849301	0.105772	360421	A	G	-0.121281	1	3343802	9.48986e-06	0.0275017	14306	19.4476
Vascular dementia (mixed)	genus Prevotella7	rs12195431	T	C	0.0515184	90309935	0.72015	0.143802	360421	T	C	0.196528	6	91019654	8.72811e-06	0.0442322	14306	19.7411
Vascular dementia (mixed)	genus Prevotella7	rs2240542	C	T	0.038475	241126899	0.685652	0.0950559	360421	C	T	0.12085	2	242066314	4.8415e-06	0.0261776	14306	21.3125
Vascular dementia (mixed)	genus Prevotella7	rs2918132	T	C	0.0191001	131202057	0.827089	0.0874399	360421	T	C	0.114648	10	133000320	6.42407e-06	0.0254916	14306	20.2273
Vascular dementia (mixed)	genus Prevotella7	rs430270	A	C	-0.0599935	60488646	0.58035	0.108512	360421	A	C	0.139155	3	60474379	2.86847e-06	0.0297055	14306	21.9444
Vascular dementia (mixed)	genus Prevotella7	rs57404562	C	A	0.312086	11961636	0.012337	0.124717	360421	C	A	0.155486	2	12101762	6.2157e-07	0.0316057	14306	24.202
Vascular dementia (mixed)	genus Prevotella7	rs79263163	A	C	-0.0857441	39800223	0.411533	0.104413	360421	A	C	-0.143982	11	39821773	7.51052e-06	0.031501	14306	20.8914
Vascular dementia (mixed)	genus Prevotella7	rs9426434	T	C	0.111191	29409704	0.207015	0.08812	360421	T	C	-0.123657	1	29736216	9.71717e-06	0.0278514	14306	19.7126
Vascular dementia (mixed)	genus Prevotella7	rs9608249	A	G	0.095123	24217984	0.475854	0.133415	360421	A	G	-0.158213	22	24613952	2.06685e-06	0.0336317	14306	22.1303
Vascular dementia (mixed)	genus Prevotella7	rs9959718	G	A	-0.0681151	73775429	0.517421	0.105225	360421	G	A	0.133012	18	71442664	1.9006e-06	0.0275361	14306	23.3333
Vascular dementia (mixed)	genus Prevotella9	rs111509883	T	C	0.00491247	639161	0.971293	0.136507	360421	T	C	0.171131	19	639161	1.24388e-06	0.0347624	14306	24.2347
Vascular dementia (mixed)	genus Prevotella9	rs11685699	C	T	-0.133027	11092559	0.397128	0.157101	360421	C	T	-0.141357	2	11232685	2.02554e-06	0.0295665	14306	22.8578
Vascular dementia (mixed)	genus Prevotella9	rs117271932	A	G	0.130863	43840580	0.473605	0.182609	360421	A	G	0.208089	22	44236460	2.81722e-06	0.0440393	14306	22.3263
Vascular dementia (mixed)	genus Prevotella9	rs12648235	T	C	-0.135578	160194592	0.173474	0.0996071	360421	T	C	0.0785902	4	161115744	7.39078e-06	0.0177676	14306	19.565
Vascular dementia (mixed)	genus Prevotella9	rs1304512	G	A	0.0138094	64440198	0.884084	0.094718	360421	G	A	0.0761593	5	63736025	5.29078e-06	0.0165885	14306	21.0781
Vascular dementia (mixed)	genus Prevotella9	rs2104588	C	T	-0.344442	12455582	0.0627133	0.185063	360421	C	T	-0.105558	10	12497581	8.1298e-06	0.023773	14306	19.7158
Vascular dementia (mixed)	genus Prevotella9	rs2495052	A	G	0.106502	13834756	0.369925	0.118783	360421	A	G	0.0838978	1	14161251	8.9714e-06	0.0188523	14306	19.8049
Vascular dementia (mixed)	genus Prevotella9	rs2683313	G	A	0.0977649	19258094	0.280723	0.0906324	360421	G	A	0.0724576	8	19115604	1.68896e-06	0.0151603	14306	22.843
Vascular dementia (mixed)	genus Prevotella9	rs4968431	G	T	-0.177034	61344417	0.0439805	0.0878897	360421	G	T	0.0640113	17	59421778	8.5844e-06	0.0144162	14306	19.7157
Vascular dementia (mixed)	genus Prevotella9	rs7237249	C	T	0.24137	74325267	0.024686	0.107453	360421	C	T	-0.0823764	18	71992502	8.93305e-06	0.0182126	14306	20.4579
Vascular dementia (mixed)	genus Prevotella9	rs72815774	T	C	0.42135	91766476	0.00820711	0.159395	360421	T	C	-0.176186	2	91954502	8.78294e-06	0.0393068	14306	20.0913
Vascular dementia (mixed)	genus Prevotella9	rs746764	T	C	0.0814239	21490075	0.428821	0.102911	360421	T	C	-0.0915771	20	21470713	2.04e-06	0.0193245	14306	22.4573
Vascular dementia (mixed)	genus Prevotella9	rs7976209	T	C	-0.0836923	1685304	0.468484	0.115446	360421	T	C	-0.0870786	12	1794470	7.2835e-06	0.0197951	14306	19.3512
Vascular dementia (mixed)	genus Prevotella9	rs9428102	A	G	-0.166734	118310194	0.101957	0.10195	360421	A	G	-0.0778845	1	118852817	4.61732e-06	0.0176068	14306	19.5678
Vascular dementia (mixed)	genus Prevotella9	rs9613013	G	A	0.00260184	25756771	0.983883	0.128799	360421	G	A	0.0917591	22	26152738	6.10408e-06	0.0202697	14306	20.4929
Vascular dementia (mixed)	genus Rikenellaceae RC9 gut group	rs12501673	A	G	-0.0622696	162909364	0.513219	0.0952378	360421	A	G	0.116395	4	163830516	6.28985e-06	0.0262253	14306	19.6983
Vascular dementia (mixed)	genus Rikenellaceae RC9 gut group	rs17032291	T	C	-0.143192	154944519	0.265222	0.128524	360421	T	C	-0.169579	4	155865671	6.60998e-06	0.0368251	14306	21.2059
Vascular dementia (mixed)	genus Rikenellaceae RC9 gut group	rs17582787	A	G	0.160493	148641486	0.151356	0.111861	360421	A	G	-0.157739	4	149562638	3.55378e-06	0.0339924	14306	21.5335
Vascular dementia (mixed)	genus Rikenellaceae RC9 gut group	rs2074881	T	C	-0.242266	1970022	0.0539411	0.125702	360421	T	C	-0.142236	19	1970021	9.44778e-06	0.032391	14306	19.2828
Vascular dementia (mixed)	genus Rikenellaceae RC9 gut group	rs2900503	T	G	0.016035	109895263	0.887732	0.113582	360421	T	G	0.172329	9	112657543	1.55282e-07	0.0326671	14306	27.8289
Vascular dementia (mixed)	genus Rikenellaceae RC9 gut group	rs2998141	C	T	0.046492	133196694	0.638012	0.0988183	360421	C	T	0.136346	10	135010198	4.42374e-06	0.0293073	14306	21.6438
Vascular dementia (mixed)	genus Rikenellaceae RC9 gut group	rs4270579	A	G	0.0046207	83777035	0.95914	0.0901909	360421	A	G	0.118021	4	84698188	5.45645e-06	0.0271041	14306	18.9604
Vascular dementia (mixed)	genus Rikenellaceae RC9 gut group	rs4717843	G	T	0.0626446	73920657	0.459743	0.0847384	360421	G	T	-0.119376	7	73334987	4.71726e-06	0.0260548	14306	20.9922
Vascular dementia (mixed)	genus Rikenellaceae RC9 gut group	rs7712231	A	G	-0.0922237	31406178	0.458492	0.124403	360421	A	G	0.156284	5	31406285	7.9704e-06	0.0350462	14306	19.886
Vascular dementia (mixed)	genus Rikenellaceae RC9 gut group	rs80309088	G	A	-0.115116	165255243	0.37384	0.129445	360421	G	A	0.17405	6	165668732	4.55638e-06	0.0383423	14306	20.6059
Vascular dementia (mixed)	genus Rikenellaceae RC9 gut group	rs9887954	G	A	0.0205978	164831636	0.810345	0.0858311	360421	G	A	-0.114849	1	164800873	4.80806e-06	0.0249013	14306	21.2721
Vascular dementia (mixed)	genus Romboutsia	rs10279978	A	G	-0.00735923	5279756	0.935466	0.0908879	360421	A	G	-0.0622202	7	5319387	1.17009e-06	0.0127675	14306	23.7493
Vascular dementia (mixed)	genus Romboutsia	rs11221428	T	C	0.0335192	99794319	0.739106	0.100647	360421	T	C	-0.0726779	11	99665050	6.48649e-06	0.0158263	14306	21.0885
Vascular dementia (mixed)	genus Romboutsia	rs16843578	C	T	0.0485383	171934745	0.796387	0.188115	360421	C	T	-0.0875276	1	171903885	5.08124e-06	0.0196779	14306	19.7848
Vascular dementia (mixed)	genus Romboutsia	rs28603357	T	C	0.525753	106766378	0.0828343	0.303119	360421	T	C	-0.214911	7	106406824	8.52236e-06	0.0474739	14306	20.4931
Vascular dementia (mixed)	genus Romboutsia	rs34302036	G	A	-0.0632223	78507408	0.459161	0.0854092	360421	G	A	-0.0550261	7	78136725	5.87665e-06	0.0120835	14306	20.7373
Vascular dementia (mixed)	genus Romboutsia	rs61841503	G	A	0.0483089	16977560	0.703582	0.126966	360421	G	A	0.092888	10	17019559	3.99595e-08	0.0171454	14306	29.3511
Vascular dementia (mixed)	genus Romboutsia	rs62504452	A	G	0.221282	146063205	0.0706724	0.122419	360421	A	G	-0.0710048	7	145760298	4.65833e-06	0.0156654	14306	20.5444
Vascular dementia (mixed)	genus Romboutsia	rs7109293	A	G	0.107952	133964762	0.409358	0.130847	360421	A	G	0.0919112	11	133834657	6.98361e-06	0.0205738	14306	19.9576
Vascular dementia (mixed)	genus Romboutsia	rs75200530	T	G	0.333807	5230532	0.181221	0.249668	360421	T	G	-0.190644	8	5088054	5.06559e-06	0.0421065	14306	20.4997
Vascular dementia (mixed)	genus Romboutsia	rs75987356	G	A	0.0756369	15926583	0.634726	0.159207	360421	G	A	-0.129578	2	16066705	6.70795e-06	0.0280454	14306	21.3471
Vascular dementia (mixed)	genus Romboutsia	rs77702691	A	G	-0.276125	88073285	0.066048	0.150223	360421	A	G	-0.094406	13	88725540	7.3697e-06	0.0208544	14306	20.4929
Vascular dementia (mixed)	genus Romboutsia	rs9389266	T	G	-0.0217938	135090599	0.843799	0.110608	360421	T	G	0.0722815	6	135411737	9.38469e-06	0.0162353	14306	19.8214
Vascular dementia (mixed)	genus Romboutsia	rs9567264	C	T	-0.0979042	32146619	0.27055	0.0888586	360421	C	T	0.0580018	13	32720756	5.75692e-06	0.0127495	14306	20.6965
Vascular dementia (mixed)	genus Roseburia	rs12740451	T	C	0.153905	94713418	0.214639	0.124026	360421	T	C	0.0697527	1	95178974	7.3426e-06	0.0153607	14306	20.6205
Vascular dementia (mixed)	genus Roseburia	rs16910295	T	C	-0.0617049	11988022	0.740074	0.185995	360421	T	C	-0.0980434	11	12009569	2.91112e-06	0.020957	14306	21.8866
Vascular dementia (mixed)	genus Roseburia	rs2160994	C	T	0.0044586	50256274	0.959873	0.0886172	360421	C	T	-0.0550687	12	50650057	9.6984e-07	0.0112481	14306	23.9691
Vascular dementia (mixed)	genus Roseburia	rs2943022	T	C	0.0796758	90303097	0.352178	0.0856384	360421	T	C	0.0493786	5	89598914	4.11405e-06	0.0106763	14306	21.3912
Vascular dementia (mixed)	genus Roseburia	rs302266	T	C	0.0393914	194214520	0.756453	0.127011	360421	T	C	-0.0777312	1	194183650	8.12587e-06	0.0172985	14306	20.1917
Vascular dementia (mixed)	genus Roseburia	rs329182	T	C	-0.0484818	125740801	0.671588	0.114352	360421	T	C	0.0690327	5	125076494	5.90147e-06	0.0152884	14306	20.3885
Vascular dementia (mixed)	genus Roseburia	rs55858165	A	C	-0.40196	85969578	0.0715122	0.223037	360421	A	C	0.179284	15	86512809	9.98964e-06	0.0404954	14306	19.6007
Vascular dementia (mixed)	genus Roseburia	rs57466170	C	T	-0.0158986	37566864	0.921288	0.160897	360421	C	T	0.0741405	15	37859065	8.30099e-06	0.0171601	14306	18.6669
Vascular dementia (mixed)	genus Roseburia	rs6445851	A	G	-0.0519777	57082200	0.549475	0.0868399	360421	A	G	0.0497336	3	57116228	3.5272e-06	0.0108158	14306	21.1438
Vascular dementia (mixed)	genus Roseburia	rs6930661	C	T	-0.151505	12774379	0.394753	0.178026	360421	C	T	-0.0961587	6	12774611	2.47942e-06	0.0204975	14306	22.0077
Vascular dementia (mixed)	genus Roseburia	rs75326254	C	T	-0.00464235	165757348	0.97888	0.175365	360421	C	T	-0.104628	6	166170836	7.50205e-06	0.0230897	14306	20.5333
Vascular dementia (mixed)	genus Roseburia	rs78753150	A	C	-0.0688127	144756092	0.623765	0.140285	360421	A	C	0.0968739	5	144135655	9.98321e-06	0.0214067	14306	20.4793
Vascular dementia (mixed)	genus Roseburia	rs9300744	C	T	0.0871832	102465136	0.429185	0.110277	360421	C	T	-0.0588452	13	103117486	4.75116e-06	0.0126228	14306	21.7325
Vascular dementia (mixed)	genus Ruminiclostridium5	rs10827477	A	G	-0.0123859	34973660	0.888174	0.0880836	360421	A	G	-0.0547387	10	35262588	2.1918e-06	0.0115163	14306	22.5924
Vascular dementia (mixed)	genus Ruminiclostridium5	rs113753996	T	C	0.0643148	32477558	0.554401	0.108791	360421	T	C	0.0820689	5	32477664	3.98896e-06	0.0174463	14306	22.1284
Vascular dementia (mixed)	genus Ruminiclostridium5	rs1223978	C	T	-0.021652	108122814	0.79821	0.0846889	360421	C	T	-0.0484169	13	108775162	8.16188e-06	0.0108254	14306	20.0035
Vascular dementia (mixed)	genus Ruminiclostridium5	rs1492620	T	C	0.0903432	50438207	0.475331	0.126561	360421	T	C	-0.0830505	6	50405920	3.52574e-06	0.0180073	14306	21.271
Vascular dementia (mixed)	genus Ruminiclostridium5	rs2482038	C	A	0.208038	12793086	0.0150945	0.0856089	360421	C	A	0.0518991	10	12835085	1.70314e-06	0.0108777	14306	22.7638
Vascular dementia (mixed)	genus Ruminiclostridium5	rs2791343	T	C	0.153811	130303784	0.0720444	0.0855058	360421	T	C	0.051717	8	131316030	5.53962e-06	0.0113369	14306	20.8103
Vascular dementia (mixed)	genus Ruminiclostridium5	rs2833828	G	A	0.0441129	32439578	0.6069	0.0857389	360421	G	A	0.0489617	21	33811886	6.81648e-06	0.0108702	14306	20.2879
Vascular dementia (mixed)	genus Ruminiclostridium5	rs4955951	A	G	0.0635335	55209503	0.626373	0.130502	360421	A	G	-0.0713749	3	55243531	9.9552e-06	0.0165826	14306	18.5262
Vascular dementia (mixed)	genus Ruminiclostridium5	rs6121460	G	A	-0.188204	61718449	0.224593	0.154976	360421	G	A	0.0932955	20	60293505	2.64107e-06	0.0199206	14306	21.9339
Vascular dementia (mixed)	genus Ruminiclostridium5	rs79968837	A	G	-0.121989	42549316	0.522072	0.190562	360421	A	G	-0.0950311	20	41177956	1.14623e-06	0.0193507	14306	24.1178
Vascular dementia (mixed)	genus Ruminiclostridium5	rs8053158	G	A	0.111059	86736303	0.385826	0.128064	360421	G	A	0.0740543	16	86769909	5.89807e-06	0.0159151	14306	21.6512
Vascular dementia (mixed)	genus Ruminiclostridium6	rs10829821	T	C	0.296952	130853030	0.0399025	0.144519	360421	T	C	-0.097606	10	132651293	3.47144e-06	0.0216072	14306	20.4059
Vascular dementia (mixed)	genus Ruminiclostridium6	rs116969552	A	G	-0.293064	126525834	0.242968	0.250996	360421	A	G	-0.166823	10	128214403	9.15946e-06	0.0376681	14306	19.6139
Vascular dementia (mixed)	genus Ruminiclostridium6	rs11992182	A	C	0.0543462	78854264	0.591118	0.101163	360421	A	C	0.0625299	8	79766499	4.64836e-06	0.0137876	14306	20.5683
Vascular dementia (mixed)	genus Ruminiclostridium6	rs2548459	C	T	0.0872109	48706082	0.305087	0.0850353	360421	C	T	0.0554866	19	49209339	6.40206e-06	0.0122755	14306	20.4314
Vascular dementia (mixed)	genus Ruminiclostridium6	rs35362464	C	A	0.0150852	36476389	0.901885	0.122365	360421	C	A	0.0720077	4	36478011	8.99146e-06	0.0165387	14306	18.9564
Vascular dementia (mixed)	genus Ruminiclostridium6	rs61060922	T	G	-0.273974	72102255	0.24641	0.236365	360421	T	G	0.15913	16	72136154	1.08648e-06	0.0322283	14306	24.3798
Vascular dementia (mixed)	genus Ruminiclostridium6	rs663262	C	T	-0.281507	86468034	0.233516	0.236293	360421	C	T	0.13498	11	86179076	3.39414e-06	0.0310715	14306	18.8718
Vascular dementia (mixed)	genus Ruminiclostridium6	rs67479537	T	C	-0.155751	10004839	0.427752	0.196397	360421	T	C	0.118994	19	10115515	9.30208e-06	0.026487	14306	20.1829
Vascular dementia (mixed)	genus Ruminiclostridium6	rs71414120	T	G	0.099456	56472234	0.606423	0.193049	360421	T	G	0.200894	14	56938952	1.07696e-06	0.0406434	14306	24.4317
Vascular dementia (mixed)	genus Ruminiclostridium6	rs72991535	T	G	0.247826	78258244	0.281171	0.22996	360421	T	G	0.135604	18	76018244	4.9537e-06	0.0295174	14306	21.1052
Vascular dementia (mixed)	genus Ruminiclostridium6	rs73176030	T	C	0.0189934	101628002	0.840423	0.094329	360421	T	C	0.058665	7	101271282	7.28887e-06	0.013208	14306	19.728
Vascular dementia (mixed)	genus Ruminiclostridium6	rs77193512	A	G	-0.0643287	40267513	0.507999	0.0971799	360421	A	G	0.0736533	11	40289063	1.29587e-06	0.0153163	14306	23.1247
Vascular dementia (mixed)	genus Ruminiclostridium6	rs792058	G	A	0.0249422	5408472	0.770659	0.0855608	360421	G	A	0.0554234	2	5548605	8.57946e-06	0.0125423	14306	19.5268
Vascular dementia (mixed)	genus Ruminiclostridium6	rs79968172	G	A	-0.210592	240340526	0.238292	0.178579	360421	G	A	0.11614	1	240503826	1.66054e-06	0.0243083	14306	22.8273
Vascular dementia (mixed)	genus Ruminiclostridium6	rs9555756	A	C	-0.0610458	111050902	0.684099	0.150036	360421	A	C	-0.0804138	13	111703249	7.10133e-06	0.0176692	14306	20.7123
Vascular dementia (mixed)	genus Ruminiclostridium9	rs12040548	G	T	0.00578567	247546983	0.951103	0.0943499	360421	G	T	0.0570422	1	247710285	3.14869e-06	0.0122359	14306	21.7331
Vascular dementia (mixed)	genus Ruminiclostridium9	rs6082461	C	A	-0.161061	2229884	0.119599	0.103479	360421	C	A	-0.0586425	20	2210530	4.86598e-06	0.0131004	14306	20.0381
Vascular dementia (mixed)	genus Ruminiclostridium9	rs7137760	C	T	0.0714363	10549815	0.397967	0.0845142	360421	C	T	0.050797	12	10702414	7.06903e-06	0.0112182	14306	20.5036
Vascular dementia (mixed)	genus Ruminiclostridium9	rs74303178	T	C	-0.0404537	14840035	0.654695	0.09045	360421	T	C	0.0532742	8	14697544	7.91571e-06	0.0119274	14306	19.95
Vascular dementia (mixed)	genus Ruminiclostridium9	rs78191726	T	C	0.379871	66945427	0.0201553	0.163495	360421	T	C	0.0944998	6	67655320	7.58281e-06	0.0210206	14306	20.2102
Vascular dementia (mixed)	genus Ruminiclostridium9	rs918449	G	A	-0.183423	33880293	0.266874	0.165203	360421	G	A	0.0950908	19	34371198	2.55994e-06	0.0197177	14306	23.2576
Vascular dementia (mixed)	genus Ruminiclostridium9	rs9522712	T	C	0.0446069	89789324	0.704756	0.117725	360421	T	C	0.0699728	13	90441578	4.65961e-06	0.0154939	14306	20.3956
Vascular dementia (mixed)	genus Ruminiclostridium9	rs9809789	C	T	0.0803892	29138492	0.463912	0.109758	360421	C	T	-0.0717454	3	29179983	8.71967e-06	0.0159673	14306	20.1895
Vascular dementia (mixed)	genus Ruminococcaceae NK4A214 group	rs11241747	T	C	0.0741503	124510625	0.424102	0.092766	360421	T	C	-0.0533858	5	123846318	6.58977e-06	0.0120035	14306	19.7804
Vascular dementia (mixed)	genus Ruminococcaceae NK4A214 group	rs11586410	G	A	0.120296	157369098	0.301119	0.116336	360421	G	A	-0.0863422	1	157338888	3.66277e-07	0.0169937	14306	25.8149
Vascular dementia (mixed)	genus Ruminococcaceae NK4A214 group	rs12642039	C	T	0.00227006	159010870	0.979272	0.0873727	360421	C	T	0.0553003	4	159932022	3.43005e-06	0.0119397	14306	21.452
Vascular dementia (mixed)	genus Ruminococcaceae NK4A214 group	rs12731	A	G	0.029741	238179271	0.731663	0.0867298	360421	A	G	-0.0527684	2	239087912	4.87237e-06	0.0115053	14306	21.0355
Vascular dementia (mixed)	genus Ruminococcaceae NK4A214 group	rs13087692	G	T	0.171224	84675888	0.0628666	0.0920491	360421	G	T	-0.0574623	3	84725039	8.69221e-06	0.012594	14306	20.818
Vascular dementia (mixed)	genus Ruminococcaceae NK4A214 group	rs136761	A	G	0.0785391	49402365	0.37038	0.0876786	360421	A	G	0.0587521	22	49796014	8.15192e-07	0.0119155	14306	24.3121
Vascular dementia (mixed)	genus Ruminococcaceae NK4A214 group	rs147475196	A	G	-0.0301065	26467796	0.827002	0.137757	360421	A	G	-0.133769	3	26509287	4.72498e-06	0.0295196	14306	20.5348
Vascular dementia (mixed)	genus Ruminococcaceae NK4A214 group	rs35559912	T	C	-0.289247	35288836	0.0239029	0.128059	360421	T	C	-0.0925071	5	35288938	4.89024e-06	0.0203674	14306	20.629
Vascular dementia (mixed)	genus Ruminococcaceae NK4A214 group	rs4814689	C	T	-0.0926896	18049713	0.652719	0.205982	360421	C	T	-0.1083	20	18030357	4.55187e-06	0.0230708	14306	22.0359
Vascular dementia (mixed)	genus Ruminococcaceae NK4A214 group	rs5994253	A	G	-0.0267291	17312122	0.825284	0.121081	360421	A	G	-0.0811302	22	17793012	2.35185e-07	0.0157621	14306	26.4934
Vascular dementia (mixed)	genus Ruminococcaceae NK4A214 group	rs62027366	T	C	0.148697	24062485	0.153229	0.104113	360421	T	C	0.0615389	16	24073806	6.58461e-06	0.0137612	14306	19.998
Vascular dementia (mixed)	genus Ruminococcaceae NK4A214 group	rs6681678	T	C	-0.469499	99783035	0.0153455	0.193678	360421	T	C	0.100174	1	100248591	9.0494e-06	0.024	14306	17.4216
Vascular dementia (mixed)	genus Ruminococcaceae NK4A214 group	rs7573569	T	C	-0.111466	141139473	0.526446	0.175969	360421	T	C	0.107739	2	141897042	3.23139e-06	0.0233638	14306	21.2647
Vascular dementia (mixed)	genus Ruminococcaceae UCG002	rs10916131	C	T	0.12579	227375425	0.272251	0.114574	360421	C	T	-0.069333	1	227563126	2.87495e-06	0.0146753	14306	22.3206
Vascular dementia (mixed)	genus Ruminococcaceae UCG002	rs10927423	C	A	0.0267118	14405962	0.808695	0.110329	360421	C	A	-0.0713617	1	14732458	8.49513e-07	0.0147712	14306	23.3399
Vascular dementia (mixed)	genus Ruminococcaceae UCG002	rs10964441	G	A	0.189521	20131748	0.169429	0.13793	360421	G	A	-0.14906	9	20131746	7.45109e-06	0.034486	14306	18.6826
Vascular dementia (mixed)	genus Ruminococcaceae UCG002	rs113147300	A	G	0.253754	111304390	0.0397246	0.123385	360421	A	G	-0.075842	9	114066670	7.69148e-06	0.0164562	14306	21.2403
Vascular dementia (mixed)	genus Ruminococcaceae UCG002	rs11607472	A	G	-0.0566941	43323201	0.735468	0.167803	360421	A	G	-0.0780229	11	43344751	7.18671e-06	0.0176325	14306	19.5802
Vascular dementia (mixed)	genus Ruminococcaceae UCG002	rs11750293	G	T	-0.024201	124486421	0.782955	0.0878538	360421	G	T	-0.0578304	5	123822114	1.76137e-06	0.0120512	14306	23.0278
Vascular dementia (mixed)	genus Ruminococcaceae UCG002	rs12463378	A	G	0.0308996	53972554	0.735655	0.0915234	360421	A	G	-0.0522061	19	54475808	2.95522e-06	0.0112086	14306	21.694
Vascular dementia (mixed)	genus Ruminococcaceae UCG002	rs15256	C	T	0.00268981	72060790	0.98355	0.130457	360421	C	T	0.0732376	10	73820548	9.45649e-06	0.016834	14306	18.9275
Vascular dementia (mixed)	genus Ruminococcaceae UCG002	rs57079348	T	G	0.159894	87268195	0.379482	0.181935	360421	T	G	-0.0765729	13	87920450	7.21822e-06	0.0172819	14306	19.6321
Vascular dementia (mixed)	genus Ruminococcaceae UCG002	rs6542556	G	A	-0.17448	120000277	0.0450754	0.0870679	360421	G	A	-0.050974	2	120757853	7.86122e-06	0.011406	14306	19.9724
Vascular dementia (mixed)	genus Ruminococcaceae UCG002	rs6793778	T	C	0.0305983	24003962	0.74885	0.0955732	360421	T	C	0.0558706	3	24045453	9.81296e-06	0.0125258	14306	19.8955
Vascular dementia (mixed)	genus Ruminococcaceae UCG002	rs7120052	A	C	-0.0727139	86624417	0.496283	0.106877	360421	A	C	0.0624796	11	86335459	1.96897e-06	0.0135523	14306	21.2545
Vascular dementia (mixed)	genus Ruminococcaceae UCG002	rs7155595	C	A	0.191721	77036203	0.03748	0.0921516	360421	C	A	0.0569929	14	77502546	1.14932e-06	0.0116986	14306	23.7342
Vascular dementia (mixed)	genus Ruminococcaceae UCG002	rs7249614	G	A	0.145715	43133738	0.0937821	0.0869535	360421	G	A	0.0492778	19	43637890	9.07382e-06	0.0110807	14306	19.7774
Vascular dementia (mixed)	genus Ruminococcaceae UCG002	rs76847269	A	G	-0.407378	141635384	0.12489	0.265467	360421	A	G	0.163508	5	141014951	5.1719e-06	0.0356151	14306	21.077
Vascular dementia (mixed)	genus Ruminococcaceae UCG002	rs77564310	A	C	0.00375163	80420842	0.971083	0.103494	360421	A	C	-0.0713093	15	80713184	3.28617e-07	0.0140855	14306	25.63
Vascular dementia (mixed)	genus Ruminococcaceae UCG002	rs79016051	C	T	-0.22111	238775197	0.0795005	0.126089	360421	C	T	-0.0887747	1	238938497	2.33744e-06	0.0189424	14306	21.9638
Vascular dementia (mixed)	genus Ruminococcaceae UCG002	rs882348	A	G	0.108315	23323417	0.404184	0.129848	360421	A	G	-0.0799946	4	23325040	5.44854e-06	0.0178618	14306	20.0572
Vascular dementia (mixed)	genus Ruminococcaceae UCG003	rs10490280	C	T	0.00335404	37678833	0.975185	0.107826	360421	C	T	-0.0672094	2	37905976	4.15547e-06	0.0143309	14306	21.9944
Vascular dementia (mixed)	genus Ruminococcaceae UCG003	rs11243416	T	C	-0.0144528	131541583	0.930412	0.165504	360421	T	C	-0.0925653	9	134416970	1.66882e-06	0.0191203	14306	23.4373
Vascular dementia (mixed)	genus Ruminococcaceae UCG003	rs11613919	G	T	-0.0509602	75102683	0.611021	0.100194	360421	G	T	0.0727604	12	75496463	1.6251e-06	0.0155716	14306	21.8335
Vascular dementia (mixed)	genus Ruminococcaceae UCG003	rs16959793	A	C	0.0130112	34779517	0.879604	0.0858991	360421	A	C	-0.062527	15	35071718	2.21707e-06	0.0131259	14306	22.6922
Vascular dementia (mixed)	genus Ruminococcaceae UCG003	rs2523124	C	T	-0.0524385	97719124	0.542026	0.0859998	360421	C	T	0.0546625	7	97348436	5.78376e-06	0.0120823	14306	20.4682
Vascular dementia (mixed)	genus Ruminococcaceae UCG003	rs3013089	G	A	0.0851301	13468126	0.330449	0.0874735	360421	G	A	-0.0551473	1	13794594	4.38137e-06	0.0120346	14306	20.9984
Vascular dementia (mixed)	genus Ruminococcaceae UCG003	rs4452755	A	C	-0.0550308	81114617	0.536067	0.0889356	360421	A	C	-0.0634463	8	82026852	3.29337e-06	0.0134741	14306	22.1724
Vascular dementia (mixed)	genus Ruminococcaceae UCG003	rs4532474	G	A	0.0283023	105333663	0.801803	0.112752	360421	G	A	0.0769231	6	105781538	4.82125e-06	0.017045	14306	20.3666
Vascular dementia (mixed)	genus Ruminococcaceae UCG003	rs646327	G	A	0.0771238	48706594	0.364474	0.0850436	360421	G	A	0.0586696	19	49209851	7.83177e-07	0.0118369	14306	24.5669
Vascular dementia (mixed)	genus Ruminococcaceae UCG003	rs6759615	A	G	0.0180467	204373993	0.900647	0.144554	360421	A	G	0.102523	2	205238716	7.86231e-07	0.0200204	14306	26.2239
Vascular dementia (mixed)	genus Ruminococcaceae UCG003	rs73341549	T	C	0.376683	51473771	0.040281	0.183671	360421	T	C	-0.169857	7	51541468	1.50952e-07	0.0318768	14306	28.3934
Vascular dementia (mixed)	genus Ruminococcaceae UCG003	rs78720113	A	G	-0.225986	41940901	0.149754	0.156891	360421	A	G	-0.115348	3	41982393	7.59259e-06	0.0249601	14306	21.3564
Vascular dementia (mixed)	genus Ruminococcaceae UCG004	rs10976229	T	G	0.100371	7317307	0.426786	0.1263	360421	T	G	0.095976	9	7317307	7.04482e-06	0.0214554	14306	20.0102
Vascular dementia (mixed)	genus Ruminococcaceae UCG004	rs11961899	G	A	0.0430287	132566782	0.644441	0.0932368	360421	G	A	-0.0707825	6	132887921	9.18015e-06	0.0161381	14306	19.2374
Vascular dementia (mixed)	genus Ruminococcaceae UCG004	rs12125734	G	T	-0.137528	103266658	0.345818	0.145883	360421	G	T	0.133972	1	103732214	2.09426e-07	0.0257416	14306	27.0868
Vascular dementia (mixed)	genus Ruminococcaceae UCG004	rs2248146	T	C	-0.134424	24752379	0.127843	0.0882823	360421	T	C	0.0689452	7	24791998	8.19993e-06	0.0153649	14306	20.1349
Vascular dementia (mixed)	genus Ruminococcaceae UCG004	rs3800154	A	C	0.0327087	2119095	0.732533	0.0957073	360421	A	C	-0.0797959	6	2119329	6.11575e-06	0.0177639	14306	20.1783
Vascular dementia (mixed)	genus Ruminococcaceae UCG004	rs511258	G	A	0.028638	170248934	0.790549	0.107825	360421	G	A	-0.0757474	3	169966722	4.52054e-06	0.0162475	14306	21.7351
Vascular dementia (mixed)	genus Ruminococcaceae UCG004	rs550351	A	C	-0.0189242	18349905	0.824477	0.0853245	360421	A	C	0.078587	1	18676399	9.43127e-06	0.018003	14306	19.0551
Vascular dementia (mixed)	genus Ruminococcaceae UCG004	rs6769553	A	G	-0.137303	54393768	0.152746	0.0960226	360421	A	G	0.0849743	3	54427795	7.91061e-08	0.0157451	14306	29.1262
Vascular dementia (mixed)	genus Ruminococcaceae UCG004	rs7569771	A	G	-0.089794	238924641	0.358737	0.0978388	360421	A	G	-0.075914	2	239846337	8.1197e-06	0.0170308	14306	19.8689
Vascular dementia (mixed)	genus Ruminococcaceae UCG004	rs872501	G	A	0.15509	138240821	0.311431	0.153217	360421	G	A	0.116125	8	139253064	5.80805e-06	0.025946	14306	20.0314
Vascular dementia (mixed)	genus Ruminococcaceae UCG004	rs9818949	T	G	0.142418	197956880	0.179415	0.106079	360421	T	G	-0.0859927	3	197683751	5.38828e-06	0.0188671	14306	20.7737
Vascular dementia (mixed)	genus Ruminococcaceae UCG005	rs10873449	C	T	0.00432205	94164394	0.967746	0.106889	360421	C	T	-0.0654843	14	94630731	4.11169e-06	0.0143973	14306	20.6877
Vascular dementia (mixed)	genus Ruminococcaceae UCG005	rs10937802	A	G	-0.0415854	7300617	0.748607	0.129761	360421	A	G	-0.0755811	4	7302344	8.17354e-06	0.0168226	14306	20.1855
Vascular dementia (mixed)	genus Ruminococcaceae UCG005	rs10950694	C	T	0.0453071	17986981	0.603137	0.0871468	360421	C	T	-0.0577628	7	18026604	4.29804e-07	0.011412	14306	25.6196
Vascular dementia (mixed)	genus Ruminococcaceae UCG005	rs114279581	A	G	-0.176618	197257633	0.266175	0.158841	360421	A	G	-0.146604	2	198122357	3.21855e-06	0.0316034	14306	21.5191
Vascular dementia (mixed)	genus Ruminococcaceae UCG005	rs12288512	A	G	-0.184698	27726124	0.0606262	0.0984418	360421	A	G	0.066635	11	27747671	3.10277e-06	0.0144356	14306	21.3076
Vascular dementia (mixed)	genus Ruminococcaceae UCG005	rs2893871	G	A	-0.0476345	60903023	0.720951	0.13336	360421	G	A	-0.073644	10	62662781	3.53843e-06	0.015548	14306	22.435
Vascular dementia (mixed)	genus Ruminococcaceae UCG005	rs72776570	C	A	-0.205944	4198714	0.145986	0.141654	360421	C	A	0.087067	10	4240906	5.3571e-06	0.0197179	14306	19.4978
Vascular dementia (mixed)	genus Ruminococcaceae UCG005	rs7449320	C	A	0.184541	154623531	0.0632412	0.0993492	360421	C	A	0.0599163	5	154003091	4.80773e-06	0.0130836	14306	20.9718
Vascular dementia (mixed)	genus Ruminococcaceae UCG005	rs7555878	G	A	-0.164276	187936903	0.088636	0.0964835	360421	G	A	-0.0586677	1	187906034	2.81022e-06	0.0125277	14306	21.9308
Vascular dementia (mixed)	genus Ruminococcaceae UCG005	rs7586445	G	A	-0.0747558	238600389	0.548359	0.124547	360421	G	A	0.0782349	2	239509030	8.81455e-06	0.0176458	14306	19.6571
Vascular dementia (mixed)	genus Ruminococcaceae UCG005	rs898577	C	T	0.0230334	68413358	0.899988	0.183276	360421	C	T	0.123012	15	68705697	7.46311e-06	0.0286671	14306	18.4131
Vascular dementia (mixed)	genus Ruminococcaceae UCG009	rs12508214	C	T	0.117223	7425210	0.190866	0.0896188	360421	C	T	-0.0774649	4	7426937	4.75488e-06	0.0168937	14306	21.0262
Vascular dementia (mixed)	genus Ruminococcaceae UCG009	rs138460696	A	G	-0.148754	66169644	0.351105	0.15953	360421	A	G	0.139274	2	66396776	9.80844e-06	0.0315794	14306	19.4506
Vascular dementia (mixed)	genus Ruminococcaceae UCG009	rs1550196	A	G	0.0238886	34459936	0.865461	0.140997	360421	A	G	-0.130842	17	32786955	1.13287e-06	0.0262478	14306	24.849
Vascular dementia (mixed)	genus Ruminococcaceae UCG009	rs2058609	G	A	-0.0279871	12817858	0.766288	0.0941588	360421	G	A	-0.0816464	12	12970792	3.12486e-06	0.017472	14306	21.8368
Vascular dementia (mixed)	genus Ruminococcaceae UCG009	rs2192926	A	G	-0.0397441	75285542	0.657007	0.0895037	360421	A	G	-0.089048	2	75512668	4.87742e-06	0.0192989	14306	21.2904
Vascular dementia (mixed)	genus Ruminococcaceae UCG009	rs4079028	C	T	0.0535505	202329957	0.587408	0.0986931	360421	C	T	0.0915623	1	202299085	3.28246e-06	0.019936	14306	21.0939
Vascular dementia (mixed)	genus Ruminococcaceae UCG009	rs4708333	T	G	-0.0597614	77396984	0.501917	0.089	360421	T	G	-0.084033	6	78106701	1.56246e-06	0.0174757	14306	23.1223
Vascular dementia (mixed)	genus Ruminococcaceae UCG009	rs758191	T	G	-0.00351043	1929830	0.980076	0.140563	360421	T	G	0.17702	16	1979831	9.0099e-06	0.0375113	14306	22.27
Vascular dementia (mixed)	genus Ruminococcaceae UCG009	rs78410648	A	G	-0.0307693	51896148	0.820819	0.135852	360421	A	G	0.120989	19	52399401	9.67208e-06	0.0277317	14306	19.0344
Vascular dementia (mixed)	genus Ruminococcaceae UCG009	rs9558661	T	C	-0.215384	105997744	0.0397603	0.104747	360421	T	C	-0.0897823	13	106650093	7.00842e-06	0.0200739	14306	20.0041
Vascular dementia (mixed)	genus Ruminococcaceae UCG010	rs12597105	A	G	0.232425	5183940	0.0294829	0.106765	360421	A	G	-0.0670855	16	5233941	4.87304e-06	0.0144415	14306	21.5791
Vascular dementia (mixed)	genus Ruminococcaceae UCG010	rs2820282	C	A	-0.0429848	104280743	0.619762	0.0866303	360421	C	A	0.0592304	6	104728618	2.85384e-06	0.0125917	14306	22.1269
Vascular dementia (mixed)	genus Ruminococcaceae UCG010	rs682403	A	G	0.0384883	133093170	0.647961	0.0842938	360421	A	G	-0.0588161	9	135968557	2.36537e-06	0.0124671	14306	22.2567
Vascular dementia (mixed)	genus Ruminococcaceae UCG010	rs6958419	C	T	-0.115318	16310239	0.173019	0.0846328	360421	C	T	-0.0585718	7	16349864	2.84165e-06	0.0124994	14306	21.9583
Vascular dementia (mixed)	genus Ruminococcaceae UCG010	rs73218807	G	A	0.142849	31055860	0.341951	0.150317	360421	G	A	-0.166211	4	31057482	6.43028e-06	0.0367938	14306	20.4066
Vascular dementia (mixed)	genus Ruminococcaceae UCG010	rs7441445	T	C	0.0434103	40705781	0.606193	0.0842077	360421	T	C	0.05695	4	40707798	6.8019e-06	0.0126502	14306	20.2671
Vascular dementia (mixed)	genus Ruminococcaceae UCG011	rs10274562	C	T	-0.0140727	11182894	0.870737	0.0864825	360421	C	T	0.110917	7	11222521	6.49606e-06	0.0244556	14306	20.5703
Vascular dementia (mixed)	genus Ruminococcaceae UCG011	rs12636310	G	A	-0.103653	185751703	0.285991	0.0971483	360421	G	A	0.132725	3	185469491	2.81235e-06	0.0282037	14306	22.1459
Vascular dementia (mixed)	genus Ruminococcaceae UCG011	rs12724320	C	T	-0.00294618	179401364	0.972708	0.086116	360421	C	T	-0.120881	1	179370499	1.51985e-06	0.0249229	14306	23.5244
Vascular dementia (mixed)	genus Ruminococcaceae UCG011	rs1416041	A	C	0.00748953	104625801	0.942213	0.103321	360421	A	C	-0.182339	6	105073676	7.04417e-08	0.0339898	14306	28.7781
Vascular dementia (mixed)	genus Ruminococcaceae UCG011	rs2729556	T	C	-0.0938607	112123933	0.269284	0.0849639	360421	T	C	0.109097	7	111763988	3.18676e-06	0.0233699	14306	21.7927
Vascular dementia (mixed)	genus Ruminococcaceae UCG011	rs4490371	T	C	0.0279544	76155956	0.745743	0.0862105	360421	T	C	-0.111816	3	76205107	7.74622e-06	0.0248963	14306	20.1715
Vascular dementia (mixed)	genus Ruminococcaceae UCG011	rs79113084	C	T	-0.0101519	29481986	0.941103	0.137403	360421	C	T	-0.152166	12	29634919	2.06125e-06	0.0317519	14306	22.9666
Vascular dementia (mixed)	genus Ruminococcaceae UCG011	rs9729514	G	A	-0.0652807	219727713	0.653031	0.145212	360421	G	A	-0.184934	1	219901055	2.36772e-06	0.0394616	14306	21.9626
Vascular dementia (mixed)	genus Ruminococcaceae UCG013	rs11581881	C	T	-0.251867	9301517	0.0128878	0.101279	360421	C	T	0.0661211	1	9361576	4.72585e-06	0.0144736	14306	20.8702
Vascular dementia (mixed)	genus Ruminococcaceae UCG013	rs12189346	G	A	0.0469866	142015575	0.663004	0.107824	360421	G	A	0.0684961	5	141395140	1.67954e-06	0.014558	14306	22.1375
Vascular dementia (mixed)	genus Ruminococcaceae UCG013	rs12336782	T	C	0.0851038	13609120	0.596586	0.160781	360421	T	C	-0.0856047	9	13609119	8.603e-06	0.0189311	14306	20.4477
Vascular dementia (mixed)	genus Ruminococcaceae UCG013	rs12485353	G	A	-0.0959402	197323125	0.321951	0.0968647	360421	G	A	-0.0607903	3	197049996	4.19382e-06	0.0130847	14306	21.5845
Vascular dementia (mixed)	genus Ruminococcaceae UCG013	rs12781711	C	T	-0.0414179	2177736	0.67232	0.0979226	360421	C	T	-0.0656129	10	2219930	2.553e-08	0.0117477	14306	31.1941
Vascular dementia (mixed)	genus Ruminococcaceae UCG013	rs16918863	A	C	-0.102602	19491534	0.550317	0.171781	360421	A	C	0.111491	10	19780463	4.15499e-06	0.0240157	14306	21.5521
Vascular dementia (mixed)	genus Ruminococcaceae UCG013	rs2730183	G	A	-0.0192004	40454366	0.823571	0.0861179	360421	G	A	-0.0488692	8	40311885	8.43782e-06	0.0109907	14306	19.7706
Vascular dementia (mixed)	genus Ruminococcaceae UCG013	rs4385846	T	G	-0.189276	113890519	0.0760712	0.106698	360421	T	G	-0.0598404	10	115650278	6.46205e-06	0.0131807	14306	20.6116
Vascular dementia (mixed)	genus Ruminococcaceae UCG013	rs75088940	T	C	-0.120676	30092624	0.461266	0.163791	360421	T	C	-0.0942968	12	30245557	2.55399e-06	0.0200712	14306	22.0723
Vascular dementia (mixed)	genus Ruminococcaceae UCG013	rs76973485	G	T	-0.249381	9492973	0.237607	0.211163	360421	G	T	0.194976	3	9534657	3.34981e-06	0.0418213	14306	21.7354
Vascular dementia (mixed)	genus Ruminococcaceae UCG013	rs9313055	T	C	0.126845	3628768	0.415086	0.155642	360421	T	C	0.105087	5	3628882	9.54707e-06	0.023446	14306	20.0891
Vascular dementia (mixed)	genus Ruminococcaceae UCG014	rs10495392	T	C	-0.081661	237259689	0.613269	0.161573	360421	T	C	0.082486	1	237422989	9.96323e-06	0.0187194	14306	19.4168
Vascular dementia (mixed)	genus Ruminococcaceae UCG014	rs10791168	G	A	0.0164557	131789106	0.880923	0.109852	360421	G	A	0.0664624	11	131659000	9.7618e-06	0.0150069	14306	19.6142
Vascular dementia (mixed)	genus Ruminococcaceae UCG014	rs10941294	C	T	-0.0550229	36435495	0.764056	0.183313	360421	C	T	-0.122057	5	36435597	2.39701e-06	0.0260017	14306	22.0354
Vascular dementia (mixed)	genus Ruminococcaceae UCG014	rs115777838	T	C	0.254613	26110517	0.055321	0.132864	360421	T	C	-0.18835	5	26110626	4.62328e-07	0.0386643	14306	23.7307
Vascular dementia (mixed)	genus Ruminococcaceae UCG014	rs12638134	T	G	0.0509846	101615765	0.550328	0.0853632	360421	T	G	0.0582548	3	101334609	1.21143e-06	0.0119657	14306	23.7021
Vascular dementia (mixed)	genus Ruminococcaceae UCG014	rs34402072	C	T	0.108606	3779026	0.363989	0.119637	360421	C	T	-0.0688023	8	3636548	9.80438e-06	0.0156083	14306	19.431
Vascular dementia (mixed)	genus Ruminococcaceae UCG014	rs56105232	G	A	-0.282363	14363770	0.114417	0.178864	360421	G	A	0.139276	9	14363769	2.9128e-06	0.0299132	14306	21.6784
Vascular dementia (mixed)	genus Ruminococcaceae UCG014	rs72809222	T	C	0.0613266	56978719	0.551063	0.102868	360421	T	C	0.0671775	2	57205854	2.4119e-06	0.0139838	14306	23.078
Vascular dementia (mixed)	genus Ruminococcaceae UCG014	rs853612	A	G	-0.0949704	118168902	0.267229	0.0856	360421	A	G	-0.0528257	10	119928413	9.75461e-06	0.0119367	14306	19.5849
Vascular dementia (mixed)	genus Ruminococcaceae UCG014	rs995642	C	T	-0.104511	134097088	0.291973	0.0991746	360421	C	T	0.060048	2	134854659	1.90222e-06	0.0126417	14306	22.5624
Vascular dementia (mixed)	genus Ruminococcus1	rs10167839	A	G	-0.0517086	181018152	0.556229	0.0878724	360421	A	G	0.0519509	2	181882879	8.09245e-06	0.0116306	14306	19.9518
Vascular dementia (mixed)	genus Ruminococcus1	rs11783695	G	T	-0.0432165	143514733	0.707362	0.115121	360421	G	T	-0.0734114	8	144596903	4.72683e-06	0.0161398	14306	20.6886
Vascular dementia (mixed)	genus Ruminococcus1	rs17781867	C	T	-0.272453	73259879	0.0962144	0.163784	360421	C	T	0.0999271	17	71256018	1.96336e-06	0.0211728	14306	22.2746
Vascular dementia (mixed)	genus Ruminococcus1	rs3819978	C	T	-0.0489533	241626455	0.761658	0.1614	360421	C	T	-0.11504	1	241789757	8.74138e-06	0.0260137	14306	19.5566
Vascular dementia (mixed)	genus Ruminococcus1	rs6105066	T	C	0.0734856	13277981	0.439186	0.0949954	360421	T	C	-0.0607052	20	13258628	5.05918e-06	0.013425	14306	20.4467
Vascular dementia (mixed)	genus Ruminococcus1	rs6493760	T	C	0.140556	55146984	0.110517	0.0880749	360421	T	C	-0.0535262	15	55439182	3.38361e-06	0.0115885	14306	21.3343
Vascular dementia (mixed)	genus Ruminococcus1	rs7117576	A	G	0.0758439	114152851	0.602679	0.145699	360421	A	G	0.0829505	11	114023573	6.47978e-07	0.0170891	14306	23.5613
Vascular dementia (mixed)	genus Ruminococcus1	rs7583465	C	T	-0.0185991	10393795	0.826199	0.0847037	360421	C	T	0.0527654	2	10533921	2.55611e-06	0.0112619	14306	21.9521
Vascular dementia (mixed)	genus Ruminococcus1	rs78572139	G	A	0.00522549	15944478	0.970074	0.139287	360421	G	A	0.125038	5	15944587	5.23106e-06	0.0279411	14306	20.0261
Vascular dementia (mixed)	genus Ruminococcus1	rs78613526	G	A	-0.037627	65698078	0.843169	0.190188	360421	G	A	0.167497	2	65925212	5.11423e-06	0.0367639	14306	20.7573
Vascular dementia (mixed)	genus Ruminococcus2	rs12406309	A	C	-0.119797	107531823	0.239239	0.101791	360421	A	C	-0.063193	1	108074445	9.78949e-06	0.0142275	14306	19.7279
Vascular dementia (mixed)	genus Ruminococcus2	rs12986628	T	C	-0.111959	237194796	0.291057	0.106041	360421	T	C	-0.0665937	2	238103439	2.142e-06	0.0140168	14306	22.5719
Vascular dementia (mixed)	genus Ruminococcus2	rs1819812	G	T	0.0886339	151738636	0.636158	0.187356	360421	G	T	0.0842356	7	151435722	5.28433e-06	0.0184893	14306	20.7563
Vascular dementia (mixed)	genus Ruminococcus2	rs2368224	T	G	0.0840562	181791689	0.667786	0.195849	360421	T	G	0.199648	2	182656416	3.62928e-06	0.0438453	14306	20.734
Vascular dementia (mixed)	genus Ruminococcus2	rs2846589	T	G	-0.0524063	862476	0.542168	0.0859771	360421	T	G	-0.0522093	18	862477	7.58892e-06	0.0116382	14306	20.1245
Vascular dementia (mixed)	genus Ruminococcus2	rs2997412	G	A	-0.0309891	61493648	0.741741	0.0940347	360421	G	A	0.0568439	13	62067781	4.22114e-06	0.0122325	14306	21.5942
Vascular dementia (mixed)	genus Ruminococcus2	rs4400279	A	G	-0.155397	16764953	0.0815925	0.0892304	360421	A	G	0.0546114	7	16804578	5.79923e-06	0.0120077	14306	20.6846
Vascular dementia (mixed)	genus Ruminococcus2	rs4799823	C	T	-0.069449	35876464	0.523506	0.108863	360421	C	T	0.0837001	18	33456427	5.40132e-06	0.0182263	14306	21.0889
Vascular dementia (mixed)	genus Ruminococcus2	rs55707116	C	A	0.157587	77304469	0.312255	0.155949	360421	C	A	0.0865522	9	79919385	8.0059e-06	0.0189141	14306	20.9404
Vascular dementia (mixed)	genus Ruminococcus2	rs58681734	A	G	-0.0567114	134666044	0.583622	0.103469	360421	A	G	0.0723875	9	137557890	4.18177e-06	0.0160787	14306	20.2687
Vascular dementia (mixed)	genus Ruminococcus2	rs61791565	T	C	0.00195048	24653840	0.981618	0.0846537	360421	T	C	-0.0523503	4	24655463	6.78938e-06	0.0117119	14306	19.9795
Vascular dementia (mixed)	genus Ruminococcus2	rs75140805	T	G	-0.0652914	12127041	0.556909	0.111146	360421	T	G	0.0836825	11	12148588	3.95294e-06	0.0176445	14306	22.4932
Vascular dementia (mixed)	genus Ruminococcus2	rs7635831	G	A	0.023524	173323134	0.787802	0.0873956	360421	G	A	0.0618344	3	173040924	1.98052e-06	0.0129031	14306	22.9653
Vascular dementia (mixed)	genus Ruminococcus2	rs7693984	G	A	0.289108	4266595	0.154954	0.203275	360421	G	A	-0.102822	4	4268322	9.42128e-06	0.0235087	14306	19.13
Vascular dementia (mixed)	genus Ruminococcus2	rs78120384	A	G	-0.120537	106945516	0.410445	0.14644	360421	A	G	-0.192815	3	106664363	3.31184e-07	0.0392045	14306	24.1885
Vascular dementia (mixed)	genus Ruminococcus gauvreauii group	rs10931481	A	G	0.00225034	191090126	0.980692	0.0929846	360421	A	G	-0.0610096	2	191954852	3.38213e-06	0.0130484	14306	21.8616
Vascular dementia (mixed)	genus Ruminococcus gauvreauii group	rs12079579	A	G	0.339411	161910692	0.0106957	0.132973	360421	A	G	0.0955324	1	161880482	5.03721e-06	0.0213436	14306	20.0339
Vascular dementia (mixed)	genus Ruminococcus gauvreauii group	rs12539819	C	T	0.000535515	153790311	0.997423	0.1658	360421	C	T	0.110654	7	153487396	4.49376e-06	0.0240684	14306	21.1368
Vascular dementia (mixed)	genus Ruminococcus gauvreauii group	rs1391597	C	T	0.0995955	60725485	0.247647	0.0861491	360421	C	T	0.0590284	12	61119266	1.85964e-06	0.0124874	14306	22.3449
Vascular dementia (mixed)	genus Ruminococcus gauvreauii group	rs2047242	A	G	-0.0475998	28912931	0.634503	0.100126	360421	A	G	-0.067603	10	29201860	2.46371e-07	0.0133738	14306	25.5518
Vascular dementia (mixed)	genus Ruminococcus gauvreauii group	rs2166943	C	A	-0.011917	136078607	0.888615	0.0850871	360421	C	A	-0.0566974	8	137090850	5.27716e-06	0.0123497	14306	21.0772
Vascular dementia (mixed)	genus Ruminococcus gauvreauii group	rs289410	A	G	-0.128167	85020252	0.172703	0.0939938	360421	A	G	0.0654926	15	85563483	2.27463e-06	0.0139101	14306	22.1679
Vascular dementia (mixed)	genus Ruminococcus gauvreauii group	rs431418	G	A	0.0610114	166992547	0.674744	0.145388	360421	G	A	0.094737	5	166419552	5.53669e-06	0.0210157	14306	20.3213
Vascular dementia (mixed)	genus Ruminococcus gauvreauii group	rs71386687	T	G	-0.0842804	2717893	0.524879	0.132549	360421	T	G	0.121037	16	2767894	2.90764e-07	0.02386	14306	25.7333
Vascular dementia (mixed)	genus Ruminococcus gauvreauii group	rs73802842	C	A	0.0122565	18823237	0.901133	0.0986602	360421	C	A	0.0736808	4	18824860	7.48032e-06	0.0169665	14306	18.8592
Vascular dementia (mixed)	genus Ruminococcus gauvreauii group	rs9870933	G	A	-0.0127858	112653470	0.881867	0.0860404	360421	G	A	-0.0621643	3	112372317	8.49122e-07	0.0126072	14306	24.3134
Vascular dementia (mixed)	genus Ruminococcus gnavus group	rs11597105	A	G	-0.00378741	6470619	0.971662	0.106617	360421	A	G	0.114673	10	6512581	6.94864e-06	0.0250653	14306	20.9304
Vascular dementia (mixed)	genus Ruminococcus gnavus group	rs11864644	T	C	-0.203632	383078	0.121634	0.13155	360421	T	C	-0.139804	16	433078	5.00876e-06	0.0318253	14306	19.2972
Vascular dementia (mixed)	genus Ruminococcus gnavus group	rs12136548	C	T	-0.0623648	114625476	0.501396	0.0927642	360421	C	T	0.0901946	1	115168097	3.09628e-06	0.0196476	14306	21.0738
Vascular dementia (mixed)	genus Ruminococcus gnavus group	rs12989336	G	A	0.00436301	36032198	0.962846	0.0936631	360421	G	A	-0.0846861	2	36259341	7.11803e-06	0.0187936	14306	20.3051
Vascular dementia (mixed)	genus Ruminococcus gnavus group	rs13163520	G	A	-0.192184	18662577	0.0762465	0.108402	360421	G	A	-0.127377	5	18662686	5.61009e-08	0.0233883	14306	29.6609
Vascular dementia (mixed)	genus Ruminococcus gnavus group	rs2909242	A	C	0.0509909	128212434	0.568603	0.0894403	360421	A	C	0.0909965	8	129224680	7.40952e-07	0.018351	14306	24.5884
Vascular dementia (mixed)	genus Ruminococcus gnavus group	rs3124783	G	A	-0.0182045	132963204	0.884588	0.125413	360421	G	A	0.11599	9	135838591	2.6652e-06	0.0249099	14306	21.6819
Vascular dementia (mixed)	genus Ruminococcus gnavus group	rs4388134	T	C	0.0382133	189189556	0.683301	0.0936686	360421	T	C	0.0904997	4	190110710	9.11633e-06	0.0203544	14306	19.7687
Vascular dementia (mixed)	genus Ruminococcus gnavus group	rs62167033	T	C	-0.0798542	143942440	0.705169	0.211058	360421	T	C	0.185289	2	144700007	3.49526e-06	0.0396295	14306	21.8606
Vascular dementia (mixed)	genus Ruminococcus gnavus group	rs78399089	T	C	0.112984	146572523	0.393357	0.13237	360421	T	C	0.144445	3	146290310	6.62995e-06	0.0326618	14306	19.558
Vascular dementia (mixed)	genus Ruminococcus gnavus group	rs934940	A	C	-0.182536	121338442	0.140698	0.123904	360421	A	C	-0.105045	2	122096018	2.73703e-06	0.0229588	14306	20.934
Vascular dementia (mixed)	genus Ruminococcus torques group	rs10904297	A	G	0.0948637	4597570	0.744045	0.290546	360421	A	G	-0.167804	10	4639762	2.68714e-06	0.0389812	14306	18.5308
Vascular dementia (mixed)	genus Ruminococcus torques group	rs10967781	C	A	0.110956	27225260	0.230949	0.0926238	360421	C	A	0.0507994	9	27225258	8.36874e-06	0.0113322	14306	20.095
Vascular dementia (mixed)	genus Ruminococcus torques group	rs12434631	A	G	-0.030421	25661198	0.8243	0.137021	360421	A	G	0.074697	14	26130404	2.77249e-06	0.0153401	14306	23.711
Vascular dementia (mixed)	genus Ruminococcus torques group	rs1475330	C	T	-0.0849159	66552209	0.388638	0.0985	360421	C	T	-0.0523492	6	67262102	8.1343e-06	0.01182	14306	19.6149
Vascular dementia (mixed)	genus Ruminococcus torques group	rs35866622	T	C	-0.00264743	48714803	0.976135	0.0884997	360421	T	C	-0.0612024	19	49218060	2.21335e-08	0.0109421	14306	31.285
Vascular dementia (mixed)	genus Ruminococcus torques group	rs4073731	T	C	-0.0132854	132793252	0.907175	0.113937	360421	T	C	0.0651948	11	132663147	4.05247e-06	0.0142221	14306	21.0135
Vascular dementia (mixed)	genus Ruminococcus torques group	rs77034621	T	G	0.0226303	75857608	0.944587	0.325588	360421	T	G	-0.151553	8	76769843	6.06876e-06	0.0335878	14306	20.3594
Vascular dementia (mixed)	genus Sellimonas	rs113379006	T	C	0.0649873	41966694	0.55714	0.110693	360421	T	C	-0.162759	3	42008186	7.20775e-06	0.0357025	14306	20.7823
Vascular dementia (mixed)	genus Sellimonas	rs13417181	T	C	0.0159483	173443666	0.873312	0.100019	360421	T	C	0.166509	2	174308394	7.61746e-07	0.0337521	14306	24.3374
Vascular dementia (mixed)	genus Sellimonas	rs2016057	C	A	-0.104885	51813085	0.223109	0.0860914	360421	C	A	0.125878	15	52105282	1.02698e-06	0.0256153	14306	24.1491
Vascular dementia (mixed)	genus Sellimonas	rs2187447	A	C	0.0273365	79621928	0.879037	0.179621	360421	A	C	0.243457	11	79332972	3.97805e-06	0.0527695	14306	21.2852
Vascular dementia (mixed)	genus Sellimonas	rs2371572	A	C	-0.0929111	212349450	0.27107	0.0844184	360421	A	C	0.127349	2	213214174	4.46355e-07	0.0250862	14306	25.7704
Vascular dementia (mixed)	genus Sellimonas	rs41816	A	G	0.141866	106609718	0.121946	0.0917241	360421	A	G	0.132201	7	106250164	8.39363e-06	0.0291087	14306	20.6264
Vascular dementia (mixed)	genus Sellimonas	rs4600608	G	A	-0.173529	179413837	0.0932438	0.103381	360421	G	A	0.137152	2	180278564	4.94846e-06	0.0301702	14306	20.6656
Vascular dementia (mixed)	genus Sellimonas	rs553697	C	T	0.0102592	93020675	0.925052	0.109057	360421	C	T	0.153767	6	93730393	6.12774e-06	0.0339099	14306	20.5624
Vascular dementia (mixed)	genus Sellimonas	rs56203279	T	C	-0.0552899	111861468	0.534644	0.0890434	360421	T	C	-0.124045	7	111501524	3.71997e-06	0.0269115	14306	21.2463
Vascular dementia (mixed)	genus Senegalimassilia	rs10036909	C	T	-0.125746	128525999	0.562818	0.217305	360421	C	T	0.185519	5	127861692	8.05434e-06	0.0400881	14306	21.4164
Vascular dementia (mixed)	genus Senegalimassilia	rs11787826	C	A	0.144663	34332384	0.0918565	0.0858186	360421	C	A	0.081327	9	34332382	2.63463e-06	0.0171154	14306	22.5785
Vascular dementia (mixed)	genus Senegalimassilia	rs1990708	A	C	-0.0185563	205789399	0.90595	0.157059	360421	A	C	-0.109619	2	206654123	8.90574e-06	0.0247785	14306	19.5714
Vascular dementia (mixed)	genus Senegalimassilia	rs2017373	C	T	0.00712416	33962790	0.935215	0.0876434	360421	C	T	0.0782258	14	34431996	9.50298e-06	0.0176841	14306	19.5674
Vascular dementia (mixed)	genus Senegalimassilia	rs7225245	A	G	-0.115039	50302254	0.177757	0.0853602	360421	A	G	-0.079173	17	48379615	4.18013e-06	0.0170421	14306	21.5828
Vascular dementia (mixed)	genus Slackia	rs10409783	G	A	0.0335803	4555774	0.719724	0.0935836	360421	G	A	-0.0950828	19	4555786	7.69591e-06	0.0211239	14306	20.2608
Vascular dementia (mixed)	genus Slackia	rs12440440	A	G	-0.0753334	33749695	0.393995	0.0883786	360421	A	G	0.0901934	15	34041896	2.62869e-06	0.0190582	14306	22.3968
Vascular dementia (mixed)	genus Slackia	rs16894137	C	T	-0.0375134	95934063	0.763324	0.12458	360421	C	T	-0.122792	8	96946291	2.71181e-06	0.0263047	14306	21.7908
Vascular dementia (mixed)	genus Slackia	rs35156985	T	C	0.0495427	99854092	0.813153	0.209607	360421	T	C	-0.155709	7	99451715	8.05954e-06	0.0348085	14306	20.0104
Vascular dementia (mixed)	genus Slackia	rs4492265	G	A	0.0919876	13484058	0.315972	0.0917336	360421	G	A	0.0905757	7	13523683	2.40924e-06	0.0191658	14306	22.3342
Vascular dementia (mixed)	genus Slackia	rs8901	C	T	-0.121412	76270929	0.189691	0.0925753	360421	C	T	0.0934594	17	74267010	6.07002e-07	0.0186813	14306	25.0283
Vascular dementia (mixed)	genus Streptococcus	rs10028567	C	T	-0.108548	52791410	0.399386	0.128806	360421	C	T	-0.0921167	4	53657577	7.30348e-06	0.0191881	14306	23.0469
Vascular dementia (mixed)	genus Streptococcus	rs10448310	A	G	0.0932323	90793892	0.286001	0.0873833	360421	A	G	-0.0517935	9	93556174	3.30704e-06	0.0111324	14306	21.6458
Vascular dementia (mixed)	genus Streptococcus	rs11110281	T	C	0.122642	100190236	0.537188	0.198749	360421	T	C	-0.137519	12	100584014	2.58315e-09	0.0227398	14306	36.5723
Vascular dementia (mixed)	genus Streptococcus	rs11720390	G	A	0.00960916	94384747	0.955907	0.173795	360421	G	A	0.107024	3	94103591	3.59484e-06	0.0228121	14306	22.0106
Vascular dementia (mixed)	genus Streptococcus	rs11764382	A	G	0.191315	46735298	0.113477	0.120875	360421	A	G	-0.0695345	7	46774896	1.28632e-06	0.0143671	14306	23.4241
Vascular dementia (mixed)	genus Streptococcus	rs17708276	A	G	0.228701	10342038	0.0900264	0.134906	360421	A	G	-0.0793955	8	10199548	3.04096e-06	0.0170628	14306	21.6517
Vascular dementia (mixed)	genus Streptococcus	rs1918540	A	G	-0.0420574	131779552	0.700682	0.10941	360421	A	G	-0.059639	11	131649446	2.44068e-06	0.0128148	14306	21.6589
Vascular dementia (mixed)	genus Streptococcus	rs2370083	G	T	0.0387119	97060413	0.822405	0.172472	360421	G	T	-0.0816836	14	97526750	9.75237e-06	0.0185851	14306	19.317
Vascular dementia (mixed)	genus Streptococcus	rs57646748	G	A	-0.153163	37451236	0.481403	0.217547	360421	G	A	-0.0907696	4	37452858	5.47545e-06	0.0200344	14306	20.5271
Vascular dementia (mixed)	genus Streptococcus	rs6806351	T	C	-0.199112	132339879	0.0507341	0.101914	360421	T	C	-0.0633829	3	132058723	4.93867e-06	0.0136647	14306	21.5151
Vascular dementia (mixed)	genus Streptococcus	rs71481756	T	G	-0.00364754	8060441	0.982902	0.170205	360421	T	G	0.0931048	10	8102404	6.51478e-06	0.0207949	14306	20.0461
Vascular dementia (mixed)	genus Streptococcus	rs7916711	A	G	-0.0297301	28299340	0.807309	0.121895	360421	A	G	0.102891	10	28588269	2.717e-06	0.0217362	14306	22.4072
Vascular dementia (mixed)	genus Subdoligranulum	rs10065321	T	C	-0.0558704	142477850	0.510735	0.084949	360421	T	C	-0.0512828	5	141857415	2.10155e-06	0.0108105	14306	22.5036
Vascular dementia (mixed)	genus Subdoligranulum	rs10497836	T	C	0.1572	199423995	0.125044	0.102481	360421	T	C	0.0524065	2	200288718	8.37954e-06	0.0118697	14306	19.4935
Vascular dementia (mixed)	genus Subdoligranulum	rs1667315	G	A	-0.120768	231544032	0.162136	0.0863907	360421	G	A	0.0485017	2	232408743	6.7214e-06	0.0107452	14306	20.3744
Vascular dementia (mixed)	genus Subdoligranulum	rs2114677	C	T	0.0300301	123713421	0.820926	0.132669	360421	C	T	-0.104176	10	125472937	2.71725e-06	0.0230829	14306	20.3683
Vascular dementia (mixed)	genus Subdoligranulum	rs2171249	C	T	-0.0741673	153372894	0.648651	0.162777	360421	C	T	0.106744	6	153694029	4.50557e-06	0.0233213	14306	20.9499
Vascular dementia (mixed)	genus Subdoligranulum	rs3761728	G	T	0.0549146	48988868	0.571991	0.0971732	360421	G	T	0.0543458	4	48990885	3.8675e-06	0.0118866	14306	20.9034
Vascular dementia (mixed)	genus Subdoligranulum	rs4347804	G	A	-0.0196492	217351124	0.933851	0.236734	360421	G	A	-0.166063	2	218215847	2.18404e-06	0.0357483	14306	21.5792
Vascular dementia (mixed)	genus Subdoligranulum	rs6555306	C	T	-0.0446279	4671270	0.711797	0.120797	360421	C	T	0.0740777	5	4671383	2.80666e-06	0.0155463	14306	22.705
Vascular dementia (mixed)	genus Subdoligranulum	rs75158211	T	C	-0.120073	29153787	0.308538	0.117916	360421	T	C	-0.072343	19	29644694	7.5216e-06	0.015933	14306	20.6157
Vascular dementia (mixed)	genus Subdoligranulum	rs76528319	G	T	-0.00671641	118463753	0.964543	0.151086	360421	G	T	-0.143279	5	117799448	7.41396e-06	0.0310662	14306	21.271
Vascular dementia (mixed)	genus Sutterella	rs1145877	G	A	-0.266224	81677104	0.029933	0.122629	360421	G	A	0.073548	6	82386821	7.19946e-06	0.0162413	14306	20.5069
Vascular dementia (mixed)	genus Sutterella	rs11591622	T	G	0.0323033	100760930	0.777664	0.114403	360421	T	G	-0.0688382	10	102520687	6.4986e-06	0.0151375	14306	20.68
Vascular dementia (mixed)	genus Sutterella	rs13173038	A	G	0.0331989	59203357	0.733679	0.097576	360421	A	G	-0.0718076	5	58499183	2.72986e-06	0.0151627	14306	22.4279
Vascular dementia (mixed)	genus Sutterella	rs143438747	T	C	-0.215597	62812878	0.176688	0.159581	360421	T	C	-0.145793	1	63278549	3.2802e-06	0.0306867	14306	22.5722
Vascular dementia (mixed)	genus Sutterella	rs2050185	A	G	0.0148016	147615645	0.865243	0.0872205	360421	A	G	-0.0575138	6	147936781	7.96948e-06	0.0128766	14306	19.9499
Vascular dementia (mixed)	genus Sutterella	rs2321387	G	A	-0.150784	58115206	0.0763449	0.0850781	360421	G	A	-0.0592876	13	58689340	1.86518e-06	0.0124509	14306	22.6739
Vascular dementia (mixed)	genus Sutterella	rs2613606	T	C	0.100535	111644969	0.238755	0.0853364	360421	T	C	0.0556794	7	111285025	7.20228e-06	0.0124117	14306	20.1246
Vascular dementia (mixed)	genus Sutterella	rs607327	T	C	0.0490305	111824985	0.571767	0.0867103	360421	T	C	-0.0578334	11	111695709	6.63056e-06	0.0129053	14306	20.0827
Vascular dementia (mixed)	genus Sutterella	rs62501473	G	A	-0.0385097	150429663	0.687906	0.0958673	360421	G	A	0.0694233	7	150126751	5.51849e-06	0.0149416	14306	21.5882
Vascular dementia (mixed)	genus Sutterella	rs7499539	A	G	-0.113947	85004459	0.231052	0.0951415	360421	A	G	0.0617478	16	85038065	2.35771e-06	0.0130998	14306	22.2184
Vascular dementia (mixed)	genus Sutterella	rs7638039	T	C	-0.132701	70539788	0.175888	0.098041	360421	T	C	0.0645624	3	70588939	8.66403e-06	0.0143887	14306	20.1334
Vascular dementia (mixed)	genus Sutterella	rs9350083	T	G	-0.0652356	18583647	0.460268	0.0883466	360421	T	G	-0.0593069	6	18583878	8.22773e-06	0.0133929	14306	19.6093
Vascular dementia (mixed)	genus Terrisporobacter	rs1883097	C	T	-0.0960225	8917272	0.669481	0.22495	360421	C	T	0.226399	11	8938819	4.15786e-07	0.0454642	14306	24.7976
Vascular dementia (mixed)	genus Terrisporobacter	rs2569953	C	A	0.0555836	144430063	0.51436	0.0852426	360421	C	A	0.0775591	3	144148905	8.95014e-06	0.0174641	14306	19.723
Vascular dementia (mixed)	genus Terrisporobacter	rs2872237	A	C	0.0214981	16916130	0.80287	0.0861183	360421	A	C	0.0814505	19	17026940	3.97137e-06	0.0175943	14306	21.4311
Vascular dementia (mixed)	genus Terrisporobacter	rs58405430	G	T	0.0204027	20599497	0.908868	0.178241	360421	G	T	0.134617	11	20621043	7.93707e-06	0.0301177	14306	19.9782
Vascular dementia (mixed)	genus Terrisporobacter	rs7184125	T	C	0.000764368	15826537	0.993505	0.0938978	360421	T	C	0.091256	16	15920394	8.48106e-06	0.0205493	14306	19.721
Vascular dementia (mixed)	genus Turicibacter	rs11054680	T	C	-0.0080088	12089521	0.943047	0.112103	360421	T	C	-0.104751	12	12242455	2.30978e-06	0.0226997	14306	21.2949
Vascular dementia (mixed)	genus Turicibacter	rs11666533	C	T	0.00160203	11754117	0.991844	0.156722	360421	C	T	-0.111689	19	11864932	7.37106e-06	0.0248436	14306	20.2112
Vascular dementia (mixed)	genus Turicibacter	rs149744580	A	G	-0.0769494	63139827	0.682727	0.188258	360421	A	G	0.169883	2	63366962	7.00971e-08	0.0315478	14306	28.9976
Vascular dementia (mixed)	genus Turicibacter	rs2834977	T	C	0.0262404	35557345	0.822696	0.117104	360421	T	C	-0.0959995	21	36929643	3.95585e-06	0.0208261	14306	21.2482
Vascular dementia (mixed)	genus Turicibacter	rs2952020	A	G	0.161157	26170326	0.0991791	0.0977391	360421	A	G	0.0759019	8	26027842	5.63313e-06	0.0165764	14306	20.9664
Vascular dementia (mixed)	genus Turicibacter	rs3734633	G	A	-0.298417	125790735	0.0935169	0.177933	360421	G	A	-0.120957	6	126111881	5.31912e-06	0.02683	14306	20.3245
Vascular dementia (mixed)	genus Turicibacter	rs4869133	G	A	-0.00201045	96381915	0.985569	0.111151	360421	G	A	0.131186	5	95717619	2.5537e-06	0.027197	14306	23.2666
Vascular dementia (mixed)	genus Turicibacter	rs55756211	T	C	0.353731	131287420	0.0119141	0.140667	360421	T	C	-0.115115	7	130972179	2.8053e-06	0.0240708	14306	22.8709
Vascular dementia (mixed)	genus Turicibacter	rs7199484	G	A	-0.0389104	49792388	0.669336	0.0911124	360421	G	A	-0.0731428	16	49826299	5.7666e-06	0.0160172	14306	20.8531
Vascular dementia (mixed)	genus Tyzzerella3	rs10898797	C	T	0.11496	87877806	0.394406	0.134984	360421	C	T	0.12238	11	87588698	8.85442e-06	0.0274683	14306	19.8499
Vascular dementia (mixed)	genus Tyzzerella3	rs112102233	A	G	-0.0279937	45602838	0.88833	0.199359	360421	A	G	-0.216348	10	46098286	6.17675e-06	0.0477575	14306	20.5221
Vascular dementia (mixed)	genus Tyzzerella3	rs1232220	T	G	-0.0445805	102232382	0.749171	0.139431	360421	T	G	0.143869	6	102680257	7.90788e-06	0.031828	14306	20.4322
Vascular dementia (mixed)	genus Tyzzerella3	rs17706273	T	C	0.08482	16388150	0.58897	0.156978	360421	T	C	-0.140368	5	16388259	5.87814e-07	0.0274708	14306	26.1092
Vascular dementia (mixed)	genus Tyzzerella3	rs191093	G	A	0.29196	76996549	0.0331299	0.137038	360421	G	A	0.159008	12	77390329	6.76394e-06	0.0353306	14306	20.2552
Vascular dementia (mixed)	genus Tyzzerella3	rs4904512	T	C	-0.0765941	89129601	0.541674	0.125506	360421	T	C	-0.117151	14	89595945	3.09272e-06	0.0250306	14306	21.9053
Vascular dementia (mixed)	genus Tyzzerella3	rs55799124	A	G	0.0415534	3835487	0.662392	0.095172	360421	A	G	-0.11435	17	3738781	1.33549e-06	0.0238604	14306	22.9677
Vascular dementia (mixed)	genus Tyzzerella3	rs67476743	T	G	0.163689	1030321	0.0850413	0.0950486	360421	T	G	0.132164	19	1030320	3.7405e-09	0.022208	14306	35.4166
Vascular dementia (mixed)	genus Tyzzerella3	rs7019909	T	C	-0.0257417	33113324	0.841604	0.12881	360421	T	C	0.144156	9	33113322	1.76121e-06	0.0301626	14306	22.8417
Vascular dementia (mixed)	genus Tyzzerella3	rs7333521	T	C	-0.167571	81018881	0.474009	0.234047	360421	T	C	-0.207191	13	81593016	4.87607e-06	0.0453121	14306	20.908
Vascular dementia (mixed)	genus Tyzzerella3	rs75091807	G	T	-0.209618	34449554	0.238773	0.177935	360421	G	T	-0.184966	13	35023691	1.70675e-06	0.0383029	14306	23.3196
Vascular dementia (mixed)	genus Tyzzerella3	rs7561370	C	T	0.3006	57583271	0.0111792	0.118484	360421	C	T	-0.131341	2	57810406	1.51604e-06	0.0286292	14306	21.0466
Vascular dementia (mixed)	genus Veillonella	rs1882878	A	G	-0.011343	28638351	0.902009	0.0921274	360421	A	G	-0.0768966	21	30010673	2.98092e-06	0.0163908	14306	22.0097
Vascular dementia (mixed)	genus Veillonella	rs2013594	C	T	0.0090868	44280604	0.915889	0.0860379	360421	C	T	0.0720698	11	44302154	3.42129e-06	0.0155153	14306	21.5768
Vascular dementia (mixed)	genus Veillonella	rs62376424	C	T	-0.0273656	120578590	0.76432	0.0912752	360421	C	T	-0.0762216	5	119914285	3.65452e-06	0.0163499	14306	21.7333
Vascular dementia (mixed)	genus Veillonella	rs6656807	G	A	-0.0836878	178975908	0.340687	0.0878326	360421	G	A	-0.0703062	1	178945043	5.49693e-06	0.0153954	14306	20.8548
Vascular dementia (mixed)	genus Veillonella	rs742016	A	G	-0.0733651	45208919	0.411953	0.0894193	360421	A	G	-0.0688571	22	45604800	4.65693e-06	0.0149769	14306	21.1375
Vascular dementia (mixed)	genus Victivallis	rs11899949	G	A	-0.0482775	37821926	0.596638	0.0912201	360421	G	A	0.130568	2	38049069	2.76707e-06	0.0276239	1531	22.341
Vascular dementia (mixed)	genus Victivallis	rs12512543	A	C	0.120355	9606821	0.434492	0.154	360421	A	C	-0.178036	4	9608445	2.54132e-06	0.0374344	1531	22.619
Vascular dementia (mixed)	genus Victivallis	rs173120	C	T	0.195656	72302743	0.0659857	0.10642	360421	C	T	-0.13381	13	72876881	7.65244e-06	0.0290127	1531	21.2716
Vascular dementia (mixed)	genus Victivallis	rs1882775	A	G	-0.000579806	39033681	0.995791	0.109916	360421	A	G	-0.13827	21	40405606	8.72831e-06	0.031273	1531	19.5487
Vascular dementia (mixed)	genus Victivallis	rs2546432	C	T	-0.0286276	181152462	0.734062	0.0842667	360421	C	T	0.110803	5	180579462	9.93276e-06	0.0249655	1531	19.698
Vascular dementia (mixed)	genus Victivallis	rs342302	A	G	-0.156852	106737783	0.200471	0.12252	360421	A	G	-0.152754	7	106378229	8.15943e-06	0.0351572	1531	18.878
Vascular dementia (mixed)	genus Victivallis	rs4764863	G	A	-0.110786	102120406	0.190196	0.0845696	360421	G	A	0.121561	12	102514184	8.22224e-07	0.0246058	1531	24.407
Vascular dementia (mixed)	genus Victivallis	rs4895919	C	T	-0.028016	131309179	0.740014	0.0844278	360421	C	T	0.116918	6	131630319	2.75201e-06	0.0247515	1531	22.3131
Vascular dementia (mixed)	genus Victivallis	rs911666	T	C	0.224022	95604788	0.00872891	0.0854232	360421	T	C	-0.118576	14	96071125	7.65244e-06	0.0263146	1531	20.3049
Vascular dementia (mixed)	order Actinomycetales	rs2889192	T	G	0.0246511	73779652	0.835172	0.118474	360421	T	G	-0.0884052	9	76394568	3.96725e-06	0.0194997	14306	20.5542
Vascular dementia (mixed)	order Actinomycetales	rs34583783	G	T	0.0351672	66497478	0.84183	0.17623	360421	G	T	0.123688	6	67207371	5.53886e-06	0.0264254	14306	21.9085
Vascular dementia (mixed)	order Actinomycetales	rs35011108	A	G	-0.135445	132686341	0.414235	0.165892	360421	A	G	0.241546	6	133007480	1.87659e-06	0.0503803	14306	22.9868
Vascular dementia (mixed)	order Actinomycetales	rs4073240	G	A	-0.114475	168824686	0.187109	0.0867771	360421	G	A	0.074973	6	169224781	5.67898e-06	0.0164672	14306	20.7286
Vascular dementia (mixed)	order Bacillales	rs10233278	T	C	0.0685184	117856090	0.420611	0.0850779	360421	T	C	-0.116319	7	117496144	3.508e-06	0.0248527	14306	21.9056
Vascular dementia (mixed)	order Bacillales	rs10410917	C	T	-0.00501597	14859629	0.953791	0.0865615	360421	C	T	-0.11471	19	14970441	5.57353e-06	0.0250025	14306	21.0492
Vascular dementia (mixed)	order Bacillales	rs11034576	A	G	0.00550086	38064161	0.965839	0.128441	360421	A	G	0.205765	11	38085711	8.85972e-06	0.0453311	14306	20.604
Vascular dementia (mixed)	order Bacillales	rs11207728	A	G	-0.116536	61361862	0.304887	0.113581	360421	A	G	0.14455	1	61827534	5.73456e-06	0.0316912	14306	20.8046
Vascular dementia (mixed)	order Bacillales	rs11844714	A	G	0.0225986	48532023	0.828824	0.104521	360421	A	G	-0.143245	14	49001226	5.06209e-06	0.0320272	14306	20.0042
Vascular dementia (mixed)	order Bacillales	rs1287018	G	A	-0.0281671	5845828	0.793288	0.10749	360421	G	A	0.141125	20	5826474	9.87097e-06	0.0319309	14306	19.5337
Vascular dementia (mixed)	order Bacillales	rs4617108	G	A	0.305121	49384236	0.0410166	0.149323	360421	G	A	-0.248861	7	49423832	1.97506e-06	0.0525929	14306	22.3903
Vascular dementia (mixed)	order Bacillales	rs74420793	A	G	0.103744	126845554	0.448386	0.136846	360421	A	G	-0.164413	4	127766709	3.07319e-06	0.0353763	14306	21.5997
Vascular dementia (mixed)	order Bacteroidales	rs11146701	A	G	0.0169757	38769138	0.847903	0.08851	360421	A	G	0.0473596	10	39062269	7.08223e-06	0.010541	14306	20.1861
Vascular dementia (mixed)	order Bacteroidales	rs17343978	A	C	-0.0719918	27037922	0.49153	0.104658	360421	A	C	-0.0552057	22	27433885	8.3593e-06	0.0120278	14306	21.0666
Vascular dementia (mixed)	order Bacteroidales	rs2032750	C	T	-0.0552147	53603889	0.514235	0.0846518	360421	C	T	0.0508393	2	53831026	1.91509e-06	0.0106807	14306	22.6569
Vascular dementia (mixed)	order Bacteroidales	rs2363574	T	C	-0.0387953	200143435	0.858771	0.218026	360421	T	C	0.222741	1	200112563	9.93482e-06	0.0508055	14306	19.2211
Vascular dementia (mixed)	order Bacteroidales	rs4916508	A	G	0.191977	196209918	0.0241646	0.0851527	360421	A	G	0.0466729	3	195936789	8.4711e-06	0.0105312	14306	19.6415
Vascular dementia (mixed)	order Bacteroidales	rs55773148	G	A	0.142753	69948897	0.436339	0.183395	360421	G	A	-0.121514	13	70523029	3.89583e-07	0.0236759	14306	26.3414
Vascular dementia (mixed)	order Bacteroidales	rs62531359	T	G	0.000450163	70003946	0.996764	0.11099	360421	T	G	0.0655728	8	70916181	9.08657e-06	0.0149891	14306	19.138
Vascular dementia (mixed)	order Bacteroidales	rs62575403	C	T	-0.184196	133628698	0.379985	0.209808	360421	C	T	0.140055	9	136493820	7.06122e-06	0.0311128	14306	20.2637
Vascular dementia (mixed)	order Bacteroidales	rs72706335	T	C	-0.0323008	157525648	0.904471	0.269138	360421	T	C	-0.22241	1	157495438	7.65526e-06	0.0493458	14306	20.3146
Vascular dementia (mixed)	order Bacteroidales	rs73975615	G	A	0.113728	6557880	0.816587	0.490341	360421	G	A	-0.207018	17	6461200	1.21616e-06	0.0442633	14306	21.874
Vascular dementia (mixed)	order Bacteroidales	rs7631304	G	A	-0.0201825	89290377	0.864995	0.118707	360421	G	A	-0.0645771	3	89339527	8.36778e-07	0.0132957	14306	23.5904
Vascular dementia (mixed)	order Bacteroidales	rs79585701	A	C	-0.147721	13252676	0.224433	0.121598	360421	A	C	0.0646823	8	13110185	9.98596e-06	0.0149628	14306	18.6872
Vascular dementia (mixed)	order Bacteroidales	rs929878	T	C	-0.213666	74256742	0.039345	0.103693	360421	T	C	0.0548532	16	74290641	4.7338e-06	0.012153	14306	20.3722
Vascular dementia (mixed)	order Bifidobacteriales	rs10831953	G	A	-0.0565901	13076504	0.534995	0.0912157	360421	G	A	0.0537537	11	13098051	9.94741e-06	0.0123746	14306	18.8692
Vascular dementia (mixed)	order Bifidobacteriales	rs12446429	T	C	0.1476	848055	0.176738	0.109263	360421	T	C	0.0810099	16	898055	8.52884e-06	0.019073	14306	18.0401
Vascular dementia (mixed)	order Bifidobacteriales	rs13020688	G	A	0.0453262	192013806	0.619229	0.0912099	360421	G	A	0.0584045	2	192878532	1.57373e-06	0.0122081	14306	22.8874
Vascular dementia (mixed)	order Bifidobacteriales	rs182549	T	C	-0.114219	135859184	0.187491	0.0866582	360421	T	C	-0.11707	2	136616754	5.94155e-20	0.0126703	14306	85.3724
Vascular dementia (mixed)	order Bifidobacteriales	rs4957061	T	C	0.0128189	520981	0.880913	0.0855665	360421	T	C	0.0569873	5	521096	1.1517e-06	0.0116907	14306	23.7616
Vascular dementia (mixed)	order Bifidobacteriales	rs540489	T	G	0.0367901	74901626	0.739859	0.110801	360421	T	G	-0.0632518	17	72897722	5.36809e-06	0.013817	14306	20.9565
Vascular dementia (mixed)	order Bifidobacteriales	rs55888705	A	G	0.0723677	1516099	0.437788	0.0932652	360421	A	G	0.053673	4	1517826	8.66204e-06	0.0120586	14306	19.8115
Vascular dementia (mixed)	order Bifidobacteriales	rs6899771	A	G	-0.16067	96958344	0.250985	0.139961	360421	A	G	-0.0914312	6	97406220	7.27998e-06	0.0202604	14306	20.3654
Vascular dementia (mixed)	order Bifidobacteriales	rs7174549	T	C	-0.0992386	91920073	0.25649	0.0874559	360421	T	C	-0.0551726	15	92463303	6.86784e-06	0.0124655	14306	19.5897
Vascular dementia (mixed)	order Bifidobacteriales	rs7322849	T	C	0.0965479	112205515	0.512117	0.147279	360421	T	C	0.110676	13	112859829	1.74032e-08	0.0200996	14306	30.3202
Vascular dementia (mixed)	order Bifidobacteriales	rs857444	C	T	0.0827347	14617360	0.340957	0.0868809	360421	C	T	0.0553965	6	14617591	3.8249e-06	0.0120669	14306	21.0753
Vascular dementia (mixed)	order Burkholderiales	rs1511453	A	G	-0.0742198	23586839	0.67888	0.179278	360421	A	G	0.0910999	4	23588462	8.00092e-06	0.0199479	14306	20.8565
Vascular dementia (mixed)	order Burkholderiales	rs1928341	G	A	0.0357938	153267537	0.674871	0.0853307	360421	G	A	-0.0507782	1	153240013	4.51513e-06	0.0110587	14306	21.0837
Vascular dementia (mixed)	order Burkholderiales	rs2321387	G	A	-0.150784	58115206	0.0763449	0.0850781	360421	G	A	-0.0508514	13	58689340	3.25784e-06	0.0109588	14306	21.5318
Vascular dementia (mixed)	order Burkholderiales	rs2613606	T	C	0.100535	111644969	0.238755	0.0853364	360421	T	C	0.0499561	7	111285025	4.13361e-06	0.0109264	14306	20.9037
Vascular dementia (mixed)	order Burkholderiales	rs4033856	T	C	0.00923748	45640468	0.950547	0.148945	360421	T	C	-0.0833445	4	45642485	5.66826e-07	0.0167489	14306	24.7617
Vascular dementia (mixed)	order Burkholderiales	rs6087811	T	G	-0.0101051	32008327	0.943	0.14133	360421	T	G	-0.101587	20	30596130	2.88377e-07	0.0198817	14306	26.1077
Vascular dementia (mixed)	order Burkholderiales	rs62191117	A	G	0.085043	238979079	0.418566	0.105133	360421	A	G	0.0679995	2	239900775	2.791e-07	0.0132471	14306	26.3493
Vascular dementia (mixed)	order Burkholderiales	rs62395635	T	C	-0.314304	174070793	0.0774729	0.178022	360421	T	C	0.109911	5	173497796	2.90228e-06	0.0236375	14306	21.6212
Vascular dementia (mixed)	order Burkholderiales	rs75242906	C	T	0.0279258	56494209	0.852645	0.150345	360421	C	T	-0.120974	15	56786407	9.74518e-06	0.0281273	14306	18.4981
Vascular dementia (mixed)	order Burkholderiales	rs7638039	T	C	-0.132701	70539788	0.175888	0.098041	360421	T	C	0.0580987	3	70588939	4.83593e-06	0.012673	14306	21.0172
Vascular dementia (mixed)	order Clostridiales	rs10774377	G	A	-0.142489	5833353	0.0939161	0.0850631	360421	G	A	-0.0523003	12	5942519	3.80899e-06	0.0113859	14306	21.0996
Vascular dementia (mixed)	order Clostridiales	rs112334273	G	A	-0.109232	39331325	0.24569	0.0940939	360421	G	A	0.0639383	21	40703251	4.07258e-07	0.0127404	14306	25.1858
Vascular dementia (mixed)	order Clostridiales	rs13105690	C	T	0.146168	7418457	0.119155	0.0937976	360421	C	T	0.0527441	4	7420184	9.36807e-06	0.011818	14306	19.9186
Vascular dementia (mixed)	order Clostridiales	rs13179700	C	T	0.0800037	149698225	0.36939	0.0891291	360421	C	T	-0.0510953	5	149077788	3.52111e-06	0.0109569	14306	21.7464
Vascular dementia (mixed)	order Clostridiales	rs1842454	G	A	0.114515	105724661	0.287561	0.107679	360421	G	A	-0.0543676	5	105060362	9.91745e-06	0.012734	14306	18.2285
Vascular dementia (mixed)	order Clostridiales	rs2273429	A	G	0.0111571	52027354	0.9352	0.137227	360421	A	G	-0.0726191	14	52494072	4.16869e-06	0.0153105	14306	22.4969
Vascular dementia (mixed)	order Clostridiales	rs290772	G	A	-0.0279425	101509758	0.879142	0.183763	360421	G	A	0.084254	2	102126220	9.9977e-06	0.0196297	14306	18.4227
Vascular dementia (mixed)	order Clostridiales	rs6442336	T	C	0.0152092	12829387	0.875687	0.0972209	360421	T	C	0.0547729	3	12870886	9.62565e-06	0.0124169	14306	19.4583
Vascular dementia (mixed)	order Clostridiales	rs6814436	C	T	0.0145994	160586149	0.903115	0.119935	360421	C	T	-0.0741858	4	161507301	9.06296e-07	0.0150814	14306	24.1968
Vascular dementia (mixed)	order Clostridiales	rs6815608	C	T	-0.108803	151210592	0.357552	0.118259	360421	C	T	-0.104089	4	152131744	3.71989e-07	0.0210883	14306	24.3628
Vascular dementia (mixed)	order Clostridiales	rs72738886	T	C	0.0705199	35770448	0.652381	0.156551	360421	T	C	0.0865333	5	35770550	8.4157e-06	0.0190392	14306	20.6571
Vascular dementia (mixed)	order Clostridiales	rs992074	T	C	-0.245007	17195484	0.390671	0.285422	360421	T	C	-0.255441	21	18567802	8.95385e-07	0.0508788	14306	25.2062
Vascular dementia (mixed)	order Coriobacteriales	rs11073596	G	T	-0.187953	85890348	0.0316767	0.0874825	360421	G	T	-0.0510212	15	86433579	8.14442e-06	0.0114339	14306	19.9119
Vascular dementia (mixed)	order Coriobacteriales	rs11250875	T	C	0.0925786	1880537	0.364669	0.102127	360421	T	C	0.06075	10	1922731	4.82848e-06	0.0130939	14306	21.5256
Vascular dementia (mixed)	order Coriobacteriales	rs11656361	A	C	-0.174971	8218014	0.110085	0.109507	360421	A	C	0.0773006	17	8121332	8.0201e-06	0.017553	14306	19.3938
Vascular dementia (mixed)	order Coriobacteriales	rs12974142	G	A	0.0276147	52391913	0.86737	0.165358	360421	G	A	0.0789796	19	52895166	8.51236e-06	0.0177205	14306	19.8645
Vascular dementia (mixed)	order Coriobacteriales	rs13307134	T	C	0.02059	105444233	0.855803	0.113306	360421	T	C	-0.0565686	7	105084680	7.79938e-06	0.0126265	14306	20.0717
Vascular dementia (mixed)	order Coriobacteriales	rs1397793	A	G	-0.0124358	91175634	0.892606	0.0921124	360421	A	G	0.0498855	5	90471451	9.77372e-06	0.0112446	14306	19.6816
Vascular dementia (mixed)	order Coriobacteriales	rs1816223	G	A	0.11758	11341087	0.267131	0.105957	360421	G	A	0.0586265	12	11494021	4.84117e-06	0.0129006	14306	20.6523
Vascular dementia (mixed)	order Coriobacteriales	rs240104	T	C	-0.0166834	176602295	0.858531	0.0935986	360421	T	C	-0.0603429	1	176571431	1.51604e-06	0.0126849	14306	22.6297
Vascular dementia (mixed)	order Coriobacteriales	rs2442778	A	G	0.168687	11612938	0.365088	0.186248	360421	A	G	0.116408	3	11654412	9.02693e-06	0.0258545	14306	20.2718
Vascular dementia (mixed)	order Coriobacteriales	rs3025411	A	G	0.00901597	133647784	0.946727	0.134935	360421	A	G	0.0926543	9	136512906	8.26913e-06	0.0209468	14306	19.5657
Vascular dementia (mixed)	order Coriobacteriales	rs34739816	G	T	0.111481	39220432	0.533794	0.179165	360421	G	T	0.0965017	17	37376685	3.88356e-06	0.0207666	14306	21.5943
Vascular dementia (mixed)	order Coriobacteriales	rs67561917	A	G	-0.00647434	63440724	0.953213	0.110348	360421	A	G	-0.0714367	20	62072077	5.39126e-06	0.0154113	14306	21.4864
Vascular dementia (mixed)	order Coriobacteriales	rs719099	A	G	-0.160881	64039457	0.257877	0.142194	360421	A	G	0.0778402	10	65799217	5.43313e-07	0.0155815	14306	24.9568
Vascular dementia (mixed)	order Coriobacteriales	rs8010111	A	G	0.182121	39191305	0.235705	0.153586	360421	A	G	0.103377	14	39660509	6.8962e-06	0.0229286	14306	20.3279
Vascular dementia (mixed)	order Desulfovibrionales	rs11599763	C	T	-0.133606	11813600	0.122118	0.0864237	360421	C	T	0.0554862	10	11855599	2.60699e-06	0.0117486	14306	22.3048
Vascular dementia (mixed)	order Desulfovibrionales	rs17791387	A	G	-0.245922	79219511	0.0870362	0.14371	360421	A	G	-0.0727501	9	81834426	2.25294e-06	0.0154369	14306	22.2099
Vascular dementia (mixed)	order Desulfovibrionales	rs186073	T	C	-0.0935469	31091909	0.275945	0.0858643	360421	T	C	0.0529219	3	31133401	8.7444e-06	0.0118542	14306	19.9309
Vascular dementia (mixed)	order Desulfovibrionales	rs2692012	G	A	-0.0341508	204022477	0.853248	0.184624	360421	G	A	-0.112244	1	203991605	2.27023e-06	0.0253553	14306	19.597
Vascular dementia (mixed)	order Desulfovibrionales	rs2838334	G	A	0.0735061	43645080	0.406401	0.0885356	360421	G	A	0.0569024	21	45064961	4.16793e-06	0.0124223	14306	20.9825
Vascular dementia (mixed)	order Desulfovibrionales	rs3935584	C	T	-0.0545418	233064573	0.517205	0.0842137	360421	C	T	-0.0524466	2	233929283	7.19747e-06	0.0115749	14306	20.5305
Vascular dementia (mixed)	order Desulfovibrionales	rs4506934	C	T	-0.0723169	2953368	0.578727	0.130244	360421	C	T	-0.0953383	17	2856662	2.42996e-06	0.0201367	14306	22.416
Vascular dementia (mixed)	order Desulfovibrionales	rs6058181	C	T	0.0521598	35106998	0.642941	0.112513	360421	C	T	0.0836765	20	33694801	2.52773e-07	0.0166098	14306	25.3792
Vascular dementia (mixed)	order Desulfovibrionales	rs62020470	A	G	0.166549	95617836	0.130403	0.110114	360421	A	G	-0.0573633	15	96161065	7.50983e-06	0.0129462	14306	19.6329
Vascular dementia (mixed)	order Desulfovibrionales	rs72647048	T	C	0.000369464	56952819	0.997769	0.132112	360421	T	C	-0.0772459	8	57865378	9.00285e-06	0.0170876	14306	20.4357
Vascular dementia (mixed)	order Desulfovibrionales	rs9928243	C	A	0.0484498	71507738	0.566421	0.0845058	360421	C	A	-0.0544713	16	71541641	3.96634e-06	0.0117811	14306	21.3778
Vascular dementia (mixed)	order Enterobacteriales	rs11026530	T	C	0.0753977	22357551	0.522043	0.117772	360421	T	C	0.0822408	11	22379097	9.42692e-06	0.0186379	14306	19.4707
Vascular dementia (mixed)	order Enterobacteriales	rs2374342	C	A	0.02201	41906402	0.797744	0.0858865	360421	C	A	0.0582927	2	42133542	4.51617e-06	0.0126195	14306	21.3375
Vascular dementia (mixed)	order Enterobacteriales	rs35673018	G	A	-0.23771	54293833	0.103938	0.146188	360421	G	A	0.0899642	16	54327745	7.63115e-06	0.0202934	14306	19.653
Vascular dementia (mixed)	order Enterobacteriales	rs504442	T	G	-0.187287	57478315	0.169023	0.136174	360421	T	G	0.084159	18	55145547	5.17095e-06	0.0189479	14306	19.7278
Vascular dementia (mixed)	order Enterobacteriales	rs62210023	A	G	-0.0258286	56765036	0.77107	0.0887657	360421	A	G	0.0606754	20	55340092	3.13163e-06	0.0130125	14306	21.7422
Vascular dementia (mixed)	order Enterobacteriales	rs78143293	A	G	-0.189684	60005103	0.13753	0.127729	360421	A	G	-0.0848521	18	57672335	1.19564e-06	0.0170415	14306	24.7919
Vascular dementia (mixed)	order Enterobacteriales	rs79757635	C	A	-0.0684666	110188071	0.580784	0.12398	360421	C	A	0.0758597	13	110840418	9.31859e-06	0.0171286	14306	19.6146
Vascular dementia (mixed)	order Erysipelotrichales	rs1074800	G	A	0.0769835	3002432	0.368961	0.0856875	360421	G	A	-0.0492438	5	3002546	6.14582e-06	0.010887	14306	20.4591
Vascular dementia (mixed)	order Erysipelotrichales	rs10781552	C	T	0.00150637	132083729	0.987106	0.0932075	360421	C	T	-0.0552212	10	133897233	2.33115e-06	0.0116074	14306	22.633
Vascular dementia (mixed)	order Erysipelotrichales	rs17530232	A	G	-0.0111883	39811320	0.951723	0.184799	360421	A	G	0.10305	13	40385457	2.79126e-06	0.0224648	14306	21.0422
Vascular dementia (mixed)	order Erysipelotrichales	rs1884466	C	T	0.00107135	63673525	0.989862	0.0843188	360421	C	T	-0.0475363	1	64139196	9.52708e-06	0.0106939	14306	19.7596
Vascular dementia (mixed)	order Erysipelotrichales	rs2300774	A	G	-0.263945	196066841	0.00107686	0.0807262	360421	A	G	-0.0524152	3	195793712	8.95468e-07	0.0106784	14306	24.0936
Vascular dementia (mixed)	order Erysipelotrichales	rs290833	T	G	0.0279776	96991871	0.740335	0.0844195	360421	T	G	-0.0497374	1	97457427	8.02897e-06	0.0111376	14306	19.9427
Vascular dementia (mixed)	order Erysipelotrichales	rs35161940	T	C	0.0255626	72331083	0.851783	0.136812	360421	T	C	-0.0806041	17	70327224	1.8451e-06	0.0167641	14306	23.1182
Vascular dementia (mixed)	order Erysipelotrichales	rs4078432	T	C	0.00228568	48528003	0.983751	0.112224	360421	T	C	0.0608929	14	48997206	4.23107e-06	0.0133764	14306	20.7231
Vascular dementia (mixed)	order Erysipelotrichales	rs56970041	T	G	-0.119111	79891267	0.500777	0.176915	360421	T	G	0.0724145	14	80357610	5.40344e-06	0.0164471	14306	19.3853
Vascular dementia (mixed)	order Erysipelotrichales	rs62504403	C	T	-0.0624456	38946033	0.552831	0.105212	360421	C	T	0.0681159	8	38803551	1.12264e-07	0.0127883	14306	28.3708
Vascular dementia (mixed)	order Erysipelotrichales	rs7234058	T	C	0.231374	5830508	0.111115	0.145226	360421	T	C	-0.0945759	18	5830507	9.12347e-07	0.0194091	14306	23.7438
Vascular dementia (mixed)	order Erysipelotrichales	rs7826267	G	T	0.300841	3097430	0.0739742	0.168371	360421	G	T	0.0839071	8	2954952	9.28453e-06	0.0199131	14306	17.755
Vascular dementia (mixed)	order Erysipelotrichales	rs8003149	C	T	0.0448123	55689786	0.616537	0.089488	360421	C	T	0.0538798	14	56156504	4.08479e-06	0.0116888	14306	21.2477
Vascular dementia (mixed)	order Gastranaerophilales	rs11150282	T	C	-0.177248	80459808	0.0446016	0.0882536	360421	T	C	0.098235	16	80493705	7.36055e-07	0.0197127	14306	24.8336
Vascular dementia (mixed)	order Gastranaerophilales	rs113884518	T	C	0.0590786	24648999	0.827843	0.271664	360421	T	C	-0.20591	9	24648997	7.7398e-06	0.0455376	14306	20.4463
Vascular dementia (mixed)	order Gastranaerophilales	rs28678345	T	C	0.260924	55828967	0.180171	0.194686	360421	T	C	0.213083	17	53906328	8.05954e-06	0.0471377	14306	20.4344
Vascular dementia (mixed)	order Gastranaerophilales	rs367480	A	G	-0.0976298	2916401	0.269437	0.0884039	360421	A	G	0.0841649	11	2937631	7.52419e-06	0.0185948	14306	20.487
Vascular dementia (mixed)	order Gastranaerophilales	rs4129395	G	A	0.0122804	113213109	0.884325	0.0844078	360421	G	A	0.0904264	9	115975389	1.21742e-06	0.0185253	14306	23.8265
Vascular dementia (mixed)	order Gastranaerophilales	rs789069	A	C	0.00418144	1008277	0.972657	0.121993	360421	A	C	-0.10413	18	1008278	6.5001e-06	0.0234459	14306	19.725
Vascular dementia (mixed)	order Gastranaerophilales	rs79790072	T	C	0.113137	100207478	0.642404	0.243651	360421	T	C	0.226103	15	100747683	3.5381e-06	0.0488017	14306	21.4656
Vascular dementia (mixed)	order Gastranaerophilales	rs8028558	A	G	-0.0858927	61763554	0.327308	0.0876858	360421	A	G	0.08346	15	62055753	9.78228e-06	0.0188504	14306	19.6027
Vascular dementia (mixed)	order Gastranaerophilales	rs9864379	T	C	-0.0738963	14265449	0.534702	0.119026	360421	T	C	-0.160521	3	14306949	4.65876e-08	0.0292752	14306	30.0652
Vascular dementia (mixed)	order Lactobacillales	rs11110282	A	G	0.122301	100191781	0.538256	0.198718	360421	A	G	-0.10239	12	100585559	3.95667e-06	0.0217849	14306	22.0904
Vascular dementia (mixed)	order Lactobacillales	rs11627423	C	A	-0.0922388	32731417	0.291178	0.0873854	360421	C	A	0.0499263	14	33200623	5.08757e-06	0.0109744	14306	20.6965
Vascular dementia (mixed)	order Lactobacillales	rs11730038	G	A	-0.134468	97128348	0.1463	0.0925628	360421	G	A	-0.0605384	4	98049499	5.09742e-06	0.0129052	14306	22.0056
Vascular dementia (mixed)	order Lactobacillales	rs12797734	T	C	-0.0671741	8310803	0.494881	0.098414	360421	T	C	0.0571279	11	8332350	7.76515e-06	0.0127113	14306	20.1984
Vascular dementia (mixed)	order Lactobacillales	rs1595463	C	A	-0.0396001	230858942	0.641727	0.085109	360421	C	A	0.0479749	2	231723657	7.44355e-06	0.0108801	14306	19.443
Vascular dementia (mixed)	order Lactobacillales	rs2370083	G	T	0.0387119	97060413	0.822405	0.172472	360421	G	T	-0.08054	14	97526750	8.33489e-06	0.0180992	14306	19.8018
Vascular dementia (mixed)	order Lactobacillales	rs2952251	G	A	-0.0924573	10285654	0.35891	0.100777	360421	G	A	0.0629317	8	10143164	3.36457e-07	0.0124177	14306	25.6836
Vascular dementia (mixed)	order Lactobacillales	rs34989881	A	G	-0.0982217	51456601	0.626412	0.201777	360421	A	G	0.113479	19	51959855	4.09355e-06	0.0246452	14306	21.2015
Vascular dementia (mixed)	order Lactobacillales	rs35344081	G	A	0.121484	941253	0.202596	0.0953418	360421	G	A	0.0642442	16	991253	4.16064e-07	0.0127358	14306	25.4458
Vascular dementia (mixed)	order Lactobacillales	rs4028634	C	T	0.0306626	42683631	0.723747	0.0867509	360421	C	T	-0.0532915	17	40835649	1.34806e-06	0.01101	14306	23.4283
Vascular dementia (mixed)	order Lactobacillales	rs57872228	C	T	-0.0782741	200449677	0.546563	0.129825	360421	C	T	-0.0688415	1	200418805	2.5825e-06	0.0146994	14306	21.9332
Vascular dementia (mixed)	order Lactobacillales	rs74663707	C	T	0.143939	184653436	0.409888	0.174664	360421	C	T	0.0982594	3	184371224	8.39557e-06	0.0224613	14306	19.1372
Vascular dementia (mixed)	order Lactobacillales	rs77558518	A	G	0.0768155	174746168	0.590412	0.142716	360421	A	G	-0.106466	5	174173171	1.67436e-06	0.0223484	14306	22.6949
Vascular dementia (mixed)	order Lactobacillales	rs78938557	T	C	0.0223491	36309977	0.930772	0.25726	360421	T	C	0.10553	7	36349586	2.31089e-06	0.0233581	14306	20.4116
Vascular dementia (mixed)	order Lactobacillales	rs9581006	T	C	0.0555134	24399371	0.804045	0.22374	360421	T	C	-0.22583	13	24973509	1.76596e-06	0.0469228	14306	23.163
Vascular dementia (mixed)	order Methanobacteriales	rs10202904	G	T	0.0280178	124682691	0.744665	0.0860284	360421	G	T	0.121754	2	125440268	3.01432e-07	0.0235357	14306	26.7616
Vascular dementia (mixed)	order Methanobacteriales	rs10424197	A	G	-0.139607	45936063	0.149404	0.0968389	360421	A	G	0.111274	19	46439321	9.27897e-06	0.0247517	14306	20.2105
Vascular dementia (mixed)	order Methanobacteriales	rs4257531	G	A	0.0322402	2044483	0.817689	0.139859	360421	G	A	0.164498	3	2086167	7.44338e-06	0.0364959	14306	20.3158
Vascular dementia (mixed)	order Methanobacteriales	rs6508769	C	T	0.0649368	28336853	0.583283	0.118369	360421	C	T	-0.153519	19	28827760	8.22527e-06	0.0344519	14306	19.8563
Vascular dementia (mixed)	order Methanobacteriales	rs6776814	T	C	0.412467	15011576	0.15811	0.292228	360421	T	C	-0.199566	3	15053083	1.63061e-06	0.0411825	14306	23.4827
Vascular dementia (mixed)	order Methanobacteriales	rs73068003	G	T	0.00706894	10734305	0.960621	0.14317	360421	G	T	-0.15814	7	10773932	8.44578e-06	0.0351803	14306	20.2062
Vascular dementia (mixed)	order Methanobacteriales	rs73457410	A	G	0.108542	41382045	0.524068	0.170372	360421	A	G	0.21534	13	41956181	1.40854e-06	0.0436695	14306	24.316
Vascular dementia (mixed)	order Methanobacteriales	rs75208022	C	T	-0.0164124	21185927	0.909161	0.143847	360421	C	T	-0.227245	12	21338861	5.92107e-06	0.048763	14306	21.7174
Vascular dementia (mixed)	order Methanobacteriales	rs894996	C	A	-0.0113433	103497150	0.944591	0.16321	360421	C	A	0.216999	4	104418307	1.87556e-06	0.0449076	14306	23.3494
Vascular dementia (mixed)	order Mollicutes RF9	rs11779863	G	A	0.122878	15549321	0.294816	0.117293	360421	G	A	-0.0772768	8	15406830	6.68852e-06	0.0172171	14306	20.1455
Vascular dementia (mixed)	order Mollicutes RF9	rs12566890	T	G	0.261375	61385192	0.0360255	0.124663	360421	T	G	-0.103134	1	61850864	8.11204e-06	0.0241775	14306	18.1962
Vascular dementia (mixed)	order Mollicutes RF9	rs13100746	C	T	0.141967	166128718	0.0936569	0.0846847	360421	C	T	0.0638979	3	165846506	7.28853e-06	0.0142685	14306	20.0547
Vascular dementia (mixed)	order Mollicutes RF9	rs17235252	T	C	0.171397	82906721	0.189237	0.130555	360421	T	C	-0.122002	7	82536037	2.15879e-06	0.0255463	14306	22.8075
Vascular dementia (mixed)	order Mollicutes RF9	rs3932485	C	T	-0.0325054	184475694	0.707721	0.0866997	360421	C	T	0.0626209	3	184193482	9.92865e-06	0.0141623	14306	19.5511
Vascular dementia (mixed)	order Mollicutes RF9	rs515984	C	T	-0.217689	3479267	0.0984034	0.131722	360421	C	T	0.0875451	10	3521459	6.61363e-06	0.0190685	14306	21.0781
Vascular dementia (mixed)	order Mollicutes RF9	rs638542	A	G	0.0226464	109302630	0.80709	0.0927441	360421	A	G	0.070592	1	109845252	5.17285e-06	0.0157049	14306	20.2042
Vascular dementia (mixed)	order Mollicutes RF9	rs74603314	T	C	0.25205	46050515	0.247048	0.217744	360421	T	C	0.230767	14	46519718	2.27641e-06	0.0489701	14306	22.2068
Vascular dementia (mixed)	order Mollicutes RF9	rs7706512	A	G	0.0929075	17443545	0.270851	0.0843767	360421	A	G	-0.0657351	5	17443654	2.27206e-06	0.0138979	14306	22.3716
Vascular dementia (mixed)	order Mollicutes RF9	rs7801843	A	G	0.140022	4066073	0.231403	0.117001	360421	A	G	-0.0869495	7	4105705	9.46891e-06	0.0194509	14306	19.9827
Vascular dementia (mixed)	order Mollicutes RF9	rs7853673	A	G	0.00518015	113948961	0.950999	0.0842958	360421	A	G	0.0624389	9	116711241	6.73256e-06	0.0139833	14306	19.9384
Vascular dementia (mixed)	order Mollicutes RF9	rs949341	A	G	0.0845417	112516062	0.365182	0.093361	360421	A	G	-0.0656602	11	112386785	7.73286e-06	0.0147216	14306	19.8927
Vascular dementia (mixed)	order NB1n	rs11251024	G	A	0.0169559	2053532	0.859472	0.0957712	360421	G	A	0.104201	10	2095726	6.62796e-07	0.0206737	14306	25.4043
Vascular dementia (mixed)	order NB1n	rs11606187	A	G	-0.0297578	91856434	0.804064	0.119947	360421	A	G	-0.154539	11	91589600	3.30583e-06	0.0326288	14306	22.4323
Vascular dementia (mixed)	order NB1n	rs13385922	T	C	0.0607177	233172678	0.493044	0.0885777	360421	T	C	0.0929494	2	234081324	3.96826e-06	0.0201348	14306	21.3107
Vascular dementia (mixed)	order NB1n	rs166849	A	G	0.129736	199914143	0.12955	0.0855849	360421	A	G	-0.0911053	2	200778866	7.73891e-06	0.0202239	14306	20.2935
Vascular dementia (mixed)	order NB1n	rs2172426	T	C	-0.114789	18371511	0.181288	0.0858684	360421	T	C	0.10212	8	18229020	3.17424e-07	0.0198947	14306	26.3479
Vascular dementia (mixed)	order NB1n	rs267959	G	A	-0.0432467	10737690	0.644632	0.0937632	360421	G	A	-0.0988612	5	10737802	2.61993e-06	0.0209676	14306	22.2308
Vascular dementia (mixed)	order NB1n	rs4383094	C	T	-0.100067	81402631	0.409075	0.121216	360421	C	T	-0.149188	15	81694972	4.28134e-06	0.0320662	14306	21.6458
Vascular dementia (mixed)	order NB1n	rs60775321	T	C	-0.0994814	96775441	0.282611	0.0925862	360421	T	C	-0.0962425	15	97318671	7.10461e-06	0.0213842	14306	20.2557
Vascular dementia (mixed)	order NB1n	rs72671304	T	C	-0.0456377	38956767	0.775691	0.160167	360421	T	C	0.172322	14	39425971	3.79577e-06	0.0370028	14306	21.6876
Vascular dementia (mixed)	order NB1n	rs7911787	G	T	0.442668	96859811	0.0634147	0.238471	360421	G	T	-0.223071	10	98619568	3.38821e-06	0.0470232	14306	22.5041
Vascular dementia (mixed)	order NB1n	rs8126061	T	C	-0.385593	3424592	0.00431003	0.135081	360421	T	C	-0.159135	20	3405239	7.36326e-06	0.0351904	14306	20.4495
Vascular dementia (mixed)	order NB1n	rs9542068	T	C	0.0167232	69732699	0.850185	0.0885374	360421	T	C	0.0990709	13	70306831	6.52334e-06	0.0218149	14306	20.6246
Vascular dementia (mixed)	order Pasteurellales	rs10965428	C	A	0.390711	22718482	0.03211	0.182317	360421	C	A	-0.119902	9	22718481	4.29151e-06	0.0258219	14306	21.5614
Vascular dementia (mixed)	order Pasteurellales	rs111582866	G	A	-0.120104	48708578	0.417796	0.148231	360421	G	A	-0.113957	16	48742489	7.06627e-06	0.0256403	14306	19.7531
Vascular dementia (mixed)	order Pasteurellales	rs12050685	A	G	-0.116442	73185141	0.211363	0.0931664	360421	A	G	-0.0670948	15	73477482	9.18523e-06	0.015239	14306	19.385
Vascular dementia (mixed)	order Pasteurellales	rs16970009	A	G	-0.0125267	34535582	0.967348	0.306015	360421	A	G	0.187381	17	32862601	7.31526e-06	0.0429572	14306	19.0274
Vascular dementia (mixed)	order Pasteurellales	rs4822728	T	C	0.0724154	26495842	0.389145	0.0840897	360421	T	C	0.0685479	22	26891808	4.71846e-06	0.0149032	14306	21.1558
Vascular dementia (mixed)	order Pasteurellales	rs6972479	A	G	0.00985384	117278006	0.924942	0.104594	360421	A	G	-0.0781862	7	116918060	7.74819e-06	0.0175366	14306	19.8779
Vascular dementia (mixed)	order Pasteurellales	rs72756943	G	A	0.146561	26531799	0.386755	0.169333	360421	G	A	0.13988	5	26531908	3.3522e-06	0.0303029	14306	21.308
Vascular dementia (mixed)	order Pasteurellales	rs73139353	A	C	-0.100068	98253370	0.504583	0.14996	360421	A	C	-0.222573	3	97972214	8.71325e-06	0.0484634	14306	21.092
Vascular dementia (mixed)	order Pasteurellales	rs76022354	C	T	0.485062	92546628	0.0138156	0.197018	360421	C	T	0.24289	10	94306385	1.82856e-06	0.0500406	14306	23.5599
Vascular dementia (mixed)	order Pasteurellales	rs78909003	T	C	-0.198507	102887960	0.274291	0.181578	360421	T	C	-0.241159	9	105650242	2.04894e-06	0.0498372	14306	23.4153
Vascular dementia (mixed)	order Pasteurellales	rs9382510	C	T	-0.0549969	55583693	0.567157	0.0961073	360421	C	T	-0.0881865	6	55448491	2.476e-07	0.0169965	14306	26.9206
Vascular dementia (mixed)	order Pasteurellales	rs9895850	T	C	-0.00388035	66538895	0.985054	0.207136	360421	T	C	-0.176406	17	64535013	9.0826e-06	0.041017	14306	18.4969
Vascular dementia (mixed)	order Pasteurellales	rs9938097	C	T	-0.161486	84943783	0.0634571	0.0870091	360421	C	T	0.0710386	16	84977389	8.22602e-06	0.0158024	14306	20.2089
Vascular dementia (mixed)	order Rhodospirillales	rs1035406	G	A	-0.0483437	120037042	0.71362	0.131727	360421	G	A	-0.114725	5	119372737	4.07165e-06	0.0247994	14306	21.401
Vascular dementia (mixed)	order Rhodospirillales	rs11591293	G	T	0.0266378	111660039	0.754387	0.0851427	360421	G	T	0.0722755	10	113419797	4.68533e-06	0.0158186	14306	20.8759
Vascular dementia (mixed)	order Rhodospirillales	rs11630875	T	C	0.142715	61483535	0.258329	0.126258	360421	T	C	0.0945198	15	61775734	3.70382e-06	0.0202139	14306	21.8648
Vascular dementia (mixed)	order Rhodospirillales	rs13336560	C	T	0.054794	88487835	0.522235	0.0856286	360421	C	T	-0.0695313	16	88554243	9.74675e-06	0.0157065	14306	19.5976
Vascular dementia (mixed)	order Rhodospirillales	rs1549633	A	C	0.137553	27945538	0.298928	0.132423	360421	A	C	0.0996735	5	27945645	3.88025e-06	0.0216667	14306	21.1628
Vascular dementia (mixed)	order Rhodospirillales	rs3730086	A	G	0.0798227	68281223	0.411894	0.0972776	360421	A	G	0.0800354	5	67577051	7.98252e-06	0.0178737	14306	20.051
Vascular dementia (mixed)	order Rhodospirillales	rs3754624	C	T	0.111255	224769095	0.309373	0.109445	360421	C	T	0.094128	2	225633812	2.68368e-06	0.0198389	14306	22.5114
Vascular dementia (mixed)	order Rhodospirillales	rs4278423	T	C	0.231457	2628361	0.189747	0.176506	360421	T	C	0.105215	10	2670553	3.98043e-06	0.0233778	14306	20.2557
Vascular dementia (mixed)	order Rhodospirillales	rs61933850	G	A	-0.088222	72745618	0.470718	0.122308	360421	G	A	0.164663	12	73139398	6.99874e-06	0.0360285	14306	20.8881
Vascular dementia (mixed)	order Rhodospirillales	rs7001029	C	T	-0.0410791	130946157	0.779595	0.146791	360421	C	T	0.120726	8	131958403	2.83067e-06	0.0260989	14306	21.3972
Vascular dementia (mixed)	order Rhodospirillales	rs76784716	A	G	0.00238791	168176830	0.985898	0.135104	360421	A	G	0.136039	2	169033340	1.31383e-06	0.0284399	14306	22.8808
Vascular dementia (mixed)	order Rhodospirillales	rs77304857	C	A	-0.105896	133326860	0.318743	0.10621	360421	C	A	-0.0997433	4	134248015	6.02033e-06	0.0222165	14306	20.1565
Vascular dementia (mixed)	order Rhodospirillales	rs9813022	A	G	0.0201302	13685237	0.817305	0.0871392	360421	A	G	-0.0830794	3	13726736	3.07213e-07	0.0162642	14306	26.0928
Vascular dementia (mixed)	order Selenomonadales	rs1135612	G	A	-0.016581	75980359	0.87242	0.103254	360421	G	A	0.0529785	7	75609677	9.26296e-06	0.0119177	14306	19.7613
Vascular dementia (mixed)	order Selenomonadales	rs13086907	G	A	-0.10536	142416275	0.302427	0.102168	360421	G	A	0.0625312	3	142135117	1.95488e-06	0.0131735	14306	22.5316
Vascular dementia (mixed)	order Selenomonadales	rs1643968	T	C	0.046547	165839623	0.596637	0.0879501	360421	T	C	-0.0565284	5	165266628	4.14601e-07	0.0112298	14306	25.339
Vascular dementia (mixed)	order Selenomonadales	rs1649999	A	G	-0.241483	78326315	0.0938988	0.144153	360421	A	G	0.0748989	10	80086072	7.58124e-06	0.0166458	14306	20.2461
Vascular dementia (mixed)	order Selenomonadales	rs2834062	A	G	-0.0611593	33005177	0.507557	0.0922955	360421	A	G	0.0489057	21	34377485	8.43918e-06	0.0108842	14306	20.1895
Vascular dementia (mixed)	order Selenomonadales	rs4463806	C	T	-0.180025	113838234	0.0923698	0.106965	360421	C	T	0.0543966	10	115597993	7.80657e-06	0.0129365	14306	17.6811
Vascular dementia (mixed)	order Selenomonadales	rs4722181	T	G	-0.0449335	22777952	0.592322	0.0839136	360421	T	G	0.0501306	7	22817571	2.00111e-06	0.0105798	14306	22.4518
Vascular dementia (mixed)	order Selenomonadales	rs60274479	T	C	0.137603	21238604	0.194395	0.106037	360421	T	C	-0.0659623	16	21249925	1.1623e-06	0.0134137	14306	24.1821
Vascular dementia (mixed)	order Selenomonadales	rs61249479	A	C	0.015878	122150629	0.891236	0.116117	360421	A	C	0.0777075	9	124912908	2.95474e-06	0.0168628	14306	21.2357
Vascular dementia (mixed)	order Selenomonadales	rs71405394	G	A	0.175091	100704883	0.29284	0.16645	360421	G	A	-0.114178	15	101245088	2.16631e-06	0.02405	14306	22.539
Vascular dementia (mixed)	order Selenomonadales	rs73232831	G	A	0.207617	17411803	0.350078	0.222183	360421	G	A	-0.151829	4	17413426	1.87452e-06	0.0314932	14306	23.2421
Vascular dementia (mixed)	order Selenomonadales	rs9423647	G	A	0.0266126	5537855	0.754053	0.0849428	360421	G	A	0.047817	10	5579818	6.06108e-06	0.0105282	14306	20.628
Vascular dementia (mixed)	order Verrucomicrobiales	rs111862613	T	C	0.0680658	129825125	0.547859	0.11326	360421	T	C	0.090699	12	130309670	3.73844e-06	0.0196746	14306	21.2517
Vascular dementia (mixed)	order Verrucomicrobiales	rs117107102	A	G	-0.187631	51947265	0.344376	0.198435	360421	A	G	0.204683	18	49473635	2.91823e-06	0.0431572	14306	22.4935
Vascular dementia (mixed)	order Verrucomicrobiales	rs11729256	T	C	0.126843	94106121	0.258395	0.112232	360421	T	C	0.0749798	4	95027272	6.73085e-07	0.0150177	14306	24.9277
Vascular dementia (mixed)	order Verrucomicrobiales	rs12908520	G	A	0.143762	97027427	0.0923996	0.0854263	360421	G	A	0.0618926	15	97570657	2.17165e-06	0.0130946	14306	22.3405
Vascular dementia (mixed)	order Verrucomicrobiales	rs2602429	T	C	0.0230797	81029544	0.810184	0.0960896	360421	T	C	-0.0746844	16	81063149	2.58297e-06	0.0156194	14306	22.8629
Vascular dementia (mixed)	order Verrucomicrobiales	rs4242783	A	G	0.105362	5022135	0.262323	0.0939962	360421	A	G	-0.0689292	10	5064327	2.63615e-06	0.0147693	14306	21.7814
Vascular dementia (mixed)	order Verrucomicrobiales	rs4936098	G	A	0.00171223	130410772	0.984505	0.0881599	360421	G	A	-0.0648843	11	130280667	1.1222e-06	0.0135928	14306	22.7856
Vascular dementia (mixed)	order Verrucomicrobiales	rs61779207	G	A	-0.00980816	40608800	0.923309	0.101885	360421	G	A	-0.0758309	1	41074472	6.7228e-06	0.0167762	14306	20.4317
Vascular dementia (mixed)	order Verrucomicrobiales	rs74542928	T	C	0.225555	99623031	0.244005	0.193604	360421	T	C	0.112164	4	100544188	1.63222e-06	0.0236422	14306	22.5077
Vascular dementia (mixed)	order Verrucomicrobiales	rs9349825	A	G	-0.0410796	56476683	0.701312	0.107103	360421	A	G	-0.0704036	6	56341481	2.53688e-06	0.0147128	14306	22.8981
Vascular dementia (mixed)	order Verrucomicrobiales	rs941682	G	A	-0.0582636	33280034	0.538333	0.094686	360421	G	A	-0.0631436	20	31867840	9.60993e-06	0.0143767	14306	19.2904
Vascular dementia (mixed)	order Victivallales	rs1002941	A	G	0.248184	100702485	0.0110403	0.0976555	360421	A	G	-0.105025	15	101242690	8.14836e-06	0.0233484	14306	20.2335
Vascular dementia (mixed)	order Victivallales	rs11770843	C	T	-0.22849	147098287	0.0109292	0.0897817	360421	C	T	0.109431	7	146795379	1.9073e-06	0.0234879	14306	21.7066
Vascular dementia (mixed)	order Victivallales	rs17114848	G	A	-0.00739369	24917388	0.958617	0.14249	360421	G	A	0.152377	15	25162535	4.05864e-06	0.0324332	14306	22.0729
Vascular dementia (mixed)	order Victivallales	rs2031282	A	G	-0.0693183	20113040	0.533384	0.111292	360421	A	G	0.122368	13	20687179	4.38258e-06	0.0270329	14306	20.4904
Vascular dementia (mixed)	order Victivallales	rs2825714	A	G	0.057904	19651652	0.603205	0.111397	360421	A	G	-0.13741	21	21023966	1.72211e-06	0.0289246	14306	22.5685
Vascular dementia (mixed)	order Victivallales	rs62570196	C	T	-0.267308	108323890	0.207199	0.21193	360421	C	T	-0.21635	9	111086170	1.07924e-06	0.0439866	14306	24.1921
Vascular dementia (mixed)	order Victivallales	rs72640280	A	G	-0.108456	11883735	0.551399	0.182075	360421	A	G	0.220207	1	11943792	5.18036e-06	0.0486196	14306	20.5135
Vascular dementia (mixed)	order Victivallales	rs77599476	A	G	-0.347263	62762910	0.0636884	0.187269	360421	A	G	0.230292	20	61394262	1.86132e-06	0.0480168	14306	23.0023
Vascular dementia (mixed)	phylum Actinobacteria	rs11766971	C	T	-0.150063	155211037	0.0764328	0.0846967	360421	C	T	-0.0476376	7	155002747	9.39918e-06	0.010646	14306	20.0229
Vascular dementia (mixed)	phylum Actinobacteria	rs12528285	C	T	0.0849119	92065492	0.529377	0.135004	360421	C	T	0.0809469	6	92775210	5.68787e-06	0.0180784	14306	20.0484
Vascular dementia (mixed)	phylum Actinobacteria	rs13192624	T	C	-0.000554351	112808407	0.995456	0.0973371	360421	T	C	-0.0522862	6	113129609	9.32567e-06	0.0117742	14306	19.7202
Vascular dementia (mixed)	phylum Actinobacteria	rs1397793	A	G	-0.0124358	91175634	0.892606	0.0921124	360421	A	G	0.0521387	5	90471451	3.73766e-06	0.0111587	14306	21.832
Vascular dementia (mixed)	phylum Actinobacteria	rs4429415	C	T	0.0301574	212891467	0.721484	0.084599	360421	C	T	0.0581908	2	213756191	2.05145e-07	0.0111343	14306	27.3138
Vascular dementia (mixed)	phylum Actinobacteria	rs55888705	A	G	0.0723677	1516099	0.437788	0.0932652	360421	A	G	0.0534221	4	1517826	1.31241e-06	0.0109975	14306	23.5968
Vascular dementia (mixed)	phylum Actinobacteria	rs6496870	C	T	-0.098614	91924192	0.259392	0.087437	360421	C	T	-0.0510777	15	92467422	4.61743e-06	0.0113809	14306	20.1423
Vascular dementia (mixed)	phylum Actinobacteria	rs6743026	T	C	-0.0132777	101633121	0.901427	0.107201	360421	T	C	0.0589446	2	102249583	9.88325e-06	0.0134622	14306	19.1715
Vascular dementia (mixed)	phylum Actinobacteria	rs74037001	G	A	0.0611593	23377985	0.683797	0.150162	360421	G	A	-0.0819391	14	23847194	6.71243e-07	0.0165334	14306	24.5617
Vascular dementia (mixed)	phylum Actinobacteria	rs75211493	G	A	-0.0155199	5300454	0.924091	0.162885	360421	G	A	0.0840786	19	5300465	9.27193e-06	0.0184739	14306	20.7135
Vascular dementia (mixed)	phylum Actinobacteria	rs7570971	A	C	0.118061	135080336	0.171636	0.086367	360421	A	C	0.086653	2	135837906	1.41351e-14	0.0113623	14306	58.1614
Vascular dementia (mixed)	phylum Actinobacteria	rs80124826	T	C	-0.364098	239014688	0.158567	0.258242	360421	T	C	-0.124191	2	239936384	8.75427e-06	0.0278566	14306	19.8758
Vascular dementia (mixed)	phylum Actinobacteria	rs857444	C	T	0.0827347	14617360	0.340957	0.0868809	360421	C	T	0.0507315	6	14617591	3.80347e-06	0.0109885	14306	21.3147
Vascular dementia (mixed)	phylum Actinobacteria	rs9833771	C	T	0.133429	32321506	0.11533	0.084734	360421	C	T	-0.0490077	3	32362998	4.07437e-06	0.0106564	14306	21.1499
Vascular dementia (mixed)	phylum Bacteroidetes	rs17343978	A	C	-0.0719918	27037922	0.49153	0.104658	360421	A	C	-0.0556041	22	27433885	7.2247e-06	0.0120272	14306	21.3739
Vascular dementia (mixed)	phylum Bacteroidetes	rs2032750	C	T	-0.0552147	53603889	0.514235	0.0846518	360421	C	T	0.0510857	2	53831026	1.70836e-06	0.0106804	14306	22.8783
Vascular dementia (mixed)	phylum Bacteroidetes	rs62531359	T	G	0.000450163	70003946	0.996764	0.11099	360421	T	G	0.0657788	8	70916181	8.42326e-06	0.0149886	14306	19.2597
Vascular dementia (mixed)	phylum Bacteroidetes	rs62575403	C	T	-0.184196	133628698	0.379985	0.209808	360421	C	T	0.145424	9	136493820	2.95951e-06	0.0311079	14306	21.854
Vascular dementia (mixed)	phylum Bacteroidetes	rs6586324	T	C	-0.0605175	42522025	0.476663	0.0850345	360421	T	C	0.0477792	21	43942135	7.36885e-06	0.0105437	14306	20.5349
Vascular dementia (mixed)	phylum Bacteroidetes	rs72706335	T	C	-0.0323008	157525648	0.904471	0.269138	360421	T	C	-0.223193	1	157495438	7.13116e-06	0.0493382	14306	20.4642
Vascular dementia (mixed)	phylum Bacteroidetes	rs73512608	G	A	0.142753	69948551	0.436339	0.183395	360421	G	A	-0.123117	13	70522683	2.53893e-07	0.0236743	14306	27.0447
Vascular dementia (mixed)	phylum Bacteroidetes	rs73846128	A	G	-0.0203121	89291104	0.864123	0.118695	360421	A	G	-0.0664262	3	89340254	4.783e-07	0.0133481	14306	24.7651
Vascular dementia (mixed)	phylum Bacteroidetes	rs73975615	G	A	0.113728	6557880	0.816587	0.490341	360421	G	A	-0.207163	17	6461200	1.20412e-06	0.0442629	14306	21.9051
Vascular dementia (mixed)	phylum Bacteroidetes	rs929878	T	C	-0.213666	74256742	0.039345	0.103693	360421	T	C	0.0540001	16	74290641	6.51118e-06	0.0121526	14306	19.7447
Vascular dementia (mixed)	phylum Cyanobacteria	rs12555298	G	A	-0.118671	107727270	0.28814	0.11172	360421	G	A	0.0974327	9	110489551	8.0863e-06	0.0219351	14306	19.7301
Vascular dementia (mixed)	phylum Cyanobacteria	rs2585223	T	C	-0.0908891	100340683	0.478631	0.128283	360421	T	C	0.111364	15	100880888	8.85727e-06	0.0247743	14306	20.2063
Vascular dementia (mixed)	phylum Cyanobacteria	rs584122	T	C	-0.185911	48320720	0.299226	0.179088	360421	T	C	0.151774	6	48288456	4.22776e-06	0.0326827	14306	21.5655
Vascular dementia (mixed)	phylum Cyanobacteria	rs61972390	T	C	-0.121683	99914504	0.322442	0.12298	360421	T	C	0.107346	13	100566758	9.11381e-06	0.0242469	14306	19.6001
Vascular dementia (mixed)	phylum Cyanobacteria	rs7148504	T	G	-0.0848513	99701961	0.323128	0.0858775	360421	T	G	-0.0800404	14	100168298	6.62384e-06	0.0176621	14306	20.5368
Vascular dementia (mixed)	phylum Cyanobacteria	rs76531781	T	C	-0.316571	21608117	0.141914	0.215545	360421	T	C	-0.231868	7	21647735	2.87336e-06	0.0493393	14306	22.0849
Vascular dementia (mixed)	phylum Cyanobacteria	rs789068	G	A	0.00418048	1008238	0.972663	0.121993	360421	G	A	-0.111385	18	1008239	1.5717e-07	0.0212922	14306	27.3661
Vascular dementia (mixed)	phylum Cyanobacteria	rs9864379	T	C	-0.0738963	14265449	0.534702	0.119026	360421	T	C	-0.138933	3	14306949	2.03334e-07	0.0268045	14306	26.8655
Vascular dementia (mixed)	phylum Euryarchaeota	rs10202904	G	T	0.0280178	124682691	0.744665	0.0860284	360421	G	T	0.115986	2	125440268	6.18885e-07	0.0230271	14306	25.3707
Vascular dementia (mixed)	phylum Euryarchaeota	rs11022995	A	G	-0.149685	13872120	0.0754779	0.0842087	360421	A	G	0.10373	11	13893667	7.73001e-06	0.0228889	14306	20.538
Vascular dementia (mixed)	phylum Euryarchaeota	rs34928225	T	C	0.0470912	146519740	0.744447	0.144465	360421	T	C	0.19977	6	146840876	4.33092e-06	0.0425421	14306	22.0507
Vascular dementia (mixed)	phylum Euryarchaeota	rs45498998	G	A	-0.0710611	25996679	0.541352	0.116347	360421	G	A	-0.131882	21	27368994	5.32451e-06	0.029229	14306	20.3584
Vascular dementia (mixed)	phylum Euryarchaeota	rs6064552	T	C	0.145266	57467810	0.183716	0.109272	360421	T	C	-0.123612	20	56042866	9.3377e-06	0.0275749	14306	20.0952
Vascular dementia (mixed)	phylum Euryarchaeota	rs6508769	C	T	0.0649368	28336853	0.583283	0.118369	360421	C	T	-0.150529	19	28827760	8.12363e-06	0.0337091	14306	19.941
Vascular dementia (mixed)	phylum Euryarchaeota	rs7015093	G	A	-0.107808	57106294	0.260852	0.0958825	360421	G	A	-0.118111	8	58018853	7.19863e-06	0.0264389	14306	19.9569
Vascular dementia (mixed)	phylum Euryarchaeota	rs76029318	T	C	0.119858	41389655	0.483859	0.171198	360421	T	C	0.214866	13	41963791	1.04621e-06	0.0438442	14306	24.0166
Vascular dementia (mixed)	phylum Euryarchaeota	rs7635189	A	G	-0.144063	15550100	0.12454	0.0937911	360421	A	G	-0.119983	3	15591607	4.635e-06	0.0259356	14306	21.4016
Vascular dementia (mixed)	phylum Euryarchaeota	rs77658038	A	C	-0.124804	16284554	0.236164	0.105352	360421	A	C	-0.160157	6	16284785	4.75423e-06	0.0340856	14306	22.0775
Vascular dementia (mixed)	phylum Euryarchaeota	rs894996	C	A	-0.0113433	103497150	0.944591	0.16321	360421	C	A	0.203577	4	104418307	5.11929e-06	0.0440033	14306	21.4036
Vascular dementia (mixed)	phylum Firmicutes	rs112334273	G	A	-0.109232	39331325	0.24569	0.0940939	360421	G	A	0.0627459	21	40703251	9.26446e-07	0.0127415	14306	24.251
Vascular dementia (mixed)	phylum Firmicutes	rs2273429	A	G	0.0111571	52027354	0.9352	0.137227	360421	A	G	-0.0702112	14	52494072	9.26232e-06	0.0153063	14306	21.0413
Vascular dementia (mixed)	phylum Firmicutes	rs2332027	A	G	-0.0655936	170750887	0.447282	0.0863125	360421	A	G	0.0482656	4	171672038	4.04548e-06	0.0104823	14306	21.2013
Vascular dementia (mixed)	phylum Firmicutes	rs2547978	G	A	0.170919	98684594	0.0503014	0.0873198	360421	G	A	-0.0465802	5	98020298	8.56841e-06	0.0105075	14306	19.6519
Vascular dementia (mixed)	phylum Firmicutes	rs3792064	G	A	-0.000851683	230813698	0.996385	0.187981	360421	G	A	0.0897349	2	231678413	6.75492e-07	0.0182532	14306	24.1682
Vascular dementia (mixed)	phylum Firmicutes	rs3852931	T	C	0.101261	55471425	0.252456	0.0884834	360421	T	C	0.0482086	20	54087963	4.52595e-06	0.0105	14306	21.08
Vascular dementia (mixed)	phylum Firmicutes	rs4750583	G	A	-0.160253	15012766	0.138023	0.108046	360421	G	A	-0.0616007	10	15054765	5.78562e-06	0.0137936	14306	19.9442
Vascular dementia (mixed)	phylum Firmicutes	rs56199908	T	C	0.390756	2801371	0.0367756	0.187121	360421	T	C	-0.186194	9	2801371	8.66662e-06	0.041051	14306	20.5723
Vascular dementia (mixed)	phylum Firmicutes	rs6814436	C	T	0.0145994	160586149	0.903115	0.119935	360421	C	T	-0.0680205	4	161507301	6.80456e-06	0.0150844	14306	20.334
Vascular dementia (mixed)	phylum Firmicutes	rs6815608	C	T	-0.108803	151210592	0.357552	0.118259	360421	C	T	-0.0935765	4	152131744	7.23852e-06	0.0210869	14306	19.6928
Vascular dementia (mixed)	phylum Firmicutes	rs7247191	T	C	-0.0601	22716783	0.671342	0.141643	360421	T	C	-0.0713033	19	22899585	4.73097e-06	0.0157424	14306	20.5153
Vascular dementia (mixed)	phylum Firmicutes	rs72738886	T	C	0.0705199	35770448	0.652381	0.156551	360421	T	C	0.0864609	5	35770550	7.67892e-06	0.0190398	14306	20.6212
Vascular dementia (mixed)	phylum Firmicutes	rs72771021	C	T	0.0146586	13799631	0.93046	0.167975	360421	C	T	-0.141357	10	13841631	5.12436e-06	0.0308303	14306	21.0222
Vascular dementia (mixed)	phylum Firmicutes	rs8085381	A	G	-0.259115	31748342	0.016984	0.10855	360421	A	G	-0.0647291	18	29328305	8.67261e-06	0.0146219	14306	19.5971
Vascular dementia (mixed)	phylum Firmicutes	rs992074	T	C	-0.245007	17195484	0.390671	0.285422	360421	T	C	-0.233491	21	18567802	8.51609e-06	0.050901	14306	21.042
Vascular dementia (mixed)	phylum Lentisphaerae	rs1002941	A	G	0.248184	100702485	0.0110403	0.0976555	360421	A	G	-0.107661	15	101242690	4.30884e-06	0.0233382	14306	21.2805
Vascular dementia (mixed)	phylum Lentisphaerae	rs11770843	C	T	-0.22849	147098287	0.0109292	0.0897817	360421	C	T	0.111896	7	146795379	1.13813e-06	0.0234776	14306	22.7155
Vascular dementia (mixed)	phylum Lentisphaerae	rs17114848	G	A	-0.00739369	24917388	0.958617	0.14249	360421	G	A	0.148972	15	25162535	6.76986e-06	0.0324162	14306	21.1196
Vascular dementia (mixed)	phylum Lentisphaerae	rs2031282	A	G	-0.0693183	20113040	0.533384	0.111292	360421	A	G	0.120412	13	20687179	5.86462e-06	0.0270263	14306	19.8503
Vascular dementia (mixed)	phylum Lentisphaerae	rs2825714	A	G	0.057904	19651652	0.603205	0.111397	360421	A	G	-0.138226	21	21023966	1.49772e-06	0.0289096	14306	22.861
Vascular dementia (mixed)	phylum Lentisphaerae	rs60995569	T	G	0.029844	52170325	0.82391	0.134119	360421	T	G	-0.16062	10	53930085	9.1939e-06	0.0336806	14306	22.7426
Vascular dementia (mixed)	phylum Lentisphaerae	rs62570196	C	T	-0.267308	108323890	0.207199	0.21193	360421	C	T	-0.217203	9	111086170	9.64473e-07	0.0439621	14306	24.4104
Vascular dementia (mixed)	phylum Lentisphaerae	rs72640280	A	G	-0.108456	11883735	0.551399	0.182075	360421	A	G	0.220185	1	11943792	5.19194e-06	0.0485947	14306	20.5304
Vascular dementia (mixed)	phylum Lentisphaerae	rs77599476	A	G	-0.347263	62762910	0.0636884	0.187269	360421	A	G	0.229981	20	61394262	1.90265e-06	0.0479918	14306	22.9641
Vascular dementia (mixed)	phylum Proteobacteria	rs10750258	C	A	-0.0171571	124126791	0.842963	0.0866062	360421	C	A	0.0491248	11	123997498	8.71907e-06	0.010824	14306	20.598
Vascular dementia (mixed)	phylum Proteobacteria	rs11126162	T	C	-0.318719	67858902	0.0373035	0.153052	360421	T	C	-0.0770689	2	68086034	9.25977e-06	0.0187079	14306	16.971
Vascular dementia (mixed)	phylum Proteobacteria	rs11715072	G	A	0.0886773	53686766	0.333921	0.0917752	360421	G	A	-0.0519289	3	53720793	6.90415e-06	0.0115246	14306	20.3033
Vascular dementia (mixed)	phylum Proteobacteria	rs12150865	C	T	-0.0724606	43001168	0.397972	0.0857268	360421	C	T	0.0511615	19	43505320	1.54085e-06	0.0106407	14306	23.1178
Vascular dementia (mixed)	phylum Proteobacteria	rs12467198	C	T	-0.0209522	124115104	0.804962	0.0848506	360421	C	T	0.0498267	2	124872681	6.30667e-06	0.011138	14306	20.0129
Vascular dementia (mixed)	phylum Proteobacteria	rs2347697	G	T	-0.152809	134703488	0.0921977	0.0907464	360421	G	T	0.0502281	7	134388240	4.26914e-06	0.0108968	14306	21.2469
Vascular dementia (mixed)	phylum Proteobacteria	rs2532663	A	G	-0.121141	117487723	0.388946	0.140612	360421	A	G	0.125578	10	119247234	7.4681e-07	0.0258034	14306	23.685
Vascular dementia (mixed)	phylum Proteobacteria	rs3890996	G	T	0.0818073	20314277	0.330163	0.0840096	360421	G	T	0.0474614	22	20301800	6.94656e-06	0.0105645	14306	20.1829
Vascular dementia (mixed)	phylum Proteobacteria	rs4340090	C	T	0.133125	129847219	0.310427	0.131244	360421	C	T	-0.0668162	12	130331764	9.9901e-06	0.0153387	14306	18.9752
Vascular dementia (mixed)	phylum Proteobacteria	rs6707783	C	T	-0.0489152	51826753	0.734056	0.14398	360421	C	T	0.0849594	2	52053891	8.08593e-06	0.0187782	14306	20.4699
Vascular dementia (mixed)	phylum Proteobacteria	rs72771021	C	T	0.0146586	13799631	0.93046	0.167975	360421	C	T	0.141726	10	13841631	7.18092e-06	0.0309242	14306	21.004
[truncated: 10,157 more rows]
