# Supplementary material for: Role of inflammatory cytokines and the gut microbiome in vascular dementia: insights from Mendelian randomization analysis
Source: Front Microbiol. 2024 Aug 23;15:1398618. doi: 10.3389/fmicb.2024.1398618 (PMC11380139; doi:10.3389/fmicb.2024.1398618)
Supplement: Supplementary file 1 [file Data_Sheet_1.zip › Supplementary Table S3.xlsx]

## Sheet: Supplementary Table S3
Supplementary Table S3 Instrumental Variables related to exposures (6 subtypes of vascular dementia) and outcomes (inflammatory cytokines)
Outcome	Exposure	SNP	Outcome							Exposure								F-statistics
			Effect allele	Other allele	Beta	Pos	Pval	SE	Samplesize	Effect allele	Other allele	Beta	Chr	Pos	Pval	SE	Samplesize
CTACK	Vascular dementia (multiple infarctions)	rs1454336	A	G	-0.0002	91873093	0.9975	0.0329	3631	A	G	-0.368727	4	90951942	4.48415e-06	0.0803752	360612	13616.2
CTACK	Vascular dementia (multiple infarctions)	rs429358	C	T	0.0228	45411941	0.4572	0.0305	3631	C	T	0.660425	19	44908684	1.33506e-17	0.0773276	360612	52325.3
CTACK	Vascular dementia (multiple infarctions)	rs4716814	T	C	-0.0037	157723046	0.8725	0.024	3631	T	C	-0.319443	7	157930354	3.75656e-07	0.0628713	360612	19180
CTACK	Vascular dementia (multiple infarctions)	rs72822148	T	C	0.0086	9742028	0.733	0.0253	3631	T	C	-0.322081	17	9838711	3.18831e-06	0.0691414	360612	17983.5
beta-nerve growth factor	Vascular dementia (multiple infarctions)	rs4716814	T	C	-0.0102	157723046	0.670601	0.0244	3531	T	C	-0.319443	7	157930354	3.75656e-07	0.0628713	360612	19180
Vascular endothelial growth factor	Vascular dementia (multiple infarctions)	rs143035739	T	C	0.0192	144587790	0.7603	0.0522	7118	T	C	0.639301	8	143505620	1.57899e-06	0.133161	360612	11900.2
Vascular endothelial growth factor	Vascular dementia (multiple infarctions)	rs1454336	A	G	0.0064	91873093	0.7889	0.0235	7118	A	G	-0.368727	4	90951942	4.48415e-06	0.0803752	360612	13616.2
Vascular endothelial growth factor	Vascular dementia (multiple infarctions)	rs4716814	T	C	0.0007	157723046	0.9692	0.0172	7118	T	C	-0.319443	7	157930354	3.75656e-07	0.0628713	360612	19180
Vascular endothelial growth factor	Vascular dementia (multiple infarctions)	rs4725579	C	A	-0.0105	139468213	0.6093	0.0207	7118	C	A	-0.37929	7	139768414	3.58039e-06	0.0818429	360612	18391.7
Vascular endothelial growth factor	Vascular dementia (multiple infarctions)	rs72822148	T	C	0.0032	9742028	0.8658	0.0183	7118	T	C	-0.322081	17	9838711	3.18831e-06	0.0691414	360612	17983.5
Macrophage Migration Inhibitory Factor	Vascular dementia (multiple infarctions)	rs429358	C	T	-0.0182	45411941	0.5583	0.031	3494	C	T	0.660425	19	44908684	1.33506e-17	0.0773276	360612	52325.3
Macrophage Migration Inhibitory Factor	Vascular dementia (multiple infarctions)	rs4725579	C	A	0.0066	139468213	0.8274	0.0297	3494	C	A	-0.37929	7	139768414	3.58039e-06	0.0818429	360612	18391.7
TRAIL	Vascular dementia (multiple infarctions)	rs429358	C	T	-0.003	45411941	0.8802	0.0203	8186	C	T	0.660425	19	44908684	1.33506e-17	0.0773276	360612	52325.3
TRAIL	Vascular dementia (multiple infarctions)	rs4725579	C	A	0.012	139468213	0.5381	0.0192	8186	C	A	-0.37929	7	139768414	3.58039e-06	0.0818429	360612	18391.7
Tumor necrosis factor 1 alpha	Vascular dementia (multiple infarctions)	rs114671411	A	G	0.0285	36780442	0.7956	0.094	3454	A	G	0.807	3	36738951	6.2329e-07	0.161923	360612	11273.1
Tumor necrosis factor 1 alpha	Vascular dementia (multiple infarctions)	rs143035739	T	C	-0.032	144587790	0.6323	0.0711	3454	T	C	0.639301	8	143505620	1.57899e-06	0.133161	360612	11900.2
Tumor necrosis factor 1 alpha	Vascular dementia (multiple infarctions)	rs429358	C	T	0.007	45411941	0.8249	0.0315	3454	C	T	0.660425	19	44908684	1.33506e-17	0.0773276	360612	52325.3
Tumor necrosis factor 1 alpha	Vascular dementia (multiple infarctions)	rs4716814	T	C	-0.011	157723046	0.669501	0.0246	3454	T	C	-0.319443	7	157930354	3.75656e-07	0.0628713	360612	19180
Tumor necrosis factor 1 alpha	Vascular dementia (multiple infarctions)	rs4725579	C	A	0.0012	139468213	0.9646	0.0299	3454	C	A	-0.37929	7	139768414	3.58039e-06	0.0818429	360612	18391.7
Tumor necrosis factor 1 alpha	Vascular dementia (multiple infarctions)	rs72822148	T	C	-0.002	9742028	0.9367	0.026	3454	T	C	-0.322081	17	9838711	3.18831e-06	0.0691414	360612	17983.5
Stem cell growth factor beta	Vascular dementia (multiple infarctions)	rs4716814	T	C	0.0026	157723046	0.9173	0.0238	3682	T	C	-0.319443	7	157930354	3.75656e-07	0.0628713	360612	19180
Stem cell factor	Vascular dementia (multiple infarctions)	rs429358	C	T	0.0155	45411941	0.4445	0.0202	8290	C	T	0.660425	19	44908684	1.33506e-17	0.0773276	360612	52325.3
Stem cell factor	Vascular dementia (multiple infarctions)	rs4716814	T	C	-0.0122	157723046	0.4441	0.0159	8290	T	C	-0.319443	7	157930354	3.75656e-07	0.0628713	360612	19180
Stem cell factor	Vascular dementia (multiple infarctions)	rs4725579	C	A	-0.012	139468213	0.5295	0.0191	8290	C	A	-0.37929	7	139768414	3.58039e-06	0.0818429	360612	18391.7
Interleukin-16	Vascular dementia (multiple infarctions)	rs429358	C	T	0.0226	45411941	0.4695	0.0314	3483	C	T	0.660425	19	44908684	1.33506e-17	0.0773276	360612	52325.3
Interleukin-16	Vascular dementia (multiple infarctions)	rs4716814	T	C	0.0094	157723046	0.7112	0.0244	3483	T	C	-0.319443	7	157930354	3.75656e-07	0.0628713	360612	19180
Interleukin-16	Vascular dementia (multiple infarctions)	rs4725579	C	A	-0.0126	139468213	0.6708	0.0297	3483	C	A	-0.37929	7	139768414	3.58039e-06	0.0818429	360612	18391.7
Interleukin-16	Vascular dementia (multiple infarctions)	rs72822148	T	C	-0.0055	9742028	0.8328	0.0258	3483	T	C	-0.322081	17	9838711	3.18831e-06	0.0691414	360612	17983.5
RANTES	Vascular dementia (multiple infarctions)	rs114671411	A	G	-0.0168	36780442	0.8667	0.0919	3421	A	G	0.807	3	36738951	6.2329e-07	0.161923	360612	11273.1
RANTES	Vascular dementia (multiple infarctions)	rs1454336	A	G	-0.0051	91873093	0.8839	0.0339	3421	A	G	-0.368727	4	90951942	4.48415e-06	0.0803752	360612	13616.2
RANTES	Vascular dementia (multiple infarctions)	rs429358	C	T	-0.0177	45411941	0.5745	0.0316	3421	C	T	0.660425	19	44908684	1.33506e-17	0.0773276	360612	52325.3
RANTES	Vascular dementia (multiple infarctions)	rs9861644	A	G	0.0075	88637331	0.770201	0.0258	3421	A	G	0.322718	3	88588181	4.84942e-06	0.0705982	360612	17137.7
Platelet-derived growth factor BB	Vascular dementia (multiple infarctions)	rs143035739	T	C	0.0066	144587790	0.9316	0.0485	8293	T	C	0.639301	8	143505620	1.57899e-06	0.133161	360612	11900.2
Platelet-derived growth factor BB	Vascular dementia (multiple infarctions)	rs1454336	A	G	0.0064	91873093	0.764401	0.0217	8293	A	G	-0.368727	4	90951942	4.48415e-06	0.0803752	360612	13616.2
Platelet-derived growth factor BB	Vascular dementia (multiple infarctions)	rs429358	C	T	-0.0006	45411941	0.9781	0.0202	8293	C	T	0.660425	19	44908684	1.33506e-17	0.0773276	360612	52325.3
Platelet-derived growth factor BB	Vascular dementia (multiple infarctions)	rs4716814	T	C	0.0122	157723046	0.4386	0.0159	8293	T	C	-0.319443	7	157930354	3.75656e-07	0.0628713	360612	19180
Platelet-derived growth factor BB	Vascular dementia (multiple infarctions)	rs72822148	T	C	-0.0062	9742028	0.715599	0.0169	8293	T	C	-0.322081	17	9838711	3.18831e-06	0.0691414	360612	17983.5
Platelet-derived growth factor BB	Vascular dementia (multiple infarctions)	rs9861644	A	G	-0.0017	88637331	0.9194	0.0166	8293	A	G	0.322718	3	88588181	4.84942e-06	0.0705982	360612	17137.7
Macrophage inflammatory protein 1b	Vascular dementia (multiple infarctions)	rs143035739	T	C	0.0254	144587790	0.5334	0.0489	8243	T	C	0.639301	8	143505620	1.57899e-06	0.133161	360612	11900.2
Macrophage inflammatory protein 1b	Vascular dementia (multiple infarctions)	rs4725579	C	A	-0.0133	139468213	0.496	0.0192	8243	C	A	-0.37929	7	139768414	3.58039e-06	0.0818429	360612	18391.7
Macrophage inflammatory protein 1b	Vascular dementia (multiple infarctions)	rs72822148	T	C	-0.0109	9742028	0.514	0.0169	8243	T	C	-0.322081	17	9838711	3.18831e-06	0.0691414	360612	17983.5
Macrophage inflammatory protein 1a	Vascular dementia (multiple infarctions)	rs143035739	T	C	0.0117	144587790	0.7501	0.0706	3522	T	C	0.639301	8	143505620	1.57899e-06	0.133161	360612	11900.2
Macrophage inflammatory protein 1a	Vascular dementia (multiple infarctions)	rs4716814	T	C	-0.0078	157723046	0.7548	0.0244	3522	T	C	-0.319443	7	157930354	3.75656e-07	0.0628713	360612	19180
Monokine induced by gamma interferon	Vascular dementia (multiple infarctions)	rs114671411	A	G	0.0042	36780442	0.9859	0.09	3685	A	G	0.807	3	36738951	6.2329e-07	0.161923	360612	11273.1
Monokine induced by gamma interferon	Vascular dementia (multiple infarctions)	rs429358	C	T	-0.0033	45411941	0.908	0.0303	3685	C	T	0.660425	19	44908684	1.33506e-17	0.0773276	360612	52325.3
Monokine induced by gamma interferon	Vascular dementia (multiple infarctions)	rs4725579	C	A	-0.007	139468213	0.813	0.0289	3685	C	A	-0.37929	7	139768414	3.58039e-06	0.0818429	360612	18391.7
Macrophage colony stimulating factor	Vascular dementia (multiple infarctions)	rs143035739	T	C	-0.0048	144587790	0.9789	0.0891	840	T	C	0.639301	8	143505620	1.57899e-06	0.133161	360612	11900.2
Macrophage colony stimulating factor	Vascular dementia (multiple infarctions)	rs1454336	A	G	-0.0046	91873093	0.9141	0.0397	840	A	G	-0.368727	4	90951942	4.48415e-06	0.0803752	360612	13616.2
Monocyte chemoattractant protein-3	Vascular dementia (multiple infarctions)	rs72822148	T	C	-0.0089	9742028	0.851	0.0468	843	T	C	-0.322081	17	9838711	3.18831e-06	0.0691414	360612	17983.5
Monocyte chemoattractant protein-3	Vascular dementia (multiple infarctions)	rs9861644	A	G	0.0095	88637331	0.8468	0.0459	843	A	G	0.322718	3	88588181	4.84942e-06	0.0705982	360612	17137.7
Monocyte chemoattractant protein-1	Vascular dementia (multiple infarctions)	rs143035739	T	C	0.0275	144587790	0.5347	0.0486	8293	T	C	0.639301	8	143505620	1.57899e-06	0.133161	360612	11900.2
Monocyte chemoattractant protein-1	Vascular dementia (multiple infarctions)	rs429358	C	T	-0.0113	45411941	0.5697	0.0202	8293	C	T	0.660425	19	44908684	1.33506e-17	0.0773276	360612	52325.3
Monocyte chemoattractant protein-1	Vascular dementia (multiple infarctions)	rs4725579	C	A	0.0092	139468213	0.6348	0.0192	8293	C	A	-0.37929	7	139768414	3.58039e-06	0.0818429	360612	18391.7
Monocyte chemoattractant protein-1	Vascular dementia (multiple infarctions)	rs72822148	T	C	-0.0003	9742028	0.9931	0.0169	8293	T	C	-0.322081	17	9838711	3.18831e-06	0.0691414	360612	17983.5
Interleukin-12p70	Vascular dementia (multiple infarctions)	rs143035739	T	C	0.0168	144587790	0.765399	0.049	8270	T	C	0.639301	8	143505620	1.57899e-06	0.133161	360612	11900.2
Interleukin-12p70	Vascular dementia (multiple infarctions)	rs1454336	A	G	-0.0128	91873093	0.5581	0.0217	8270	A	G	-0.368727	4	90951942	4.48415e-06	0.0803752	360612	13616.2
Interleukin-12p70	Vascular dementia (multiple infarctions)	rs4716814	T	C	0.0005	157723046	0.9759	0.0159	8270	T	C	-0.319443	7	157930354	3.75656e-07	0.0628713	360612	19180
Interleukin-12p70	Vascular dementia (multiple infarctions)	rs4725579	C	A	-0.0068	139468213	0.7309	0.0192	8270	C	A	-0.37929	7	139768414	3.58039e-06	0.0818429	360612	18391.7
Interleukin-12p70	Vascular dementia (multiple infarctions)	rs9861644	A	G	-0.0055	88637331	0.737099	0.0166	8270	A	G	0.322718	3	88588181	4.84942e-06	0.0705982	360612	17137.7
Interferon gamma-induced protein 10	Vascular dementia (multiple infarctions)	rs114671411	A	G	0.0207	36780442	0.8241	0.0904	3685	A	G	0.807	3	36738951	6.2329e-07	0.161923	360612	11273.1
Interferon gamma-induced protein 10	Vascular dementia (multiple infarctions)	rs429358	C	T	-0.0157	45411941	0.6018	0.0303	3685	C	T	0.660425	19	44908684	1.33506e-17	0.0773276	360612	52325.3
Interferon gamma-induced protein 10	Vascular dementia (multiple infarctions)	rs72822148	T	C	0.0017	9742028	0.9441	0.0251	3685	T	C	-0.322081	17	9838711	3.18831e-06	0.0691414	360612	17983.5
Interferon gamma-induced protein 10	Vascular dementia (multiple infarctions)	rs9861644	A	G	0.0035	88637331	0.8883	0.0248	3685	A	G	0.322718	3	88588181	4.84942e-06	0.0705982	360612	17137.7
Interleukin-17	Vascular dementia (multiple infarctions)	rs114671411	A	G	0.0198	36780442	0.7976	0.0658	7760	A	G	0.807	3	36738951	6.2329e-07	0.161923	360612	11273.1
Interleukin-17	Vascular dementia (multiple infarctions)	rs143035739	T	C	-0.0219	144587790	0.7376	0.0502	7760	T	C	0.639301	8	143505620	1.57899e-06	0.133161	360612	11900.2
Interleukin-17	Vascular dementia (multiple infarctions)	rs1454336	A	G	-0.0012	91873093	0.9613	0.0224	7760	A	G	-0.368727	4	90951942	4.48415e-06	0.0803752	360612	13616.2
Interleukin-17	Vascular dementia (multiple infarctions)	rs429358	C	T	0.0256	45411941	0.223	0.0209	7760	C	T	0.660425	19	44908684	1.33506e-17	0.0773276	360612	52325.3
Interleukin-17	Vascular dementia (multiple infarctions)	rs4716814	T	C	-0.0067	157723046	0.6829	0.0164	7760	T	C	-0.319443	7	157930354	3.75656e-07	0.0628713	360612	19180
Interleukin-17	Vascular dementia (multiple infarctions)	rs4725579	C	A	0.0076	139468213	0.695401	0.0198	7760	C	A	-0.37929	7	139768414	3.58039e-06	0.0818429	360612	18391.7
Interleukin-17	Vascular dementia (multiple infarctions)	rs9861644	A	G	0.0003	88637331	0.9836	0.0171	7760	A	G	0.322718	3	88588181	4.84942e-06	0.0705982	360612	17137.7
Interleukin-13	Vascular dementia (multiple infarctions)	rs143035739	T	C	0.0267	144587790	0.725499	0.0703	3557	T	C	0.639301	8	143505620	1.57899e-06	0.133161	360612	11900.2
Interleukin-13	Vascular dementia (multiple infarctions)	rs1454336	A	G	-0.0135	91873093	0.6867	0.0334	3557	A	G	-0.368727	4	90951942	4.48415e-06	0.0803752	360612	13616.2
Interleukin-10	Vascular dementia (multiple infarctions)	rs1454336	A	G	0.0079	91873093	0.724001	0.0224	7681	A	G	-0.368727	4	90951942	4.48415e-06	0.0803752	360612	13616.2
Interleukin-10	Vascular dementia (multiple infarctions)	rs4716814	T	C	0.0078	157723046	0.6368	0.0165	7681	T	C	-0.319443	7	157930354	3.75656e-07	0.0628713	360612	19180
Interleukin-10	Vascular dementia (multiple infarctions)	rs4725579	C	A	0.0068	139468213	0.728299	0.0199	7681	C	A	-0.37929	7	139768414	3.58039e-06	0.0818429	360612	18391.7
Interleukin-10	Vascular dementia (multiple infarctions)	rs72822148	T	C	0.0009	9742028	0.9695	0.0176	7681	T	C	-0.322081	17	9838711	3.18831e-06	0.0691414	360612	17983.5
Interleukin-10	Vascular dementia (multiple infarctions)	rs9861644	A	G	0.0001	88637331	0.996	0.0171	7681	A	G	0.322718	3	88588181	4.84942e-06	0.0705982	360612	17137.7
Interleukin-8	Vascular dementia (multiple infarctions)	rs429358	C	T	0.0096	45411941	0.7597	0.0311	3526	C	T	0.660425	19	44908684	1.33506e-17	0.0773276	360612	52325.3
Interleukin-8	Vascular dementia (multiple infarctions)	rs4716814	T	C	-0.0093	157723046	0.7035	0.0243	3526	T	C	-0.319443	7	157930354	3.75656e-07	0.0628713	360612	19180
Interleukin-8	Vascular dementia (multiple infarctions)	rs4725579	C	A	0.0038	139468213	0.8981	0.0295	3526	C	A	-0.37929	7	139768414	3.58039e-06	0.0818429	360612	18391.7
Interleukin-8	Vascular dementia (multiple infarctions)	rs72822148	T	C	-0.0028	9742028	0.911	0.0257	3526	T	C	-0.322081	17	9838711	3.18831e-06	0.0691414	360612	17983.5
Interleukin-8	Vascular dementia (multiple infarctions)	rs9861644	A	G	-0.0002	88637331	0.9927	0.0253	3526	A	G	0.322718	3	88588181	4.84942e-06	0.0705982	360612	17137.7
Interleukin-6	Vascular dementia (multiple infarctions)	rs114671411	A	G	-0.0016	36780442	0.96	0.0633	8189	A	G	0.807	3	36738951	6.2329e-07	0.161923	360612	11273.1
Interleukin-6	Vascular dementia (multiple infarctions)	rs1454336	A	G	-0.0076	91873093	0.730999	0.0219	8189	A	G	-0.368727	4	90951942	4.48415e-06	0.0803752	360612	13616.2
Interleukin-6	Vascular dementia (multiple infarctions)	rs429358	C	T	0.0231	45411941	0.2567	0.0203	8189	C	T	0.660425	19	44908684	1.33506e-17	0.0773276	360612	52325.3
Interleukin-6	Vascular dementia (multiple infarctions)	rs4716814	T	C	0.0023	157723046	0.8871	0.016	8189	T	C	-0.319443	7	157930354	3.75656e-07	0.0628713	360612	19180
Interleukin-6	Vascular dementia (multiple infarctions)	rs4725579	C	A	-0.0111	139468213	0.5674	0.0193	8189	C	A	-0.37929	7	139768414	3.58039e-06	0.0818429	360612	18391.7
Interleukin-6	Vascular dementia (multiple infarctions)	rs72822148	T	C	-0.0113	9742028	0.5063	0.017	8189	T	C	-0.322081	17	9838711	3.18831e-06	0.0691414	360612	17983.5
Interleukin-6	Vascular dementia (multiple infarctions)	rs9861644	A	G	-0.0011	88637331	0.9467	0.0167	8189	A	G	0.322718	3	88588181	4.84942e-06	0.0705982	360612	17137.7
Interleukin-1-receptor antagonist	Vascular dementia (multiple infarctions)	rs114671411	A	G	-0.0034	36780442	0.9789	0.0925	3638	A	G	0.807	3	36738951	6.2329e-07	0.161923	360612	11273.1
Interleukin-1-receptor antagonist	Vascular dementia (multiple infarctions)	rs143035739	T	C	-0.0202	144587790	0.8108	0.0691	3638	T	C	0.639301	8	143505620	1.57899e-06	0.133161	360612	11900.2
Interleukin-1-receptor antagonist	Vascular dementia (multiple infarctions)	rs429358	C	T	-0.0229	45411941	0.4537	0.0307	3638	C	T	0.660425	19	44908684	1.33506e-17	0.0773276	360612	52325.3
Interleukin-1-receptor antagonist	Vascular dementia (multiple infarctions)	rs72822148	T	C	-0.0036	9742028	0.8894	0.0252	3638	T	C	-0.322081	17	9838711	3.18831e-06	0.0691414	360612	17983.5
Interleukin-1-receptor antagonist	Vascular dementia (multiple infarctions)	rs9861644	A	G	0.0028	88637331	0.9134	0.0249	3638	A	G	0.322718	3	88588181	4.84942e-06	0.0705982	360612	17137.7
Interleukin-1-beta	Vascular dementia (multiple infarctions)	rs114671411	A	G	-0.004	36780442	0.587899	0.0732	3309	A	G	0.807	3	36738951	6.2329e-07	0.161923	360612	11273.1
Interleukin-1-beta	Vascular dementia (multiple infarctions)	rs1454336	A	G	-0.0039	91873093	0.9157	0.0262	3309	A	G	-0.368727	4	90951942	4.48415e-06	0.0803752	360612	13616.2
Interleukin-1-beta	Vascular dementia (multiple infarctions)	rs429358	C	T	0.001	45411941	0.4711	0.0243	3309	C	T	0.660425	19	44908684	1.33506e-17	0.0773276	360612	52325.3
Interleukin-1-beta	Vascular dementia (multiple infarctions)	rs9861644	A	G	0.007	88637331	0.6738	0.0198	3309	A	G	0.322718	3	88588181	4.84942e-06	0.0705982	360612	17137.7
Hepatocyte growth factor	Vascular dementia (multiple infarctions)	rs114671411	A	G	-0.038	36780442	0.5587	0.0628	8292	A	G	0.807	3	36738951	6.2329e-07	0.161923	360612	11273.1
Hepatocyte growth factor	Vascular dementia (multiple infarctions)	rs143035739	T	C	-0.007	144587790	0.9324	0.049	8292	T	C	0.639301	8	143505620	1.57899e-06	0.133161	360612	11900.2
Hepatocyte growth factor	Vascular dementia (multiple infarctions)	rs1454336	A	G	-0.0027	91873093	0.9002	0.0217	8292	A	G	-0.368727	4	90951942	4.48415e-06	0.0803752	360612	13616.2
Hepatocyte growth factor	Vascular dementia (multiple infarctions)	rs429358	C	T	-0.0077	45411941	0.703399	0.0202	8292	C	T	0.660425	19	44908684	1.33506e-17	0.0773276	360612	52325.3
Hepatocyte growth factor	Vascular dementia (multiple infarctions)	rs4716814	T	C	0.0023	157723046	0.893	0.0159	8292	T	C	-0.319443	7	157930354	3.75656e-07	0.0628713	360612	19180
Hepatocyte growth factor	Vascular dementia (multiple infarctions)	rs4725579	C	A	-0.0128	139468213	0.5027	0.0192	8292	C	A	-0.37929	7	139768414	3.58039e-06	0.0818429	360612	18391.7
Interleukin-9	Vascular dementia (multiple infarctions)	rs114671411	A	G	0.0182	36780442	0.8555	0.0927	3634	A	G	0.807	3	36738951	6.2329e-07	0.161923	360612	11273.1
Interleukin-9	Vascular dementia (multiple infarctions)	rs1454336	A	G	0.0022	91873093	0.9455	0.0329	3634	A	G	-0.368727	4	90951942	4.48415e-06	0.0803752	360612	13616.2
Interleukin-9	Vascular dementia (multiple infarctions)	rs429358	C	T	-0.0185	45411941	0.5409	0.0306	3634	C	T	0.660425	19	44908684	1.33506e-17	0.0773276	360612	52325.3
Interleukin-9	Vascular dementia (multiple infarctions)	rs9861644	A	G	0.0005	88637331	0.9864	0.025	3634	A	G	0.322718	3	88588181	4.84942e-06	0.0705982	360612	17137.7
Interleukin-7	Vascular dementia (multiple infarctions)	rs143035739	T	C	-0.0088	144587790	0.8476	0.0713	3409	T	C	0.639301	8	143505620	1.57899e-06	0.133161	360612	11900.2
Interleukin-7	Vascular dementia (multiple infarctions)	rs1454336	A	G	-0.0054	91873093	0.874	0.0339	3409	A	G	-0.368727	4	90951942	4.48415e-06	0.0803752	360612	13616.2
Interleukin-7	Vascular dementia (multiple infarctions)	rs4716814	T	C	-0.0024	157723046	0.938	0.0248	3409	T	C	-0.319443	7	157930354	3.75656e-07	0.0628713	360612	19180
Interleukin-5	Vascular dementia (multiple infarctions)	rs429358	C	T	0.0188	45411941	0.5547	0.0319	3364	C	T	0.660425	19	44908684	1.33506e-17	0.0773276	360612	52325.3
Interleukin-5	Vascular dementia (multiple infarctions)	rs4725579	C	A	0.0108	139468213	0.7114	0.0302	3364	C	A	-0.37929	7	139768414	3.58039e-06	0.0818429	360612	18391.7
Interleukin-4	Vascular dementia (multiple infarctions)	rs114671411	A	G	0.0244	36780442	0.755699	0.0634	8124	A	G	0.807	3	36738951	6.2329e-07	0.161923	360612	11273.1
Interleukin-4	Vascular dementia (multiple infarctions)	rs1454336	A	G	0.012	91873093	0.5825	0.022	8124	A	G	-0.368727	4	90951942	4.48415e-06	0.0803752	360612	13616.2
Interleukin-4	Vascular dementia (multiple infarctions)	rs429358	C	T	0.021	45411941	0.305	0.0205	8124	C	T	0.660425	19	44908684	1.33506e-17	0.0773276	360612	52325.3
Interleukin-4	Vascular dementia (multiple infarctions)	rs4716814	T	C	0.0049	157723046	0.758901	0.0161	8124	T	C	-0.319443	7	157930354	3.75656e-07	0.0628713	360612	19180
Interleukin-2 receptor antagonist	Vascular dementia (multiple infarctions)	rs143035739	T	C	-0.0226	144587790	0.8888	0.0695	3677	T	C	0.639301	8	143505620	1.57899e-06	0.133161	360612	11900.2
Interleukin-2 receptor antagonist	Vascular dementia (multiple infarctions)	rs429358	C	T	-0.0091	45411941	0.7616	0.0304	3677	C	T	0.660425	19	44908684	1.33506e-17	0.0773276	360612	52325.3
Interleukin-2 receptor antagonist	Vascular dementia (multiple infarctions)	rs72822148	T	C	-0.0065	9742028	0.7947	0.0251	3677	T	C	-0.322081	17	9838711	3.18831e-06	0.0691414	360612	17983.5
Interleukin-2 receptor antagonist	Vascular dementia (multiple infarctions)	rs9861644	A	G	-0.005	88637331	0.8393	0.0248	3677	A	G	0.322718	3	88588181	4.84942e-06	0.0705982	360612	17137.7
Interleukin-2	Vascular dementia (multiple infarctions)	rs114671411	A	G	0.0392	36780442	0.74	0.0955	3475	A	G	0.807	3	36738951	6.2329e-07	0.161923	360612	11273.1
Interleukin-2	Vascular dementia (multiple infarctions)	rs1454336	A	G	0.0092	91873093	0.786001	0.0336	3475	A	G	-0.368727	4	90951942	4.48415e-06	0.0803752	360612	13616.2
Interleukin-2	Vascular dementia (multiple infarctions)	rs4716814	T	C	-0.0106	157723046	0.6607	0.0244	3475	T	C	-0.319443	7	157930354	3.75656e-07	0.0628713	360612	19180
Interleukin-2	Vascular dementia (multiple infarctions)	rs72822148	T	C	-0.0077	9742028	0.764999	0.0258	3475	T	C	-0.322081	17	9838711	3.18831e-06	0.0691414	360612	17983.5
Interferon gamma	Vascular dementia (multiple infarctions)	rs114671411	A	G	0.0142	36780442	0.8862	0.0642	7701	A	G	0.807	3	36738951	6.2329e-07	0.161923	360612	11273.1
Interferon gamma	Vascular dementia (multiple infarctions)	rs1454336	A	G	-0.0044	91873093	0.849	0.0225	7701	A	G	-0.368727	4	90951942	4.48415e-06	0.0803752	360612	13616.2
Interferon gamma	Vascular dementia (multiple infarctions)	rs4716814	T	C	-0.0082	157723046	0.617	0.0165	7701	T	C	-0.319443	7	157930354	3.75656e-07	0.0628713	360612	19180
Interferon gamma	Vascular dementia (multiple infarctions)	rs4725579	C	A	0.0042	139468213	0.8361	0.0199	7701	C	A	-0.37929	7	139768414	3.58039e-06	0.0818429	360612	18391.7
Interferon gamma	Vascular dementia (multiple infarctions)	rs72822148	T	C	0.0009	9742028	0.9527	0.0176	7701	T	C	-0.322081	17	9838711	3.18831e-06	0.0691414	360612	17983.5
Interferon gamma	Vascular dementia (multiple infarctions)	rs9861644	A	G	-0.0105	88637331	0.5432	0.0171	7701	A	G	0.322718	3	88588181	4.84942e-06	0.0705982	360612	17137.7
Growth-regulated protein alpha	Vascular dementia (multiple infarctions)	rs143035739	T	C	0.0217	144587790	0.7683	0.0701	3505	T	C	0.639301	8	143505620	1.57899e-06	0.133161	360612	11900.2
Growth-regulated protein alpha	Vascular dementia (multiple infarctions)	rs1454336	A	G	-0.0132	91873093	0.699199	0.0335	3505	A	G	-0.368727	4	90951942	4.48415e-06	0.0803752	360612	13616.2
Growth-regulated protein alpha	Vascular dementia (multiple infarctions)	rs4716814	T	C	-0.0084	157723046	0.7358	0.0244	3505	T	C	-0.319443	7	157930354	3.75656e-07	0.0628713	360612	19180
Growth-regulated protein alpha	Vascular dementia (multiple infarctions)	rs4725579	C	A	-0.01	139468213	0.741401	0.0296	3505	C	A	-0.37929	7	139768414	3.58039e-06	0.0818429	360612	18391.7
Granulocyte-colony stimulating factor	Vascular dementia (multiple infarctions)	rs143035739	T	C	0.0085	144587790	0.8194	0.0496	7904	T	C	0.639301	8	143505620	1.57899e-06	0.133161	360612	11900.2
Granulocyte-colony stimulating factor	Vascular dementia (multiple infarctions)	rs1454336	A	G	0.0054	91873093	0.8066	0.0222	7904	A	G	-0.368727	4	90951942	4.48415e-06	0.0803752	360612	13616.2
Granulocyte-colony stimulating factor	Vascular dementia (multiple infarctions)	rs72822148	T	C	-0.0005	9742028	0.9826	0.0173	7904	T	C	-0.322081	17	9838711	3.18831e-06	0.0691414	360612	17983.5
Granulocyte-colony stimulating factor	Vascular dementia (multiple infarctions)	rs9861644	A	G	-0.0042	88637331	0.8037	0.0169	7904	A	G	0.322718	3	88588181	4.84942e-06	0.0705982	360612	17137.7
Fibroblast growth factor basic	Vascular dementia (multiple infarctions)	rs114671411	A	G	0.0379	36780442	0.6017	0.0664	7565	A	G	0.807	3	36738951	6.2329e-07	0.161923	360612	11273.1
Fibroblast growth factor basic	Vascular dementia (multiple infarctions)	rs143035739	T	C	-0.022	144587790	0.7202	0.0511	7565	T	C	0.639301	8	143505620	1.57899e-06	0.133161	360612	11900.2
Fibroblast growth factor basic	Vascular dementia (multiple infarctions)	rs4716814	T	C	-0.0008	157723046	0.9632	0.0166	7565	T	C	-0.319443	7	157930354	3.75656e-07	0.0628713	360612	19180
Fibroblast growth factor basic	Vascular dementia (multiple infarctions)	rs72822148	T	C	0.0119	9742028	0.5001	0.0177	7565	T	C	-0.322081	17	9838711	3.18831e-06	0.0691414	360612	17983.5
Eotaxin	Vascular dementia (multiple infarctions)	rs114671411	A	G	-0.0167	36780442	0.771999	0.0626	8153	A	G	0.807	3	36738951	6.2329e-07	0.161923	360612	11273.1
Eotaxin	Vascular dementia (multiple infarctions)	rs143035739	T	C	-0.0115	144587790	0.9283	0.0497	8153	T	C	0.639301	8	143505620	1.57899e-06	0.133161	360612	11900.2
Eotaxin	Vascular dementia (multiple infarctions)	rs1454336	A	G	0.0069	91873093	0.7519	0.0219	8153	A	G	-0.368727	4	90951942	4.48415e-06	0.0803752	360612	13616.2
Eotaxin	Vascular dementia (multiple infarctions)	rs429358	C	T	0.0041	45411941	0.8453	0.0204	8153	C	T	0.660425	19	44908684	1.33506e-17	0.0773276	360612	52325.3
Eotaxin	Vascular dementia (multiple infarctions)	rs4716814	T	C	-0.0093	157723046	0.5636	0.016	8153	T	C	-0.319443	7	157930354	3.75656e-07	0.0628713	360612	19180
Eotaxin	Vascular dementia (multiple infarctions)	rs4725579	C	A	0.0043	139468213	0.8207	0.0193	8153	C	A	-0.37929	7	139768414	3.58039e-06	0.0818429	360612	18391.7
CTACK	Vascular dementia (mixed)	rs1466525	T	C	-0.011	54780209	0.693201	0.0279	3631	T	C	0.489308	8	53867649	1.97697e-06	0.102887	360421	34189.2
CTACK	Vascular dementia (mixed)	rs1632064	T	C	-0.0051	3219694	0.8451	0.0335	3631	T	C	0.613526	5	3219580	4.04045e-06	0.133106	360421	37296.9
CTACK	Vascular dementia (mixed)	rs17168895	T	G	-0.0012	15647727	0.9506	0.0304	3631	T	G	-0.547306	7	15608102	2.92853e-06	0.117052	360421	34495
beta-nerve growth factor	Vascular dementia (mixed)	rs1466525	T	C	0.0099	54780209	0.726501	0.0286	3531	T	C	0.489308	8	53867649	1.97697e-06	0.102887	360421	34189.2
beta-nerve growth factor	Vascular dementia (mixed)	rs1632064	T	C	-0.0125	3219694	0.7403	0.0343	3531	T	C	0.613526	5	3219580	4.04045e-06	0.133106	360421	37296.9
beta-nerve growth factor	Vascular dementia (mixed)	rs6849229	G	A	0.0038	131797280	0.927	0.0323	3531	G	A	0.561604	4	130876125	4.44038e-06	0.122364	360421	34142.7
beta-nerve growth factor	Vascular dementia (mixed)	rs9458673	A	G	-0.0266	158276983	0.702499	0.0714	3531	A	G	0.873467	6	157855951	8.24727e-07	0.177194	360421	17688.6
Vascular endothelial growth factor	Vascular dementia (mixed)	rs12257900	T	G	-0.0095	49443428	0.676	0.0228	7118	T	G	0.467335	10	48235385	2.48891e-06	0.0992423	360421	23006.9
Vascular endothelial growth factor	Vascular dementia (mixed)	rs1466525	T	C	0.0114	54780209	0.5739	0.0202	7118	T	C	0.489308	8	53867649	1.97697e-06	0.102887	360421	34189.2
Vascular endothelial growth factor	Vascular dementia (mixed)	rs1632064	T	C	-0.0086	3219694	0.6933	0.0245	7118	T	C	0.613526	5	3219580	4.04045e-06	0.133106	360421	37296.9
Vascular endothelial growth factor	Vascular dementia (mixed)	rs17168895	T	G	-0.0036	15647727	0.8697	0.0218	7118	T	G	-0.547306	7	15608102	2.92853e-06	0.117052	360421	34495
Vascular endothelial growth factor	Vascular dementia (mixed)	rs9458673	A	G	-0.0049	158276983	0.9378	0.0516	7118	A	G	0.873467	6	157855951	8.24727e-07	0.177194	360421	17688.6
Macrophage Migration Inhibitory Factor	Vascular dementia (mixed)	rs12257900	T	G	0.0045	49443428	0.8292	0.0332	3494	T	G	0.467335	10	48235385	2.48891e-06	0.0992423	360421	23006.9
Macrophage Migration Inhibitory Factor	Vascular dementia (mixed)	rs9458673	A	G	-0.0011	158276983	0.9901	0.071	3494	A	G	0.873467	6	157855951	8.24727e-07	0.177194	360421	17688.6
TRAIL	Vascular dementia (mixed)	rs1632064	T	C	0.0147	3219694	0.49	0.0228	8186	T	C	0.613526	5	3219580	4.04045e-06	0.133106	360421	37296.9
TRAIL	Vascular dementia (mixed)	rs429358	C	T	-0.003	45411941	0.8802	0.0203	8186	C	T	0.564994	19	44908684	3.94357e-08	0.10285	360421	36831.5
TRAIL	Vascular dementia (mixed)	rs6028529	A	G	0.0128	38205487	0.5046	0.0191	8186	A	G	0.413411	20	39576844	4.98965e-06	0.0905565	360421	21913.1
TRAIL	Vascular dementia (mixed)	rs6849229	G	A	0.0017	131797280	0.9421	0.0212	8186	G	A	0.561604	4	130876125	4.44038e-06	0.122364	360421	34142.7
Tumor necrosis factor beta levels	Vascular dementia (mixed)	rs1466525	T	C	-0.0049	54780209	0.9172	0.0431	1559	T	C	0.489308	8	53867649	1.97697e-06	0.102887	360421	34189.2
Tumor necrosis factor beta levels	Vascular dementia (mixed)	rs1632064	T	C	0.007	3219694	0.8698	0.054	1559	T	C	0.613526	5	3219580	4.04045e-06	0.133106	360421	37296.9
Tumor necrosis factor beta levels	Vascular dementia (mixed)	rs6849229	G	A	-0.0047	131797280	0.9172	0.0492	1559	G	A	0.561604	4	130876125	4.44038e-06	0.122364	360421	34142.7
Tumor necrosis factor 1 alpha	Vascular dementia (mixed)	rs1466525	T	C	0.0071	54780209	0.8025	0.0287	3454	T	C	0.489308	8	53867649	1.97697e-06	0.102887	360421	34189.2
Tumor necrosis factor 1 alpha	Vascular dementia (mixed)	rs429358	C	T	0.007	45411941	0.8249	0.0315	3454	C	T	0.564994	19	44908684	3.94357e-08	0.10285	360421	36831.5
Tumor necrosis factor 1 alpha	Vascular dementia (mixed)	rs6849229	G	A	-0.0065	131797280	0.825	0.0326	3454	G	A	0.561604	4	130876125	4.44038e-06	0.122364	360421	34142.7
Tumor necrosis factor 1 alpha	Vascular dementia (mixed)	rs9458673	A	G	-0.0026	158276983	0.9783	0.0722	3454	A	G	0.873467	6	157855951	8.24727e-07	0.177194	360421	17688.6
Stromal-cell-derived factor 1 alpha	Vascular dementia (mixed)	rs12257900	T	G	-0.0058	49443428	0.655101	0.0218	5998	T	G	0.467335	10	48235385	2.48891e-06	0.0992423	360421	23006.9
Stromal-cell-derived factor 1 alpha	Vascular dementia (mixed)	rs6028529	A	G	0.0085	38205487	0.82	0.0197	5998	A	G	0.413411	20	39576844	4.98965e-06	0.0905565	360421	21913.1
Stem cell growth factor beta	Vascular dementia (mixed)	rs1466525	T	C	0.0132	54780209	0.628801	0.0278	3682	T	C	0.489308	8	53867649	1.97697e-06	0.102887	360421	34189.2
Stem cell growth factor beta	Vascular dementia (mixed)	rs1632064	T	C	-0.0068	3219694	0.8232	0.0334	3682	T	C	0.613526	5	3219580	4.04045e-06	0.133106	360421	37296.9
Stem cell growth factor beta	Vascular dementia (mixed)	rs17168895	T	G	-0.0142	15647727	0.6165	0.0302	3682	T	G	-0.547306	7	15608102	2.92853e-06	0.117052	360421	34495
Stem cell growth factor beta	Vascular dementia (mixed)	rs9458673	A	G	-0.0185	158276983	0.7981	0.0699	3682	A	G	0.873467	6	157855951	8.24727e-07	0.177194	360421	17688.6
Stem cell factor	Vascular dementia (mixed)	rs1632064	T	C	-0.0098	3219694	0.7097	0.0227	8290	T	C	0.613526	5	3219580	4.04045e-06	0.133106	360421	37296.9
Stem cell factor	Vascular dementia (mixed)	rs429358	C	T	0.0155	45411941	0.4445	0.0202	8290	C	T	0.564994	19	44908684	3.94357e-08	0.10285	360421	36831.5
Interleukin-16	Vascular dementia (mixed)	rs1466525	T	C	0.0052	54780209	0.8553	0.0285	3483	T	C	0.489308	8	53867649	1.97697e-06	0.102887	360421	34189.2
Interleukin-16	Vascular dementia (mixed)	rs6028529	A	G	0.0064	38205487	0.8372	0.0294	3483	A	G	0.413411	20	39576844	4.98965e-06	0.0905565	360421	21913.1
Interleukin-16	Vascular dementia (mixed)	rs9458673	A	G	0.0312	158276983	0.663901	0.0712	3483	A	G	0.873467	6	157855951	8.24727e-07	0.177194	360421	17688.6
RANTES	Vascular dementia (mixed)	rs1466525	T	C	0.0053	54780209	0.8469	0.0289	3421	T	C	0.489308	8	53867649	1.97697e-06	0.102887	360421	34189.2
Platelet-derived growth factor BB	Vascular dementia (mixed)	rs12257900	T	G	0.0058	49443428	0.8171	0.0211	8293	T	G	0.467335	10	48235385	2.48891e-06	0.0992423	360421	23006.9
Platelet-derived growth factor BB	Vascular dementia (mixed)	rs1466525	T	C	0.0012	54780209	0.9413	0.0188	8293	T	C	0.489308	8	53867649	1.97697e-06	0.102887	360421	34189.2
Platelet-derived growth factor BB	Vascular dementia (mixed)	rs1632064	T	C	-0.0092	3219694	0.6891	0.0227	8293	T	C	0.613526	5	3219580	4.04045e-06	0.133106	360421	37296.9
Platelet-derived growth factor BB	Vascular dementia (mixed)	rs17168895	T	G	-0.0076	15647727	0.718399	0.0203	8293	T	G	-0.547306	7	15608102	2.92853e-06	0.117052	360421	34495
Platelet-derived growth factor BB	Vascular dementia (mixed)	rs429358	C	T	-0.0006	45411941	0.9781	0.0202	8293	C	T	0.564994	19	44908684	3.94357e-08	0.10285	360421	36831.5
Platelet-derived growth factor BB	Vascular dementia (mixed)	rs9458673	A	G	-0.0167	158276983	0.732	0.0477	8293	A	G	0.873467	6	157855951	8.24727e-07	0.177194	360421	17688.6
Macrophage inflammatory protein 1b	Vascular dementia (mixed)	rs12257900	T	G	-0.0093	49443428	0.660999	0.0211	8243	T	G	0.467335	10	48235385	2.48891e-06	0.0992423	360421	23006.9
Macrophage inflammatory protein 1b	Vascular dementia (mixed)	rs1466525	T	C	-0.0038	54780209	0.8434	0.0187	8243	T	C	0.489308	8	53867649	1.97697e-06	0.102887	360421	34189.2
Macrophage inflammatory protein 1b	Vascular dementia (mixed)	rs1632064	T	C	-0.0115	3219694	0.5819	0.0227	8243	T	C	0.613526	5	3219580	4.04045e-06	0.133106	360421	37296.9
Macrophage inflammatory protein 1b	Vascular dementia (mixed)	rs6028529	A	G	0.0027	38205487	0.869	0.0191	8243	A	G	0.413411	20	39576844	4.98965e-06	0.0905565	360421	21913.1
Macrophage inflammatory protein 1a	Vascular dementia (mixed)	rs12257900	T	G	0.0095	49443428	0.7916	0.033	3522	T	G	0.467335	10	48235385	2.48891e-06	0.0992423	360421	23006.9
Macrophage inflammatory protein 1a	Vascular dementia (mixed)	rs17168895	T	G	0.0096	15647727	0.7474	0.0309	3522	T	G	-0.547306	7	15608102	2.92853e-06	0.117052	360421	34495
Macrophage inflammatory protein 1a	Vascular dementia (mixed)	rs6849229	G	A	0.0089	131797280	0.8006	0.0324	3522	G	A	0.561604	4	130876125	4.44038e-06	0.122364	360421	34142.7
Monokine induced by gamma interferon	Vascular dementia (mixed)	rs17168895	T	G	-0.009	15647727	0.752801	0.0302	3685	T	G	-0.547306	7	15608102	2.92853e-06	0.117052	360421	34495
Monokine induced by gamma interferon	Vascular dementia (mixed)	rs429358	C	T	-0.0033	45411941	0.908	0.0303	3685	C	T	0.564994	19	44908684	3.94357e-08	0.10285	360421	36831.5
Monokine induced by gamma interferon	Vascular dementia (mixed)	rs6849229	G	A	-0.0033	131797280	0.9181	0.0316	3685	G	A	0.561604	4	130876125	4.44038e-06	0.122364	360421	34142.7
Macrophage colony stimulating factor	Vascular dementia (mixed)	rs12257900	T	G	-0.0012	49443428	0.9747	0.0396	840	T	G	0.467335	10	48235385	2.48891e-06	0.0992423	360421	23006.9
Macrophage colony stimulating factor	Vascular dementia (mixed)	rs1632064	T	C	0.0086	3219694	0.8693	0.0414	840	T	C	0.613526	5	3219580	4.04045e-06	0.133106	360421	37296.9
Macrophage colony stimulating factor	Vascular dementia (mixed)	rs9458673	A	G	-0.0145	158276983	0.8732	0.0849	840	A	G	0.873467	6	157855951	8.24727e-07	0.177194	360421	17688.6
Monocyte chemoattractant protein-3	Vascular dementia (mixed)	rs6028529	A	G	-0.0074	38205487	0.8845	0.0535	843	A	G	0.413411	20	39576844	4.98965e-06	0.0905565	360421	21913.1
Monocyte chemoattractant protein-3	Vascular dementia (mixed)	rs9458673	A	G	0.0035	158276983	0.9813	0.1266	843	A	G	0.873467	6	157855951	8.24727e-07	0.177194	360421	17688.6
Monocyte chemoattractant protein-1	Vascular dementia (mixed)	rs12257900	T	G	-0.0147	49443428	0.4863	0.0212	8293	T	G	0.467335	10	48235385	2.48891e-06	0.0992423	360421	23006.9
Monocyte chemoattractant protein-1	Vascular dementia (mixed)	rs429358	C	T	-0.0113	45411941	0.5697	0.0202	8293	C	T	0.564994	19	44908684	3.94357e-08	0.10285	360421	36831.5
Monocyte chemoattractant protein-1	Vascular dementia (mixed)	rs6028529	A	G	0.0086	38205487	0.656999	0.0191	8293	A	G	0.413411	20	39576844	4.98965e-06	0.0905565	360421	21913.1
Interleukin-12p70	Vascular dementia (mixed)	rs12257900	T	G	-0.0105	49443428	0.6128	0.0211	8270	T	G	0.467335	10	48235385	2.48891e-06	0.0992423	360421	23006.9
Interleukin-12p70	Vascular dementia (mixed)	rs1466525	T	C	0.0087	54780209	0.643	0.0187	8270	T	C	0.489308	8	53867649	1.97697e-06	0.102887	360421	34189.2
Interleukin-12p70	Vascular dementia (mixed)	rs1632064	T	C	-0.0106	3219694	0.6183	0.0227	8270	T	C	0.613526	5	3219580	4.04045e-06	0.133106	360421	37296.9
Interleukin-12p70	Vascular dementia (mixed)	rs17168895	T	G	0.0023	15647727	0.9087	0.0203	8270	T	G	-0.547306	7	15608102	2.92853e-06	0.117052	360421	34495
Interleukin-12p70	Vascular dementia (mixed)	rs6028529	A	G	0.0045	38205487	0.8086	0.0191	8270	A	G	0.413411	20	39576844	4.98965e-06	0.0905565	360421	21913.1
Interleukin-12p70	Vascular dementia (mixed)	rs9458673	A	G	-0.0134	158276983	0.7751	0.0477	8270	A	G	0.873467	6	157855951	8.24727e-07	0.177194	360421	17688.6
Interferon gamma-induced protein 10	Vascular dementia (mixed)	rs429358	C	T	-0.0157	45411941	0.6018	0.0303	3685	C	T	0.564994	19	44908684	3.94357e-08	0.10285	360421	36831.5
Interferon gamma-induced protein 10	Vascular dementia (mixed)	rs6028529	A	G	0.0006	38205487	0.9489	0.0286	3685	A	G	0.413411	20	39576844	4.98965e-06	0.0905565	360421	21913.1
Interleukin-18 levels	Vascular dementia (mixed)	rs6028529	A	G	-0.0088	38205487	0.7604	0.0287	3636	A	G	0.413411	20	39576844	4.98965e-06	0.0905565	360421	21913.1
Interleukin-17	Vascular dementia (mixed)	rs12257900	T	G	-0.0046	49443428	0.8077	0.0218	7760	T	G	0.467335	10	48235385	2.48891e-06	0.0992423	360421	23006.9
Interleukin-17	Vascular dementia (mixed)	rs1466525	T	C	-0.0066	54780209	0.7348	0.0193	7760	T	C	0.489308	8	53867649	1.97697e-06	0.102887	360421	34189.2
Interleukin-17	Vascular dementia (mixed)	rs1632064	T	C	-0.0119	3219694	0.5836	0.0235	7760	T	C	0.613526	5	3219580	4.04045e-06	0.133106	360421	37296.9
Interleukin-17	Vascular dementia (mixed)	rs17168895	T	G	0.0095	15647727	0.639699	0.0209	7760	T	G	-0.547306	7	15608102	2.92853e-06	0.117052	360421	34495
Interleukin-17	Vascular dementia (mixed)	rs6849229	G	A	-0.0009	131797280	0.9561	0.0218	7760	G	A	0.561604	4	130876125	4.44038e-06	0.122364	360421	34142.7
Interleukin-13	Vascular dementia (mixed)	rs9458673	A	G	0.0337	158276983	0.6181	0.0714	3557	A	G	0.873467	6	157855951	8.24727e-07	0.177194	360421	17688.6
Interleukin-10	Vascular dementia (mixed)	rs6028529	A	G	-0.0042	38205487	0.8381	0.0198	7681	A	G	0.413411	20	39576844	4.98965e-06	0.0905565	360421	21913.1
Interleukin-8	Vascular dementia (mixed)	rs17168895	T	G	0.0039	15647727	0.886	0.0308	3526	T	G	-0.547306	7	15608102	2.92853e-06	0.117052	360421	34495
Interleukin-8	Vascular dementia (mixed)	rs429358	C	T	0.0096	45411941	0.7597	0.0311	3526	C	T	0.564994	19	44908684	3.94357e-08	0.10285	360421	36831.5
Interleukin-6	Vascular dementia (mixed)	rs12257900	T	G	-0.0095	49443428	0.6428	0.0212	8189	T	G	0.467335	10	48235385	2.48891e-06	0.0992423	360421	23006.9
Interleukin-6	Vascular dementia (mixed)	rs1466525	T	C	0.0065	54780209	0.722	0.0189	8189	T	C	0.489308	8	53867649	1.97697e-06	0.102887	360421	34189.2
Interleukin-6	Vascular dementia (mixed)	rs1632064	T	C	-0.0092	3219694	0.6707	0.0228	8189	T	C	0.613526	5	3219580	4.04045e-06	0.133106	360421	37296.9
Interleukin-6	Vascular dementia (mixed)	rs17168895	T	G	0.0104	15647727	0.5953	0.0204	8189	T	G	-0.547306	7	15608102	2.92853e-06	0.117052	360421	34495
Interleukin-6	Vascular dementia (mixed)	rs6028529	A	G	-0.0019	38205487	0.9326	0.0192	8189	A	G	0.413411	20	39576844	4.98965e-06	0.0905565	360421	21913.1
Interleukin-1-receptor antagonist	Vascular dementia (mixed)	rs1466525	T	C	-0.0066	54780209	0.8169	0.0279	3638	T	C	0.489308	8	53867649	1.97697e-06	0.102887	360421	34189.2
Interleukin-1-receptor antagonist	Vascular dementia (mixed)	rs1632064	T	C	0.0139	3219694	0.644899	0.0337	3638	T	C	0.613526	5	3219580	4.04045e-06	0.133106	360421	37296.9
Interleukin-1-receptor antagonist	Vascular dementia (mixed)	rs17168895	T	G	0.0008	15647727	0.9764	0.0305	3638	T	G	-0.547306	7	15608102	2.92853e-06	0.117052	360421	34495
Interleukin-1-receptor antagonist	Vascular dementia (mixed)	rs6849229	G	A	0.0051	131797280	0.9023	0.0319	3638	G	A	0.561604	4	130876125	4.44038e-06	0.122364	360421	34142.7
Interleukin-1-receptor antagonist	Vascular dementia (mixed)	rs9458673	A	G	0.0145	158276983	0.8235	0.0699	3638	A	G	0.873467	6	157855951	8.24727e-07	0.177194	360421	17688.6
Interleukin-1-beta	Vascular dementia (mixed)	rs429358	C	T	0.001	45411941	0.4711	0.0243	3309	C	T	0.564994	19	44908684	3.94357e-08	0.10285	360421	36831.5
Hepatocyte growth factor	Vascular dementia (mixed)	rs429358	C	T	-0.0077	45411941	0.703399	0.0202	8292	C	T	0.564994	19	44908684	3.94357e-08	0.10285	360421	36831.5
Interleukin-9	Vascular dementia (mixed)	rs12257900	T	G	-0.0072	49443428	0.8423	0.0325	3634	T	G	0.467335	10	48235385	2.48891e-06	0.0992423	360421	23006.9
Interleukin-9	Vascular dementia (mixed)	rs1466525	T	C	-0.0047	54780209	0.8688	0.028	3634	T	C	0.489308	8	53867649	1.97697e-06	0.102887	360421	34189.2
Interleukin-9	Vascular dementia (mixed)	rs17168895	T	G	0.0132	15647727	0.655399	0.0305	3634	T	G	-0.547306	7	15608102	2.92853e-06	0.117052	360421	34495
Interleukin-7	Vascular dementia (mixed)	rs6028529	A	G	0.0114	38205487	0.703399	0.0295	3409	A	G	0.413411	20	39576844	4.98965e-06	0.0905565	360421	21913.1
Interleukin-5	Vascular dementia (mixed)	rs12257900	T	G	0.0152	49443428	0.659601	0.0337	3364	T	G	0.467335	10	48235385	2.48891e-06	0.0992423	360421	23006.9
Interleukin-5	Vascular dementia (mixed)	rs1466525	T	C	-0.012	54780209	0.676	0.029	3364	T	C	0.489308	8	53867649	1.97697e-06	0.102887	360421	34189.2
Interleukin-5	Vascular dementia (mixed)	rs6028529	A	G	0.0067	38205487	0.8046	0.0298	3364	A	G	0.413411	20	39576844	4.98965e-06	0.0905565	360421	21913.1
Interleukin-5	Vascular dementia (mixed)	rs9458673	A	G	0.0016	158276983	0.9707	0.0742	3364	A	G	0.873467	6	157855951	8.24727e-07	0.177194	360421	17688.6
Interleukin-4	Vascular dementia (mixed)	rs12257900	T	G	-0.0011	49443428	0.9326	0.0213	8124	T	G	0.467335	10	48235385	2.48891e-06	0.0992423	360421	23006.9
Interleukin-4	Vascular dementia (mixed)	rs1466525	T	C	-0.0011	54780209	0.9636	0.019	8124	T	C	0.489308	8	53867649	1.97697e-06	0.102887	360421	34189.2
Interleukin-4	Vascular dementia (mixed)	rs17168895	T	G	0.0103	15647727	0.6079	0.0205	8124	T	G	-0.547306	7	15608102	2.92853e-06	0.117052	360421	34495
Interleukin-4	Vascular dementia (mixed)	rs6028529	A	G	0.0113	38205487	0.5462	0.0193	8124	A	G	0.413411	20	39576844	4.98965e-06	0.0905565	360421	21913.1
Interleukin-4	Vascular dementia (mixed)	rs6849229	G	A	0.0044	131797280	0.8414	0.0214	8124	G	A	0.561604	4	130876125	4.44038e-06	0.122364	360421	34142.7
Interleukin-4	Vascular dementia (mixed)	rs9458673	A	G	0.0181	158276983	0.6999	0.0482	8124	A	G	0.873467	6	157855951	8.24727e-07	0.177194	360421	17688.6
Interleukin-2 receptor antagonist	Vascular dementia (mixed)	rs1632064	T	C	0.01	3219694	0.7535	0.0335	3677	T	C	0.613526	5	3219580	4.04045e-06	0.133106	360421	37296.9
Interleukin-2 receptor antagonist	Vascular dementia (mixed)	rs17168895	T	G	-0.0137	15647727	0.653899	0.0302	3677	T	G	-0.547306	7	15608102	2.92853e-06	0.117052	360421	34495
Interleukin-2 receptor antagonist	Vascular dementia (mixed)	rs429358	C	T	-0.0091	45411941	0.7616	0.0304	3677	C	T	0.564994	19	44908684	3.94357e-08	0.10285	360421	36831.5
Interleukin-2	Vascular dementia (mixed)	rs1466525	T	C	-0.0035	54780209	0.9111	0.0285	3475	T	C	0.489308	8	53867649	1.97697e-06	0.102887	360421	34189.2
Interleukin-2	Vascular dementia (mixed)	rs6028529	A	G	0.0097	38205487	0.7338	0.0292	3475	A	G	0.413411	20	39576844	4.98965e-06	0.0905565	360421	21913.1
Interferon gamma	Vascular dementia (mixed)	rs1466525	T	C	0.0046	54780209	0.8152	0.0195	7701	T	C	0.489308	8	53867649	1.97697e-06	0.102887	360421	34189.2
Interferon gamma	Vascular dementia (mixed)	rs1632064	T	C	-0.0085	3219694	0.7093	0.0236	7701	T	C	0.613526	5	3219580	4.04045e-06	0.133106	360421	37296.9
Interferon gamma	Vascular dementia (mixed)	rs9458673	A	G	0.0033	158276983	0.9443	0.0495	7701	A	G	0.873467	6	157855951	8.24727e-07	0.177194	360421	17688.6
Growth-regulated protein alpha	Vascular dementia (mixed)	rs1466525	T	C	-0.0099	54780209	0.7349	0.0285	3505	T	C	0.489308	8	53867649	1.97697e-06	0.102887	360421	34189.2
Growth-regulated protein alpha	Vascular dementia (mixed)	rs9458673	A	G	-0.0256	158276983	0.7208	0.071	3505	A	G	0.873467	6	157855951	8.24727e-07	0.177194	360421	17688.6
Granulocyte-colony stimulating factor	Vascular dementia (mixed)	rs12257900	T	G	-0.0016	49443428	0.9324	0.0215	7904	T	G	0.467335	10	48235385	2.48891e-06	0.0992423	360421	23006.9
Granulocyte-colony stimulating factor	Vascular dementia (mixed)	rs1466525	T	C	-0.0042	54780209	0.8303	0.0192	7904	T	C	0.489308	8	53867649	1.97697e-06	0.102887	360421	34189.2
Granulocyte-colony stimulating factor	Vascular dementia (mixed)	rs6849229	G	A	-0.005	131797280	0.8099	0.0216	7904	G	A	0.561604	4	130876125	4.44038e-06	0.122364	360421	34142.7
Granulocyte-colony stimulating factor	Vascular dementia (mixed)	rs9458673	A	G	0.0053	158276983	0.935	0.0482	7904	A	G	0.873467	6	157855951	8.24727e-07	0.177194	360421	17688.6
Fibroblast growth factor basic	Vascular dementia (mixed)	rs1466525	T	C	0.0052	54780209	0.7772	0.0195	7565	T	C	0.489308	8	53867649	1.97697e-06	0.102887	360421	34189.2
Fibroblast growth factor basic	Vascular dementia (mixed)	rs1632064	T	C	0.0133	3219694	0.582	0.0237	7565	T	C	0.613526	5	3219580	4.04045e-06	0.133106	360421	37296.9
Fibroblast growth factor basic	Vascular dementia (mixed)	rs17168895	T	G	-0.0106	15647727	0.617701	0.021	7565	T	G	-0.547306	7	15608102	2.92853e-06	0.117052	360421	34495
Eotaxin	Vascular dementia (mixed)	rs1466525	T	C	0.0135	54780209	0.4779	0.0189	8153	T	C	0.489308	8	53867649	1.97697e-06	0.102887	360421	34189.2
Eotaxin	Vascular dementia (mixed)	rs1632064	T	C	-0.0044	3219694	0.8636	0.0229	8153	T	C	0.613526	5	3219580	4.04045e-06	0.133106	360421	37296.9
Eotaxin	Vascular dementia (mixed)	rs429358	C	T	0.0041	45411941	0.8453	0.0204	8153	C	T	0.564994	19	44908684	3.94357e-08	0.10285	360421	36831.5
CTACK	Vascular dementia (other) || id:finngen_R9_VD_O	rs143563818	C	T	0.0278	33580846	0.765701	0.0872	3631	C	T	1.55441	5	33580741	1.89544e-07	0.298391	360248	31380.8
Macrophage Migration Inhibitory Factor	Vascular dementia (other) || id:finngen_R9_VD_O	rs143563818	C	T	-0.0395	33580846	0.6546	0.0897	3494	C	T	1.55441	5	33580741	1.89544e-07	0.298391	360248	31380.8
Stem cell growth factor beta	Vascular dementia (other) || id:finngen_R9_VD_O	rs143563818	C	T	-0.0128	33580846	0.8796	0.0874	3682	C	T	1.55441	5	33580741	1.89544e-07	0.298391	360248	31380.8
RANTES	Vascular dementia (other) || id:finngen_R9_VD_O	rs143563818	C	T	-0.0281	33580846	0.7538	0.0904	3421	C	T	1.55441	5	33580741	1.89544e-07	0.298391	360248	31380.8
Macrophage inflammatory protein 1b	Vascular dementia (other) || id:finngen_R9_VD_O	rs143563818	C	T	-0.009	33580846	0.8863	0.0563	8243	C	T	1.55441	5	33580741	1.89544e-07	0.298391	360248	31380.8
Macrophage inflammatory protein 1a	Vascular dementia (other) || id:finngen_R9_VD_O	rs143563818	C	T	-0.0345	33580846	0.701601	0.0897	3522	C	T	1.55441	5	33580741	1.89544e-07	0.298391	360248	31380.8
Monokine induced by gamma interferon	Vascular dementia (other) || id:finngen_R9_VD_O	rs143563818	C	T	0.01	33580846	0.9108	0.0873	3685	C	T	1.55441	5	33580741	1.89544e-07	0.298391	360248	31380.8
Monocyte chemoattractant protein-1	Vascular dementia (other) || id:finngen_R9_VD_O	rs143563818	C	T	0.0224	33580846	0.701601	0.0568	8293	C	T	1.55441	5	33580741	1.89544e-07	0.298391	360248	31380.8
Interleukin-12p70	Vascular dementia (other) || id:finngen_R9_VD_O	rs143563818	C	T	0.0121	33580846	0.8583	0.0565	8270	C	T	1.55441	5	33580741	1.89544e-07	0.298391	360248	31380.8
Interferon gamma-induced protein 10	Vascular dementia (other) || id:finngen_R9_VD_O	rs143563818	C	T	0.0356	33580846	0.6762	0.087	3685	C	T	1.55441	5	33580741	1.89544e-07	0.298391	360248	31380.8
Interleukin-18 levels	Vascular dementia (other) || id:finngen_R9_VD_O	rs143563818	C	T	0.0167	33580846	0.8506	0.0877	3636	C	T	1.55441	5	33580741	1.89544e-07	0.298391	360248	31380.8
Interleukin-17	Vascular dementia (other) || id:finngen_R9_VD_O	rs143563818	C	T	-0.0289	33580846	0.617999	0.0578	7760	C	T	1.55441	5	33580741	1.89544e-07	0.298391	360248	31380.8
Interleukin-8	Vascular dementia (other) || id:finngen_R9_VD_O	rs143563818	C	T	0.0284	33580846	0.774901	0.0899	3526	C	T	1.55441	5	33580741	1.89544e-07	0.298391	360248	31380.8
Interleukin-1-receptor antagonist	Vascular dementia (other) || id:finngen_R9_VD_O	rs143563818	C	T	-0.0252	33580846	0.755899	0.088	3638	C	T	1.55441	5	33580741	1.89544e-07	0.298391	360248	31380.8
Interleukin-5	Vascular dementia (other) || id:finngen_R9_VD_O	rs143563818	C	T	0.0044	33580846	0.9741	0.0908	3364	C	T	1.55441	5	33580741	1.89544e-07	0.298391	360248	31380.8
Interleukin-4	Vascular dementia (other) || id:finngen_R9_VD_O	rs143563818	C	T	-0.0021	33580846	0.9561	0.0572	8124	C	T	1.55441	5	33580741	1.89544e-07	0.298391	360248	31380.8
Interleukin-2 receptor antagonist	Vascular dementia (other) || id:finngen_R9_VD_O	rs143563818	C	T	0.0241	33580846	0.788199	0.0887	3677	C	T	1.55441	5	33580741	1.89544e-07	0.298391	360248	31380.8
Interferon gamma	Vascular dementia (other) || id:finngen_R9_VD_O	rs143563818	C	T	-0.0225	33580846	0.6894	0.0584	7701	C	T	1.55441	5	33580741	1.89544e-07	0.298391	360248	31380.8
Fibroblast growth factor basic	Vascular dementia (other) || id:finngen_R9_VD_O	rs143563818	C	T	-0.0138	33580846	0.7802	0.0589	7565	C	T	1.55441	5	33580741	1.89544e-07	0.298391	360248	31380.8
Eotaxin	Vascular dementia (other) || id:finngen_R9_VD_O	rs143563818	C	T	-0.0168	33580846	0.7438	0.057	8153	C	T	1.55441	5	33580741	1.89544e-07	0.298391	360248	31380.8
CTACK	Vascular dementia (subcortical)	rs429358	C	T	0.0228	45411941	0.4572	0.0305	3631	C	T	0.596691	19	44908684	1.74221e-17	0.0701181	360770	41621.6
CTACK	Vascular dementia (subcortical)	rs4295569	C	T	0.0027	47820641	0.9189	0.0257	3631	C	T	-0.354704	7	47781043	2.54572e-08	0.0636798	360770	20037.4
beta-nerve growth factor	Vascular dementia (subcortical)	rs11148372	A	G	-0.006	22788665	0.7984	0.0244	3531	A	G	-0.261494	13	22214526	4.06275e-06	0.056746	360770	12632.5
Vascular endothelial growth factor	Vascular dementia (subcortical)	rs17708733	A	C	-0.0333	148532829	0.726901	0.0609	7118	A	C	0.693005	5	149153266	1.68221e-06	0.144729	360770	8931.15
Vascular endothelial growth factor	Vascular dementia (subcortical)	rs4295569	C	T	-0.0121	47820641	0.5108	0.0184	7118	C	T	-0.354704	7	47781043	2.54572e-08	0.0636798	360770	20037.4
Vascular endothelial growth factor	Vascular dementia (subcortical)	rs74915041	T	C	-0.0051	121201464	0.8671	0.0368	7118	T	C	0.461857	9	118439186	3.09443e-06	0.0990164	360770	9592.8
Macrophage Migration Inhibitory Factor	Vascular dementia (subcortical)	rs10919863	T	C	0.0065	200226041	0.8376	0.0313	3494	T	C	0.315164	1	200256913	3.47112e-06	0.067912	360770	10813.8
Macrophage Migration Inhibitory Factor	Vascular dementia (subcortical)	rs17708733	A	C	-0.0034	148532829	0.8747	0.0849	3494	A	C	0.693005	5	149153266	1.68221e-06	0.144729	360770	8931.15
Macrophage Migration Inhibitory Factor	Vascular dementia (subcortical)	rs429358	C	T	-0.0182	45411941	0.5583	0.031	3494	C	T	0.596691	19	44908684	1.74221e-17	0.0701181	360770	41621.6
Macrophage Migration Inhibitory Factor	Vascular dementia (subcortical)	rs4295569	C	T	-0.0112	47820641	0.6715	0.0262	3494	C	T	-0.354704	7	47781043	2.54572e-08	0.0636798	360770	20037.4
Macrophage Migration Inhibitory Factor	Vascular dementia (subcortical)	rs74915041	T	C	0.0098	121201464	0.8674	0.0534	3494	T	C	0.461857	9	118439186	3.09443e-06	0.0990164	360770	9592.8
TRAIL	Vascular dementia (subcortical)	rs10919863	T	C	-0.0077	200226041	0.6977	0.0206	8186	T	C	0.315164	1	200256913	3.47112e-06	0.067912	360770	10813.8
TRAIL	Vascular dementia (subcortical)	rs11148372	A	G	-0.0094	22788665	0.561	0.0163	8186	A	G	-0.261494	13	22214526	4.06275e-06	0.056746	360770	12632.5
TRAIL	Vascular dementia (subcortical)	rs17708733	A	C	0.0007	148532829	0.9089	0.0571	8186	A	C	0.693005	5	149153266	1.68221e-06	0.144729	360770	8931.15
TRAIL	Vascular dementia (subcortical)	rs429358	C	T	-0.003	45411941	0.8802	0.0203	8186	C	T	0.596691	19	44908684	1.74221e-17	0.0701181	360770	41621.6
Tumor necrosis factor beta levels	Vascular dementia (subcortical)	rs4295569	C	T	0.0004	47820641	0.9907	0.0391	1559	C	T	-0.354704	7	47781043	2.54572e-08	0.0636798	360770	20037.4
Tumor necrosis factor 1 alpha	Vascular dementia (subcortical)	rs10919863	T	C	-0.0016	200226041	0.9496	0.0317	3454	T	C	0.315164	1	200256913	3.47112e-06	0.067912	360770	10813.8
Tumor necrosis factor 1 alpha	Vascular dementia (subcortical)	rs11148372	A	G	0.0056	22788665	0.8254	0.0248	3454	A	G	-0.261494	13	22214526	4.06275e-06	0.056746	360770	12632.5
Tumor necrosis factor 1 alpha	Vascular dementia (subcortical)	rs429358	C	T	0.007	45411941	0.8249	0.0315	3454	C	T	0.596691	19	44908684	1.74221e-17	0.0701181	360770	41621.6
Stromal-cell-derived factor 1 alpha	Vascular dementia (subcortical)	rs11148372	A	G	-0.0011	22788665	0.2314	0.0167	5998	A	G	-0.261494	13	22214526	4.06275e-06	0.056746	360770	12632.5
Stromal-cell-derived factor 1 alpha	Vascular dementia (subcortical)	rs4295569	C	T	0.0099	47820641	0.594101	0.0176	5998	C	T	-0.354704	7	47781043	2.54572e-08	0.0636798	360770	20037.4
Stromal-cell-derived factor 1 alpha	Vascular dementia (subcortical)	rs74915041	T	C	-0.0103	121201464	0.6503	0.0346	5998	T	C	0.461857	9	118439186	3.09443e-06	0.0990164	360770	9592.8
Stem cell growth factor beta	Vascular dementia (subcortical)	rs17708733	A	C	0.0021	148532829	0.801	0.0836	3682	A	C	0.693005	5	149153266	1.68221e-06	0.144729	360770	8931.15
Stem cell factor	Vascular dementia (subcortical)	rs11148372	A	G	-0.003	22788665	0.8595	0.0162	8290	A	G	-0.261494	13	22214526	4.06275e-06	0.056746	360770	12632.5
Stem cell factor	Vascular dementia (subcortical)	rs429358	C	T	0.0155	45411941	0.4445	0.0202	8290	C	T	0.596691	19	44908684	1.74221e-17	0.0701181	360770	41621.6
Stem cell factor	Vascular dementia (subcortical)	rs4295569	C	T	0.0089	47820641	0.6072	0.017	8290	C	T	-0.354704	7	47781043	2.54572e-08	0.0636798	360770	20037.4
Interleukin-16	Vascular dementia (subcortical)	rs10919863	T	C	-0.0059	200226041	0.8543	0.0313	3483	T	C	0.315164	1	200256913	3.47112e-06	0.067912	360770	10813.8
Interleukin-16	Vascular dementia (subcortical)	rs11148372	A	G	0.0097	22788665	0.6945	0.0246	3483	A	G	-0.261494	13	22214526	4.06275e-06	0.056746	360770	12632.5
Interleukin-16	Vascular dementia (subcortical)	rs17708733	A	C	0.0196	148532829	0.722099	0.0879	3483	A	C	0.693005	5	149153266	1.68221e-06	0.144729	360770	8931.15
Interleukin-16	Vascular dementia (subcortical)	rs429358	C	T	0.0226	45411941	0.4695	0.0314	3483	C	T	0.596691	19	44908684	1.74221e-17	0.0701181	360770	41621.6
Interleukin-16	Vascular dementia (subcortical)	rs4295569	C	T	-0.0118	47820641	0.6526	0.0261	3483	C	T	-0.354704	7	47781043	2.54572e-08	0.0636798	360770	20037.4
Interleukin-16	Vascular dementia (subcortical)	rs74915041	T	C	-0.0153	121201464	0.818	0.0533	3483	T	C	0.461857	9	118439186	3.09443e-06	0.0990164	360770	9592.8
RANTES	Vascular dementia (subcortical)	rs10919863	T	C	-0.0027	200226041	0.9285	0.0316	3421	T	C	0.315164	1	200256913	3.47112e-06	0.067912	360770	10813.8
RANTES	Vascular dementia (subcortical)	rs11148372	A	G	-0.0069	22788665	0.780301	0.0247	3421	A	G	-0.261494	13	22214526	4.06275e-06	0.056746	360770	12632.5
RANTES	Vascular dementia (subcortical)	rs429358	C	T	-0.0177	45411941	0.5745	0.0316	3421	C	T	0.596691	19	44908684	1.74221e-17	0.0701181	360770	41621.6
RANTES	Vascular dementia (subcortical)	rs74915041	T	C	-0.0099	121201464	0.8823	0.0538	3421	T	C	0.461857	9	118439186	3.09443e-06	0.0990164	360770	9592.8
Platelet-derived growth factor BB	Vascular dementia (subcortical)	rs17708733	A	C	0.0116	148532829	0.8075	0.0564	8293	A	C	0.693005	5	149153266	1.68221e-06	0.144729	360770	8931.15
Platelet-derived growth factor BB	Vascular dementia (subcortical)	rs429358	C	T	-0.0006	45411941	0.9781	0.0202	8293	C	T	0.596691	19	44908684	1.74221e-17	0.0701181	360770	41621.6
Platelet-derived growth factor BB	Vascular dementia (subcortical)	rs4295569	C	T	-0.0093	47820641	0.583201	0.017	8293	C	T	-0.354704	7	47781043	2.54572e-08	0.0636798	360770	20037.4
Macrophage inflammatory protein 1b	Vascular dementia (subcortical)	rs10919863	T	C	0.0127	200226041	0.5362	0.0205	8243	T	C	0.315164	1	200256913	3.47112e-06	0.067912	360770	10813.8
Macrophage inflammatory protein 1b	Vascular dementia (subcortical)	rs17708733	A	C	0.0032	148532829	0.857	0.056	8243	A	C	0.693005	5	149153266	1.68221e-06	0.144729	360770	8931.15
Macrophage inflammatory protein 1b	Vascular dementia (subcortical)	rs4295569	C	T	-0.0113	47820641	0.5062	0.017	8243	C	T	-0.354704	7	47781043	2.54572e-08	0.0636798	360770	20037.4
Macrophage inflammatory protein 1a	Vascular dementia (subcortical)	rs11148372	A	G	-0.0084	22788665	0.723099	0.0246	3522	A	G	-0.261494	13	22214526	4.06275e-06	0.056746	360770	12632.5
Macrophage inflammatory protein 1a	Vascular dementia (subcortical)	rs17708733	A	C	0.0012	148532829	0.791199	0.0852	3522	A	C	0.693005	5	149153266	1.68221e-06	0.144729	360770	8931.15
Macrophage inflammatory protein 1a	Vascular dementia (subcortical)	rs4295569	C	T	-0.0119	47820641	0.6581	0.026	3522	C	T	-0.354704	7	47781043	2.54572e-08	0.0636798	360770	20037.4
Macrophage inflammatory protein 1a	Vascular dementia (subcortical)	rs74915041	T	C	-0.0124	121201464	0.7326	0.0537	3522	T	C	0.461857	9	118439186	3.09443e-06	0.0990164	360770	9592.8
Monokine induced by gamma interferon	Vascular dementia (subcortical)	rs11148372	A	G	-0.0038	22788665	0.8751	0.0239	3685	A	G	-0.261494	13	22214526	4.06275e-06	0.056746	360770	12632.5
Monokine induced by gamma interferon	Vascular dementia (subcortical)	rs17708733	A	C	-0.0161	148532829	0.9355	0.0842	3685	A	C	0.693005	5	149153266	1.68221e-06	0.144729	360770	8931.15
Monokine induced by gamma interferon	Vascular dementia (subcortical)	rs429358	C	T	-0.0033	45411941	0.908	0.0303	3685	C	T	0.596691	19	44908684	1.74221e-17	0.0701181	360770	41621.6
Macrophage colony stimulating factor	Vascular dementia (subcortical)	rs10919863	T	C	0.0083	200226041	0.8288	0.0377	840	T	C	0.315164	1	200256913	3.47112e-06	0.067912	360770	10813.8
Macrophage colony stimulating factor	Vascular dementia (subcortical)	rs11148372	A	G	0.0025	22788665	0.9164	0.029	840	A	G	-0.261494	13	22214526	4.06275e-06	0.056746	360770	12632.5
Monocyte chemoattractant protein-1	Vascular dementia (subcortical)	rs429358	C	T	-0.0113	45411941	0.5697	0.0202	8293	C	T	0.596691	19	44908684	1.74221e-17	0.0701181	360770	41621.6
Monocyte chemoattractant protein-1	Vascular dementia (subcortical)	rs4295569	C	T	0.008	47820641	0.637901	0.017	8293	C	T	-0.354704	7	47781043	2.54572e-08	0.0636798	360770	20037.4
Interleukin-12p70	Vascular dementia (subcortical)	rs11148372	A	G	-0.0033	22788665	0.8302	0.0162	8270	A	G	-0.261494	13	22214526	4.06275e-06	0.056746	360770	12632.5
Interleukin-12p70	Vascular dementia (subcortical)	rs17708733	A	C	-0.0386	148532829	0.6203	0.0561	8270	A	C	0.693005	5	149153266	1.68221e-06	0.144729	360770	8931.15
Interleukin-12p70	Vascular dementia (subcortical)	rs4295569	C	T	0.0113	47820641	0.5056	0.017	8270	C	T	-0.354704	7	47781043	2.54572e-08	0.0636798	360770	20037.4
Interleukin-12p70	Vascular dementia (subcortical)	rs74915041	T	C	-0.0016	121201464	0.9562	0.0339	8270	T	C	0.461857	9	118439186	3.09443e-06	0.0990164	360770	9592.8
Interferon gamma-induced protein 10	Vascular dementia (subcortical)	rs429358	C	T	-0.0157	45411941	0.6018	0.0303	3685	C	T	0.596691	19	44908684	1.74221e-17	0.0701181	360770	41621.6
Interferon gamma-induced protein 10	Vascular dementia (subcortical)	rs74915041	T	C	0.005	121201464	0.9976	0.0517	3685	T	C	0.461857	9	118439186	3.09443e-06	0.0990164	360770	9592.8
Interleukin-18 levels	Vascular dementia (subcortical)	rs17708733	A	C	0.0352	148532829	0.6047	0.0846	3636	A	C	0.693005	5	149153266	1.68221e-06	0.144729	360770	8931.15
Interleukin-18 levels	Vascular dementia (subcortical)	rs74915041	T	C	0.0058	121201464	0.8473	0.0526	3636	T	C	0.461857	9	118439186	3.09443e-06	0.0990164	360770	9592.8
Interleukin-17	Vascular dementia (subcortical)	rs17708733	A	C	0.0294	148532829	0.5062	0.0583	7760	A	C	0.693005	5	149153266	1.68221e-06	0.144729	360770	8931.15
Interleukin-17	Vascular dementia (subcortical)	rs429358	C	T	0.0256	45411941	0.223	0.0209	7760	C	T	0.596691	19	44908684	1.74221e-17	0.0701181	360770	41621.6
Interleukin-17	Vascular dementia (subcortical)	rs4295569	C	T	0.0092	47820641	0.594101	0.0175	7760	C	T	-0.354704	7	47781043	2.54572e-08	0.0636798	360770	20037.4
Interleukin-10	Vascular dementia (subcortical)	rs17708733	A	C	-0.0241	148532829	0.7959	0.0582	7681	A	C	0.693005	5	149153266	1.68221e-06	0.144729	360770	8931.15
Interleukin-10	Vascular dementia (subcortical)	rs4295569	C	T	0.0016	47820641	0.9254	0.0176	7681	C	T	-0.354704	7	47781043	2.54572e-08	0.0636798	360770	20037.4
Interleukin-8	Vascular dementia (subcortical)	rs17708733	A	C	0.0228	148532829	0.6029	0.0846	3526	A	C	0.693005	5	149153266	1.68221e-06	0.144729	360770	8931.15
Interleukin-8	Vascular dementia (subcortical)	rs429358	C	T	0.0096	45411941	0.7597	0.0311	3526	C	T	0.596691	19	44908684	1.74221e-17	0.0701181	360770	41621.6
Interleukin-8	Vascular dementia (subcortical)	rs4295569	C	T	-0.0006	47820641	0.9885	0.026	3526	C	T	-0.354704	7	47781043	2.54572e-08	0.0636798	360770	20037.4
Interleukin-8	Vascular dementia (subcortical)	rs74915041	T	C	-0.0089	121201464	0.8502	0.0537	3526	T	C	0.461857	9	118439186	3.09443e-06	0.0990164	360770	9592.8
Interleukin-6	Vascular dementia (subcortical)	rs11148372	A	G	-0.0082	22788665	0.608199	0.0163	8189	A	G	-0.261494	13	22214526	4.06275e-06	0.056746	360770	12632.5
Interleukin-6	Vascular dementia (subcortical)	rs17708733	A	C	0.008	148532829	0.731601	0.0559	8189	A	C	0.693005	5	149153266	1.68221e-06	0.144729	360770	8931.15
Interleukin-6	Vascular dementia (subcortical)	rs429358	C	T	0.0231	45411941	0.2567	0.0203	8189	C	T	0.596691	19	44908684	1.74221e-17	0.0701181	360770	41621.6
Interleukin-6	Vascular dementia (subcortical)	rs74915041	T	C	0.0174	121201464	0.614899	0.0341	8189	T	C	0.461857	9	118439186	3.09443e-06	0.0990164	360770	9592.8
Interleukin-1-receptor antagonist	Vascular dementia (subcortical)	rs429358	C	T	-0.0229	45411941	0.4537	0.0307	3638	C	T	0.596691	19	44908684	1.74221e-17	0.0701181	360770	41621.6
Interleukin-1-receptor antagonist	Vascular dementia (subcortical)	rs4295569	C	T	0.0108	47820641	0.674599	0.0256	3638	C	T	-0.354704	7	47781043	2.54572e-08	0.0636798	360770	20037.4
Interleukin-1-receptor antagonist	Vascular dementia (subcortical)	rs74915041	T	C	-0.0062	121201464	0.855	0.0519	3638	T	C	0.461857	9	118439186	3.09443e-06	0.0990164	360770	9592.8
Interleukin-1-beta	Vascular dementia (subcortical)	rs10919863	T	C	0.0089	200226041	0.765399	0.0245	3309	T	C	0.315164	1	200256913	3.47112e-06	0.067912	360770	10813.8
Interleukin-1-beta	Vascular dementia (subcortical)	rs429358	C	T	0.001	45411941	0.4711	0.0243	3309	C	T	0.596691	19	44908684	1.74221e-17	0.0701181	360770	41621.6
Interleukin-1-beta	Vascular dementia (subcortical)	rs4295569	C	T	0.006	47820641	0.2958	0.0203	3309	C	T	-0.354704	7	47781043	2.54572e-08	0.0636798	360770	20037.4
Hepatocyte growth factor	Vascular dementia (subcortical)	rs10919863	T	C	-0.0129	200226041	0.5327	0.0205	8292	T	C	0.315164	1	200256913	3.47112e-06	0.067912	360770	10813.8
Hepatocyte growth factor	Vascular dementia (subcortical)	rs17708733	A	C	0.0387	148532829	0.4515	0.0563	8292	A	C	0.693005	5	149153266	1.68221e-06	0.144729	360770	8931.15
Hepatocyte growth factor	Vascular dementia (subcortical)	rs429358	C	T	-0.0077	45411941	0.703399	0.0202	8292	C	T	0.596691	19	44908684	1.74221e-17	0.0701181	360770	41621.6
Hepatocyte growth factor	Vascular dementia (subcortical)	rs4295569	C	T	-0.0038	47820641	0.8205	0.017	8292	C	T	-0.354704	7	47781043	2.54572e-08	0.0636798	360770	20037.4
Hepatocyte growth factor	Vascular dementia (subcortical)	rs74915041	T	C	-0.0161	121201464	0.6541	0.0339	8292	T	C	0.461857	9	118439186	3.09443e-06	0.0990164	360770	9592.8
Interleukin-9	Vascular dementia (subcortical)	rs429358	C	T	-0.0185	45411941	0.5409	0.0306	3634	C	T	0.596691	19	44908684	1.74221e-17	0.0701181	360770	41621.6
Interleukin-9	Vascular dementia (subcortical)	rs4295569	C	T	-0.0092	47820641	0.7363	0.0257	3634	C	T	-0.354704	7	47781043	2.54572e-08	0.0636798	360770	20037.4
Interleukin-7	Vascular dementia (subcortical)	rs11148372	A	G	-0.0028	22788665	0.9023	0.025	3409	A	G	-0.261494	13	22214526	4.06275e-06	0.056746	360770	12632.5
Interleukin-7	Vascular dementia (subcortical)	rs17708733	A	C	0.0301	148532829	0.559399	0.0871	3409	A	C	0.693005	5	149153266	1.68221e-06	0.144729	360770	8931.15
Interleukin-7	Vascular dementia (subcortical)	rs4295569	C	T	-0.0065	47820641	0.8061	0.0264	3409	C	T	-0.354704	7	47781043	2.54572e-08	0.0636798	360770	20037.4
Interleukin-5	Vascular dementia (subcortical)	rs11148372	A	G	0.0012	22788665	0.9623	0.0251	3364	A	G	-0.261494	13	22214526	4.06275e-06	0.056746	360770	12632.5
Interleukin-5	Vascular dementia (subcortical)	rs429358	C	T	0.0188	45411941	0.5547	0.0319	3364	C	T	0.596691	19	44908684	1.74221e-17	0.0701181	360770	41621.6
Interleukin-5	Vascular dementia (subcortical)	rs4295569	C	T	0.0007	47820641	0.9709	0.0267	3364	C	T	-0.354704	7	47781043	2.54572e-08	0.0636798	360770	20037.4
Interleukin-5	Vascular dementia (subcortical)	rs74915041	T	C	-0.0221	121201464	0.6924	0.0547	3364	T	C	0.461857	9	118439186	3.09443e-06	0.0990164	360770	9592.8
Interleukin-4	Vascular dementia (subcortical)	rs11148372	A	G	-0.0106	22788665	0.513	0.0164	8124	A	G	-0.261494	13	22214526	4.06275e-06	0.056746	360770	12632.5
Interleukin-4	Vascular dementia (subcortical)	rs429358	C	T	0.021	45411941	0.305	0.0205	8124	C	T	0.596691	19	44908684	1.74221e-17	0.0701181	360770	41621.6
Interleukin-4	Vascular dementia (subcortical)	rs4295569	C	T	0.0124	47820641	0.4661	0.0172	8124	C	T	-0.354704	7	47781043	2.54572e-08	0.0636798	360770	20037.4
Interleukin-4	Vascular dementia (subcortical)	rs74915041	T	C	0.0038	121201464	0.9304	0.0343	8124	T	C	0.461857	9	118439186	3.09443e-06	0.0990164	360770	9592.8
Interleukin-2 receptor antagonist	Vascular dementia (subcortical)	rs11148372	A	G	-0.0055	22788665	0.8235	0.0239	3677	A	G	-0.261494	13	22214526	4.06275e-06	0.056746	360770	12632.5
Interleukin-2 receptor antagonist	Vascular dementia (subcortical)	rs429358	C	T	-0.0091	45411941	0.7616	0.0304	3677	C	T	0.596691	19	44908684	1.74221e-17	0.0701181	360770	41621.6
Interleukin-2	Vascular dementia (subcortical)	rs10919863	T	C	-0.0004	200226041	0.9823	0.0313	3475	T	C	0.315164	1	200256913	3.47112e-06	0.067912	360770	10813.8
Interleukin-2	Vascular dementia (subcortical)	rs11148372	A	G	0.0108	22788665	0.6599	0.0246	3475	A	G	-0.261494	13	22214526	4.06275e-06	0.056746	360770	12632.5
Interleukin-2	Vascular dementia (subcortical)	rs74915041	T	C	-0.0066	121201464	0.8691	0.0534	3475	T	C	0.461857	9	118439186	3.09443e-06	0.0990164	360770	9592.8
Interferon gamma	Vascular dementia (subcortical)	rs11148372	A	G	-0.0085	22788665	0.5948	0.0169	7701	A	G	-0.261494	13	22214526	4.06275e-06	0.056746	360770	12632.5
Interferon gamma	Vascular dementia (subcortical)	rs17708733	A	C	-0.0325	148532829	0.7085	0.0581	7701	A	C	0.693005	5	149153266	1.68221e-06	0.144729	360770	8931.15
Interferon gamma	Vascular dementia (subcortical)	rs74915041	T	C	0.004	121201464	0.9476	0.0353	7701	T	C	0.461857	9	118439186	3.09443e-06	0.0990164	360770	9592.8
Growth-regulated protein alpha	Vascular dementia (subcortical)	rs11148372	A	G	-0.0004	22788665	0.981	0.0245	3505	A	G	-0.261494	13	22214526	4.06275e-06	0.056746	360770	12632.5
Growth-regulated protein alpha	Vascular dementia (subcortical)	rs4295569	C	T	0.0077	47820641	0.7753	0.0262	3505	C	T	-0.354704	7	47781043	2.54572e-08	0.0636798	360770	20037.4
Growth-regulated protein alpha	Vascular dementia (subcortical)	rs74915041	T	C	0.0019	121201464	0.9737	0.0533	3505	T	C	0.461857	9	118439186	3.09443e-06	0.0990164	360770	9592.8
Granulocyte-colony stimulating factor	Vascular dementia (subcortical)	rs10919863	T	C	0.0099	200226041	0.6423	0.021	7904	T	C	0.315164	1	200256913	3.47112e-06	0.067912	360770	10813.8
Granulocyte-colony stimulating factor	Vascular dementia (subcortical)	rs11148372	A	G	-0.0021	22788665	0.8853	0.0166	7904	A	G	-0.261494	13	22214526	4.06275e-06	0.056746	360770	12632.5
Granulocyte-colony stimulating factor	Vascular dementia (subcortical)	rs17708733	A	C	0.0366	148532829	0.4857	0.0581	7904	A	C	0.693005	5	149153266	1.68221e-06	0.144729	360770	8931.15
Granulocyte-colony stimulating factor	Vascular dementia (subcortical)	rs4295569	C	T	0.0053	47820641	0.7563	0.0173	7904	C	T	-0.354704	7	47781043	2.54572e-08	0.0636798	360770	20037.4
Fibroblast growth factor basic	Vascular dementia (subcortical)	rs17708733	A	C	-0.015	148532829	0.9653	0.0598	7565	A	C	0.693005	5	149153266	1.68221e-06	0.144729	360770	8931.15
Fibroblast growth factor basic	Vascular dementia (subcortical)	rs4295569	C	T	0.002	47820641	0.9093	0.0178	7565	C	T	-0.354704	7	47781043	2.54572e-08	0.0636798	360770	20037.4
Fibroblast growth factor basic	Vascular dementia (subcortical)	rs74915041	T	C	-0.0157	121201464	0.632199	0.0355	7565	T	C	0.461857	9	118439186	3.09443e-06	0.0990164	360770	9592.8
Eotaxin	Vascular dementia (subcortical)	rs10919863	T	C	-0.0017	200226041	0.9315	0.0207	8153	T	C	0.315164	1	200256913	3.47112e-06	0.067912	360770	10813.8
Eotaxin	Vascular dementia (subcortical)	rs429358	C	T	0.0041	45411941	0.8453	0.0204	8153	C	T	0.596691	19	44908684	1.74221e-17	0.0701181	360770	41621.6
CTACK	Vascular dementia (sudden onset)	rs12423672	T	G	-0.0166	5047705	0.7227	0.0469	3631	T	G	0.75915	12	4938539	4.89159e-06	0.166138	360283	30610.6
CTACK	Vascular dementia (sudden onset)	rs12452096	A	G	-0.0082	75544032	0.8053	0.0324	3631	A	G	0.749501	17	77547950	1.48929e-06	0.155735	360283	77865.6
CTACK	Vascular dementia (sudden onset)	rs146524495	A	G	-0.0225	175789555	0.7743	0.0789	3631	A	G	1.28139	4	174868404	3.04229e-06	0.274508	360283	23934.3
beta-nerve growth factor	Vascular dementia (sudden onset)	rs12423672	T	G	0.0143	5047705	0.7626	0.0475	3531	T	G	0.75915	12	4938539	4.89159e-06	0.166138	360283	30610.6
beta-nerve growth factor	Vascular dementia (sudden onset)	rs2920	C	T	-0.0113	23884780	0.7312	0.0318	3531	C	T	0.592292	1	23558289	2.20602e-06	0.125126	360283	40501.4
Vascular endothelial growth factor	Vascular dementia (sudden onset)	rs12423672	T	G	0.0206	5047705	0.5405	0.0329	7118	T	G	0.75915	12	4938539	4.89159e-06	0.166138	360283	30610.6
Vascular endothelial growth factor	Vascular dementia (sudden onset)	rs188011869	A	G	0.0184	112465648	0.746	0.0515	7118	A	G	1.0458	5	113129951	3.42405e-06	0.225213	360283	25635.3
Vascular endothelial growth factor	Vascular dementia (sudden onset)	rs2920	C	T	0.0023	23884780	0.921	0.0224	7118	C	T	0.592292	1	23558289	2.20602e-06	0.125126	360283	40501.4
Macrophage Migration Inhibitory Factor	Vascular dementia (sudden onset)	rs146524495	A	G	-0.022	175789555	0.793299	0.0799	3494	A	G	1.28139	4	174868404	3.04229e-06	0.274508	360283	23934.3
TRAIL	Vascular dementia (sudden onset)	rs151268476	G	A	-0.0111	38879088	0.8331	0.0526	8186	G	A	0.970843	4	38877467	4.81415e-06	0.212312	360283	27499.2
TRAIL	Vascular dementia (sudden onset)	rs188011869	A	G	-0.0121	112465648	0.7801	0.0473	8186	A	G	1.0458	5	113129951	3.42405e-06	0.225213	360283	25635.3
Tumor necrosis factor beta levels	Vascular dementia (sudden onset)	rs12452096	A	G	0.0134	75544032	0.7964	0.0498	1559	A	G	0.749501	17	77547950	1.48929e-06	0.155735	360283	77865.6
Stromal-cell-derived factor 1 alpha	Vascular dementia (sudden onset)	rs12452096	A	G	0.0035	75544032	0.701799	0.0228	5998	A	G	0.749501	17	77547950	1.48929e-06	0.155735	360283	77865.6
Stromal-cell-derived factor 1 alpha	Vascular dementia (sudden onset)	rs151268476	G	A	0.0333	38879088	0.6876	0.08	5998	G	A	0.970843	4	38877467	4.81415e-06	0.212312	360283	27499.2
Stromal-cell-derived factor 1 alpha	Vascular dementia (sudden onset)	rs188011869	A	G	0.0256	112465648	0.8747	0.0483	5998	A	G	1.0458	5	113129951	3.42405e-06	0.225213	360283	25635.3
Stromal-cell-derived factor 1 alpha	Vascular dementia (sudden onset)	rs2920	C	T	0.0101	23884780	0.746899	0.0214	5998	C	T	0.592292	1	23558289	2.20602e-06	0.125126	360283	40501.4
Stem cell growth factor beta	Vascular dementia (sudden onset)	rs12423672	T	G	0.0137	5047705	0.7739	0.0466	3682	T	G	0.75915	12	4938539	4.89159e-06	0.166138	360283	30610.6
Stem cell growth factor beta	Vascular dementia (sudden onset)	rs151268476	G	A	0.0189	38879088	0.8053	0.0765	3682	G	A	0.970843	4	38877467	4.81415e-06	0.212312	360283	27499.2
Stem cell growth factor beta	Vascular dementia (sudden onset)	rs188011869	A	G	-0.0103	112465648	0.9213	0.0712	3682	A	G	1.0458	5	113129951	3.42405e-06	0.225213	360283	25635.3
Stem cell factor	Vascular dementia (sudden onset)	rs188011869	A	G	-0.0063	112465648	0.9043	0.0469	8290	A	G	1.0458	5	113129951	3.42405e-06	0.225213	360283	25635.3
Stem cell factor	Vascular dementia (sudden onset)	rs2920	C	T	0.0102	23884780	0.621299	0.0207	8290	C	T	0.592292	1	23558289	2.20602e-06	0.125126	360283	40501.4
Interleukin-16	Vascular dementia (sudden onset)	rs2920	C	T	-0.0094	23884780	0.764999	0.0318	3483	C	T	0.592292	1	23558289	2.20602e-06	0.125126	360283	40501.4
RANTES	Vascular dementia (sudden onset)	rs12423672	T	G	0.0109	5047705	0.8198	0.048	3421	T	G	0.75915	12	4938539	4.89159e-06	0.166138	360283	30610.6
RANTES	Vascular dementia (sudden onset)	rs146524495	A	G	-0.0205	175789555	0.7473	0.0803	3421	A	G	1.28139	4	174868404	3.04229e-06	0.274508	360283	23934.3
RANTES	Vascular dementia (sudden onset)	rs151268476	G	A	0.0086	38879088	0.9108	0.0804	3421	G	A	0.970843	4	38877467	4.81415e-06	0.212312	360283	27499.2
Platelet-derived growth factor BB	Vascular dementia (sudden onset)	rs12423672	T	G	-0.0044	5047705	0.8885	0.0304	8293	T	G	0.75915	12	4938539	4.89159e-06	0.166138	360283	30610.6
Platelet-derived growth factor BB	Vascular dementia (sudden onset)	rs188011869	A	G	-0.0137	112465648	0.7461	0.0474	8293	A	G	1.0458	5	113129951	3.42405e-06	0.225213	360283	25635.3
Platelet-derived growth factor BB	Vascular dementia (sudden onset)	rs2920	C	T	0.0031	23884780	0.8894	0.0208	8293	C	T	0.592292	1	23558289	2.20602e-06	0.125126	360283	40501.4
Macrophage inflammatory protein 1b	Vascular dementia (sudden onset)	rs12423672	T	G	-0.0111	5047705	0.689	0.0304	8243	T	G	0.75915	12	4938539	4.89159e-06	0.166138	360283	30610.6
Macrophage inflammatory protein 1b	Vascular dementia (sudden onset)	rs12452096	A	G	0.0035	75544032	0.9034	0.0221	8243	A	G	0.749501	17	77547950	1.48929e-06	0.155735	360283	77865.6
Macrophage inflammatory protein 1b	Vascular dementia (sudden onset)	rs146524495	A	G	0.0056	175789555	0.8696	0.0539	8243	A	G	1.28139	4	174868404	3.04229e-06	0.274508	360283	23934.3
Macrophage inflammatory protein 1b	Vascular dementia (sudden onset)	rs188011869	A	G	0.0265	112465648	0.5629	0.0477	8243	A	G	1.0458	5	113129951	3.42405e-06	0.225213	360283	25635.3
Macrophage inflammatory protein 1b	Vascular dementia (sudden onset)	rs2920	C	T	-0.0055	23884780	0.7935	0.0208	8243	C	T	0.592292	1	23558289	2.20602e-06	0.125126	360283	40501.4
Macrophage inflammatory protein 1a	Vascular dementia (sudden onset)	rs12452096	A	G	-0.0015	75544032	0.9629	0.0327	3522	A	G	0.749501	17	77547950	1.48929e-06	0.155735	360283	77865.6
Macrophage inflammatory protein 1a	Vascular dementia (sudden onset)	rs188011869	A	G	0.0317	112465648	0.6804	0.0718	3522	A	G	1.0458	5	113129951	3.42405e-06	0.225213	360283	25635.3
Macrophage inflammatory protein 1a	Vascular dementia (sudden onset)	rs2920	C	T	0.0147	23884780	0.6497	0.0317	3522	C	T	0.592292	1	23558289	2.20602e-06	0.125126	360283	40501.4
Monokine induced by gamma interferon	Vascular dementia (sudden onset)	rs12452096	A	G	0.0014	75544032	0.9944	0.0322	3685	A	G	0.749501	17	77547950	1.48929e-06	0.155735	360283	77865.6
Monokine induced by gamma interferon	Vascular dementia (sudden onset)	rs146524495	A	G	-0.0229	175789555	0.8002	0.0779	3685	A	G	1.28139	4	174868404	3.04229e-06	0.274508	360283	23934.3
Monokine induced by gamma interferon	Vascular dementia (sudden onset)	rs188011869	A	G	0.0184	112465648	0.742	0.0714	3685	A	G	1.0458	5	113129951	3.42405e-06	0.225213	360283	25635.3
Macrophage colony stimulating factor	Vascular dementia (sudden onset)	rs146524495	A	G	-0.021	175789555	0.8183	0.097	840	A	G	1.28139	4	174868404	3.04229e-06	0.274508	360283	23934.3
Monocyte chemoattractant protein-1	Vascular dementia (sudden onset)	rs12423672	T	G	0.0073	5047705	0.8099	0.0304	8293	T	G	0.75915	12	4938539	4.89159e-06	0.166138	360283	30610.6
Monocyte chemoattractant protein-1	Vascular dementia (sudden onset)	rs12452096	A	G	0.0004	75544032	0.9886	0.022	8293	A	G	0.749501	17	77547950	1.48929e-06	0.155735	360283	77865.6
Monocyte chemoattractant protein-1	Vascular dementia (sudden onset)	rs151268476	G	A	0.0384	38879088	0.653899	0.0769	8293	G	A	0.970843	4	38877467	4.81415e-06	0.212312	360283	27499.2
Monocyte chemoattractant protein-1	Vascular dementia (sudden onset)	rs188011869	A	G	0.0084	112465648	0.8467	0.0477	8293	A	G	1.0458	5	113129951	3.42405e-06	0.225213	360283	25635.3
Monocyte chemoattractant protein-1	Vascular dementia (sudden onset)	rs2920	C	T	-0.0038	23884780	0.8569	0.0208	8293	C	T	0.592292	1	23558289	2.20602e-06	0.125126	360283	40501.4
Interleukin-12p70	Vascular dementia (sudden onset)	rs12423672	T	G	0.0032	5047705	0.9171	0.0303	8270	T	G	0.75915	12	4938539	4.89159e-06	0.166138	360283	30610.6
Interleukin-12p70	Vascular dementia (sudden onset)	rs188011869	A	G	-0.0119	112465648	0.7837	0.0473	8270	A	G	1.0458	5	113129951	3.42405e-06	0.225213	360283	25635.3
Interleukin-12p70	Vascular dementia (sudden onset)	rs2920	C	T	-0.0067	23884780	0.7487	0.0208	8270	C	T	0.592292	1	23558289	2.20602e-06	0.125126	360283	40501.4
Interferon gamma-induced protein 10	Vascular dementia (sudden onset)	rs12423672	T	G	-0.0161	5047705	0.7295	0.0465	3685	T	G	0.75915	12	4938539	4.89159e-06	0.166138	360283	30610.6
Interferon gamma-induced protein 10	Vascular dementia (sudden onset)	rs12452096	A	G	0.0017	75544032	0.9763	0.032	3685	A	G	0.749501	17	77547950	1.48929e-06	0.155735	360283	77865.6
Interferon gamma-induced protein 10	Vascular dementia (sudden onset)	rs146524495	A	G	0.0317	175789555	0.643101	0.0775	3685	A	G	1.28139	4	174868404	3.04229e-06	0.274508	360283	23934.3
Interferon gamma-induced protein 10	Vascular dementia (sudden onset)	rs151268476	G	A	0.0086	38879088	0.8657	0.0759	3685	G	A	0.970843	4	38877467	4.81415e-06	0.212312	360283	27499.2
Interferon gamma-induced protein 10	Vascular dementia (sudden onset)	rs2920	C	T	0.0136	23884780	0.6531	0.031	3685	C	T	0.592292	1	23558289	2.20602e-06	0.125126	360283	40501.4
Interleukin-18 levels	Vascular dementia (sudden onset)	rs12423672	T	G	-0.0094	5047705	0.838	0.0467	3636	T	G	0.75915	12	4938539	4.89159e-06	0.166138	360283	30610.6
Interleukin-18 levels	Vascular dementia (sudden onset)	rs12452096	A	G	-0.0121	75544032	0.7117	0.0325	3636	A	G	0.749501	17	77547950	1.48929e-06	0.155735	360283	77865.6
Interleukin-18 levels	Vascular dementia (sudden onset)	rs146524495	A	G	-0.0033	175789555	0.9823	0.0796	3636	A	G	1.28139	4	174868404	3.04229e-06	0.274508	360283	23934.3
Interleukin-18 levels	Vascular dementia (sudden onset)	rs151268476	G	A	0.0173	38879088	0.8217	0.0779	3636	G	A	0.970843	4	38877467	4.81415e-06	0.212312	360283	27499.2
Interleukin-18 levels	Vascular dementia (sudden onset)	rs2920	C	T	-0.003	23884780	0.9191	0.0312	3636	C	T	0.592292	1	23558289	2.20602e-06	0.125126	360283	40501.4
Interleukin-17	Vascular dementia (sudden onset)	rs12423672	T	G	0.0061	5047705	0.8471	0.0315	7760	T	G	0.75915	12	4938539	4.89159e-06	0.166138	360283	30610.6
Interleukin-17	Vascular dementia (sudden onset)	rs151268476	G	A	-0.0166	38879088	0.8348	0.0794	7760	G	A	0.970843	4	38877467	4.81415e-06	0.212312	360283	27499.2
Interleukin-17	Vascular dementia (sudden onset)	rs2920	C	T	-0.0093	23884780	0.6654	0.0214	7760	C	T	0.592292	1	23558289	2.20602e-06	0.125126	360283	40501.4
Interleukin-13	Vascular dementia (sudden onset)	rs2920	C	T	-0.0141	23884780	0.6601	0.0316	3557	C	T	0.592292	1	23558289	2.20602e-06	0.125126	360283	40501.4
Interleukin-10	Vascular dementia (sudden onset)	rs12423672	T	G	0.0056	5047705	0.8705	0.0316	7681	T	G	0.75915	12	4938539	4.89159e-06	0.166138	360283	30610.6
Interleukin-10	Vascular dementia (sudden onset)	rs151268476	G	A	-0.013	38879088	0.866	0.0774	7681	G	A	0.970843	4	38877467	4.81415e-06	0.212312	360283	27499.2
Interleukin-10	Vascular dementia (sudden onset)	rs188011869	A	G	-0.0131	112465648	0.7817	0.0486	7681	A	G	1.0458	5	113129951	3.42405e-06	0.225213	360283	25635.3
Interleukin-10	Vascular dementia (sudden onset)	rs2920	C	T	-0.0091	23884780	0.6732	0.0215	7681	C	T	0.592292	1	23558289	2.20602e-06	0.125126	360283	40501.4
Interleukin-8	Vascular dementia (sudden onset)	rs12423672	T	G	-0.0158	5047705	0.7307	0.047	3526	T	G	0.75915	12	4938539	4.89159e-06	0.166138	360283	30610.6
Interleukin-8	Vascular dementia (sudden onset)	rs146524495	A	G	0.0028	175789555	0.9751	0.0804	3526	A	G	1.28139	4	174868404	3.04229e-06	0.274508	360283	23934.3
Interleukin-8	Vascular dementia (sudden onset)	rs151268476	G	A	-0.0084	38879088	0.9155	0.0791	3526	G	A	0.970843	4	38877467	4.81415e-06	0.212312	360283	27499.2
Interleukin-6	Vascular dementia (sudden onset)	rs12423672	T	G	-0.0065	5047705	0.8308	0.0305	8189	T	G	0.75915	12	4938539	4.89159e-06	0.166138	360283	30610.6
Interleukin-6	Vascular dementia (sudden onset)	rs151268476	G	A	-0.013	38879088	0.8696	0.0776	8189	G	A	0.970843	4	38877467	4.81415e-06	0.212312	360283	27499.2
Interleukin-1-receptor antagonist	Vascular dementia (sudden onset)	rs151268476	G	A	0.005	38879088	0.9506	0.0765	3638	G	A	0.970843	4	38877467	4.81415e-06	0.212312	360283	27499.2
Interleukin-1-beta	Vascular dementia (sudden onset)	rs12423672	T	G	-0.0127	5047705	0.4871	0.0368	3309	T	G	0.75915	12	4938539	4.89159e-06	0.166138	360283	30610.6
Interleukin-1-beta	Vascular dementia (sudden onset)	rs188011869	A	G	-0.0221	112465648	0.7723	0.0567	3309	A	G	1.0458	5	113129951	3.42405e-06	0.225213	360283	25635.3
Hepatocyte growth factor	Vascular dementia (sudden onset)	rs12423672	T	G	-0.0053	5047705	0.8682	0.0304	8292	T	G	0.75915	12	4938539	4.89159e-06	0.166138	360283	30610.6
Hepatocyte growth factor	Vascular dementia (sudden onset)	rs12452096	A	G	-0.0008	75544032	0.958	0.0221	8292	A	G	0.749501	17	77547950	1.48929e-06	0.155735	360283	77865.6
Hepatocyte growth factor	Vascular dementia (sudden onset)	rs151268476	G	A	0.0234	38879088	0.7718	0.0775	8292	G	A	0.970843	4	38877467	4.81415e-06	0.212312	360283	27499.2
Hepatocyte growth factor	Vascular dementia (sudden onset)	rs188011869	A	G	-0.0138	112465648	0.7597	0.0472	8292	A	G	1.0458	5	113129951	3.42405e-06	0.225213	360283	25635.3
Hepatocyte growth factor	Vascular dementia (sudden onset)	rs2920	C	T	0.0017	23884780	0.9373	0.0207	8292	C	T	0.592292	1	23558289	2.20602e-06	0.125126	360283	40501.4
Interleukin-9	Vascular dementia (sudden onset)	rs12423672	T	G	0.0097	5047705	0.821	0.0465	3634	T	G	0.75915	12	4938539	4.89159e-06	0.166138	360283	30610.6
Interleukin-9	Vascular dementia (sudden onset)	rs146524495	A	G	0.0342	175789555	0.6669	0.0789	3634	A	G	1.28139	4	174868404	3.04229e-06	0.274508	360283	23934.3
Interleukin-9	Vascular dementia (sudden onset)	rs2920	C	T	-0.0078	23884780	0.8048	0.0312	3634	C	T	0.592292	1	23558289	2.20602e-06	0.125126	360283	40501.4
Interleukin-5	Vascular dementia (sudden onset)	rs151268476	G	A	-0.0204	38879088	0.8002	0.0809	3364	G	A	0.970843	4	38877467	4.81415e-06	0.212312	360283	27499.2
Interleukin-5	Vascular dementia (sudden onset)	rs2920	C	T	-0.0132	23884780	0.6834	0.0326	3364	C	T	0.592292	1	23558289	2.20602e-06	0.125126	360283	40501.4
Interleukin-4	Vascular dementia (sudden onset)	rs12452096	A	G	0.0142	75544032	0.536801	0.0223	8124	A	G	0.749501	17	77547950	1.48929e-06	0.155735	360283	77865.6
Interleukin-4	Vascular dementia (sudden onset)	rs151268476	G	A	-0.0134	38879088	0.8657	0.0794	8124	G	A	0.970843	4	38877467	4.81415e-06	0.212312	360283	27499.2
Interleukin-4	Vascular dementia (sudden onset)	rs188011869	A	G	0.018	112465648	0.7281	0.0475	8124	A	G	1.0458	5	113129951	3.42405e-06	0.225213	360283	25635.3
Interleukin-2 receptor antagonist	Vascular dementia (sudden onset)	rs12452096	A	G	-0.0037	75544032	0.8892	0.0323	3677	A	G	0.749501	17	77547950	1.48929e-06	0.155735	360283	77865.6
Interleukin-2 receptor antagonist	Vascular dementia (sudden onset)	rs2920	C	T	-0.0123	23884780	0.702301	0.031	3677	C	T	0.592292	1	23558289	2.20602e-06	0.125126	360283	40501.4
Interleukin-2	Vascular dementia (sudden onset)	rs146524495	A	G	-0.0065	175789555	0.927	0.0809	3475	A	G	1.28139	4	174868404	3.04229e-06	0.274508	360283	23934.3
Interleukin-2	Vascular dementia (sudden onset)	rs188011869	A	G	-0.0001	112465648	0.9169	0.0736	3475	A	G	1.0458	5	113129951	3.42405e-06	0.225213	360283	25635.3
Interferon gamma	Vascular dementia (sudden onset)	rs12423672	T	G	0.0091	5047705	0.774	0.0316	7701	T	G	0.75915	12	4938539	4.89159e-06	0.166138	360283	30610.6
Interferon gamma	Vascular dementia (sudden onset)	rs146524495	A	G	0.0299	175789555	0.6191	0.056	7701	A	G	1.28139	4	174868404	3.04229e-06	0.274508	360283	23934.3
Interferon gamma	Vascular dementia (sudden onset)	rs151268476	G	A	-0.0408	38879088	0.6089	0.0798	7701	G	A	0.970843	4	38877467	4.81415e-06	0.212312	360283	27499.2
Growth-regulated protein alpha	Vascular dementia (sudden onset)	rs12452096	A	G	0.0009	75544032	0.9667	0.0328	3505	A	G	0.749501	17	77547950	1.48929e-06	0.155735	360283	77865.6
Growth-regulated protein alpha	Vascular dementia (sudden onset)	rs188011869	A	G	0.017	112465648	0.8025	0.073	3505	A	G	1.0458	5	113129951	3.42405e-06	0.225213	360283	25635.3
Granulocyte-colony stimulating factor	Vascular dementia (sudden onset)	rs12452096	A	G	0.0125	75544032	0.5869	0.0224	7904	A	G	0.749501	17	77547950	1.48929e-06	0.155735	360283	77865.6
Granulocyte-colony stimulating factor	Vascular dementia (sudden onset)	rs151268476	G	A	-0.0301	38879088	0.6982	0.0773	7904	G	A	0.970843	4	38877467	4.81415e-06	0.212312	360283	27499.2
Granulocyte-colony stimulating factor	Vascular dementia (sudden onset)	rs2920	C	T	-0.011	23884780	0.6012	0.0212	7904	C	T	0.592292	1	23558289	2.20602e-06	0.125126	360283	40501.4
Fibroblast growth factor basic	Vascular dementia (sudden onset)	rs12423672	T	G	-0.0075	5047705	0.8105	0.032	7565	T	G	0.75915	12	4938539	4.89159e-06	0.166138	360283	30610.6
Fibroblast growth factor basic	Vascular dementia (sudden onset)	rs2920	C	T	-0.0115	23884780	0.5989	0.0217	7565	C	T	0.592292	1	23558289	2.20602e-06	0.125126	360283	40501.4
Eotaxin	Vascular dementia (sudden onset)	rs12423672	T	G	0.0125	5047705	0.677901	0.0308	8153	T	G	0.75915	12	4938539	4.89159e-06	0.166138	360283	30610.6
Eotaxin	Vascular dementia (sudden onset)	rs12452096	A	G	0.009	75544032	0.6711	0.0224	8153	A	G	0.749501	17	77547950	1.48929e-06	0.155735	360283	77865.6
Eotaxin	Vascular dementia (sudden onset)	rs151268476	G	A	-0.0287	38879088	0.7097	0.0783	8153	G	A	0.970843	4	38877467	4.81415e-06	0.212312	360283	27499.2
CTACK	Vascular dementia (undefined)	rs117241576	G	A	0.0658	13423538	0.692901	0.1268	3631	G	A	-1.89959	16	13329681	6.73892e-08	0.351907	361227	30866.2
CTACK	Vascular dementia (undefined)	rs118138505	A	G	0.0047	6390642	0.939	0.0686	3631	A	G	-0.732844	12	6281476	6.97365e-07	0.147688	361227	13293
CTACK	Vascular dementia (undefined)	rs12224047	T	C	0.0024	36820790	0.9371	0.0301	3631	T	C	-0.263158	11	36799240	4.56278e-06	0.0574087	361227	8033.49
CTACK	Vascular dementia (undefined)	rs12449066	G	A	0.0056	79177293	0.8385	0.0278	3631	G	A	-0.262307	16	79143396	2.01674e-06	0.0552024	361227	8803.51
CTACK	Vascular dementia (undefined)	rs2978951	G	A	0.0115	6823295	0.6313	0.0239	3631	G	A	0.248155	8	6965773	2.48222e-08	0.044516	361227	11061.9
CTACK	Vascular dementia (undefined)	rs429358	C	T	0.0228	45411941	0.4572	0.0305	3631	C	T	0.695013	19	44908684	9.26616e-39	0.0533754	361227	58999.7
CTACK	Vascular dementia (undefined)	rs71298638	A	G	0.0106	63232261	0.8471	0.0487	3631	A	G	0.3792	3	63246585	1.1165e-06	0.0778659	361227	6515.6
CTACK	Vascular dementia (undefined)	rs72809811	A	G	-0.0207	97292386	0.8365	0.0995	3631	A	G	0.662167	2	96626649	3.91976e-06	0.143463	361227	4772.89
CTACK	Vascular dementia (undefined)	rs78566090	A	G	0.0213	125740204	0.623499	0.0438	3631	A	G	0.346079	8	124727963	9.44735e-07	0.070588	361227	7049.57
beta-nerve growth factor	Vascular dementia (undefined)	rs117294828	G	A	0.016	42948170	0.8104	0.0669	3531	G	A	0.485043	21	41576243	1.12881e-06	0.0996444	361227	6430.55
beta-nerve growth factor	Vascular dementia (undefined)	rs118138505	A	G	-0.0197	6390642	0.776401	0.0692	3531	A	G	-0.732844	12	6281476	6.97365e-07	0.147688	361227	13293
beta-nerve growth factor	Vascular dementia (undefined)	rs12224047	T	C	0.0003	36820790	0.9965	0.0305	3531	T	C	-0.263158	11	36799240	4.56278e-06	0.0574087	361227	8033.49
beta-nerve growth factor	Vascular dementia (undefined)	rs147201592	A	G	0.0264	84731690	0.770201	0.0958	3531	A	G	-0.932568	12	84337911	9.39918e-07	0.190172	361227	14139.4
beta-nerve growth factor	Vascular dementia (undefined)	rs429358	C	T	-0.0388	45411941	0.2081	0.031	3531	C	T	0.695013	19	44908684	9.26616e-39	0.0533754	361227	58999.7
beta-nerve growth factor	Vascular dementia (undefined)	rs6133343	G	T	-0.015	721797	0.7224	0.042	3531	G	T	0.312196	20	741153	3.89825e-06	0.0676228	361227	6210.74
Vascular endothelial growth factor	Vascular dementia (undefined)	rs118138505	A	G	0.0199	6390642	0.6786	0.0491	7118	A	G	-0.732844	12	6281476	6.97365e-07	0.147688	361227	13293
Vascular endothelial growth factor	Vascular dementia (undefined)	rs12224047	T	C	-0.0103	36820790	0.6298	0.0215	7118	T	C	-0.263158	11	36799240	4.56278e-06	0.0574087	361227	8033.49
Vascular endothelial growth factor	Vascular dementia (undefined)	rs12449066	G	A	0.0002	79177293	0.9922	0.0199	7118	G	A	-0.262307	16	79143396	2.01674e-06	0.0552024	361227	8803.51
Vascular endothelial growth factor	Vascular dementia (undefined)	rs147201592	A	G	-0.0378	84731690	0.5837	0.0665	7118	A	G	-0.932568	12	84337911	9.39918e-07	0.190172	361227	14139.4
Vascular endothelial growth factor	Vascular dementia (undefined)	rs2978951	G	A	0.0039	6823295	0.8184	0.0172	7118	G	A	0.248155	8	6965773	2.48222e-08	0.044516	361227	11061.9
Vascular endothelial growth factor	Vascular dementia (undefined)	rs359878	C	T	0.0005	185438949	0.9745	0.0181	7118	C	T	-0.210695	2	184574222	4.6443e-06	0.0460007	361227	6959.7
Vascular endothelial growth factor	Vascular dementia (undefined)	rs429358	C	T	0.0334	45411941	0.1264	0.0218	7118	C	T	0.695013	19	44908684	9.26616e-39	0.0533754	361227	58999.7
Vascular endothelial growth factor	Vascular dementia (undefined)	rs6133343	G	T	0.0053	721797	0.8819	0.0287	7118	G	T	0.312196	20	741153	3.89825e-06	0.0676228	361227	6210.74
Vascular endothelial growth factor	Vascular dementia (undefined)	rs71298638	A	G	0.0014	63232261	0.9213	0.0369	7118	A	G	0.3792	3	63246585	1.1165e-06	0.0778659	361227	6515.6
Vascular endothelial growth factor	Vascular dementia (undefined)	rs72809811	A	G	0.0321	97292386	0.6997	0.0744	7118	A	G	0.662167	2	96626649	3.91976e-06	0.143463	361227	4772.89
Macrophage Migration Inhibitory Factor	Vascular dementia (undefined)	rs118138505	A	G	-0.0187	6390642	0.7828	0.0697	3494	A	G	-0.732844	12	6281476	6.97365e-07	0.147688	361227	13293
Macrophage Migration Inhibitory Factor	Vascular dementia (undefined)	rs147201592	A	G	-0.0129	84731690	0.913	0.0989	3494	A	G	-0.932568	12	84337911	9.39918e-07	0.190172	361227	14139.4
Macrophage Migration Inhibitory Factor	Vascular dementia (undefined)	rs429358	C	T	-0.0182	45411941	0.5583	0.031	3494	C	T	0.695013	19	44908684	9.26616e-39	0.0533754	361227	58999.7
Macrophage Migration Inhibitory Factor	Vascular dementia (undefined)	rs71298638	A	G	-0.0186	63232261	0.7045	0.0495	3494	A	G	0.3792	3	63246585	1.1165e-06	0.0778659	361227	6515.6
TRAIL	Vascular dementia (undefined)	rs117294828	G	A	-0.0122	42948170	0.7733	0.0443	8186	G	A	0.485043	21	41576243	1.12881e-06	0.0996444	361227	6430.55
TRAIL	Vascular dementia (undefined)	rs12224047	T	C	0.0077	36820790	0.697999	0.0198	8186	T	C	-0.263158	11	36799240	4.56278e-06	0.0574087	361227	8033.49
TRAIL	Vascular dementia (undefined)	rs2978951	G	A	-0.0096	6823295	0.552699	0.016	8186	G	A	0.248155	8	6965773	2.48222e-08	0.044516	361227	11061.9
TRAIL	Vascular dementia (undefined)	rs429358	C	T	-0.003	45411941	0.8802	0.0203	8186	C	T	0.695013	19	44908684	9.26616e-39	0.0533754	361227	58999.7
TRAIL	Vascular dementia (undefined)	rs6133343	G	T	-0.0133	721797	0.6045	0.0265	8186	G	T	0.312196	20	741153	3.89825e-06	0.0676228	361227	6210.74
TRAIL	Vascular dementia (undefined)	rs72809811	A	G	0.0229	97292386	0.693999	0.0689	8186	A	G	0.662167	2	96626649	3.91976e-06	0.143463	361227	4772.89
TRAIL	Vascular dementia (undefined)	rs78566090	A	G	0.0185	125740204	0.4937	0.0284	8186	A	G	0.346079	8	124727963	9.44735e-07	0.070588	361227	7049.57
Tumor necrosis factor 1 alpha	Vascular dementia (undefined)	rs118138505	A	G	-0.0049	6390642	0.9392	0.0705	3454	A	G	-0.732844	12	6281476	6.97365e-07	0.147688	361227	13293
Tumor necrosis factor 1 alpha	Vascular dementia (undefined)	rs12224047	T	C	-0.006	36820790	0.8467	0.031	3454	T	C	-0.263158	11	36799240	4.56278e-06	0.0574087	361227	8033.49
Tumor necrosis factor 1 alpha	Vascular dementia (undefined)	rs147201592	A	G	0.0213	84731690	0.8294	0.0994	3454	A	G	-0.932568	12	84337911	9.39918e-07	0.190172	361227	14139.4
Tumor necrosis factor 1 alpha	Vascular dementia (undefined)	rs2978951	G	A	-0.0041	6823295	0.8653	0.0244	3454	G	A	0.248155	8	6965773	2.48222e-08	0.044516	361227	11061.9
Tumor necrosis factor 1 alpha	Vascular dementia (undefined)	rs359878	C	T	-0.0101	185438949	0.7022	0.0262	3454	C	T	-0.210695	2	184574222	4.6443e-06	0.0460007	361227	6959.7
Tumor necrosis factor 1 alpha	Vascular dementia (undefined)	rs429358	C	T	0.007	45411941	0.8249	0.0315	3454	C	T	0.695013	19	44908684	9.26616e-39	0.0533754	361227	58999.7
Tumor necrosis factor 1 alpha	Vascular dementia (undefined)	rs6133343	G	T	-0.0048	721797	0.9092	0.0425	3454	G	T	0.312196	20	741153	3.89825e-06	0.0676228	361227	6210.74
Tumor necrosis factor 1 alpha	Vascular dementia (undefined)	rs71298638	A	G	-0.0186	63232261	0.706601	0.0497	3454	A	G	0.3792	3	63246585	1.1165e-06	0.0778659	361227	6515.6
Stromal-cell-derived factor 1 alpha	Vascular dementia (undefined)	rs117241576	G	A	0.0626	13423538	0.9534	0.0971	5998	G	A	-1.89959	16	13329681	6.73892e-08	0.351907	361227	30866.2
Stromal-cell-derived factor 1 alpha	Vascular dementia (undefined)	rs117294828	G	A	-0.0189	42948170	0.3317	0.0451	5998	G	A	0.485043	21	41576243	1.12881e-06	0.0996444	361227	6430.55
Stromal-cell-derived factor 1 alpha	Vascular dementia (undefined)	rs12224047	T	C	-0.0015	36820790	0.6317	0.0202	5998	T	C	-0.263158	11	36799240	4.56278e-06	0.0574087	361227	8033.49
Stromal-cell-derived factor 1 alpha	Vascular dementia (undefined)	rs147201592	A	G	-0.0311	84731690	0.2305	0.0633	5998	A	G	-0.932568	12	84337911	9.39918e-07	0.190172	361227	14139.4
Stromal-cell-derived factor 1 alpha	Vascular dementia (undefined)	rs2978951	G	A	0.0086	6823295	0.462701	0.0165	5998	G	A	0.248155	8	6965773	2.48222e-08	0.044516	361227	11061.9
Stromal-cell-derived factor 1 alpha	Vascular dementia (undefined)	rs429358	C	T	0.0302	45411941	0.1345	0.0208	5998	C	T	0.695013	19	44908684	9.26616e-39	0.0533754	361227	58999.7
Stromal-cell-derived factor 1 alpha	Vascular dementia (undefined)	rs72809811	A	G	-0.0262	97292386	0.6498	0.07	5998	A	G	0.662167	2	96626649	3.91976e-06	0.143463	361227	4772.89
Stem cell growth factor beta	Vascular dementia (undefined)	rs118138505	A	G	-0.0228	6390642	0.7094	0.0676	3682	A	G	-0.732844	12	6281476	6.97365e-07	0.147688	361227	13293
Stem cell growth factor beta	Vascular dementia (undefined)	rs147201592	A	G	0.0313	84731690	0.723199	0.0942	3682	A	G	-0.932568	12	84337911	9.39918e-07	0.190172	361227	14139.4
Stem cell growth factor beta	Vascular dementia (undefined)	rs6133343	G	T	-0.0074	721797	0.856	0.0407	3682	G	T	0.312196	20	741153	3.89825e-06	0.0676228	361227	6210.74
Stem cell growth factor beta	Vascular dementia (undefined)	rs72809811	A	G	0.009	97292386	0.9231	0.0985	3682	A	G	0.662167	2	96626649	3.91976e-06	0.143463	361227	4772.89
Stem cell factor	Vascular dementia (undefined)	rs118138505	A	G	-0.0141	6390642	0.742099	0.0454	8290	A	G	-0.732844	12	6281476	6.97365e-07	0.147688	361227	13293
Stem cell factor	Vascular dementia (undefined)	rs12449066	G	A	0.0102	79177293	0.579499	0.0184	8290	G	A	-0.262307	16	79143396	2.01674e-06	0.0552024	361227	8803.51
Stem cell factor	Vascular dementia (undefined)	rs147201592	A	G	0.0043	84731690	0.959	0.0612	8290	A	G	-0.932568	12	84337911	9.39918e-07	0.190172	361227	14139.4
Stem cell factor	Vascular dementia (undefined)	rs429358	C	T	0.0155	45411941	0.4445	0.0202	8290	C	T	0.695013	19	44908684	9.26616e-39	0.0533754	361227	58999.7
Stem cell factor	Vascular dementia (undefined)	rs6133343	G	T	0.0072	721797	0.7913	0.0264	8290	G	T	0.312196	20	741153	3.89825e-06	0.0676228	361227	6210.74
Stem cell factor	Vascular dementia (undefined)	rs71298638	A	G	-0.0013	63232261	0.9735	0.0339	8290	A	G	0.3792	3	63246585	1.1165e-06	0.0778659	361227	6515.6
Stem cell factor	Vascular dementia (undefined)	rs78566090	A	G	0.0111	125740204	0.6888	0.0284	8290	A	G	0.346079	8	124727963	9.44735e-07	0.070588	361227	7049.57
Interleukin-16	Vascular dementia (undefined)	rs117241576	G	A	0.0388	13423538	0.785599	0.1292	3483	G	A	-1.89959	16	13329681	6.73892e-08	0.351907	361227	30866.2
Interleukin-16	Vascular dementia (undefined)	rs118138505	A	G	-0.0112	6390642	0.8597	0.0694	3483	A	G	-0.732844	12	6281476	6.97365e-07	0.147688	361227	13293
Interleukin-16	Vascular dementia (undefined)	rs12224047	T	C	0.0088	36820790	0.7755	0.0307	3483	T	C	-0.263158	11	36799240	4.56278e-06	0.0574087	361227	8033.49
Interleukin-16	Vascular dementia (undefined)	rs429358	C	T	0.0226	45411941	0.4695	0.0314	3483	C	T	0.695013	19	44908684	9.26616e-39	0.0533754	361227	58999.7
Interleukin-16	Vascular dementia (undefined)	rs6133343	G	T	0.0053	721797	0.8805	0.0418	3483	G	T	0.312196	20	741153	3.89825e-06	0.0676228	361227	6210.74
RANTES	Vascular dementia (undefined)	rs12449066	G	A	0.0087	79177293	0.7614	0.0286	3421	G	A	-0.262307	16	79143396	2.01674e-06	0.0552024	361227	8803.51
RANTES	Vascular dementia (undefined)	rs2978951	G	A	-0.0068	6823295	0.784401	0.0247	3421	G	A	0.248155	8	6965773	2.48222e-08	0.044516	361227	11061.9
RANTES	Vascular dementia (undefined)	rs429358	C	T	-0.0177	45411941	0.5745	0.0316	3421	C	T	0.695013	19	44908684	9.26616e-39	0.0533754	361227	58999.7
RANTES	Vascular dementia (undefined)	rs78566090	A	G	0.0089	125740204	0.8187	0.0451	3421	A	G	0.346079	8	124727963	9.44735e-07	0.070588	361227	7049.57
Platelet-derived growth factor BB	Vascular dementia (undefined)	rs117294828	G	A	-0.0287	42948170	0.533301	0.044	8293	G	A	0.485043	21	41576243	1.12881e-06	0.0996444	361227	6430.55
Platelet-derived growth factor BB	Vascular dementia (undefined)	rs118138505	A	G	0.0232	6390642	0.609101	0.0449	8293	A	G	-0.732844	12	6281476	6.97365e-07	0.147688	361227	13293
Platelet-derived growth factor BB	Vascular dementia (undefined)	rs12224047	T	C	-0.01	36820790	0.606001	0.0197	8293	T	C	-0.263158	11	36799240	4.56278e-06	0.0574087	361227	8033.49
Platelet-derived growth factor BB	Vascular dementia (undefined)	rs147201592	A	G	0.0022	84731690	0.9375	0.0622	8293	A	G	-0.932568	12	84337911	9.39918e-07	0.190172	361227	14139.4
Platelet-derived growth factor BB	Vascular dementia (undefined)	rs429358	C	T	-0.0006	45411941	0.9781	0.0202	8293	C	T	0.695013	19	44908684	9.26616e-39	0.0533754	361227	58999.7
Platelet-derived growth factor BB	Vascular dementia (undefined)	rs78566090	A	G	-0.0096	125740204	0.738999	0.0283	8293	A	G	0.346079	8	124727963	9.44735e-07	0.070588	361227	7049.57
Macrophage inflammatory protein 1b	Vascular dementia (undefined)	rs12224047	T	C	-0.0011	36820790	0.9641	0.0197	8243	T	C	-0.263158	11	36799240	4.56278e-06	0.0574087	361227	8033.49
Macrophage inflammatory protein 1b	Vascular dementia (undefined)	rs147201592	A	G	-0.0201	84731690	0.7659	0.0618	8243	A	G	-0.932568	12	84337911	9.39918e-07	0.190172	361227	14139.4
Macrophage inflammatory protein 1b	Vascular dementia (undefined)	rs2978951	G	A	-0.0108	6823295	0.5019	0.016	8243	G	A	0.248155	8	6965773	2.48222e-08	0.044516	361227	11061.9
Macrophage inflammatory protein 1a	Vascular dementia (undefined)	rs118138505	A	G	-0.0301	6390642	0.673101	0.0711	3522	A	G	-0.732844	12	6281476	6.97365e-07	0.147688	361227	13293
Macrophage inflammatory protein 1a	Vascular dementia (undefined)	rs359878	C	T	-0.0022	185438949	0.9286	0.0259	3522	C	T	-0.210695	2	184574222	4.6443e-06	0.0460007	361227	6959.7
Macrophage inflammatory protein 1a	Vascular dementia (undefined)	rs429358	C	T	0.0354	45411941	0.2542	0.0311	3522	C	T	0.695013	19	44908684	9.26616e-39	0.0533754	361227	58999.7
Macrophage inflammatory protein 1a	Vascular dementia (undefined)	rs72809811	A	G	0.0247	97292386	0.8114	0.1002	3522	A	G	0.662167	2	96626649	3.91976e-06	0.143463	361227	4772.89
Macrophage inflammatory protein 1a	Vascular dementia (undefined)	rs78566090	A	G	0.0008	125740204	0.976	0.0445	3522	A	G	0.346079	8	124727963	9.44735e-07	0.070588	361227	7049.57
Monokine induced by gamma interferon	Vascular dementia (undefined)	rs117294828	G	A	-0.0075	42948170	0.9137	0.0638	3685	G	A	0.485043	21	41576243	1.12881e-06	0.0996444	361227	6430.55
Monokine induced by gamma interferon	Vascular dementia (undefined)	rs12449066	G	A	-0.0027	79177293	0.9272	0.0277	3685	G	A	-0.262307	16	79143396	2.01674e-06	0.0552024	361227	8803.51
Monokine induced by gamma interferon	Vascular dementia (undefined)	rs2978951	G	A	-0.0071	6823295	0.7701	0.0236	3685	G	A	0.248155	8	6965773	2.48222e-08	0.044516	361227	11061.9
Monokine induced by gamma interferon	Vascular dementia (undefined)	rs429358	C	T	-0.0033	45411941	0.908	0.0303	3685	C	T	0.695013	19	44908684	9.26616e-39	0.0533754	361227	58999.7
Macrophage colony stimulating factor	Vascular dementia (undefined)	rs147201592	A	G	0.0205	84731690	0.923	0.1178	840	A	G	-0.932568	12	84337911	9.39918e-07	0.190172	361227	14139.4
Macrophage colony stimulating factor	Vascular dementia (undefined)	rs6133343	G	T	0.0074	721797	0.8913	0.0506	840	G	T	0.312196	20	741153	3.89825e-06	0.0676228	361227	6210.74
Monocyte chemoattractant protein-3	Vascular dementia (undefined)	rs2978951	G	A	0.0062	6823295	0.8646	0.0436	843	G	A	0.248155	8	6965773	2.48222e-08	0.044516	361227	11061.9
Monocyte chemoattractant protein-3	Vascular dementia (undefined)	rs359878	C	T	-0.0011	185438949	0.9874	0.0468	843	C	T	-0.210695	2	184574222	4.6443e-06	0.0460007	361227	6959.7
Monocyte chemoattractant protein-3	Vascular dementia (undefined)	rs6133343	G	T	-0.0123	721797	0.8698	0.0753	843	G	T	0.312196	20	741153	3.89825e-06	0.0676228	361227	6210.74
Monocyte chemoattractant protein-1	Vascular dementia (undefined)	rs118138505	A	G	0.0208	6390642	0.6529	0.0453	8293	A	G	-0.732844	12	6281476	6.97365e-07	0.147688	361227	13293
Monocyte chemoattractant protein-1	Vascular dementia (undefined)	rs12224047	T	C	0.0032	36820790	0.875	0.0197	8293	T	C	-0.263158	11	36799240	4.56278e-06	0.0574087	361227	8033.49
Monocyte chemoattractant protein-1	Vascular dementia (undefined)	rs12449066	G	A	0.0122	79177293	0.5093	0.0184	8293	G	A	-0.262307	16	79143396	2.01674e-06	0.0552024	361227	8803.51
Monocyte chemoattractant protein-1	Vascular dementia (undefined)	rs147952582	T	C	0.0506	66659228	0.517399	0.0784	8293	T	C	-1.18563	12	66265448	7.57356e-07	0.239712	361227	18292.1
Monocyte chemoattractant protein-1	Vascular dementia (undefined)	rs429358	C	T	-0.0113	45411941	0.5697	0.0202	8293	C	T	0.695013	19	44908684	9.26616e-39	0.0533754	361227	58999.7
Monocyte chemoattractant protein-1	Vascular dementia (undefined)	rs6133343	G	T	0.0045	721797	0.846	0.0266	8293	G	T	0.312196	20	741153	3.89825e-06	0.0676228	361227	6210.74
Monocyte chemoattractant protein-1	Vascular dementia (undefined)	rs71298638	A	G	0.0135	63232261	0.6851	0.0339	8293	A	G	0.3792	3	63246585	1.1165e-06	0.0778659	361227	6515.6
Monocyte chemoattractant protein-1	Vascular dementia (undefined)	rs72809811	A	G	0.0355	97292386	0.5603	0.0682	8293	A	G	0.662167	2	96626649	3.91976e-06	0.143463	361227	4772.89
Interleukin-12p70	Vascular dementia (undefined)	rs117294828	G	A	0.006	42948170	0.8718	0.0441	8270	G	A	0.485043	21	41576243	1.12881e-06	0.0996444	361227	6430.55
Interleukin-12p70	Vascular dementia (undefined)	rs118138505	A	G	0.0331	6390642	0.46	0.0453	8270	A	G	-0.732844	12	6281476	6.97365e-07	0.147688	361227	13293
Interleukin-12p70	Vascular dementia (undefined)	rs12224047	T	C	-0.001	36820790	0.9492	0.0198	8270	T	C	-0.263158	11	36799240	4.56278e-06	0.0574087	361227	8033.49
Interleukin-12p70	Vascular dementia (undefined)	rs12449066	G	A	-0.011	79177293	0.551099	0.0185	8270	G	A	-0.262307	16	79143396	2.01674e-06	0.0552024	361227	8803.51
Interleukin-12p70	Vascular dementia (undefined)	rs147201592	A	G	0.0048	84731690	0.9194	0.0613	8270	A	G	-0.932568	12	84337911	9.39918e-07	0.190172	361227	14139.4
Interleukin-12p70	Vascular dementia (undefined)	rs429358	C	T	0.0364	45411941	0.0725003	0.0202	8270	C	T	0.695013	19	44908684	9.26616e-39	0.0533754	361227	58999.7
Interleukin-12p70	Vascular dementia (undefined)	rs72809811	A	G	0.0302	97292386	0.662101	0.0691	8270	A	G	0.662167	2	96626649	3.91976e-06	0.143463	361227	4772.89
Interleukin-12p70	Vascular dementia (undefined)	rs78566090	A	G	0.018	125740204	0.5278	0.0284	8270	A	G	0.346079	8	124727963	9.44735e-07	0.070588	361227	7049.57
Interferon gamma-induced protein 10	Vascular dementia (undefined)	rs118138505	A	G	0.028	6390642	0.691801	0.0678	3685	A	G	-0.732844	12	6281476	6.97365e-07	0.147688	361227	13293
Interferon gamma-induced protein 10	Vascular dementia (undefined)	rs147201592	A	G	0.0065	84731690	0.9409	0.0937	3685	A	G	-0.932568	12	84337911	9.39918e-07	0.190172	361227	14139.4
Interferon gamma-induced protein 10	Vascular dementia (undefined)	rs2978951	G	A	-0.005	6823295	0.825	0.0237	3685	G	A	0.248155	8	6965773	2.48222e-08	0.044516	361227	11061.9
Interferon gamma-induced protein 10	Vascular dementia (undefined)	rs429358	C	T	-0.0157	45411941	0.6018	0.0303	3685	C	T	0.695013	19	44908684	9.26616e-39	0.0533754	361227	58999.7
Interferon gamma-induced protein 10	Vascular dementia (undefined)	rs6133343	G	T	0.0045	721797	0.9051	0.0405	3685	G	T	0.312196	20	741153	3.89825e-06	0.0676228	361227	6210.74
Interleukin-18 levels	Vascular dementia (undefined)	rs117294828	G	A	-0.0004	42948170	0.9698	0.0643	3636	G	A	0.485043	21	41576243	1.12881e-06	0.0996444	361227	6430.55
Interleukin-18 levels	Vascular dementia (undefined)	rs147201592	A	G	-0.0027	84731690	0.9777	0.0949	3636	A	G	-0.932568	12	84337911	9.39918e-07	0.190172	361227	14139.4
Interleukin-18 levels	Vascular dementia (undefined)	rs429358	C	T	0.0354	45411941	0.247	0.0305	3636	C	T	0.695013	19	44908684	9.26616e-39	0.0533754	361227	58999.7
Interleukin-18 levels	Vascular dementia (undefined)	rs6133343	G	T	0.0048	721797	0.9117	0.041	3636	G	T	0.312196	20	741153	3.89825e-06	0.0676228	361227	6210.74
Interleukin-17	Vascular dementia (undefined)	rs117294828	G	A	-0.0211	42948170	0.6529	0.0452	7760	G	A	0.485043	21	41576243	1.12881e-06	0.0996444	361227	6430.55
Interleukin-17	Vascular dementia (undefined)	rs118138505	A	G	-0.0029	6390642	0.9546	0.0472	7760	A	G	-0.732844	12	6281476	6.97365e-07	0.147688	361227	13293
Interleukin-17	Vascular dementia (undefined)	rs12224047	T	C	-0.0004	36820790	0.981	0.0204	7760	T	C	-0.263158	11	36799240	4.56278e-06	0.0574087	361227	8033.49
Interleukin-17	Vascular dementia (undefined)	rs12449066	G	A	-0.0105	79177293	0.5822	0.0191	7760	G	A	-0.262307	16	79143396	2.01674e-06	0.0552024	361227	8803.51
Interleukin-17	Vascular dementia (undefined)	rs147201592	A	G	0.01	84731690	0.8586	0.0647	7760	A	G	-0.932568	12	84337911	9.39918e-07	0.190172	361227	14139.4
Interleukin-17	Vascular dementia (undefined)	rs147952582	T	C	-0.0291	66659228	0.709	0.0808	7760	T	C	-1.18563	12	66265448	7.57356e-07	0.239712	361227	18292.1
Interleukin-17	Vascular dementia (undefined)	rs2978951	G	A	0.0085	6823295	0.6158	0.0165	7760	G	A	0.248155	8	6965773	2.48222e-08	0.044516	361227	11061.9
Interleukin-17	Vascular dementia (undefined)	rs359878	C	T	-0.0006	185438949	0.9781	0.0173	7760	C	T	-0.210695	2	184574222	4.6443e-06	0.0460007	361227	6959.7
Interleukin-17	Vascular dementia (undefined)	rs429358	C	T	0.0256	45411941	0.223	0.0209	7760	C	T	0.695013	19	44908684	9.26616e-39	0.0533754	361227	58999.7
Interleukin-17	Vascular dementia (undefined)	rs78566090	A	G	-0.0184	125740204	0.5212	0.0293	7760	A	G	0.346079	8	124727963	9.44735e-07	0.070588	361227	7049.57
Interleukin-13	Vascular dementia (undefined)	rs12224047	T	C	0.0016	36820790	0.959	0.0305	3557	T	C	-0.263158	11	36799240	4.56278e-06	0.0574087	361227	8033.49
Interleukin-13	Vascular dementia (undefined)	rs12449066	G	A	0.0049	79177293	0.8603	0.0282	3557	G	A	-0.262307	16	79143396	2.01674e-06	0.0552024	361227	8803.51
Interleukin-13	Vascular dementia (undefined)	rs147201592	A	G	0.008	84731690	0.9378	0.0985	3557	A	G	-0.932568	12	84337911	9.39918e-07	0.190172	361227	14139.4
Interleukin-13	Vascular dementia (undefined)	rs2978951	G	A	-0.0065	6823295	0.7878	0.0241	3557	G	A	0.248155	8	6965773	2.48222e-08	0.044516	361227	11061.9
Interleukin-13	Vascular dementia (undefined)	rs429358	C	T	0.0316	45411941	0.3111	0.031	3557	C	T	0.695013	19	44908684	9.26616e-39	0.0533754	361227	58999.7
Interleukin-13	Vascular dementia (undefined)	rs71298638	A	G	-0.0158	63232261	0.7489	0.0493	3557	A	G	0.3792	3	63246585	1.1165e-06	0.0778659	361227	6515.6
Interleukin-13	Vascular dementia (undefined)	rs78566090	A	G	0.0095	125740204	0.8299	0.0445	3557	A	G	0.346079	8	124727963	9.44735e-07	0.070588	361227	7049.57
Interleukin-10	Vascular dementia (undefined)	rs117241576	G	A	0.0959	13423538	0.456	0.1265	7681	G	A	-1.89959	16	13329681	6.73892e-08	0.351907	361227	30866.2
Interleukin-10	Vascular dementia (undefined)	rs118138505	A	G	0.0336	6390642	0.4699	0.0469	7681	A	G	-0.732844	12	6281476	6.97365e-07	0.147688	361227	13293
Interleukin-10	Vascular dementia (undefined)	rs12224047	T	C	0.0105	36820790	0.6009	0.0204	7681	T	C	-0.263158	11	36799240	4.56278e-06	0.0574087	361227	8033.49
Interleukin-10	Vascular dementia (undefined)	rs147201592	A	G	-0.0174	84731690	0.8104	0.0634	7681	A	G	-0.932568	12	84337911	9.39918e-07	0.190172	361227	14139.4
Interleukin-10	Vascular dementia (undefined)	rs2978951	G	A	0.0013	6823295	0.9422	0.0165	7681	G	A	0.248155	8	6965773	2.48222e-08	0.044516	361227	11061.9
Interleukin-10	Vascular dementia (undefined)	rs429358	C	T	0.0316	45411941	0.1321	0.021	7681	C	T	0.695013	19	44908684	9.26616e-39	0.0533754	361227	58999.7
Interleukin-10	Vascular dementia (undefined)	rs71298638	A	G	0.0058	63232261	0.8695	0.0352	7681	A	G	0.3792	3	63246585	1.1165e-06	0.0778659	361227	6515.6
Interleukin-8	Vascular dementia (undefined)	rs117294828	G	A	-0.002	42948170	0.9694	0.065	3526	G	A	0.485043	21	41576243	1.12881e-06	0.0996444	361227	6430.55
Interleukin-8	Vascular dementia (undefined)	rs118138505	A	G	-0.0069	6390642	0.9247	0.0703	3526	A	G	-0.732844	12	6281476	6.97365e-07	0.147688	361227	13293
Interleukin-8	Vascular dementia (undefined)	rs12449066	G	A	-0.0027	79177293	0.9218	0.0283	3526	G	A	-0.262307	16	79143396	2.01674e-06	0.0552024	361227	8803.51
Interleukin-8	Vascular dementia (undefined)	rs2978951	G	A	0.0056	6823295	0.8253	0.0241	3526	G	A	0.248155	8	6965773	2.48222e-08	0.044516	361227	11061.9
Interleukin-8	Vascular dementia (undefined)	rs429358	C	T	0.0096	45411941	0.7597	0.0311	3526	C	T	0.695013	19	44908684	9.26616e-39	0.0533754	361227	58999.7
Interleukin-8	Vascular dementia (undefined)	rs6133343	G	T	-0.0039	721797	0.9317	0.0419	3526	G	T	0.312196	20	741153	3.89825e-06	0.0676228	361227	6210.74
Interleukin-8	Vascular dementia (undefined)	rs78566090	A	G	-0.0103	125740204	0.8229	0.0444	3526	A	G	0.346079	8	124727963	9.44735e-07	0.070588	361227	7049.57
Interleukin-6	Vascular dementia (undefined)	rs117294828	G	A	-0.0211	42948170	0.642899	0.0443	8189	G	A	0.485043	21	41576243	1.12881e-06	0.0996444	361227	6430.55
Interleukin-6	Vascular dementia (undefined)	rs118138505	A	G	0.014	6390642	0.755499	0.0456	8189	A	G	-0.732844	12	6281476	6.97365e-07	0.147688	361227	13293
Interleukin-6	Vascular dementia (undefined)	rs12224047	T	C	-0.0124	36820790	0.5236	0.0198	8189	T	C	-0.263158	11	36799240	4.56278e-06	0.0574087	361227	8033.49
Interleukin-6	Vascular dementia (undefined)	rs147201592	A	G	0.0397	84731690	0.508401	0.0622	8189	A	G	-0.932568	12	84337911	9.39918e-07	0.190172	361227	14139.4
Interleukin-6	Vascular dementia (undefined)	rs2978951	G	A	-0.0035	6823295	0.8157	0.0161	8189	G	A	0.248155	8	6965773	2.48222e-08	0.044516	361227	11061.9
Interleukin-6	Vascular dementia (undefined)	rs429358	C	T	0.0231	45411941	0.2567	0.0203	8189	C	T	0.695013	19	44908684	9.26616e-39	0.0533754	361227	58999.7
Interleukin-6	Vascular dementia (undefined)	rs78566090	A	G	-0.0036	125740204	0.8965	0.0287	8189	A	G	0.346079	8	124727963	9.44735e-07	0.070588	361227	7049.57
Interleukin-1-receptor antagonist	Vascular dementia (undefined)	rs117294828	G	A	-0.0093	42948170	0.9025	0.0649	3638	G	A	0.485043	21	41576243	1.12881e-06	0.0996444	361227	6430.55
Interleukin-1-receptor antagonist	Vascular dementia (undefined)	rs118138505	A	G	-0.0257	6390642	0.7118	0.0695	3638	A	G	-0.732844	12	6281476	6.97365e-07	0.147688	361227	13293
Interleukin-1-receptor antagonist	Vascular dementia (undefined)	rs12224047	T	C	0.0021	36820790	0.9474	0.0302	3638	T	C	-0.263158	11	36799240	4.56278e-06	0.0574087	361227	8033.49
Interleukin-1-receptor antagonist	Vascular dementia (undefined)	rs12449066	G	A	0.0055	79177293	0.8403	0.0278	3638	G	A	-0.262307	16	79143396	2.01674e-06	0.0552024	361227	8803.51
Interleukin-1-receptor antagonist	Vascular dementia (undefined)	rs2978951	G	A	0.0133	6823295	0.5783	0.0238	3638	G	A	0.248155	8	6965773	2.48222e-08	0.044516	361227	11061.9
Interleukin-1-receptor antagonist	Vascular dementia (undefined)	rs359878	C	T	0.0027	185438949	0.9109	0.0254	3638	C	T	-0.210695	2	184574222	4.6443e-06	0.0460007	361227	6959.7
Interleukin-1-receptor antagonist	Vascular dementia (undefined)	rs429358	C	T	-0.0229	45411941	0.4537	0.0307	3638	C	T	0.695013	19	44908684	9.26616e-39	0.0533754	361227	58999.7
Interleukin-1-receptor antagonist	Vascular dementia (undefined)	rs6133343	G	T	-0.0073	721797	0.8611	0.0412	3638	G	T	0.312196	20	741153	3.89825e-06	0.0676228	361227	6210.74
Interleukin-1-receptor antagonist	Vascular dementia (undefined)	rs78566090	A	G	0.0106	125740204	0.8043	0.0438	3638	A	G	0.346079	8	124727963	9.44735e-07	0.070588	361227	7049.57
Interleukin-1-beta	Vascular dementia (undefined)	rs118138505	A	G	-0.0083	6390642	0.5117	0.0551	3309	A	G	-0.732844	12	6281476	6.97365e-07	0.147688	361227	13293
Interleukin-1-beta	Vascular dementia (undefined)	rs12224047	T	C	-0.0086	36820790	0.8916	0.0238	3309	T	C	-0.263158	11	36799240	4.56278e-06	0.0574087	361227	8033.49
Interleukin-1-beta	Vascular dementia (undefined)	rs12449066	G	A	0.0081	79177293	0.34	0.0222	3309	G	A	-0.262307	16	79143396	2.01674e-06	0.0552024	361227	8803.51
Interleukin-1-beta	Vascular dementia (undefined)	rs429358	C	T	0.001	45411941	0.4711	0.0243	3309	C	T	0.695013	19	44908684	9.26616e-39	0.0533754	361227	58999.7
Interleukin-1-beta	Vascular dementia (undefined)	rs6133343	G	T	0.0035	721797	0.988	0.0329	3309	G	T	0.312196	20	741153	3.89825e-06	0.0676228	361227	6210.74
Hepatocyte growth factor	Vascular dementia (undefined)	rs118138505	A	G	-0.006	6390642	0.8982	0.0451	8292	A	G	-0.732844	12	6281476	6.97365e-07	0.147688	361227	13293
Hepatocyte growth factor	Vascular dementia (undefined)	rs12224047	T	C	-0.0122	36820790	0.5302	0.0197	8292	T	C	-0.263158	11	36799240	4.56278e-06	0.0574087	361227	8033.49
Hepatocyte growth factor	Vascular dementia (undefined)	rs147201592	A	G	-0.0219	84731690	0.738501	0.0621	8292	A	G	-0.932568	12	84337911	9.39918e-07	0.190172	361227	14139.4
Hepatocyte growth factor	Vascular dementia (undefined)	rs147952582	T	C	0.039	66659228	0.606801	0.078	8292	T	C	-1.18563	12	66265448	7.57356e-07	0.239712	361227	18292.1
Hepatocyte growth factor	Vascular dementia (undefined)	rs2978951	G	A	-0.0107	6823295	0.4859	0.016	8292	G	A	0.248155	8	6965773	2.48222e-08	0.044516	361227	11061.9
Hepatocyte growth factor	Vascular dementia (undefined)	rs429358	C	T	-0.0077	45411941	0.703399	0.0202	8292	C	T	0.695013	19	44908684	9.26616e-39	0.0533754	361227	58999.7
Hepatocyte growth factor	Vascular dementia (undefined)	rs6133343	G	T	0.0146	721797	0.5905	0.0265	8292	G	T	0.312196	20	741153	3.89825e-06	0.0676228	361227	6210.74
Hepatocyte growth factor	Vascular dementia (undefined)	rs71298638	A	G	-0.0066	63232261	0.8361	0.0341	8292	A	G	0.3792	3	63246585	1.1165e-06	0.0778659	361227	6515.6
Interleukin-9	Vascular dementia (undefined)	rs118138505	A	G	-0.0115	6390642	0.8745	0.071	3634	A	G	-0.732844	12	6281476	6.97365e-07	0.147688	361227	13293
Interleukin-9	Vascular dementia (undefined)	rs12224047	T	C	-0.0015	36820790	0.9597	0.0302	3634	T	C	-0.263158	11	36799240	4.56278e-06	0.0574087	361227	8033.49
Interleukin-9	Vascular dementia (undefined)	rs147201592	A	G	0.0364	84731690	0.707499	0.0955	3634	A	G	-0.932568	12	84337911	9.39918e-07	0.190172	361227	14139.4
Interleukin-9	Vascular dementia (undefined)	rs2978951	G	A	0.0022	6823295	0.9253	0.0238	3634	G	A	0.248155	8	6965773	2.48222e-08	0.044516	361227	11061.9
Interleukin-9	Vascular dementia (undefined)	rs429358	C	T	-0.0185	45411941	0.5409	0.0306	3634	C	T	0.695013	19	44908684	9.26616e-39	0.0533754	361227	58999.7
Interleukin-9	Vascular dementia (undefined)	rs72809811	A	G	-0.0009	97292386	0.9667	0.0991	3634	A	G	0.662167	2	96626649	3.91976e-06	0.143463	361227	4772.89
Interleukin-7	Vascular dementia (undefined)	rs12224047	T	C	0.005	36820790	0.868	0.0311	3409	T	C	-0.263158	11	36799240	4.56278e-06	0.0574087	361227	8033.49
Interleukin-7	Vascular dementia (undefined)	rs71298638	A	G	-0.0157	63232261	0.753101	0.0499	3409	A	G	0.3792	3	63246585	1.1165e-06	0.0778659	361227	6515.6
Interleukin-7	Vascular dementia (undefined)	rs78566090	A	G	0.0012	125740204	0.9809	0.045	3409	A	G	0.346079	8	124727963	9.44735e-07	0.070588	361227	7049.57
Interleukin-5	Vascular dementia (undefined)	rs147201592	A	G	-0.0229	84731690	0.817	0.0999	3364	A	G	-0.932568	12	84337911	9.39918e-07	0.190172	361227	14139.4
Interleukin-5	Vascular dementia (undefined)	rs429358	C	T	0.0188	45411941	0.5547	0.0319	3364	C	T	0.695013	19	44908684	9.26616e-39	0.0533754	361227	58999.7
Interleukin-4	Vascular dementia (undefined)	rs12224047	T	C	-0.0031	36820790	0.8745	0.0199	8124	T	C	-0.263158	11	36799240	4.56278e-06	0.0574087	361227	8033.49
Interleukin-4	Vascular dementia (undefined)	rs12449066	G	A	-0.0025	79177293	0.8925	0.0186	8124	G	A	-0.262307	16	79143396	2.01674e-06	0.0552024	361227	8803.51
Interleukin-4	Vascular dementia (undefined)	rs147952582	T	C	-0.0303	66659228	0.7028	0.0796	8124	T	C	-1.18563	12	66265448	7.57356e-07	0.239712	361227	18292.1
Interleukin-4	Vascular dementia (undefined)	rs2978951	G	A	0.001	6823295	0.9482	0.0161	8124	G	A	0.248155	8	6965773	2.48222e-08	0.044516	361227	11061.9
Interleukin-4	Vascular dementia (undefined)	rs359878	C	T	-0.0104	185438949	0.543501	0.017	8124	C	T	-0.210695	2	184574222	4.6443e-06	0.0460007	361227	6959.7
Interleukin-4	Vascular dementia (undefined)	rs429358	C	T	0.021	45411941	0.305	0.0205	8124	C	T	0.695013	19	44908684	9.26616e-39	0.0533754	361227	58999.7
Interleukin-4	Vascular dementia (undefined)	rs6133343	G	T	0.0161	721797	0.574	0.0269	8124	G	T	0.312196	20	741153	3.89825e-06	0.0676228	361227	6210.74
Interleukin-4	Vascular dementia (undefined)	rs78566090	A	G	-0.0158	125740204	0.576301	0.0288	8124	A	G	0.346079	8	124727963	9.44735e-07	0.070588	361227	7049.57
Interleukin-2 receptor antagonist	Vascular dementia (undefined)	rs117241576	G	A	-0.0009	13423538	0.9264	0.1241	3677	G	A	-1.89959	16	13329681	6.73892e-08	0.351907	361227	30866.2
Interleukin-2 receptor antagonist	Vascular dementia (undefined)	rs117294828	G	A	-0.0219	42948170	0.733701	0.0636	3677	G	A	0.485043	21	41576243	1.12881e-06	0.0996444	361227	6430.55
Interleukin-2 receptor antagonist	Vascular dementia (undefined)	rs118138505	A	G	0.0338	6390642	0.614899	0.0679	3677	A	G	-0.732844	12	6281476	6.97365e-07	0.147688	361227	13293
Interleukin-2 receptor antagonist	Vascular dementia (undefined)	rs12449066	G	A	0.0082	79177293	0.7665	0.0277	3677	G	A	-0.262307	16	79143396	2.01674e-06	0.0552024	361227	8803.51
Interleukin-2 receptor antagonist	Vascular dementia (undefined)	rs2978951	G	A	0.0122	6823295	0.6227	0.0237	3677	G	A	0.248155	8	6965773	2.48222e-08	0.044516	361227	11061.9
Interleukin-2 receptor antagonist	Vascular dementia (undefined)	rs359878	C	T	0.0111	185438949	0.6612	0.0253	3677	C	T	-0.210695	2	184574222	4.6443e-06	0.0460007	361227	6959.7
Interleukin-2 receptor antagonist	Vascular dementia (undefined)	rs429358	C	T	-0.0091	45411941	0.7616	0.0304	3677	C	T	0.695013	19	44908684	9.26616e-39	0.0533754	361227	58999.7
Interleukin-2	Vascular dementia (undefined)	rs117241576	G	A	0.0708	13423538	0.5718	0.1378	3475	G	A	-1.89959	16	13329681	6.73892e-08	0.351907	361227	30866.2
Interleukin-2	Vascular dementia (undefined)	rs429358	C	T	0.0291	45411941	0.3566	0.0313	3475	C	T	0.695013	19	44908684	9.26616e-39	0.0533754	361227	58999.7
Interferon gamma	Vascular dementia (undefined)	rs117294828	G	A	-0.0317	42948170	0.4887	0.0456	7701	G	A	0.485043	21	41576243	1.12881e-06	0.0996444	361227	6430.55
Interferon gamma	Vascular dementia (undefined)	rs12224047	T	C	-0.0099	36820790	0.6285	0.0205	7701	T	C	-0.263158	11	36799240	4.56278e-06	0.0574087	361227	8033.49
Interferon gamma	Vascular dementia (undefined)	rs12449066	G	A	-0.0012	79177293	0.9547	0.0191	7701	G	A	-0.262307	16	79143396	2.01674e-06	0.0552024	361227	8803.51
Interferon gamma	Vascular dementia (undefined)	rs147201592	A	G	0.0234	84731690	0.725301	0.0655	7701	A	G	-0.932568	12	84337911	9.39918e-07	0.190172	361227	14139.4
Interferon gamma	Vascular dementia (undefined)	rs2978951	G	A	-0.008	6823295	0.6181	0.0165	7701	G	A	0.248155	8	6965773	2.48222e-08	0.044516	361227	11061.9
Interferon gamma	Vascular dementia (undefined)	rs429358	C	T	0.0304	45411941	0.1513	0.0211	7701	C	T	0.695013	19	44908684	9.26616e-39	0.0533754	361227	58999.7
Interferon gamma	Vascular dementia (undefined)	rs78566090	A	G	-0.0015	125740204	0.9593	0.0294	7701	A	G	0.346079	8	124727963	9.44735e-07	0.070588	361227	7049.57
Growth-regulated protein alpha	Vascular dementia (undefined)	rs12224047	T	C	-0.0016	36820790	0.9576	0.0305	3505	T	C	-0.263158	11	36799240	4.56278e-06	0.0574087	361227	8033.49
Growth-regulated protein alpha	Vascular dementia (undefined)	rs78566090	A	G	0.0119	125740204	0.783599	0.0446	3505	A	G	0.346079	8	124727963	9.44735e-07	0.070588	361227	7049.57
Granulocyte-colony stimulating factor	Vascular dementia (undefined)	rs118138505	A	G	0.0185	6390642	0.691899	0.0464	7904	A	G	-0.732844	12	6281476	6.97365e-07	0.147688	361227	13293
Granulocyte-colony stimulating factor	Vascular dementia (undefined)	rs12224047	T	C	-0.003	36820790	0.8805	0.0202	7904	T	C	-0.263158	11	36799240	4.56278e-06	0.0574087	361227	8033.49
Granulocyte-colony stimulating factor	Vascular dementia (undefined)	rs2978951	G	A	0.0019	6823295	0.9197	0.0163	7904	G	A	0.248155	8	6965773	2.48222e-08	0.044516	361227	11061.9
Granulocyte-colony stimulating factor	Vascular dementia (undefined)	rs359878	C	T	-0.0003	185438949	0.9877	0.0171	7904	C	T	-0.210695	2	184574222	4.6443e-06	0.0460007	361227	6959.7
Granulocyte-colony stimulating factor	Vascular dementia (undefined)	rs78566090	A	G	0.0125	125740204	0.6674	0.0289	7904	A	G	0.346079	8	124727963	9.44735e-07	0.070588	361227	7049.57
Fibroblast growth factor basic	Vascular dementia (undefined)	rs118138505	A	G	0.0208	6390642	0.662799	0.048	7565	A	G	-0.732844	12	6281476	6.97365e-07	0.147688	361227	13293
Fibroblast growth factor basic	Vascular dementia (undefined)	rs147952582	T	C	-0.036	66659228	0.6724	0.0847	7565	T	C	-1.18563	12	66265448	7.57356e-07	0.239712	361227	18292.1
Fibroblast growth factor basic	Vascular dementia (undefined)	rs2978951	G	A	-0.0011	6823295	0.9448	0.0166	7565	G	A	0.248155	8	6965773	2.48222e-08	0.044516	361227	11061.9
Fibroblast growth factor basic	Vascular dementia (undefined)	rs359878	C	T	0.0073	185438949	0.674099	0.0175	7565	C	T	-0.210695	2	184574222	4.6443e-06	0.0460007	361227	6959.7
Fibroblast growth factor basic	Vascular dementia (undefined)	rs72809811	A	G	0.029	97292386	0.699301	0.07	7565	A	G	0.662167	2	96626649	3.91976e-06	0.143463	361227	4772.89
Fibroblast growth factor basic	Vascular dementia (undefined)	rs78566090	A	G	-0.0198	125740204	0.5166	0.0295	7565	A	G	0.346079	8	124727963	9.44735e-07	0.070588	361227	7049.57
Eotaxin	Vascular dementia (undefined)	rs117241576	G	A	0.0355	13423538	0.8111	0.0916	8153	G	A	-1.89959	16	13329681	6.73892e-08	0.351907	361227	30866.2
Eotaxin	Vascular dementia (undefined)	rs118138505	A	G	-0.0157	6390642	0.7251	0.0456	8153	A	G	-0.732844	12	6281476	6.97365e-07	0.147688	361227	13293
Eotaxin	Vascular dementia (undefined)	rs12224047	T	C	0.0022	36820790	0.9201	0.0198	8153	T	C	-0.263158	11	36799240	4.56278e-06	0.0574087	361227	8033.49
Eotaxin	Vascular dementia (undefined)	rs12449066	G	A	-0.0077	79177293	0.6824	0.0186	8153	G	A	-0.262307	16	79143396	2.01674e-06	0.0552024	361227	8803.51
Eotaxin	Vascular dementia (undefined)	rs147201592	A	G	0.0265	84731690	0.6618	0.062	8153	A	G	-0.932568	12	84337911	9.39918e-07	0.190172	361227	14139.4
Eotaxin	Vascular dementia (undefined)	rs147952582	T	C	0.0302	66659228	0.6979	0.0779	8153	T	C	-1.18563	12	66265448	7.57356e-07	0.239712	361227	18292.1
Eotaxin	Vascular dementia (undefined)	rs2978951	G	A	0.002	6823295	0.8994	0.0161	8153	G	A	0.248155	8	6965773	2.48222e-08	0.044516	361227	11061.9
Eotaxin	Vascular dementia (undefined)	rs429358	C	T	0.0041	45411941	0.8453	0.0204	8153	C	T	0.695013	19	44908684	9.26616e-39	0.0533754	361227	58999.7
Eotaxin	Vascular dementia (undefined)	rs78566090	A	G	0.0162	125740204	0.562501	0.0287	8153	A	G	0.346079	8	124727963	9.44735e-07	0.070588	361227	7049.57
