# Supplementary material for: Role of inflammatory cytokines and the gut microbiome in vascular dementia: insights from Mendelian randomization analysis
Source: Front Microbiol. 2024 Aug 23;15:1398618. doi: 10.3389/fmicb.2024.1398618 (PMC11380139; doi:10.3389/fmicb.2024.1398618)
Supplement: Supplementary file 1 [file Data_Sheet_1.zip › Supplementary Table S4.xlsx]

## Sheet: Supplementary Table S4
Supplementary Table S4 Instrumental Variables related to exposures (6 subtypes of vascular dementia) and outcomes (gut microbiome)
Outcome	Exposure	SNP	Outcome							Exposure								F-statistics
			Effect allele	Other allele	Beta	Pos	Pval	SE	Samplesize	Effect allele	Other allele	Beta	Chr	Pos	Pval	SE	Samplesize
class Actinobacteria	Vascular dementia (multiple infarctions)	rs1454336	A	G	0.00237949	91873093	0.868087	0.0145309	14306	A	G	-0.368727	4	90951942	4.48415e-06	0.0803752	360612	13616.2
class Actinobacteria	Vascular dementia (multiple infarctions)	rs34288661	C	T	-0.00677738	20948329	0.76768	0.0165351	14306	C	T	0.460421	8	21090818	7.22903e-06	0.102616	360612	11969.4
class Actinobacteria	Vascular dementia (multiple infarctions)	rs429358	C	T	0.0204185	45411941	0.16248	0.0158434	14306	C	T	0.660425	19	44908684	1.33506e-17	0.0773276	360612	52325.3
class Actinobacteria	Vascular dementia (multiple infarctions)	rs4716814	T	C	0.00866263	157723046	0.435632	0.0112519	14306	T	C	-0.319443	7	157930354	3.75656e-07	0.0628713	360612	19180
class Actinobacteria	Vascular dementia (multiple infarctions)	rs4725579	C	A	-0.00770546	139468213	0.52915	0.0136413	14306	C	A	-0.37929	7	139768414	3.58039e-06	0.0818429	360612	18391.7
class Actinobacteria	Vascular dementia (multiple infarctions)	rs73053797	T	C	0.0115675	29909039	0.393279	0.0156153	14306	T	C	0.338384	3	29867548	6.00772e-06	0.0747625	360612	13680.6
class Alphaproteobacteria	Vascular dementia (multiple infarctions)	rs1454336	A	G	-0.00628397	91873093	0.793544	0.018918	14306	A	G	-0.368727	4	90951942	4.48415e-06	0.0803752	360612	13616.2
class Alphaproteobacteria	Vascular dementia (multiple infarctions)	rs34288661	C	T	0.0126221	20948329	0.543698	0.0211244	14306	C	T	0.460421	8	21090818	7.22903e-06	0.102616	360612	11969.4
class Alphaproteobacteria	Vascular dementia (multiple infarctions)	rs429358	C	T	-0.00445257	45411941	0.873714	0.020649	14306	C	T	0.660425	19	44908684	1.33506e-17	0.0773276	360612	52325.3
class Alphaproteobacteria	Vascular dementia (multiple infarctions)	rs4716814	T	C	-0.00806495	157723046	0.596686	0.0146335	14306	T	C	-0.319443	7	157930354	3.75656e-07	0.0628713	360612	19180
class Alphaproteobacteria	Vascular dementia (multiple infarctions)	rs72822148	T	C	-0.0106605	9742028	0.589474	0.0156203	14306	T	C	-0.322081	17	9838711	3.18831e-06	0.0691414	360612	17983.5
class Alphaproteobacteria	Vascular dementia (multiple infarctions)	rs9861644	A	G	0.0138135	88637331	0.387646	0.0166106	14306	A	G	0.322718	3	88588181	4.84942e-06	0.0705982	360612	17137.7
class Bacilli	Vascular dementia (multiple infarctions)	rs11081443	C	T	0.00511918	8944208	0.802036	0.0132439	14306	C	T	0.463882	18	8944210	5.71874e-06	0.102255	360612	19066.7
class Bacilli	Vascular dementia (multiple infarctions)	rs429358	C	T	0.0139044	45411941	0.378744	0.0154137	14306	C	T	0.660425	19	44908684	1.33506e-17	0.0773276	360612	52325.3
class Bacilli	Vascular dementia (multiple infarctions)	rs4716814	T	C	-0.0107493	157723046	0.332638	0.0108969	14306	T	C	-0.319443	7	157930354	3.75656e-07	0.0628713	360612	19180
class Bacilli	Vascular dementia (multiple infarctions)	rs4725579	C	A	-0.00131648	139468213	0.961707	0.0132658	14306	C	A	-0.37929	7	139768414	3.58039e-06	0.0818429	360612	18391.7
class Bacilli	Vascular dementia (multiple infarctions)	rs72822148	T	C	-0.00605192	9742028	0.448284	0.0116635	14306	T	C	-0.322081	17	9838711	3.18831e-06	0.0691414	360612	17983.5
class Bacilli	Vascular dementia (multiple infarctions)	rs9861644	A	G	0.00059188	88637331	0.951832	0.0123053	14306	A	G	0.322718	3	88588181	4.84942e-06	0.0705982	360612	17137.7
class Bacteroidia	Vascular dementia (multiple infarctions)	rs11081443	C	T	-0.0073153	8944208	0.598591	0.012902	14306	C	T	0.463882	18	8944210	5.71874e-06	0.102255	360612	19066.7
class Bacteroidia	Vascular dementia (multiple infarctions)	rs1454336	A	G	-0.000333127	91873093	0.932308	0.0136695	14306	A	G	-0.368727	4	90951942	4.48415e-06	0.0803752	360612	13616.2
class Bacteroidia	Vascular dementia (multiple infarctions)	rs34288661	C	T	-0.00875879	20948329	0.598183	0.0155547	14306	C	T	0.460421	8	21090818	7.22903e-06	0.102616	360612	11969.4
class Bacteroidia	Vascular dementia (multiple infarctions)	rs429358	C	T	-0.0221753	45411941	0.147786	0.0150242	14306	C	T	0.660425	19	44908684	1.33506e-17	0.0773276	360612	52325.3
class Bacteroidia	Vascular dementia (multiple infarctions)	rs4716814	T	C	-0.00189123	157723046	0.85843	0.0106176	14306	T	C	-0.319443	7	157930354	3.75656e-07	0.0628713	360612	19180
class Bacteroidia	Vascular dementia (multiple infarctions)	rs4725579	C	A	-0.0105778	139468213	0.405223	0.0128665	14306	C	A	-0.37929	7	139768414	3.58039e-06	0.0818429	360612	18391.7
class Bacteroidia	Vascular dementia (multiple infarctions)	rs72822148	T	C	-0.000531884	9742028	0.865999	0.0113778	14306	T	C	-0.322081	17	9838711	3.18831e-06	0.0691414	360612	17983.5
class Bacteroidia	Vascular dementia (multiple infarctions)	rs73053797	T	C	0.0123542	29909039	0.373201	0.0147877	14306	T	C	0.338384	3	29867548	6.00772e-06	0.0747625	360612	13680.6
class Betaproteobacteria	Vascular dementia (multiple infarctions)	rs11081443	C	T	-0.0107739	8944208	0.412045	0.0133423	14306	C	T	0.463882	18	8944210	5.71874e-06	0.102255	360612	19066.7
class Betaproteobacteria	Vascular dementia (multiple infarctions)	rs1454336	A	G	-0.0104961	91873093	0.409643	0.0141289	14306	A	G	-0.368727	4	90951942	4.48415e-06	0.0803752	360612	13616.2
class Betaproteobacteria	Vascular dementia (multiple infarctions)	rs34288661	C	T	0.00717821	20948329	0.576859	0.0160912	14306	C	T	0.460421	8	21090818	7.22903e-06	0.102616	360612	11969.4
class Betaproteobacteria	Vascular dementia (multiple infarctions)	rs429358	C	T	0.00310143	45411941	0.834301	0.015541	14306	C	T	0.660425	19	44908684	1.33506e-17	0.0773276	360612	52325.3
class Betaproteobacteria	Vascular dementia (multiple infarctions)	rs72822148	T	C	-0.00874082	9742028	0.504047	0.0117619	14306	T	C	-0.322081	17	9838711	3.18831e-06	0.0691414	360612	17983.5
class Betaproteobacteria	Vascular dementia (multiple infarctions)	rs73053797	T	C	0.00366314	29909039	0.765627	0.0152801	14306	T	C	0.338384	3	29867548	6.00772e-06	0.0747625	360612	13680.6
class Betaproteobacteria	Vascular dementia (multiple infarctions)	rs9861644	A	G	0.00665192	88637331	0.560357	0.0123818	14306	A	G	0.322718	3	88588181	4.84942e-06	0.0705982	360612	17137.7
class Clostridia	Vascular dementia (multiple infarctions)	rs1454336	A	G	-0.000363818	91873093	0.998579	0.0136665	14306	A	G	-0.368727	4	90951942	4.48415e-06	0.0803752	360612	13616.2
class Clostridia	Vascular dementia (multiple infarctions)	rs34288661	C	T	-0.0101022	20948329	0.56928	0.015555	14306	C	T	0.460421	8	21090818	7.22903e-06	0.102616	360612	11969.4
class Clostridia	Vascular dementia (multiple infarctions)	rs429358	C	T	0.00492868	45411941	0.705235	0.0150209	14306	C	T	0.660425	19	44908684	1.33506e-17	0.0773276	360612	52325.3
class Clostridia	Vascular dementia (multiple infarctions)	rs4716814	T	C	-0.00317697	157723046	0.762188	0.0106175	14306	T	C	-0.319443	7	157930354	3.75656e-07	0.0628713	360612	19180
class Clostridia	Vascular dementia (multiple infarctions)	rs72822148	T	C	0.00455329	9742028	0.555082	0.0113755	14306	T	C	-0.322081	17	9838711	3.18831e-06	0.0691414	360612	17983.5
class Clostridia	Vascular dementia (multiple infarctions)	rs73053797	T	C	-0.00479784	29909039	0.786073	0.0147852	14306	T	C	0.338384	3	29867548	6.00772e-06	0.0747625	360612	13680.6
class Coriobacteriia	Vascular dementia (multiple infarctions)	rs34288661	C	T	-0.0100285	20948329	0.530641	0.0158493	14306	C	T	0.460421	8	21090818	7.22903e-06	0.102616	360612	11969.4
class Coriobacteriia	Vascular dementia (multiple infarctions)	rs429358	C	T	0.0191038	45411941	0.204119	0.0152429	14306	C	T	0.660425	19	44908684	1.33506e-17	0.0773276	360612	52325.3
class Coriobacteriia	Vascular dementia (multiple infarctions)	rs4716814	T	C	-0.00221607	157723046	0.849172	0.0108034	14306	T	C	-0.319443	7	157930354	3.75656e-07	0.0628713	360612	19180
class Coriobacteriia	Vascular dementia (multiple infarctions)	rs4725579	C	A	-0.00648268	139468213	0.582514	0.0131142	14306	C	A	-0.37929	7	139768414	3.58039e-06	0.0818429	360612	18391.7
class Coriobacteriia	Vascular dementia (multiple infarctions)	rs73053797	T	C	-0.00795837	29909039	0.584045	0.0150512	14306	T	C	0.338384	3	29867548	6.00772e-06	0.0747625	360612	13680.6
class Coriobacteriia	Vascular dementia (multiple infarctions)	rs9861644	A	G	-0.0082093	88637331	0.489276	0.012193	14306	A	G	0.322718	3	88588181	4.84942e-06	0.0705982	360612	17137.7
class Deltaproteobacteria	Vascular dementia (multiple infarctions)	rs11081443	C	T	0.0109173	8944208	0.464051	0.0141963	14306	C	T	0.463882	18	8944210	5.71874e-06	0.102255	360612	19066.7
class Deltaproteobacteria	Vascular dementia (multiple infarctions)	rs1454336	A	G	-0.00137767	91873093	0.905852	0.0150515	14306	A	G	-0.368727	4	90951942	4.48415e-06	0.0803752	360612	13616.2
class Deltaproteobacteria	Vascular dementia (multiple infarctions)	rs34288661	C	T	-0.013714	20948329	0.419666	0.0170953	14306	C	T	0.460421	8	21090818	7.22903e-06	0.102616	360612	11969.4
class Deltaproteobacteria	Vascular dementia (multiple infarctions)	rs429358	C	T	0.0155389	45411941	0.340161	0.0164891	14306	C	T	0.660425	19	44908684	1.33506e-17	0.0773276	360612	52325.3
class Deltaproteobacteria	Vascular dementia (multiple infarctions)	rs4716814	T	C	-0.0096327	157723046	0.40979	0.01167	14306	T	C	-0.319443	7	157930354	3.75656e-07	0.0628713	360612	19180
class Deltaproteobacteria	Vascular dementia (multiple infarctions)	rs4725579	C	A	0.00941128	139468213	0.509302	0.0141712	14306	C	A	-0.37929	7	139768414	3.58039e-06	0.0818429	360612	18391.7
class Deltaproteobacteria	Vascular dementia (multiple infarctions)	rs72822148	T	C	0.0033391	9742028	0.766168	0.0124493	14306	T	C	-0.322081	17	9838711	3.18831e-06	0.0691414	360612	17983.5
class Deltaproteobacteria	Vascular dementia (multiple infarctions)	rs73053797	T	C	-0.0121896	29909039	0.513828	0.016295	14306	T	C	0.338384	3	29867548	6.00772e-06	0.0747625	360612	13680.6
class Deltaproteobacteria	Vascular dementia (multiple infarctions)	rs9861644	A	G	0.000229797	88637331	0.884645	0.0131684	14306	A	G	0.322718	3	88588181	4.84942e-06	0.0705982	360612	17137.7
class Erysipelotrichia	Vascular dementia (multiple infarctions)	rs4716814	T	C	0.00101647	157723046	0.899756	0.0106511	14306	T	C	-0.319443	7	157930354	3.75656e-07	0.0628713	360612	19180
class Erysipelotrichia	Vascular dementia (multiple infarctions)	rs4725579	C	A	0.0105573	139468213	0.475311	0.0129179	14306	C	A	-0.37929	7	139768414	3.58039e-06	0.0818429	360612	18391.7
class Erysipelotrichia	Vascular dementia (multiple infarctions)	rs72822148	T	C	-0.00374138	9742028	0.541794	0.0113913	14306	T	C	-0.322081	17	9838711	3.18831e-06	0.0691414	360612	17983.5
class Erysipelotrichia	Vascular dementia (multiple infarctions)	rs73053797	T	C	0.000335393	29909039	0.937389	0.0148369	14306	T	C	0.338384	3	29867548	6.00772e-06	0.0747625	360612	13680.6
class Erysipelotrichia	Vascular dementia (multiple infarctions)	rs9861644	A	G	-0.00449014	88637331	0.70587	0.0120194	14306	A	G	0.322718	3	88588181	4.84942e-06	0.0705982	360612	17137.7
class Gammaproteobacteria	Vascular dementia (multiple infarctions)	rs11081443	C	T	-0.0119804	8944208	0.300336	0.0138172	14306	C	T	0.463882	18	8944210	5.71874e-06	0.102255	360612	19066.7
class Gammaproteobacteria	Vascular dementia (multiple infarctions)	rs1454336	A	G	0.00678228	91873093	0.615056	0.0146059	14306	A	G	-0.368727	4	90951942	4.48415e-06	0.0803752	360612	13616.2
class Gammaproteobacteria	Vascular dementia (multiple infarctions)	rs429358	C	T	-0.00781815	45411941	0.69486	0.0160913	14306	C	T	0.660425	19	44908684	1.33506e-17	0.0773276	360612	52325.3
class Gammaproteobacteria	Vascular dementia (multiple infarctions)	rs4725579	C	A	-0.00774973	139468213	0.649563	0.0137269	14306	C	A	-0.37929	7	139768414	3.58039e-06	0.0818429	360612	18391.7
class Gammaproteobacteria	Vascular dementia (multiple infarctions)	rs72822148	T	C	-0.00531879	9742028	0.706342	0.012176	14306	T	C	-0.322081	17	9838711	3.18831e-06	0.0691414	360612	17983.5
class Gammaproteobacteria	Vascular dementia (multiple infarctions)	rs73053797	T	C	-0.00128592	29909039	0.923691	0.0157778	14306	T	C	0.338384	3	29867548	6.00772e-06	0.0747625	360612	13680.6
class Lentisphaeria	Vascular dementia (multiple infarctions)	rs1454336	A	G	-0.0186465	91873093	0.511577	0.0265403	14306	A	G	-0.368727	4	90951942	4.48415e-06	0.0803752	360612	13616.2
class Lentisphaeria	Vascular dementia (multiple infarctions)	rs34288661	C	T	0.00184285	20948329	0.898329	0.029914	14306	C	T	0.460421	8	21090818	7.22903e-06	0.102616	360612	11969.4
class Lentisphaeria	Vascular dementia (multiple infarctions)	rs429358	C	T	-0.0123423	45411941	0.58705	0.0300196	14306	C	T	0.660425	19	44908684	1.33506e-17	0.0773276	360612	52325.3
class Lentisphaeria	Vascular dementia (multiple infarctions)	rs4716814	T	C	-0.0184725	157723046	0.399258	0.0208332	14306	T	C	-0.319443	7	157930354	3.75656e-07	0.0628713	360612	19180
class Lentisphaeria	Vascular dementia (multiple infarctions)	rs73053797	T	C	-0.025814	29909039	0.435459	0.0294558	14306	T	C	0.338384	3	29867548	6.00772e-06	0.0747625	360612	13680.6
class Lentisphaeria	Vascular dementia (multiple infarctions)	rs9861644	A	G	-0.0203749	88637331	0.386755	0.0236513	14306	A	G	0.322718	3	88588181	4.84942e-06	0.0705982	360612	17137.7
class Melainabacteria	Vascular dementia (multiple infarctions)	rs11081443	C	T	-0.0175648	8944208	0.438154	0.0224439	14306	C	T	0.463882	18	8944210	5.71874e-06	0.102255	360612	19066.7
class Melainabacteria	Vascular dementia (multiple infarctions)	rs34288661	C	T	0.0193554	20948329	0.380615	0.0267851	14306	C	T	0.460421	8	21090818	7.22903e-06	0.102616	360612	11969.4
class Melainabacteria	Vascular dementia (multiple infarctions)	rs429358	C	T	-0.00299823	45411941	0.967922	0.0262836	14306	C	T	0.660425	19	44908684	1.33506e-17	0.0773276	360612	52325.3
class Melainabacteria	Vascular dementia (multiple infarctions)	rs4716814	T	C	0.00378234	157723046	0.857498	0.0186365	14306	T	C	-0.319443	7	157930354	3.75656e-07	0.0628713	360612	19180
class Melainabacteria	Vascular dementia (multiple infarctions)	rs4725579	C	A	-0.017561	139468213	0.454339	0.0231968	14306	C	A	-0.37929	7	139768414	3.58039e-06	0.0818429	360612	18391.7
class Melainabacteria	Vascular dementia (multiple infarctions)	rs72822148	T	C	0.00243634	9742028	0.91784	0.0202186	14306	T	C	-0.322081	17	9838711	3.18831e-06	0.0691414	360612	17983.5
class Melainabacteria	Vascular dementia (multiple infarctions)	rs73053797	T	C	-0.00627812	29909039	0.739679	0.0268322	14306	T	C	0.338384	3	29867548	6.00772e-06	0.0747625	360612	13680.6
class Melainabacteria	Vascular dementia (multiple infarctions)	rs9861644	A	G	0.00445241	88637331	0.782388	0.0211949	14306	A	G	0.322718	3	88588181	4.84942e-06	0.0705982	360612	17137.7
class Methanobacteria	Vascular dementia (multiple infarctions)	rs1454336	A	G	0.00570401	91873093	0.82446	0.0303197	14306	A	G	-0.368727	4	90951942	4.48415e-06	0.0803752	360612	13616.2
class Methanobacteria	Vascular dementia (multiple infarctions)	rs429358	C	T	-0.0258759	45411941	0.504467	0.0335884	14306	C	T	0.660425	19	44908684	1.33506e-17	0.0773276	360612	52325.3
class Methanobacteria	Vascular dementia (multiple infarctions)	rs4725579	C	A	0.00358263	139468213	0.881729	0.0295007	14306	C	A	-0.37929	7	139768414	3.58039e-06	0.0818429	360612	18391.7
class Methanobacteria	Vascular dementia (multiple infarctions)	rs72822148	T	C	0.00809297	9742028	0.721381	0.0259305	14306	T	C	-0.322081	17	9838711	3.18831e-06	0.0691414	360612	17983.5
class Methanobacteria	Vascular dementia (multiple infarctions)	rs9861644	A	G	0.00759837	88637331	0.765128	0.0266057	14306	A	G	0.322718	3	88588181	4.84942e-06	0.0705982	360612	17137.7
class Mollicutes	Vascular dementia (multiple infarctions)	rs1454336	A	G	-0.0113631	91873093	0.587725	0.0173822	14306	A	G	-0.368727	4	90951942	4.48415e-06	0.0803752	360612	13616.2
class Mollicutes	Vascular dementia (multiple infarctions)	rs429358	C	T	0.000412879	45411941	0.93814	0.0189086	14306	C	T	0.660425	19	44908684	1.33506e-17	0.0773276	360612	52325.3
class Mollicutes	Vascular dementia (multiple infarctions)	rs4716814	T	C	0.00795432	157723046	0.551306	0.0134317	14306	T	C	-0.319443	7	157930354	3.75656e-07	0.0628713	360612	19180
class Mollicutes	Vascular dementia (multiple infarctions)	rs72822148	T	C	-0.00906179	9742028	0.448555	0.0144005	14306	T	C	-0.322081	17	9838711	3.18831e-06	0.0691414	360612	17983.5
class Mollicutes	Vascular dementia (multiple infarctions)	rs73053797	T	C	-0.0090488	29909039	0.683828	0.0190218	14306	T	C	0.338384	3	29867548	6.00772e-06	0.0747625	360612	13680.6
class Mollicutes	Vascular dementia (multiple infarctions)	rs9861644	A	G	0.0110822	88637331	0.481994	0.0152182	14306	A	G	0.322718	3	88588181	4.84942e-06	0.0705982	360612	17137.7
class Negativicutes	Vascular dementia (multiple infarctions)	rs34288661	C	T	-0.00945892	20948329	0.515964	0.0156291	14306	C	T	0.460421	8	21090818	7.22903e-06	0.102616	360612	11969.4
class Negativicutes	Vascular dementia (multiple infarctions)	rs429358	C	T	-0.0191401	45411941	0.146069	0.0150845	14306	C	T	0.660425	19	44908684	1.33506e-17	0.0773276	360612	52325.3
class Negativicutes	Vascular dementia (multiple infarctions)	rs4716814	T	C	0.00216556	157723046	0.859751	0.010665	14306	T	C	-0.319443	7	157930354	3.75656e-07	0.0628713	360612	19180
class Negativicutes	Vascular dementia (multiple infarctions)	rs73053797	T	C	-0.00820879	29909039	0.441808	0.0148498	14306	T	C	0.338384	3	29867548	6.00772e-06	0.0747625	360612	13680.6
class Verrucomicrobiae	Vascular dementia (multiple infarctions)	rs1454336	A	G	-0.00264351	91873093	0.962967	0.0170536	14306	A	G	-0.368727	4	90951942	4.48415e-06	0.0803752	360612	13616.2
class Verrucomicrobiae	Vascular dementia (multiple infarctions)	rs34288661	C	T	0.00723975	20948329	0.746815	0.0190947	14306	C	T	0.460421	8	21090818	7.22903e-06	0.102616	360612	11969.4
class Verrucomicrobiae	Vascular dementia (multiple infarctions)	rs429358	C	T	0.0184464	45411941	0.336278	0.0185272	14306	C	T	0.660425	19	44908684	1.33506e-17	0.0773276	360612	52325.3
class Verrucomicrobiae	Vascular dementia (multiple infarctions)	rs4725579	C	A	0.000443652	139468213	0.921057	0.0161041	14306	C	A	-0.37929	7	139768414	3.58039e-06	0.0818429	360612	18391.7
class Verrucomicrobiae	Vascular dementia (multiple infarctions)	rs72822148	T	C	-0.00758758	9742028	0.626552	0.0138997	14306	T	C	-0.322081	17	9838711	3.18831e-06	0.0691414	360612	17983.5
class Verrucomicrobiae	Vascular dementia (multiple infarctions)	rs73053797	T	C	-0.00465115	29909039	0.805092	0.0185888	14306	T	C	0.338384	3	29867548	6.00772e-06	0.0747625	360612	13680.6
class Verrucomicrobiae	Vascular dementia (multiple infarctions)	rs9861644	A	G	0.00305275	88637331	0.852116	0.0149455	14306	A	G	0.322718	3	88588181	4.84942e-06	0.0705982	360612	17137.7
class Actinobacteria	Vascular dementia (mixed)	rs12257900	T	G	-0.00466953	49443428	0.804325	0.0166227	14306	T	G	0.467335	10	48235385	2.48891e-06	0.0992423	360421	23006.9
class Actinobacteria	Vascular dementia (mixed)	rs1466525	T	C	-0.000210171	54780209	0.937012	0.0140428	14306	T	C	0.489308	8	53867649	1.97697e-06	0.102887	360421	34189.2
class Actinobacteria	Vascular dementia (mixed)	rs6849229	G	A	0.00301077	131797280	0.824163	0.0150437	14306	G	A	0.561604	4	130876125	4.44038e-06	0.122364	360421	34142.7
class Actinobacteria	Vascular dementia (mixed)	rs7614116	G	A	-0.00951283	130368069	0.392849	0.012054	14306	G	A	0.379192	3	130649225	6.06429e-06	0.0838154	360421	23465
class Actinobacteria	Vascular dementia (mixed)	rs7776624	G	A	-0.000340041	31909839	0.967724	0.0111086	14306	G	A	-0.358302	7	31870226	8.82531e-06	0.080624	360421	23450
class Alphaproteobacteria	Vascular dementia (mixed)	rs12257900	T	G	-0.00311213	49443428	0.838739	0.021193	14306	T	G	0.467335	10	48235385	2.48891e-06	0.0992423	360421	23006.9
class Alphaproteobacteria	Vascular dementia (mixed)	rs1632064	T	C	-0.0108549	3219694	0.581051	0.020316	14306	T	C	0.613526	5	3219580	4.04045e-06	0.133106	360421	37296.9
class Alphaproteobacteria	Vascular dementia (mixed)	rs17168895	T	G	0.0149274	15647727	0.611733	0.0234597	14306	T	G	-0.547306	7	15608102	2.92853e-06	0.117052	360421	34495
class Alphaproteobacteria	Vascular dementia (mixed)	rs429358	C	T	-0.00445257	45411941	0.873714	0.020649	14306	C	T	0.564994	19	44908684	3.94357e-08	0.10285	360421	36831.5
class Alphaproteobacteria	Vascular dementia (mixed)	rs6028529	A	G	0.0111531	38205487	0.563082	0.0173396	14306	A	G	0.413411	20	39576844	4.98965e-06	0.0905565	360421	21913.1
class Alphaproteobacteria	Vascular dementia (mixed)	rs7614116	G	A	-0.0134817	130368069	0.387214	0.0157425	14306	G	A	0.379192	3	130649225	6.06429e-06	0.0838154	360421	23465
class Alphaproteobacteria	Vascular dementia (mixed)	rs7776624	G	A	0.00706898	31909839	0.624216	0.014499	14306	G	A	-0.358302	7	31870226	8.82531e-06	0.080624	360421	23450
class Bacilli	Vascular dementia (mixed)	rs1466525	T	C	0.00107118	54780209	0.967774	0.0135373	14306	T	C	0.489308	8	53867649	1.97697e-06	0.102887	360421	34189.2
class Bacilli	Vascular dementia (mixed)	rs1632064	T	C	-0.00789102	3219694	0.566848	0.0149348	14306	T	C	0.613526	5	3219580	4.04045e-06	0.133106	360421	37296.9
class Bacilli	Vascular dementia (mixed)	rs17168895	T	G	0.00910028	15647727	0.680859	0.0177982	14306	T	G	-0.547306	7	15608102	2.92853e-06	0.117052	360421	34495
class Bacilli	Vascular dementia (mixed)	rs429358	C	T	0.0139044	45411941	0.378744	0.0154137	14306	C	T	0.564994	19	44908684	3.94357e-08	0.10285	360421	36831.5
class Bacilli	Vascular dementia (mixed)	rs6028529	A	G	0.010102	38205487	0.445738	0.0127781	14306	A	G	0.413411	20	39576844	4.98965e-06	0.0905565	360421	21913.1
class Bacilli	Vascular dementia (mixed)	rs7614116	G	A	-0.00150867	130368069	0.878582	0.0116845	14306	G	A	0.379192	3	130649225	6.06429e-06	0.0838154	360421	23465
class Bacilli	Vascular dementia (mixed)	rs7776624	G	A	-0.00519688	31909839	0.625985	0.0107684	14306	G	A	-0.358302	7	31870226	8.82531e-06	0.080624	360421	23450
class Bacteroidia	Vascular dementia (mixed)	rs12257900	T	G	-0.00257577	49443428	0.86943	0.0156439	14306	T	G	0.467335	10	48235385	2.48891e-06	0.0992423	360421	23006.9
class Bacteroidia	Vascular dementia (mixed)	rs1466525	T	C	0.00187927	54780209	0.896583	0.0132051	14306	T	C	0.489308	8	53867649	1.97697e-06	0.102887	360421	34189.2
class Bacteroidia	Vascular dementia (mixed)	rs1632064	T	C	-0.00684198	3219694	0.626434	0.0145291	14306	T	C	0.613526	5	3219580	4.04045e-06	0.133106	360421	37296.9
class Bacteroidia	Vascular dementia (mixed)	rs17168895	T	G	-0.00989609	15647727	0.561936	0.017339	14306	T	G	-0.547306	7	15608102	2.92853e-06	0.117052	360421	34495
class Bacteroidia	Vascular dementia (mixed)	rs6028529	A	G	0.00292121	38205487	0.841034	0.0124061	14306	A	G	0.413411	20	39576844	4.98965e-06	0.0905565	360421	21913.1
class Bacteroidia	Vascular dementia (mixed)	rs6849229	G	A	-0.0111496	131797280	0.581017	0.0141948	14306	G	A	0.561604	4	130876125	4.44038e-06	0.122364	360421	34142.7
class Bacteroidia	Vascular dementia (mixed)	rs7614116	G	A	0.00240417	130368069	0.809646	0.0113648	14306	G	A	0.379192	3	130649225	6.06429e-06	0.0838154	360421	23465
class Bacteroidia	Vascular dementia (mixed)	rs7776624	G	A	-0.00724283	31909839	0.486885	0.0104814	14306	G	A	-0.358302	7	31870226	8.82531e-06	0.080624	360421	23450
class Betaproteobacteria	Vascular dementia (mixed)	rs12257900	T	G	0.0108882	49443428	0.486598	0.016167	14306	T	G	0.467335	10	48235385	2.48891e-06	0.0992423	360421	23006.9
class Betaproteobacteria	Vascular dementia (mixed)	rs1466525	T	C	-0.0113577	54780209	0.426562	0.013662	14306	T	C	0.489308	8	53867649	1.97697e-06	0.102887	360421	34189.2
class Betaproteobacteria	Vascular dementia (mixed)	rs1632064	T	C	0.00765038	3219694	0.613139	0.0150221	14306	T	C	0.613526	5	3219580	4.04045e-06	0.133106	360421	37296.9
class Betaproteobacteria	Vascular dementia (mixed)	rs429358	C	T	0.00310143	45411941	0.834301	0.015541	14306	C	T	0.564994	19	44908684	3.94357e-08	0.10285	360421	36831.5
class Betaproteobacteria	Vascular dementia (mixed)	rs6028529	A	G	0.0115593	38205487	0.347286	0.012816	14306	A	G	0.413411	20	39576844	4.98965e-06	0.0905565	360421	21913.1
class Betaproteobacteria	Vascular dementia (mixed)	rs6849229	G	A	0.0051905	131797280	0.690908	0.0146791	14306	G	A	0.561604	4	130876125	4.44038e-06	0.122364	360421	34142.7
class Clostridia	Vascular dementia (mixed)	rs12257900	T	G	0.00416511	49443428	0.812692	0.0156435	14306	T	G	0.467335	10	48235385	2.48891e-06	0.0992423	360421	23006.9
class Clostridia	Vascular dementia (mixed)	rs1466525	T	C	-0.00782941	54780209	0.590472	0.0132032	14306	T	C	0.489308	8	53867649	1.97697e-06	0.102887	360421	34189.2
class Clostridia	Vascular dementia (mixed)	rs1632064	T	C	-0.00422801	3219694	0.806088	0.0145315	14306	T	C	0.613526	5	3219580	4.04045e-06	0.133106	360421	37296.9
class Clostridia	Vascular dementia (mixed)	rs17168895	T	G	0.00204425	15647727	0.901255	0.0173362	14306	T	G	-0.547306	7	15608102	2.92853e-06	0.117052	360421	34495
class Clostridia	Vascular dementia (mixed)	rs429358	C	T	0.00492868	45411941	0.705235	0.0150209	14306	C	T	0.564994	19	44908684	3.94357e-08	0.10285	360421	36831.5
class Clostridia	Vascular dementia (mixed)	rs6028529	A	G	-0.0073343	38205487	0.625902	0.0124041	14306	A	G	0.413411	20	39576844	4.98965e-06	0.0905565	360421	21913.1
class Clostridia	Vascular dementia (mixed)	rs6849229	G	A	0.00728751	131797280	0.694496	0.0141953	14306	G	A	0.561604	4	130876125	4.44038e-06	0.122364	360421	34142.7
class Clostridia	Vascular dementia (mixed)	rs7614116	G	A	-0.00451067	130368069	0.680959	0.0113658	14306	G	A	0.379192	3	130649225	6.06429e-06	0.0838154	360421	23465
class Clostridia	Vascular dementia (mixed)	rs7776624	G	A	0.00445904	31909839	0.680912	0.0104821	14306	G	A	-0.358302	7	31870226	8.82531e-06	0.080624	360421	23450
class Coriobacteriia	Vascular dementia (mixed)	rs12257900	T	G	-0.0138963	49443428	0.392123	0.0159223	14306	T	G	0.467335	10	48235385	2.48891e-06	0.0992423	360421	23006.9
class Coriobacteriia	Vascular dementia (mixed)	rs1466525	T	C	-0.0080818	54780209	0.543814	0.0134478	14306	T	C	0.489308	8	53867649	1.97697e-06	0.102887	360421	34189.2
class Coriobacteriia	Vascular dementia (mixed)	rs1632064	T	C	-0.00504718	3219694	0.781876	0.014817	14306	T	C	0.613526	5	3219580	4.04045e-06	0.133106	360421	37296.9
class Coriobacteriia	Vascular dementia (mixed)	rs17168895	T	G	0.0137474	15647727	0.43067	0.0176196	14306	T	G	-0.547306	7	15608102	2.92853e-06	0.117052	360421	34495
class Coriobacteriia	Vascular dementia (mixed)	rs7776624	G	A	-0.00572286	31909839	0.605779	0.0106706	14306	G	A	-0.358302	7	31870226	8.82531e-06	0.080624	360421	23450
class Deltaproteobacteria	Vascular dementia (mixed)	rs12257900	T	G	0.00859873	49443428	0.648521	0.0172052	14306	T	G	0.467335	10	48235385	2.48891e-06	0.0992423	360421	23006.9
class Deltaproteobacteria	Vascular dementia (mixed)	rs1466525	T	C	0.00667509	54780209	0.847431	0.0145121	14306	T	C	0.489308	8	53867649	1.97697e-06	0.102887	360421	34189.2
class Deltaproteobacteria	Vascular dementia (mixed)	rs17168895	T	G	-0.00312778	15647727	0.866591	0.0190631	14306	T	G	-0.547306	7	15608102	2.92853e-06	0.117052	360421	34495
class Deltaproteobacteria	Vascular dementia (mixed)	rs429358	C	T	0.0155389	45411941	0.340161	0.0164891	14306	C	T	0.564994	19	44908684	3.94357e-08	0.10285	360421	36831.5
class Deltaproteobacteria	Vascular dementia (mixed)	rs6028529	A	G	-0.00137714	38205487	0.951456	0.0136682	14306	A	G	0.413411	20	39576844	4.98965e-06	0.0905565	360421	21913.1
class Deltaproteobacteria	Vascular dementia (mixed)	rs6849229	G	A	0.00123159	131797280	0.936416	0.0156401	14306	G	A	0.561604	4	130876125	4.44038e-06	0.122364	360421	34142.7
class Deltaproteobacteria	Vascular dementia (mixed)	rs7614116	G	A	0.00475097	130368069	0.69561	0.0125018	14306	G	A	0.379192	3	130649225	6.06429e-06	0.0838154	360421	23465
class Erysipelotrichia	Vascular dementia (mixed)	rs1466525	T	C	0.00921524	54780209	0.569461	0.0132492	14306	T	C	0.489308	8	53867649	1.97697e-06	0.102887	360421	34189.2
class Erysipelotrichia	Vascular dementia (mixed)	rs1632064	T	C	0.00133744	3219694	0.86702	0.0145851	14306	T	C	0.613526	5	3219580	4.04045e-06	0.133106	360421	37296.9
class Erysipelotrichia	Vascular dementia (mixed)	rs17168895	T	G	-0.000828315	15647727	0.964969	0.017392	14306	T	G	-0.547306	7	15608102	2.92853e-06	0.117052	360421	34495
class Erysipelotrichia	Vascular dementia (mixed)	rs6028529	A	G	0.00110072	38205487	0.976103	0.0124518	14306	A	G	0.413411	20	39576844	4.98965e-06	0.0905565	360421	21913.1
class Erysipelotrichia	Vascular dementia (mixed)	rs7776624	G	A	0.00725104	31909839	0.484168	0.0105173	14306	G	A	-0.358302	7	31870226	8.82531e-06	0.080624	360421	23450
class Gammaproteobacteria	Vascular dementia (mixed)	rs12257900	T	G	-0.00966931	49443428	0.596967	0.0167486	14306	T	G	0.467335	10	48235385	2.48891e-06	0.0992423	360421	23006.9
class Gammaproteobacteria	Vascular dementia (mixed)	rs1466525	T	C	0.00191844	54780209	0.905886	0.0141378	14306	T	C	0.489308	8	53867649	1.97697e-06	0.102887	360421	34189.2
class Gammaproteobacteria	Vascular dementia (mixed)	rs17168895	T	G	-0.00355889	15647727	0.86784	0.0185862	14306	T	G	-0.547306	7	15608102	2.92853e-06	0.117052	360421	34495
class Gammaproteobacteria	Vascular dementia (mixed)	rs429358	C	T	-0.00781815	45411941	0.69486	0.0160913	14306	C	T	0.564994	19	44908684	3.94357e-08	0.10285	360421	36831.5
class Gammaproteobacteria	Vascular dementia (mixed)	rs6028529	A	G	0.00668239	38205487	0.626366	0.0132618	14306	A	G	0.413411	20	39576844	4.98965e-06	0.0905565	360421	21913.1
class Gammaproteobacteria	Vascular dementia (mixed)	rs6849229	G	A	-0.0125097	131797280	0.454623	0.0151779	14306	G	A	0.561604	4	130876125	4.44038e-06	0.122364	360421	34142.7
class Gammaproteobacteria	Vascular dementia (mixed)	rs7614116	G	A	0.00177126	130368069	0.876539	0.0121564	14306	G	A	0.379192	3	130649225	6.06429e-06	0.0838154	360421	23465
class Gammaproteobacteria	Vascular dementia (mixed)	rs7776624	G	A	0.00746113	31909839	0.504084	0.0112146	14306	G	A	-0.358302	7	31870226	8.82531e-06	0.080624	360421	23450
class Lentisphaeria	Vascular dementia (mixed)	rs12257900	T	G	0.014996	49443428	0.660882	0.0300521	14306	T	G	0.467335	10	48235385	2.48891e-06	0.0992423	360421	23006.9
class Lentisphaeria	Vascular dementia (mixed)	rs17168895	T	G	0.00165975	15647727	0.943905	0.0339175	14306	T	G	-0.547306	7	15608102	2.92853e-06	0.117052	360421	34495
class Lentisphaeria	Vascular dementia (mixed)	rs429358	C	T	-0.0123423	45411941	0.58705	0.0300196	14306	C	T	0.564994	19	44908684	3.94357e-08	0.10285	360421	36831.5
class Lentisphaeria	Vascular dementia (mixed)	rs6028529	A	G	0.00329907	38205487	0.868339	0.0243194	14306	A	G	0.413411	20	39576844	4.98965e-06	0.0905565	360421	21913.1
class Lentisphaeria	Vascular dementia (mixed)	rs6849229	G	A	-0.0175147	131797280	0.449904	0.0280264	14306	G	A	0.561604	4	130876125	4.44038e-06	0.122364	360421	34142.7
class Melainabacteria	Vascular dementia (mixed)	rs12257900	T	G	-0.016041	49443428	0.564452	0.0271699	14306	T	G	0.467335	10	48235385	2.48891e-06	0.0992423	360421	23006.9
class Melainabacteria	Vascular dementia (mixed)	rs1466525	T	C	0.00548774	54780209	0.757549	0.0228389	14306	T	C	0.489308	8	53867649	1.97697e-06	0.102887	360421	34189.2
class Melainabacteria	Vascular dementia (mixed)	rs1632064	T	C	0.011878	3219694	0.653147	0.0259558	14306	T	C	0.613526	5	3219580	4.04045e-06	0.133106	360421	37296.9
class Melainabacteria	Vascular dementia (mixed)	rs17168895	T	G	0.0020676	15647727	0.991557	0.0301874	14306	T	G	-0.547306	7	15608102	2.92853e-06	0.117052	360421	34495
class Melainabacteria	Vascular dementia (mixed)	rs429358	C	T	-0.00299823	45411941	0.967922	0.0262836	14306	C	T	0.564994	19	44908684	3.94357e-08	0.10285	360421	36831.5
class Melainabacteria	Vascular dementia (mixed)	rs6028529	A	G	0.0164844	38205487	0.491329	0.0221432	14306	A	G	0.413411	20	39576844	4.98965e-06	0.0905565	360421	21913.1
class Melainabacteria	Vascular dementia (mixed)	rs6849229	G	A	0.00748092	131797280	0.809957	0.0253548	14306	G	A	0.561604	4	130876125	4.44038e-06	0.122364	360421	34142.7
class Melainabacteria	Vascular dementia (mixed)	rs7614116	G	A	-0.0166556	130368069	0.395645	0.0200605	14306	G	A	0.379192	3	130649225	6.06429e-06	0.0838154	360421	23465
class Methanobacteria	Vascular dementia (mixed)	rs12257900	T	G	-0.0137955	49443428	0.61437	0.0338821	14306	T	G	0.467335	10	48235385	2.48891e-06	0.0992423	360421	23006.9
class Methanobacteria	Vascular dementia (mixed)	rs1466525	T	C	0.0124221	54780209	0.742573	0.0291267	14306	T	C	0.489308	8	53867649	1.97697e-06	0.102887	360421	34189.2
class Methanobacteria	Vascular dementia (mixed)	rs1632064	T	C	0.00488427	3219694	0.821614	0.0323799	14306	T	C	0.613526	5	3219580	4.04045e-06	0.133106	360421	37296.9
class Methanobacteria	Vascular dementia (mixed)	rs17168895	T	G	0.0167604	15647727	0.666171	0.0384549	14306	T	G	-0.547306	7	15608102	2.92853e-06	0.117052	360421	34495
class Methanobacteria	Vascular dementia (mixed)	rs429358	C	T	-0.0258759	45411941	0.504467	0.0335884	14306	C	T	0.564994	19	44908684	3.94357e-08	0.10285	360421	36831.5
class Mollicutes	Vascular dementia (mixed)	rs12257900	T	G	0.0110814	49443428	0.584707	0.019749	14306	T	G	0.467335	10	48235385	2.48891e-06	0.0992423	360421	23006.9
class Mollicutes	Vascular dementia (mixed)	rs1466525	T	C	0.00299103	54780209	0.848631	0.0165551	14306	T	C	0.489308	8	53867649	1.97697e-06	0.102887	360421	34189.2
class Mollicutes	Vascular dementia (mixed)	rs17168895	T	G	-0.0114381	15647727	0.633053	0.0218602	14306	T	G	-0.547306	7	15608102	2.92853e-06	0.117052	360421	34495
class Mollicutes	Vascular dementia (mixed)	rs429358	C	T	0.000412879	45411941	0.93814	0.0189086	14306	C	T	0.564994	19	44908684	3.94357e-08	0.10285	360421	36831.5
class Mollicutes	Vascular dementia (mixed)	rs6028529	A	G	-0.00806349	38205487	0.641811	0.0158261	14306	A	G	0.413411	20	39576844	4.98965e-06	0.0905565	360421	21913.1
class Mollicutes	Vascular dementia (mixed)	rs6849229	G	A	-0.0146681	131797280	0.325262	0.0181579	14306	G	A	0.561604	4	130876125	4.44038e-06	0.122364	360421	34142.7
class Mollicutes	Vascular dementia (mixed)	rs7614116	G	A	0.0017606	130368069	0.932325	0.0144294	14306	G	A	0.379192	3	130649225	6.06429e-06	0.0838154	360421	23465
class Negativicutes	Vascular dementia (mixed)	rs1466525	T	C	0.00150407	54780209	0.917149	0.0132641	14306	T	C	0.489308	8	53867649	1.97697e-06	0.102887	360421	34189.2
class Negativicutes	Vascular dementia (mixed)	rs1632064	T	C	0.00200238	3219694	0.989933	0.0145982	14306	T	C	0.613526	5	3219580	4.04045e-06	0.133106	360421	37296.9
class Negativicutes	Vascular dementia (mixed)	rs6028529	A	G	-0.00695862	38205487	0.559636	0.0124626	14306	A	G	0.413411	20	39576844	4.98965e-06	0.0905565	360421	21913.1
class Negativicutes	Vascular dementia (mixed)	rs7614116	G	A	0.00874545	130368069	0.428786	0.0114183	14306	G	A	0.379192	3	130649225	6.06429e-06	0.0838154	360421	23465
class Negativicutes	Vascular dementia (mixed)	rs7776624	G	A	-0.00371592	31909839	0.733105	0.0105318	14306	G	A	-0.358302	7	31870226	8.82531e-06	0.080624	360421	23450
class Verrucomicrobiae	Vascular dementia (mixed)	rs12257900	T	G	-0.0142097	49443428	0.45787	0.0192783	14306	T	G	0.467335	10	48235385	2.48891e-06	0.0992423	360421	23006.9
class Verrucomicrobiae	Vascular dementia (mixed)	rs1466525	T	C	0.00957906	54780209	0.548674	0.0162714	14306	T	C	0.489308	8	53867649	1.97697e-06	0.102887	360421	34189.2
class Verrucomicrobiae	Vascular dementia (mixed)	rs1632064	T	C	0.000516826	3219694	0.915122	0.0181826	14306	T	C	0.613526	5	3219580	4.04045e-06	0.133106	360421	37296.9
class Verrucomicrobiae	Vascular dementia (mixed)	rs17168895	T	G	0.0120546	15647727	0.527284	0.0212364	14306	T	G	-0.547306	7	15608102	2.92853e-06	0.117052	360421	34495
class Verrucomicrobiae	Vascular dementia (mixed)	rs429358	C	T	0.0184464	45411941	0.336278	0.0185272	14306	C	T	0.564994	19	44908684	3.94357e-08	0.10285	360421	36831.5
class Verrucomicrobiae	Vascular dementia (mixed)	rs6028529	A	G	-0.0128753	38205487	0.455456	0.0155744	14306	A	G	0.413411	20	39576844	4.98965e-06	0.0905565	360421	21913.1
class Verrucomicrobiae	Vascular dementia (mixed)	rs6849229	G	A	-0.0129775	131797280	0.492135	0.0178458	14306	G	A	0.561604	4	130876125	4.44038e-06	0.122364	360421	34142.7
class Verrucomicrobiae	Vascular dementia (mixed)	rs7614116	G	A	-0.000574093	130368069	0.998998	0.0141757	14306	G	A	0.379192	3	130649225	6.06429e-06	0.0838154	360421	23465
class Actinobacteria	Vascular dementia (subcortical)	rs10919863	T	C	-0.00180545	200226041	0.976591	0.0142509	14306	T	C	0.315164	1	200256913	3.47112e-06	0.067912	360770	10813.8
class Actinobacteria	Vascular dementia (subcortical)	rs11148372	A	G	-0.00630526	22788665	0.589556	0.0113797	14306	A	G	-0.261494	13	22214526	4.06275e-06	0.056746	360770	12632.5
class Actinobacteria	Vascular dementia (subcortical)	rs11986558	T	C	0.00385592	2500772	0.759829	0.0117496	14306	T	C	0.24827	8	2643276	9.16875e-06	0.0559684	360770	11030.4
class Actinobacteria	Vascular dementia (subcortical)	rs1363668	G	A	-0.00704464	143089582	0.534607	0.0112329	14306	G	A	-0.271858	5	143710017	5.25352e-06	0.0596912	360770	12697.2
class Actinobacteria	Vascular dementia (subcortical)	rs3802793	A	G	-0.003431	131685316	0.745753	0.0118109	14306	A	G	0.274451	11	131815422	5.46626e-06	0.0603714	360770	12758.3
class Actinobacteria	Vascular dementia (subcortical)	rs429358	C	T	0.0204185	45411941	0.16248	0.0158434	14306	C	T	0.596691	19	44908684	1.74221e-17	0.0701181	360770	41621.6
class Actinobacteria	Vascular dementia (subcortical)	rs4295569	C	T	-0.00839326	47820641	0.459805	0.0115313	14306	C	T	-0.354704	7	47781043	2.54572e-08	0.0636798	360770	20037.4
class Actinobacteria	Vascular dementia (subcortical)	rs4723291	A	G	0.00034035	33551998	0.950447	0.0111529	14306	A	G	-0.262617	7	33512386	6.22372e-06	0.0581185	360770	11064.5
class Alphaproteobacteria	Vascular dementia (subcortical)	rs11148372	A	G	0.00579594	22788665	0.693392	0.0147948	14306	A	G	-0.261494	13	22214526	4.06275e-06	0.056746	360770	12632.5
class Alphaproteobacteria	Vascular dementia (subcortical)	rs11986558	T	C	0.00456544	2500772	0.77002	0.0152976	14306	T	C	0.24827	8	2643276	9.16875e-06	0.0559684	360770	11030.4
class Alphaproteobacteria	Vascular dementia (subcortical)	rs429358	C	T	-0.00445257	45411941	0.873714	0.020649	14306	C	T	0.596691	19	44908684	1.74221e-17	0.0701181	360770	41621.6
class Alphaproteobacteria	Vascular dementia (subcortical)	rs4295569	C	T	-0.0117958	47820641	0.433923	0.0150594	14306	C	T	-0.354704	7	47781043	2.54572e-08	0.0636798	360770	20037.4
class Alphaproteobacteria	Vascular dementia (subcortical)	rs4723291	A	G	0.0062426	33551998	0.695084	0.0145373	14306	A	G	-0.262617	7	33512386	6.22372e-06	0.0581185	360770	11064.5
class Bacilli	Vascular dementia (subcortical)	rs11148372	A	G	0.00245242	22788665	0.817157	0.0110173	14306	A	G	-0.261494	13	22214526	4.06275e-06	0.056746	360770	12632.5
class Bacilli	Vascular dementia (subcortical)	rs11986558	T	C	-0.00797041	2500772	0.497826	0.0113832	14306	T	C	0.24827	8	2643276	9.16875e-06	0.0559684	360770	11030.4
class Bacilli	Vascular dementia (subcortical)	rs1363668	G	A	0.00611145	143089582	0.576048	0.0108813	14306	G	A	-0.271858	5	143710017	5.25352e-06	0.0596912	360770	12697.2
class Bacilli	Vascular dementia (subcortical)	rs429358	C	T	0.0139044	45411941	0.378744	0.0154137	14306	C	T	0.596691	19	44908684	1.74221e-17	0.0701181	360770	41621.6
class Bacilli	Vascular dementia (subcortical)	rs4295569	C	T	-0.00217668	47820641	0.853123	0.0111835	14306	C	T	-0.354704	7	47781043	2.54572e-08	0.0636798	360770	20037.4
class Bacteroidia	Vascular dementia (subcortical)	rs10919863	T	C	-0.00794093	200226041	0.514244	0.0134456	14306	T	C	0.315164	1	200256913	3.47112e-06	0.067912	360770	10813.8
class Bacteroidia	Vascular dementia (subcortical)	rs11148372	A	G	0.00286908	22788665	0.805083	0.0107352	14306	A	G	-0.261494	13	22214526	4.06275e-06	0.056746	360770	12632.5
class Bacteroidia	Vascular dementia (subcortical)	rs11986558	T	C	0.00811132	2500772	0.47874	0.0110824	14306	T	C	0.24827	8	2643276	9.16875e-06	0.0559684	360770	11030.4
class Bacteroidia	Vascular dementia (subcortical)	rs1363668	G	A	0.00367843	143089582	0.725255	0.0105932	14306	G	A	-0.271858	5	143710017	5.25352e-06	0.0596912	360770	12697.2
class Bacteroidia	Vascular dementia (subcortical)	rs3802793	A	G	0.0062399	131685316	0.548276	0.0111504	14306	A	G	0.274451	11	131815422	5.46626e-06	0.0603714	360770	12758.3
class Bacteroidia	Vascular dementia (subcortical)	rs429358	C	T	-0.0221753	45411941	0.147786	0.0150242	14306	C	T	0.596691	19	44908684	1.74221e-17	0.0701181	360770	41621.6
class Bacteroidia	Vascular dementia (subcortical)	rs4295569	C	T	0.00631506	47820641	0.589556	0.0108809	14306	C	T	-0.354704	7	47781043	2.54572e-08	0.0636798	360770	20037.4
class Betaproteobacteria	Vascular dementia (subcortical)	rs10919863	T	C	-0.0103521	200226041	0.436747	0.0138877	14306	T	C	0.315164	1	200256913	3.47112e-06	0.067912	360770	10813.8
class Betaproteobacteria	Vascular dementia (subcortical)	rs11148372	A	G	-0.00408984	22788665	0.721209	0.0110987	14306	A	G	-0.261494	13	22214526	4.06275e-06	0.056746	360770	12632.5
class Betaproteobacteria	Vascular dementia (subcortical)	rs1363668	G	A	0.00169578	143089582	0.87348	0.010951	14306	G	A	-0.271858	5	143710017	5.25352e-06	0.0596912	360770	12697.2
class Betaproteobacteria	Vascular dementia (subcortical)	rs429358	C	T	0.00310143	45411941	0.834301	0.015541	14306	C	T	0.596691	19	44908684	1.74221e-17	0.0701181	360770	41621.6
class Betaproteobacteria	Vascular dementia (subcortical)	rs4723291	A	G	-0.00489451	33551998	0.665598	0.0108753	14306	A	G	-0.262617	7	33512386	6.22372e-06	0.0581185	360770	11064.5
class Clostridia	Vascular dementia (subcortical)	rs10919863	T	C	0.000132287	200226041	0.911594	0.0134388	14306	T	C	0.315164	1	200256913	3.47112e-06	0.067912	360770	10813.8
class Clostridia	Vascular dementia (subcortical)	rs11148372	A	G	0.00712215	22788665	0.506877	0.0107339	14306	A	G	-0.261494	13	22214526	4.06275e-06	0.056746	360770	12632.5
class Clostridia	Vascular dementia (subcortical)	rs11986558	T	C	-0.00125875	2500772	0.910538	0.0110762	14306	T	C	0.24827	8	2643276	9.16875e-06	0.0559684	360770	11030.4
class Clostridia	Vascular dementia (subcortical)	rs1363668	G	A	-0.000863776	143089582	0.934817	0.0105909	14306	G	A	-0.271858	5	143710017	5.25352e-06	0.0596912	360770	12697.2
class Clostridia	Vascular dementia (subcortical)	rs3802793	A	G	-0.0079565	131685316	0.49946	0.011149	14306	A	G	0.274451	11	131815422	5.46626e-06	0.0603714	360770	12758.3
class Clostridia	Vascular dementia (subcortical)	rs429358	C	T	0.00492868	45411941	0.705235	0.0150209	14306	C	T	0.596691	19	44908684	1.74221e-17	0.0701181	360770	41621.6
class Clostridia	Vascular dementia (subcortical)	rs4295569	C	T	0.00215628	47820641	0.813808	0.0108772	14306	C	T	-0.354704	7	47781043	2.54572e-08	0.0636798	360770	20037.4
class Coriobacteriia	Vascular dementia (subcortical)	rs3802793	A	G	0.00694741	131685316	0.516081	0.0113432	14306	A	G	0.274451	11	131815422	5.46626e-06	0.0603714	360770	12758.3
class Coriobacteriia	Vascular dementia (subcortical)	rs429358	C	T	0.0191038	45411941	0.204119	0.0152429	14306	C	T	0.596691	19	44908684	1.74221e-17	0.0701181	360770	41621.6
class Coriobacteriia	Vascular dementia (subcortical)	rs4295569	C	T	0.00202687	47820641	0.862975	0.0110681	14306	C	T	-0.354704	7	47781043	2.54572e-08	0.0636798	360770	20037.4
class Coriobacteriia	Vascular dementia (subcortical)	rs4382795	C	T	-0.00698642	66878853	0.59122	0.0140403	14306	C	T	0.37812	10	65119095	9.80754e-06	0.0855211	360770	13265.7
class Coriobacteriia	Vascular dementia (subcortical)	rs4723291	A	G	-0.00606845	33551998	0.566664	0.0107078	14306	A	G	-0.262617	7	33512386	6.22372e-06	0.0581185	360770	11064.5
class Deltaproteobacteria	Vascular dementia (subcortical)	rs11986558	T	C	-0.00581403	2500772	0.598085	0.0121799	14306	T	C	0.24827	8	2643276	9.16875e-06	0.0559684	360770	11030.4
class Deltaproteobacteria	Vascular dementia (subcortical)	rs3802793	A	G	0.00522103	131685316	0.655596	0.0122602	14306	A	G	0.274451	11	131815422	5.46626e-06	0.0603714	360770	12758.3
class Deltaproteobacteria	Vascular dementia (subcortical)	rs429358	C	T	0.0155389	45411941	0.340161	0.0164891	14306	C	T	0.596691	19	44908684	1.74221e-17	0.0701181	360770	41621.6
class Deltaproteobacteria	Vascular dementia (subcortical)	rs4295569	C	T	-0.00607846	47820641	0.613081	0.0119556	14306	C	T	-0.354704	7	47781043	2.54572e-08	0.0636798	360770	20037.4
class Deltaproteobacteria	Vascular dementia (subcortical)	rs4382795	C	T	0.00772138	66878853	0.657861	0.0151253	14306	C	T	0.37812	10	65119095	9.80754e-06	0.0855211	360770	13265.7
class Deltaproteobacteria	Vascular dementia (subcortical)	rs4723291	A	G	0.00963112	33551998	0.430976	0.0115607	14306	A	G	-0.262617	7	33512386	6.22372e-06	0.0581185	360770	11064.5
class Erysipelotrichia	Vascular dementia (subcortical)	rs10919863	T	C	0.00967248	200226041	0.450003	0.0134936	14306	T	C	0.315164	1	200256913	3.47112e-06	0.067912	360770	10813.8
class Erysipelotrichia	Vascular dementia (subcortical)	rs11148372	A	G	0.0014863	22788665	0.885342	0.0107666	14306	A	G	-0.261494	13	22214526	4.06275e-06	0.056746	360770	12632.5
class Erysipelotrichia	Vascular dementia (subcortical)	rs11986558	T	C	-0.00515395	2500772	0.656854	0.0111159	14306	T	C	0.24827	8	2643276	9.16875e-06	0.0559684	360770	11030.4
class Erysipelotrichia	Vascular dementia (subcortical)	rs1363668	G	A	0.00405412	143089582	0.690927	0.0106249	14306	G	A	-0.271858	5	143710017	5.25352e-06	0.0596912	360770	12697.2
class Erysipelotrichia	Vascular dementia (subcortical)	rs4723291	A	G	-0.00592176	33551998	0.580621	0.0105555	14306	A	G	-0.262617	7	33512386	6.22372e-06	0.0581185	360770	11064.5
class Gammaproteobacteria	Vascular dementia (subcortical)	rs10919863	T	C	0.0107161	200226041	0.423924	0.0143414	14306	T	C	0.315164	1	200256913	3.47112e-06	0.067912	360770	10813.8
class Gammaproteobacteria	Vascular dementia (subcortical)	rs11148372	A	G	-0.00475523	22788665	0.669317	0.0114763	14306	A	G	-0.261494	13	22214526	4.06275e-06	0.056746	360770	12632.5
class Gammaproteobacteria	Vascular dementia (subcortical)	rs1363668	G	A	0.00131532	143089582	0.916848	0.0113294	14306	G	A	-0.271858	5	143710017	5.25352e-06	0.0596912	360770	12697.2
class Gammaproteobacteria	Vascular dementia (subcortical)	rs3802793	A	G	-0.00936838	131685316	0.430205	0.0119244	14306	A	G	0.274451	11	131815422	5.46626e-06	0.0603714	360770	12758.3
class Gammaproteobacteria	Vascular dementia (subcortical)	rs429358	C	T	-0.00781815	45411941	0.69486	0.0160913	14306	C	T	0.596691	19	44908684	1.74221e-17	0.0701181	360770	41621.6
class Gammaproteobacteria	Vascular dementia (subcortical)	rs4295569	C	T	-0.00211163	47820641	0.856943	0.01164	14306	C	T	-0.354704	7	47781043	2.54572e-08	0.0636798	360770	20037.4
class Gammaproteobacteria	Vascular dementia (subcortical)	rs4723291	A	G	0.00172673	33551998	0.869401	0.0112491	14306	A	G	-0.262617	7	33512386	6.22372e-06	0.0581185	360770	11064.5
class Lentisphaeria	Vascular dementia (subcortical)	rs10919863	T	C	-0.000593686	200226041	0.950379	0.0265549	14306	T	C	0.315164	1	200256913	3.47112e-06	0.067912	360770	10813.8
class Lentisphaeria	Vascular dementia (subcortical)	rs11148372	A	G	-0.016472	22788665	0.431718	0.021114	14306	A	G	-0.261494	13	22214526	4.06275e-06	0.056746	360770	12632.5
class Lentisphaeria	Vascular dementia (subcortical)	rs11986558	T	C	-0.012014	2500772	0.581237	0.0217407	14306	T	C	0.24827	8	2643276	9.16875e-06	0.0559684	360770	11030.4
class Lentisphaeria	Vascular dementia (subcortical)	rs1363668	G	A	-0.0086492	143089582	0.673457	0.020798	14306	G	A	-0.271858	5	143710017	5.25352e-06	0.0596912	360770	12697.2
class Lentisphaeria	Vascular dementia (subcortical)	rs429358	C	T	-0.0123423	45411941	0.58705	0.0300196	14306	C	T	0.596691	19	44908684	1.74221e-17	0.0701181	360770	41621.6
class Lentisphaeria	Vascular dementia (subcortical)	rs4295569	C	T	0.0122684	47820641	0.570774	0.0213759	14306	C	T	-0.354704	7	47781043	2.54572e-08	0.0636798	360770	20037.4
class Lentisphaeria	Vascular dementia (subcortical)	rs4723291	A	G	-0.00393614	33551998	0.846387	0.0206799	14306	A	G	-0.262617	7	33512386	6.22372e-06	0.0581185	360770	11064.5
class Melainabacteria	Vascular dementia (subcortical)	rs10919863	T	C	0.00404174	200226041	0.841331	0.0240227	14306	T	C	0.315164	1	200256913	3.47112e-06	0.067912	360770	10813.8
class Melainabacteria	Vascular dementia (subcortical)	rs11148372	A	G	0.00530055	22788665	0.770815	0.0188931	14306	A	G	-0.261494	13	22214526	4.06275e-06	0.056746	360770	12632.5
class Melainabacteria	Vascular dementia (subcortical)	rs11986558	T	C	-0.00830573	2500772	0.679562	0.0195595	14306	T	C	0.24827	8	2643276	9.16875e-06	0.0559684	360770	11030.4
class Melainabacteria	Vascular dementia (subcortical)	rs1363668	G	A	-0.00602359	143089582	0.73215	0.0186588	14306	G	A	-0.271858	5	143710017	5.25352e-06	0.0596912	360770	12697.2
class Melainabacteria	Vascular dementia (subcortical)	rs3802793	A	G	-0.013855	131685316	0.481388	0.0195522	14306	A	G	0.274451	11	131815422	5.46626e-06	0.0603714	360770	12758.3
class Melainabacteria	Vascular dementia (subcortical)	rs429358	C	T	-0.00299823	45411941	0.967922	0.0262836	14306	C	T	0.596691	19	44908684	1.74221e-17	0.0701181	360770	41621.6
class Melainabacteria	Vascular dementia (subcortical)	rs4295569	C	T	-0.0141643	47820641	0.443478	0.0192044	14306	C	T	-0.354704	7	47781043	2.54572e-08	0.0636798	360770	20037.4
class Methanobacteria	Vascular dementia (subcortical)	rs10919863	T	C	0.000401809	200226041	0.945946	0.0303275	14306	T	C	0.315164	1	200256913	3.47112e-06	0.067912	360770	10813.8
class Methanobacteria	Vascular dementia (subcortical)	rs1363668	G	A	-0.0153123	143089582	0.516855	0.0236382	14306	G	A	-0.271858	5	143710017	5.25352e-06	0.0596912	360770	12697.2
class Methanobacteria	Vascular dementia (subcortical)	rs429358	C	T	-0.0258759	45411941	0.504467	0.0335884	14306	C	T	0.596691	19	44908684	1.74221e-17	0.0701181	360770	41621.6
class Methanobacteria	Vascular dementia (subcortical)	rs4382795	C	T	-0.0236206	66878853	0.399621	0.0303417	14306	C	T	0.37812	10	65119095	9.80754e-06	0.0855211	360770	13265.7
class Mollicutes	Vascular dementia (subcortical)	rs10919863	T	C	-0.0110121	200226041	0.481289	0.0171611	14306	T	C	0.315164	1	200256913	3.47112e-06	0.067912	360770	10813.8
class Mollicutes	Vascular dementia (subcortical)	rs429358	C	T	0.000412879	45411941	0.93814	0.0189086	14306	C	T	0.596691	19	44908684	1.74221e-17	0.0701181	360770	41621.6
class Mollicutes	Vascular dementia (subcortical)	rs4723291	A	G	-0.00305045	33551998	0.808669	0.013336	14306	A	G	-0.262617	7	33512386	6.22372e-06	0.0581185	360770	11064.5
class Negativicutes	Vascular dementia (subcortical)	rs11148372	A	G	-0.00240299	22788665	0.830487	0.010781	14306	A	G	-0.261494	13	22214526	4.06275e-06	0.056746	360770	12632.5
class Negativicutes	Vascular dementia (subcortical)	rs3802793	A	G	0.00551042	131685316	0.678488	0.0111965	14306	A	G	0.274451	11	131815422	5.46626e-06	0.0603714	360770	12758.3
class Negativicutes	Vascular dementia (subcortical)	rs429358	C	T	-0.0191401	45411941	0.146069	0.0150845	14306	C	T	0.596691	19	44908684	1.74221e-17	0.0701181	360770	41621.6
class Negativicutes	Vascular dementia (subcortical)	rs4295569	C	T	0.000234858	47820641	0.98973	0.010928	14306	C	T	-0.354704	7	47781043	2.54572e-08	0.0636798	360770	20037.4
class Verrucomicrobiae	Vascular dementia (subcortical)	rs10919863	T	C	-0.00174495	200226041	0.924471	0.0168688	14306	T	C	0.315164	1	200256913	3.47112e-06	0.067912	360770	10813.8
class Verrucomicrobiae	Vascular dementia (subcortical)	rs11148372	A	G	0.00745841	22788665	0.559751	0.0133264	14306	A	G	-0.261494	13	22214526	4.06275e-06	0.056746	360770	12632.5
class Verrucomicrobiae	Vascular dementia (subcortical)	rs1363668	G	A	0.00497554	143089582	0.711138	0.013168	14306	G	A	-0.271858	5	143710017	5.25352e-06	0.0596912	360770	12697.2
class Verrucomicrobiae	Vascular dementia (subcortical)	rs3802793	A	G	-0.00649155	131685316	0.656292	0.0137832	14306	A	G	0.274451	11	131815422	5.46626e-06	0.0603714	360770	12758.3
class Verrucomicrobiae	Vascular dementia (subcortical)	rs429358	C	T	0.0184464	45411941	0.336278	0.0185272	14306	C	T	0.596691	19	44908684	1.74221e-17	0.0701181	360770	41621.6
class Verrucomicrobiae	Vascular dementia (subcortical)	rs4295569	C	T	0.00111643	47820641	0.930207	0.0134964	14306	C	T	-0.354704	7	47781043	2.54572e-08	0.0636798	360770	20037.4
class Verrucomicrobiae	Vascular dementia (subcortical)	rs4382795	C	T	-0.00486389	66878853	0.767922	0.0172015	14306	C	T	0.37812	10	65119095	9.80754e-06	0.0855211	360770	13265.7
class Verrucomicrobiae	Vascular dementia (subcortical)	rs4723291	A	G	-0.00151201	33551998	0.91639	0.0130679	14306	A	G	-0.262617	7	33512386	6.22372e-06	0.0581185	360770	11064.5
class Actinobacteria	Vascular dementia (sudden onset)	rs12452096	A	G	-0.0104467	75544032	0.39749	0.0130372	14306	A	G	0.749501	17	77547950	1.48929e-06	0.155735	360283	77865.6
class Actinobacteria	Vascular dementia (sudden onset)	rs4840457	C	T	0.0119447	6408682	0.603206	0.0209515	14306	C	T	0.642796	8	6551161	8.92874e-06	0.144721	360283	32615.8
class Actinobacteria	Vascular dementia (sudden onset)	rs71511414	G	A	-0.0172896	79688991	0.461278	0.0201196	14306	G	A	0.681233	9	77074075	7.80746e-06	0.152388	360283	30731.9
class Alphaproteobacteria	Vascular dementia (sudden onset)	rs2920	C	T	0.0154717	23884780	0.432104	0.0181583	14306	C	T	0.592292	1	23558289	2.20602e-06	0.125126	360283	40501.4
class Alphaproteobacteria	Vascular dementia (sudden onset)	rs429358	C	T	-0.00445257	45411941	0.873714	0.020649	14306	C	T	0.600608	19	44908684	7.45813e-06	0.134059	360283	42163
class Alphaproteobacteria	Vascular dementia (sudden onset)	rs4840457	C	T	-0.0157426	6408682	0.507591	0.0267962	14306	C	T	0.642796	8	6551161	8.92874e-06	0.144721	360283	32615.8
class Alphaproteobacteria	Vascular dementia (sudden onset)	rs71511414	G	A	-0.0107616	79688991	0.693119	0.0258368	14306	G	A	0.681233	9	77074075	7.80746e-06	0.152388	360283	30731.9
class Bacilli	Vascular dementia (sudden onset)	rs12452096	A	G	0.00352249	75544032	0.7788	0.012756	14306	A	G	0.749501	17	77547950	1.48929e-06	0.155735	360283	77865.6
class Bacilli	Vascular dementia (sudden onset)	rs71511414	G	A	-0.00799608	79688991	0.663137	0.0195306	14306	G	A	0.681233	9	77074075	7.80746e-06	0.152388	360283	30731.9
class Bacteroidia	Vascular dementia (sudden onset)	rs12423672	T	G	-0.00678046	5047705	0.534073	0.0167524	14306	T	G	0.75915	12	4938539	4.89159e-06	0.166138	360283	30610.6
class Bacteroidia	Vascular dementia (sudden onset)	rs2920	C	T	0.00824665	23884780	0.549621	0.0130922	14306	C	T	0.592292	1	23558289	2.20602e-06	0.125126	360283	40501.4
class Betaproteobacteria	Vascular dementia (sudden onset)	rs12452096	A	G	0.0027558	75544032	0.819053	0.012832	14306	A	G	0.749501	17	77547950	1.48929e-06	0.155735	360283	77865.6
class Betaproteobacteria	Vascular dementia (sudden onset)	rs429358	C	T	0.00310143	45411941	0.834301	0.015541	14306	C	T	0.600608	19	44908684	7.45813e-06	0.134059	360283	42163
class Betaproteobacteria	Vascular dementia (sudden onset)	rs4840457	C	T	0.00901939	6408682	0.662839	0.0204266	14306	C	T	0.642796	8	6551161	8.92874e-06	0.144721	360283	32615.8
class Betaproteobacteria	Vascular dementia (sudden onset)	rs71511414	G	A	-0.0124629	79688991	0.491198	0.0197345	14306	G	A	0.681233	9	77074075	7.80746e-06	0.152388	360283	30731.9
class Clostridia	Vascular dementia (sudden onset)	rs12423672	T	G	0.000245088	5047705	0.941507	0.0167542	14306	T	G	0.75915	12	4938539	4.89159e-06	0.166138	360283	30610.6
class Clostridia	Vascular dementia (sudden onset)	rs429358	C	T	0.00492868	45411941	0.705235	0.0150209	14306	C	T	0.600608	19	44908684	7.45813e-06	0.134059	360283	42163
class Clostridia	Vascular dementia (sudden onset)	rs4840457	C	T	-0.00797333	6408682	0.699732	0.0197547	14306	C	T	0.642796	8	6551161	8.92874e-06	0.144721	360283	32615.8
class Clostridia	Vascular dementia (sudden onset)	rs71511414	G	A	-0.0146474	79688991	0.493923	0.0190541	14306	G	A	0.681233	9	77074075	7.80746e-06	0.152388	360283	30731.9
class Coriobacteriia	Vascular dementia (sudden onset)	rs12452096	A	G	-0.00827816	75544032	0.498613	0.0125356	14306	A	G	0.749501	17	77547950	1.48929e-06	0.155735	360283	77865.6
class Coriobacteriia	Vascular dementia (sudden onset)	rs2920	C	T	-0.00863633	23884780	0.519492	0.0132998	14306	C	T	0.592292	1	23558289	2.20602e-06	0.125126	360283	40501.4
class Coriobacteriia	Vascular dementia (sudden onset)	rs71511414	G	A	-0.00526776	79688991	0.860494	0.0193334	14306	G	A	0.681233	9	77074075	7.80746e-06	0.152388	360283	30731.9
class Deltaproteobacteria	Vascular dementia (sudden onset)	rs12452096	A	G	-0.00298384	75544032	0.835601	0.013605	14306	A	G	0.749501	17	77547950	1.48929e-06	0.155735	360283	77865.6
class Deltaproteobacteria	Vascular dementia (sudden onset)	rs4840457	C	T	0.00874076	6408682	0.690943	0.0217327	14306	C	T	0.642796	8	6551161	8.92874e-06	0.144721	360283	32615.8
class Deltaproteobacteria	Vascular dementia (sudden onset)	rs71511414	G	A	-0.00883723	79688991	0.64272	0.0209202	14306	G	A	0.681233	9	77074075	7.80746e-06	0.152388	360283	30731.9
class Erysipelotrichia	Vascular dementia (sudden onset)	rs12452096	A	G	0.00283252	75544032	0.80048	0.0124386	14306	A	G	0.749501	17	77547950	1.48929e-06	0.155735	360283	77865.6
class Erysipelotrichia	Vascular dementia (sudden onset)	rs2920	C	T	-0.000457251	23884780	0.970726	0.0131247	14306	C	T	0.592292	1	23558289	2.20602e-06	0.125126	360283	40501.4
class Erysipelotrichia	Vascular dementia (sudden onset)	rs4840457	C	T	0.0141869	6408682	0.472228	0.0198124	14306	C	T	0.642796	8	6551161	8.92874e-06	0.144721	360283	32615.8
class Erysipelotrichia	Vascular dementia (sudden onset)	rs71511414	G	A	0.0107001	79688991	0.558578	0.0191207	14306	G	A	0.681233	9	77074075	7.80746e-06	0.152388	360283	30731.9
class Gammaproteobacteria	Vascular dementia (sudden onset)	rs12423672	T	G	0.00917319	5047705	0.745223	0.0179045	14306	T	G	0.75915	12	4938539	4.89159e-06	0.166138	360283	30610.6
class Gammaproteobacteria	Vascular dementia (sudden onset)	rs12452096	A	G	0.0036142	75544032	0.75141	0.0132507	14306	A	G	0.749501	17	77547950	1.48929e-06	0.155735	360283	77865.6
class Gammaproteobacteria	Vascular dementia (sudden onset)	rs2920	C	T	-0.00366683	23884780	0.758824	0.013974	14306	C	T	0.592292	1	23558289	2.20602e-06	0.125126	360283	40501.4
class Gammaproteobacteria	Vascular dementia (sudden onset)	rs429358	C	T	-0.00781815	45411941	0.69486	0.0160913	14306	C	T	0.600608	19	44908684	7.45813e-06	0.134059	360283	42163
class Gammaproteobacteria	Vascular dementia (sudden onset)	rs4840457	C	T	0.0112317	6408682	0.606393	0.0211429	14306	C	T	0.642796	8	6551161	8.92874e-06	0.144721	360283	32615.8
class Lentisphaeria	Vascular dementia (sudden onset)	rs12423672	T	G	-0.00230926	5047705	0.876731	0.032673	14306	T	G	0.75915	12	4938539	4.89159e-06	0.166138	360283	30610.6
class Lentisphaeria	Vascular dementia (sudden onset)	rs12452096	A	G	-0.0208384	75544032	0.435048	0.0252184	14306	A	G	0.749501	17	77547950	1.48929e-06	0.155735	360283	77865.6
class Lentisphaeria	Vascular dementia (sudden onset)	rs2920	C	T	0.0179756	23884780	0.533154	0.0260567	14306	C	T	0.592292	1	23558289	2.20602e-06	0.125126	360283	40501.4
class Lentisphaeria	Vascular dementia (sudden onset)	rs429358	C	T	-0.0123423	45411941	0.58705	0.0300196	14306	C	T	0.600608	19	44908684	7.45813e-06	0.134059	360283	42163
class Lentisphaeria	Vascular dementia (sudden onset)	rs4840457	C	T	0.00383727	6408682	0.921318	0.0386817	14306	C	T	0.642796	8	6551161	8.92874e-06	0.144721	360283	32615.8
class Lentisphaeria	Vascular dementia (sudden onset)	rs71511414	G	A	6.20741e-05	79688991	0.999975	0.0374844	14306	G	A	0.681233	9	77074075	7.80746e-06	0.152388	360283	30731.9
class Melainabacteria	Vascular dementia (sudden onset)	rs12423672	T	G	-0.0265729	5047705	0.385533	0.0299928	14306	T	G	0.75915	12	4938539	4.89159e-06	0.166138	360283	30610.6
class Melainabacteria	Vascular dementia (sudden onset)	rs12452096	A	G	-0.0171461	75544032	0.476483	0.0224945	14306	A	G	0.749501	17	77547950	1.48929e-06	0.155735	360283	77865.6
class Melainabacteria	Vascular dementia (sudden onset)	rs2920	C	T	-0.00704602	23884780	0.736879	0.0232045	14306	C	T	0.592292	1	23558289	2.20602e-06	0.125126	360283	40501.4
class Melainabacteria	Vascular dementia (sudden onset)	rs429358	C	T	-0.00299823	45411941	0.967922	0.0262836	14306	C	T	0.600608	19	44908684	7.45813e-06	0.134059	360283	42163
class Melainabacteria	Vascular dementia (sudden onset)	rs4840457	C	T	0.0209309	6408682	0.587158	0.0344372	14306	C	T	0.642796	8	6551161	8.92874e-06	0.144721	360283	32615.8
class Melainabacteria	Vascular dementia (sudden onset)	rs71511414	G	A	-0.0179631	79688991	0.582665	0.0330679	14306	G	A	0.681233	9	77074075	7.80746e-06	0.152388	360283	30731.9
class Methanobacteria	Vascular dementia (sudden onset)	rs12452096	A	G	-0.00751526	75544032	0.766908	0.0290618	14306	A	G	0.749501	17	77547950	1.48929e-06	0.155735	360283	77865.6
class Methanobacteria	Vascular dementia (sudden onset)	rs429358	C	T	-0.0258759	45411941	0.504467	0.0335884	14306	C	T	0.600608	19	44908684	7.45813e-06	0.134059	360283	42163
class Mollicutes	Vascular dementia (sudden onset)	rs429358	C	T	0.000412879	45411941	0.93814	0.0189086	14306	C	T	0.600608	19	44908684	7.45813e-06	0.134059	360283	42163
class Mollicutes	Vascular dementia (sudden onset)	rs4840457	C	T	-0.00911871	6408682	0.761199	0.024813	14306	C	T	0.642796	8	6551161	8.92874e-06	0.144721	360283	32615.8
class Mollicutes	Vascular dementia (sudden onset)	rs71511414	G	A	0.00976223	79688991	0.740364	0.0239755	14306	G	A	0.681233	9	77074075	7.80746e-06	0.152388	360283	30731.9
class Negativicutes	Vascular dementia (sudden onset)	rs12423672	T	G	-0.00491244	5047705	0.813268	0.0168281	14306	T	G	0.75915	12	4938539	4.89159e-06	0.166138	360283	30610.6
class Negativicutes	Vascular dementia (sudden onset)	rs2920	C	T	0.00945192	23884780	0.484629	0.0131432	14306	C	T	0.592292	1	23558289	2.20602e-06	0.125126	360283	40501.4
class Negativicutes	Vascular dementia (sudden onset)	rs4840457	C	T	0.00591783	6408682	0.774594	0.0198376	14306	C	T	0.642796	8	6551161	8.92874e-06	0.144721	360283	32615.8
class Negativicutes	Vascular dementia (sudden onset)	rs71511414	G	A	0.00870869	79688991	0.643028	0.0191376	14306	G	A	0.681233	9	77074075	7.80746e-06	0.152388	360283	30731.9
class Verrucomicrobiae	Vascular dementia (sudden onset)	rs12423672	T	G	0.0162533	5047705	0.34439	0.0211051	14306	T	G	0.75915	12	4938539	4.89159e-06	0.166138	360283	30610.6
class Verrucomicrobiae	Vascular dementia (sudden onset)	rs12452096	A	G	0.005879	75544032	0.69492	0.0153485	14306	A	G	0.749501	17	77547950	1.48929e-06	0.155735	360283	77865.6
class Verrucomicrobiae	Vascular dementia (sudden onset)	rs2920	C	T	-0.009367	23884780	0.591115	0.0162281	14306	C	T	0.592292	1	23558289	2.20602e-06	0.125126	360283	40501.4
class Verrucomicrobiae	Vascular dementia (sudden onset)	rs4840457	C	T	-0.0171997	6408682	0.488002	0.0242134	14306	C	T	0.642796	8	6551161	8.92874e-06	0.144721	360283	32615.8
class Verrucomicrobiae	Vascular dementia (sudden onset)	rs71511414	G	A	-0.0113969	79688991	0.595632	0.0232088	14306	G	A	0.681233	9	77074075	7.80746e-06	0.152388	360283	30731.9
class Actinobacteria	Vascular dementia (undefined)	rs12224047	T	C	0.00229774	36820790	0.914948	0.0160499	14306	T	C	-0.263158	11	36799240	4.56278e-06	0.0574087	361227	8033.49
class Actinobacteria	Vascular dementia (undefined)	rs12449066	G	A	0.00310364	79177293	0.842733	0.0191998	14306	G	A	-0.262307	16	79143396	2.01674e-06	0.0552024	361227	8803.51
class Actinobacteria	Vascular dementia (undefined)	rs2292090	T	C	-0.0053208	70588309	0.727244	0.0124438	14306	T	C	0.216622	4	69722591	9.99332e-06	0.0490393	361227	6178.73
class Actinobacteria	Vascular dementia (undefined)	rs2972558	T	C	0.00265107	45356141	0.812161	0.0119688	14306	T	C	0.233623	19	44852884	8.32415e-06	0.0524209	361227	7242.37
class Actinobacteria	Vascular dementia (undefined)	rs2978951	G	A	-0.00934995	6823295	0.409296	0.0112557	14306	G	A	0.248155	8	6965773	2.48222e-08	0.044516	361227	11061.9
class Actinobacteria	Vascular dementia (undefined)	rs429358	C	T	0.0204185	45411941	0.16248	0.0158434	14306	C	T	0.695013	19	44908684	9.26616e-39	0.0533754	361227	58999.7
class Actinobacteria	Vascular dementia (undefined)	rs6133343	G	T	-0.000382067	721797	0.886454	0.0175083	14306	G	T	0.312196	20	741153	3.89825e-06	0.0676228	361227	6210.74
class Actinobacteria	Vascular dementia (undefined)	rs71298638	A	G	-0.0172865	63232261	0.489264	0.0230999	14306	A	G	0.3792	3	63246585	1.1165e-06	0.0778659	361227	6515.6
class Alphaproteobacteria	Vascular dementia (undefined)	rs12224047	T	C	-0.0100785	36820790	0.675355	0.0208476	14306	T	C	-0.263158	11	36799240	4.56278e-06	0.0574087	361227	8033.49
class Alphaproteobacteria	Vascular dementia (undefined)	rs12449066	G	A	0.0149945	79177293	0.511358	0.0244638	14306	G	A	-0.262307	16	79143396	2.01674e-06	0.0552024	361227	8803.51
class Alphaproteobacteria	Vascular dementia (undefined)	rs2972558	T	C	0.0035666	45356141	0.846657	0.0159666	14306	T	C	0.233623	19	44852884	8.32415e-06	0.0524209	361227	7242.37
class Alphaproteobacteria	Vascular dementia (undefined)	rs2978951	G	A	0.0078917	6823295	0.589837	0.01467	14306	G	A	0.248155	8	6965773	2.48222e-08	0.044516	361227	11061.9
class Alphaproteobacteria	Vascular dementia (undefined)	rs429358	C	T	-0.00445257	45411941	0.873714	0.020649	14306	C	T	0.695013	19	44908684	9.26616e-39	0.0533754	361227	58999.7
class Alphaproteobacteria	Vascular dementia (undefined)	rs78566090	A	G	0.0142991	125740204	0.650155	0.033183	14306	A	G	0.346079	8	124727963	9.44735e-07	0.070588	361227	7049.57
class Bacilli	Vascular dementia (undefined)	rs12449066	G	A	0.0120119	79177293	0.544067	0.0185818	14306	G	A	-0.262307	16	79143396	2.01674e-06	0.0552024	361227	8803.51
class Bacilli	Vascular dementia (undefined)	rs193392	T	C	-0.00374032	3085245	0.721666	0.0109614	14306	T	C	-0.203726	20	3104599	8.28324e-06	0.0457017	361227	7460.15
class Bacilli	Vascular dementia (undefined)	rs2292090	T	C	-0.00567058	70588309	0.617849	0.0120307	14306	T	C	0.216622	4	69722591	9.99332e-06	0.0490393	361227	6178.73
class Bacilli	Vascular dementia (undefined)	rs2978951	G	A	-4.71931e-05	6823295	0.994664	0.0109074	14306	G	A	0.248155	8	6965773	2.48222e-08	0.044516	361227	11061.9
class Bacilli	Vascular dementia (undefined)	rs429358	C	T	0.0139044	45411941	0.378744	0.0154137	14306	C	T	0.695013	19	44908684	9.26616e-39	0.0533754	361227	58999.7
class Bacilli	Vascular dementia (undefined)	rs6133343	G	T	-0.00239183	721797	0.941299	0.0170331	14306	G	T	0.312196	20	741153	3.89825e-06	0.0676228	361227	6210.74
class Bacteroidia	Vascular dementia (undefined)	rs12224047	T	C	-0.00719646	36820790	0.63413	0.0151207	14306	T	C	-0.263158	11	36799240	4.56278e-06	0.0574087	361227	8033.49
class Bacteroidia	Vascular dementia (undefined)	rs2292090	T	C	0.00676095	70588309	0.625612	0.0117284	14306	T	C	0.216622	4	69722591	9.99332e-06	0.0490393	361227	6178.73
class Bacteroidia	Vascular dementia (undefined)	rs2972558	T	C	0.00586736	45356141	0.645054	0.0113897	14306	T	C	0.233623	19	44852884	8.32415e-06	0.0524209	361227	7242.37
class Bacteroidia	Vascular dementia (undefined)	rs429358	C	T	-0.0221753	45411941	0.147786	0.0150242	14306	C	T	0.695013	19	44908684	9.26616e-39	0.0533754	361227	58999.7
class Bacteroidia	Vascular dementia (undefined)	rs78566090	A	G	-0.01727	125740204	0.481358	0.0243876	14306	A	G	0.346079	8	124727963	9.44735e-07	0.070588	361227	7049.57
class Betaproteobacteria	Vascular dementia (undefined)	rs12224047	T	C	0.000792869	36820790	0.950979	0.0156242	14306	T	C	-0.263158	11	36799240	4.56278e-06	0.0574087	361227	8033.49
class Betaproteobacteria	Vascular dementia (undefined)	rs12449066	G	A	-0.0165804	79177293	0.368718	0.0187239	14306	G	A	-0.262307	16	79143396	2.01674e-06	0.0552024	361227	8803.51
class Betaproteobacteria	Vascular dementia (undefined)	rs2978951	G	A	0.00278662	6823295	0.798877	0.0109815	14306	G	A	0.248155	8	6965773	2.48222e-08	0.044516	361227	11061.9
class Betaproteobacteria	Vascular dementia (undefined)	rs359878	C	T	-0.00223892	185438949	0.885822	0.012623	14306	C	T	-0.210695	2	184574222	4.6443e-06	0.0460007	361227	6959.7
class Betaproteobacteria	Vascular dementia (undefined)	rs429358	C	T	0.00310143	45411941	0.834301	0.015541	14306	C	T	0.695013	19	44908684	9.26616e-39	0.0533754	361227	58999.7
class Betaproteobacteria	Vascular dementia (undefined)	rs71298638	A	G	-0.0127962	63232261	0.554843	0.0227607	14306	A	G	0.3792	3	63246585	1.1165e-06	0.0778659	361227	6515.6
class Betaproteobacteria	Vascular dementia (undefined)	rs78566090	A	G	-0.0126057	125740204	0.623341	0.0252272	14306	A	G	0.346079	8	124727963	9.44735e-07	0.070588	361227	7049.57
class Clostridia	Vascular dementia (undefined)	rs12224047	T	C	0.0104687	36820790	0.502353	0.0151201	14306	T	C	-0.263158	11	36799240	4.56278e-06	0.0574087	361227	8033.49
class Clostridia	Vascular dementia (undefined)	rs12449066	G	A	0.0142264	79177293	0.565219	0.0181177	14306	G	A	-0.262307	16	79143396	2.01674e-06	0.0552024	361227	8803.51
class Clostridia	Vascular dementia (undefined)	rs2292090	T	C	-0.000270851	70588309	0.995607	0.0117251	14306	T	C	0.216622	4	69722591	9.99332e-06	0.0490393	361227	6178.73
class Clostridia	Vascular dementia (undefined)	rs2978951	G	A	0.00561489	6823295	0.607165	0.0106189	14306	G	A	0.248155	8	6965773	2.48222e-08	0.044516	361227	11061.9
class Clostridia	Vascular dementia (undefined)	rs359878	C	T	-0.00121613	185438949	0.928991	0.0122111	14306	C	T	-0.210695	2	184574222	4.6443e-06	0.0460007	361227	6959.7
class Clostridia	Vascular dementia (undefined)	rs429358	C	T	0.00492868	45411941	0.705235	0.0150209	14306	C	T	0.695013	19	44908684	9.26616e-39	0.0533754	361227	58999.7
class Clostridia	Vascular dementia (undefined)	rs6133343	G	T	-0.00046148	721797	0.812409	0.0165371	14306	G	T	0.312196	20	741153	3.89825e-06	0.0676228	361227	6210.74
class Clostridia	Vascular dementia (undefined)	rs71298638	A	G	-0.00785269	63232261	0.706288	0.0220009	14306	A	G	0.3792	3	63246585	1.1165e-06	0.0778659	361227	6515.6
class Clostridia	Vascular dementia (undefined)	rs78566090	A	G	0.0117439	125740204	0.690943	0.0243865	14306	A	G	0.346079	8	124727963	9.44735e-07	0.070588	361227	7049.57
class Coriobacteriia	Vascular dementia (undefined)	rs12449066	G	A	0.00423773	79177293	0.826655	0.0184327	14306	G	A	-0.262307	16	79143396	2.01674e-06	0.0552024	361227	8803.51
class Coriobacteriia	Vascular dementia (undefined)	rs193392	T	C	0.00284665	3085245	0.794762	0.0107577	14306	T	C	-0.203726	20	3104599	8.28324e-06	0.0457017	361227	7460.15
class Coriobacteriia	Vascular dementia (undefined)	rs2292090	T	C	0.00376354	70588309	0.770325	0.0119328	14306	T	C	0.216622	4	69722591	9.99332e-06	0.0490393	361227	6178.73
class Coriobacteriia	Vascular dementia (undefined)	rs2972558	T	C	-0.0024361	45356141	0.85542	0.0114985	14306	T	C	0.233623	19	44852884	8.32415e-06	0.0524209	361227	7242.37
class Coriobacteriia	Vascular dementia (undefined)	rs2978951	G	A	-0.00545374	6823295	0.613983	0.0108153	14306	G	A	0.248155	8	6965773	2.48222e-08	0.044516	361227	11061.9
class Coriobacteriia	Vascular dementia (undefined)	rs359878	C	T	-0.000896905	185438949	0.996641	0.0124193	14306	C	T	-0.210695	2	184574222	4.6443e-06	0.0460007	361227	6959.7
class Coriobacteriia	Vascular dementia (undefined)	rs429358	C	T	0.0191038	45411941	0.204119	0.0152429	14306	C	T	0.695013	19	44908684	9.26616e-39	0.0533754	361227	58999.7
class Coriobacteriia	Vascular dementia (undefined)	rs6133343	G	T	-0.013414	721797	0.490037	0.0169112	14306	G	T	0.312196	20	741153	3.89825e-06	0.0676228	361227	6210.74
class Coriobacteriia	Vascular dementia (undefined)	rs71298638	A	G	-0.00298839	63232261	0.854929	0.0221128	14306	A	G	0.3792	3	63246585	1.1165e-06	0.0778659	361227	6515.6
class Deltaproteobacteria	Vascular dementia (undefined)	rs12224047	T	C	0.012567	36820790	0.436729	0.0166159	14306	T	C	-0.263158	11	36799240	4.56278e-06	0.0574087	361227	8033.49
class Deltaproteobacteria	Vascular dementia (undefined)	rs2292090	T	C	0.00929125	70588309	0.367777	0.0128817	14306	T	C	0.216622	4	69722591	9.99332e-06	0.0490393	361227	6178.73
class Deltaproteobacteria	Vascular dementia (undefined)	rs2972558	T	C	0.00599214	45356141	0.652526	0.0124836	14306	T	C	0.233623	19	44852884	8.32415e-06	0.0524209	361227	7242.37
class Deltaproteobacteria	Vascular dementia (undefined)	rs2978951	G	A	0.0115801	6823295	0.321679	0.0116789	14306	G	A	0.248155	8	6965773	2.48222e-08	0.044516	361227	11061.9
class Deltaproteobacteria	Vascular dementia (undefined)	rs359878	C	T	0.00615893	185438949	0.596744	0.013414	14306	C	T	-0.210695	2	184574222	4.6443e-06	0.0460007	361227	6959.7
class Deltaproteobacteria	Vascular dementia (undefined)	rs429358	C	T	0.0155389	45411941	0.340161	0.0164891	14306	C	T	0.695013	19	44908684	9.26616e-39	0.0533754	361227	58999.7
class Deltaproteobacteria	Vascular dementia (undefined)	rs6133343	G	T	0.00346375	721797	0.95916	0.0182379	14306	G	T	0.312196	20	741153	3.89825e-06	0.0676228	361227	6210.74
class Deltaproteobacteria	Vascular dementia (undefined)	rs71298638	A	G	0.00394284	63232261	0.895206	0.0240555	14306	A	G	0.3792	3	63246585	1.1165e-06	0.0778659	361227	6515.6
class Deltaproteobacteria	Vascular dementia (undefined)	rs78566090	A	G	0.00900198	125740204	0.631111	0.0266849	14306	A	G	0.346079	8	124727963	9.44735e-07	0.070588	361227	7049.57
class Erysipelotrichia	Vascular dementia (undefined)	rs12224047	T	C	0.00256475	36820790	0.896684	0.0151642	14306	T	C	-0.263158	11	36799240	4.56278e-06	0.0574087	361227	8033.49
class Erysipelotrichia	Vascular dementia (undefined)	rs12449066	G	A	-0.0162143	79177293	0.366367	0.0181758	14306	G	A	-0.262307	16	79143396	2.01674e-06	0.0552024	361227	8803.51
class Erysipelotrichia	Vascular dementia (undefined)	rs2292090	T	C	-0.00180203	70588309	0.865725	0.0117609	14306	T	C	0.216622	4	69722591	9.99332e-06	0.0490393	361227	6178.73
class Erysipelotrichia	Vascular dementia (undefined)	rs2978951	G	A	-0.00549331	6823295	0.6051	0.010654	14306	G	A	0.248155	8	6965773	2.48222e-08	0.044516	361227	11061.9
class Erysipelotrichia	Vascular dementia (undefined)	rs429358	C	T	0.0318903	45411941	0.0345342	0.01506	14306	C	T	0.695013	19	44908684	9.26616e-39	0.0533754	361227	58999.7
class Erysipelotrichia	Vascular dementia (undefined)	rs6133343	G	T	0.00412546	721797	0.851909	0.0165996	14306	G	T	0.312196	20	741153	3.89825e-06	0.0676228	361227	6210.74
class Erysipelotrichia	Vascular dementia (undefined)	rs71298638	A	G	0.0123231	63232261	0.603593	0.0220225	14306	A	G	0.3792	3	63246585	1.1165e-06	0.0778659	361227	6515.6
class Erysipelotrichia	Vascular dementia (undefined)	rs78566090	A	G	-0.0126907	125740204	0.561481	0.0244395	14306	A	G	0.346079	8	124727963	9.44735e-07	0.070588	361227	7049.57
class Gammaproteobacteria	Vascular dementia (undefined)	rs12224047	T	C	-0.00479256	36820790	0.71173	0.016182	14306	T	C	-0.263158	11	36799240	4.56278e-06	0.0574087	361227	8033.49
class Gammaproteobacteria	Vascular dementia (undefined)	rs12449066	G	A	0.0168405	79177293	0.324643	0.0193643	14306	G	A	-0.262307	16	79143396	2.01674e-06	0.0552024	361227	8803.51
class Gammaproteobacteria	Vascular dementia (undefined)	rs193392	T	C	0.00591051	3085245	0.579513	0.0113897	14306	T	C	-0.203726	20	3104599	8.28324e-06	0.0457017	361227	7460.15
class Gammaproteobacteria	Vascular dementia (undefined)	rs2978951	G	A	-0.00853053	6823295	0.442889	0.0113627	14306	G	A	0.248155	8	6965773	2.48222e-08	0.044516	361227	11061.9
class Gammaproteobacteria	Vascular dementia (undefined)	rs429358	C	T	-0.00781815	45411941	0.69486	0.0160913	14306	C	T	0.695013	19	44908684	9.26616e-39	0.0533754	361227	58999.7
class Gammaproteobacteria	Vascular dementia (undefined)	rs6133343	G	T	0.00537567	721797	0.751465	0.0176167	14306	G	T	0.312196	20	741153	3.89825e-06	0.0676228	361227	6210.74
class Lentisphaeria	Vascular dementia (undefined)	rs12224047	T	C	-0.0147562	36820790	0.657133	0.0296771	14306	T	C	-0.263158	11	36799240	4.56278e-06	0.0574087	361227	8033.49
class Lentisphaeria	Vascular dementia (undefined)	rs12449066	G	A	-0.00567834	79177293	0.813759	0.0357811	14306	G	A	-0.262307	16	79143396	2.01674e-06	0.0552024	361227	8803.51
class Lentisphaeria	Vascular dementia (undefined)	rs193392	T	C	0.0172059	3085245	0.415676	0.0215309	14306	T	C	-0.203726	20	3104599	8.28324e-06	0.0457017	361227	7460.15
class Lentisphaeria	Vascular dementia (undefined)	rs2292090	T	C	-0.0114632	70588309	0.67103	0.0229117	14306	T	C	0.216622	4	69722591	9.99332e-06	0.0490393	361227	6178.73
class Lentisphaeria	Vascular dementia (undefined)	rs429358	C	T	-0.0123423	45411941	0.58705	0.0300196	14306	C	T	0.695013	19	44908684	9.26616e-39	0.0533754	361227	58999.7
class Lentisphaeria	Vascular dementia (undefined)	rs6133343	G	T	0.0258382	721797	0.256196	0.0328801	14306	G	T	0.312196	20	741153	3.89825e-06	0.0676228	361227	6210.74
class Lentisphaeria	Vascular dementia (undefined)	rs71298638	A	G	-0.0284412	63232261	0.545414	0.0445193	14306	A	G	0.3792	3	63246585	1.1165e-06	0.0778659	361227	6515.6
class Lentisphaeria	Vascular dementia (undefined)	rs78566090	A	G	-0.0110777	125740204	0.785209	0.0479595	14306	A	G	0.346079	8	124727963	9.44735e-07	0.070588	361227	7049.57
class Melainabacteria	Vascular dementia (undefined)	rs12449066	G	A	-0.0141219	79177293	0.633289	0.0315292	14306	G	A	-0.262307	16	79143396	2.01674e-06	0.0552024	361227	8803.51
class Melainabacteria	Vascular dementia (undefined)	rs193392	T	C	-0.00743711	3085245	0.702084	0.0192196	14306	T	C	-0.203726	20	3104599	8.28324e-06	0.0457017	361227	7460.15
class Melainabacteria	Vascular dementia (undefined)	rs2292090	T	C	-0.00224733	70588309	0.894526	0.0205267	14306	T	C	0.216622	4	69722591	9.99332e-06	0.0490393	361227	6178.73
class Melainabacteria	Vascular dementia (undefined)	rs2972558	T	C	0.0166095	45356141	0.450788	0.020586	14306	T	C	0.233623	19	44852884	8.32415e-06	0.0524209	361227	7242.37
class Melainabacteria	Vascular dementia (undefined)	rs2978951	G	A	-0.000325984	6823295	0.967707	0.0187034	14306	G	A	0.248155	8	6965773	2.48222e-08	0.044516	361227	11061.9
class Melainabacteria	Vascular dementia (undefined)	rs359878	C	T	0.00511928	185438949	0.830296	0.0213495	14306	C	T	-0.210695	2	184574222	4.6443e-06	0.0460007	361227	6959.7
class Melainabacteria	Vascular dementia (undefined)	rs429358	C	T	-0.00299823	45411941	0.967922	0.0262836	14306	C	T	0.695013	19	44908684	9.26616e-39	0.0533754	361227	58999.7
class Melainabacteria	Vascular dementia (undefined)	rs6133343	G	T	-0.00759159	721797	0.753062	0.0299782	14306	G	T	0.312196	20	741153	3.89825e-06	0.0676228	361227	6210.74
class Melainabacteria	Vascular dementia (undefined)	rs71298638	A	G	-0.0252221	63232261	0.491234	0.038501	14306	A	G	0.3792	3	63246585	1.1165e-06	0.0778659	361227	6515.6
class Melainabacteria	Vascular dementia (undefined)	rs78566090	A	G	-0.0314606	125740204	0.528478	0.0428287	14306	A	G	0.346079	8	124727963	9.44735e-07	0.070588	361227	7049.57
class Methanobacteria	Vascular dementia (undefined)	rs12224047	T	C	0.00370152	36820790	0.920056	0.0342572	14306	T	C	-0.263158	11	36799240	4.56278e-06	0.0574087	361227	8033.49
class Methanobacteria	Vascular dementia (undefined)	rs12449066	G	A	-0.010291	79177293	0.713607	0.0398849	14306	G	A	-0.262307	16	79143396	2.01674e-06	0.0552024	361227	8803.51
class Methanobacteria	Vascular dementia (undefined)	rs193392	T	C	0.00087442	3085245	0.988992	0.0248211	14306	T	C	-0.203726	20	3104599	8.28324e-06	0.0457017	361227	7460.15
class Methanobacteria	Vascular dementia (undefined)	rs2972558	T	C	-0.0142234	45356141	0.611789	0.026532	14306	T	C	0.233623	19	44852884	8.32415e-06	0.0524209	361227	7242.37
class Methanobacteria	Vascular dementia (undefined)	rs2978951	G	A	0.0227522	6823295	0.326527	0.0234793	14306	G	A	0.248155	8	6965773	2.48222e-08	0.044516	361227	11061.9
class Methanobacteria	Vascular dementia (undefined)	rs359878	C	T	0.0154729	185438949	0.623053	0.0268868	14306	C	T	-0.210695	2	184574222	4.6443e-06	0.0460007	361227	6959.7
class Methanobacteria	Vascular dementia (undefined)	rs429358	C	T	-0.0258759	45411941	0.504467	0.0335884	14306	C	T	0.695013	19	44908684	9.26616e-39	0.0533754	361227	58999.7
class Mollicutes	Vascular dementia (undefined)	rs12449066	G	A	0.00349091	79177293	0.999163	0.0228046	14306	G	A	-0.262307	16	79143396	2.01674e-06	0.0552024	361227	8803.51
class Mollicutes	Vascular dementia (undefined)	rs193392	T	C	-0.0103501	3085245	0.442903	0.0135941	14306	T	C	-0.203726	20	3104599	8.28324e-06	0.0457017	361227	7460.15
class Mollicutes	Vascular dementia (undefined)	rs2292090	T	C	0.0125476	70588309	0.388967	0.0148016	14306	T	C	0.216622	4	69722591	9.99332e-06	0.0490393	361227	6178.73
class Mollicutes	Vascular dementia (undefined)	rs2978951	G	A	0.00738699	6823295	0.592648	0.0134629	14306	G	A	0.248155	8	6965773	2.48222e-08	0.044516	361227	11061.9
class Mollicutes	Vascular dementia (undefined)	rs429358	C	T	0.000412879	45411941	0.93814	0.0189086	14306	C	T	0.695013	19	44908684	9.26616e-39	0.0533754	361227	58999.7
class Mollicutes	Vascular dementia (undefined)	rs6133343	G	T	0.00125548	721797	0.977018	0.0212475	14306	G	T	0.312196	20	741153	3.89825e-06	0.0676228	361227	6210.74
class Mollicutes	Vascular dementia (undefined)	rs71298638	A	G	0.0193498	63232261	0.530012	0.0275643	14306	A	G	0.3792	3	63246585	1.1165e-06	0.0778659	361227	6515.6
class Mollicutes	Vascular dementia (undefined)	rs78566090	A	G	-0.0185221	125740204	0.594651	0.0308271	14306	A	G	0.346079	8	124727963	9.44735e-07	0.070588	361227	7049.57
class Negativicutes	Vascular dementia (undefined)	rs12224047	T	C	0.00547315	36820790	0.763227	0.0151791	14306	T	C	-0.263158	11	36799240	4.56278e-06	0.0574087	361227	8033.49
class Negativicutes	Vascular dementia (undefined)	rs12449066	G	A	-0.00344416	79177293	0.78819	0.0182037	14306	G	A	-0.262307	16	79143396	2.01674e-06	0.0552024	361227	8803.51
class Negativicutes	Vascular dementia (undefined)	rs193392	T	C	0.006773	3085245	0.553998	0.0107015	14306	T	C	-0.203726	20	3104599	8.28324e-06	0.0457017	361227	7460.15
class Negativicutes	Vascular dementia (undefined)	rs2978951	G	A	0.0071262	6823295	0.498492	0.0106663	14306	G	A	0.248155	8	6965773	2.48222e-08	0.044516	361227	11061.9
class Negativicutes	Vascular dementia (undefined)	rs359878	C	T	-0.00989903	185438949	0.446001	0.0122654	14306	C	T	-0.210695	2	184574222	4.6443e-06	0.0460007	361227	6959.7
class Negativicutes	Vascular dementia (undefined)	rs429358	C	T	-0.0191401	45411941	0.146069	0.0150845	14306	C	T	0.695013	19	44908684	9.26616e-39	0.0533754	361227	58999.7
class Negativicutes	Vascular dementia (undefined)	rs6133343	G	T	0.00511839	721797	0.943256	0.0166119	14306	G	T	0.312196	20	741153	3.89825e-06	0.0676228	361227	6210.74
class Negativicutes	Vascular dementia (undefined)	rs71298638	A	G	0.013329	63232261	0.552818	0.0220692	14306	A	G	0.3792	3	63246585	1.1165e-06	0.0778659	361227	6515.6
class Verrucomicrobiae	Vascular dementia (undefined)	rs12224047	T	C	-0.00523766	36820790	0.749452	0.0187735	14306	T	C	-0.263158	11	36799240	4.56278e-06	0.0574087	361227	8033.49
class Verrucomicrobiae	Vascular dementia (undefined)	rs12449066	G	A	0.000967056	79177293	0.960463	0.0224062	14306	G	A	-0.262307	16	79143396	2.01674e-06	0.0552024	361227	8803.51
class Verrucomicrobiae	Vascular dementia (undefined)	rs193392	T	C	0.00336531	3085245	0.816681	0.0131609	14306	T	C	-0.203726	20	3104599	8.28324e-06	0.0457017	361227	7460.15
class Verrucomicrobiae	Vascular dementia (undefined)	rs2292090	T	C	-0.00785249	70588309	0.602379	0.0145038	14306	T	C	0.216622	4	69722591	9.99332e-06	0.0490393	361227	6178.73
class Verrucomicrobiae	Vascular dementia (undefined)	rs2972558	T	C	0.00800753	45356141	0.585992	0.014078	14306	T	C	0.233623	19	44852884	8.32415e-06	0.0524209	361227	7242.37
class Verrucomicrobiae	Vascular dementia (undefined)	rs429358	C	T	0.0184464	45411941	0.336278	0.0185272	14306	C	T	0.695013	19	44908684	9.26616e-39	0.0533754	361227	58999.7
class Verrucomicrobiae	Vascular dementia (undefined)	rs6133343	G	T	-0.00835069	721797	0.772138	0.0210012	14306	G	T	0.312196	20	741153	3.89825e-06	0.0676228	361227	6210.74
class Verrucomicrobiae	Vascular dementia (undefined)	rs71298638	A	G	-0.00452968	63232261	0.842125	0.0266324	14306	A	G	0.3792	3	63246585	1.1165e-06	0.0778659	361227	6515.6
class Verrucomicrobiae	Vascular dementia (undefined)	rs78566090	A	G	0.00432664	125740204	0.861614	0.0301857	14306	A	G	0.346079	8	124727963	9.44735e-07	0.070588	361227	7049.57
family Acidaminococcaceae	Vascular dementia (multiple infarctions)	rs11081443	C	T	0.00889964	8944208	0.485716	0.0156078	14306	C	T	0.463882	18	8944210	5.71874e-06	0.102255	360612	19066.7
family Acidaminococcaceae	Vascular dementia (multiple infarctions)	rs1454336	A	G	-0.012572	91873093	0.444843	0.0164984	14306	A	G	-0.368727	4	90951942	4.48415e-06	0.0803752	360612	13616.2
family Acidaminococcaceae	Vascular dementia (multiple infarctions)	rs34288661	C	T	-0.0124701	20948329	0.506272	0.018827	14306	C	T	0.460421	8	21090818	7.22903e-06	0.102616	360612	11969.4
family Acidaminococcaceae	Vascular dementia (multiple infarctions)	rs429358	C	T	-0.00727176	45411941	0.556993	0.018202	14306	C	T	0.660425	19	44908684	1.33506e-17	0.0773276	360612	52325.3
family Acidaminococcaceae	Vascular dementia (multiple infarctions)	rs72822148	T	C	0.00702458	9742028	0.672991	0.013844	14306	T	C	-0.322081	17	9838711	3.18831e-06	0.0691414	360612	17983.5
family Acidaminococcaceae	Vascular dementia (multiple infarctions)	rs9861644	A	G	-0.00412343	88637331	0.776333	0.0144817	14306	A	G	0.322718	3	88588181	4.84942e-06	0.0705982	360612	17137.7
family Actinomycetaceae	Vascular dementia (multiple infarctions)	rs11081443	C	T	-0.00272072	8944208	0.90198	0.0197894	14306	C	T	0.463882	18	8944210	5.71874e-06	0.102255	360612	19066.7
family Actinomycetaceae	Vascular dementia (multiple infarctions)	rs429358	C	T	0.0378602	45411941	0.0898297	0.0227874	14306	C	T	0.660425	19	44908684	1.33506e-17	0.0773276	360612	52325.3
family Actinomycetaceae	Vascular dementia (multiple infarctions)	rs4725579	C	A	0.0124488	139468213	0.562826	0.0203193	14306	C	A	-0.37929	7	139768414	3.58039e-06	0.0818429	360612	18391.7
family Actinomycetaceae	Vascular dementia (multiple infarctions)	rs72822148	T	C	0.0138218	9742028	0.434406	0.0169496	14306	T	C	-0.322081	17	9838711	3.18831e-06	0.0691414	360612	17983.5
family Actinomycetaceae	Vascular dementia (multiple infarctions)	rs73053797	T	C	-0.00106332	29909039	0.960055	0.0234923	14306	T	C	0.338384	3	29867548	6.00772e-06	0.0747625	360612	13680.6
family Actinomycetaceae	Vascular dementia (multiple infarctions)	rs9861644	A	G	0.00927246	88637331	0.590628	0.0185564	14306	A	G	0.322718	3	88588181	4.84942e-06	0.0705982	360612	17137.7
family Alcaligenaceae	Vascular dementia (multiple infarctions)	rs11081443	C	T	-0.00524723	8944208	0.679402	0.0134755	14306	C	T	0.463882	18	8944210	5.71874e-06	0.102255	360612	19066.7
family Alcaligenaceae	Vascular dementia (multiple infarctions)	rs1454336	A	G	-0.010948	91873093	0.40019	0.0142692	14306	A	G	-0.368727	4	90951942	4.48415e-06	0.0803752	360612	13616.2
family Alcaligenaceae	Vascular dementia (multiple infarctions)	rs429358	C	T	0.00909445	45411941	0.544969	0.0156992	14306	C	T	0.660425	19	44908684	1.33506e-17	0.0773276	360612	52325.3
family Alcaligenaceae	Vascular dementia (multiple infarctions)	rs72822148	T	C	-0.00727387	9742028	0.632555	0.0118847	14306	T	C	-0.322081	17	9838711	3.18831e-06	0.0691414	360612	17983.5
family Alcaligenaceae	Vascular dementia (multiple infarctions)	rs73053797	T	C	0.00267477	29909039	0.792414	0.0154314	14306	T	C	0.338384	3	29867548	6.00772e-06	0.0747625	360612	13680.6
family Alcaligenaceae	Vascular dementia (multiple infarctions)	rs9861644	A	G	0.00801219	88637331	0.491454	0.0125034	14306	A	G	0.322718	3	88588181	4.84942e-06	0.0705982	360612	17137.7
family Bacteroidaceae	Vascular dementia (multiple infarctions)	rs11081443	C	T	0.00923739	8944208	0.424811	0.0129141	14306	C	T	0.463882	18	8944210	5.71874e-06	0.102255	360612	19066.7
family Bacteroidaceae	Vascular dementia (multiple infarctions)	rs1454336	A	G	-0.0106132	91873093	0.42008	0.0136795	14306	A	G	-0.368727	4	90951942	4.48415e-06	0.0803752	360612	13616.2
family Bacteroidaceae	Vascular dementia (multiple infarctions)	rs34288661	C	T	-0.00182718	20948329	0.910613	0.015574	14306	C	T	0.460421	8	21090818	7.22903e-06	0.102616	360612	11969.4
family Bacteroidaceae	Vascular dementia (multiple infarctions)	rs4716814	T	C	-0.00969398	157723046	0.356304	0.0106234	14306	T	C	-0.319443	7	157930354	3.75656e-07	0.0628713	360612	19180
family Bacteroidaceae	Vascular dementia (multiple infarctions)	rs4725579	C	A	0.00741866	139468213	0.568662	0.0128828	14306	C	A	-0.37929	7	139768414	3.58039e-06	0.0818429	360612	18391.7
family Bacteroidaceae	Vascular dementia (multiple infarctions)	rs72822148	T	C	-0.00811986	9742028	0.651402	0.0113871	14306	T	C	-0.322081	17	9838711	3.18831e-06	0.0691414	360612	17983.5
family Bacteroidaceae	Vascular dementia (multiple infarctions)	rs73053797	T	C	-0.0026737	29909039	0.852796	0.0147946	14306	T	C	0.338384	3	29867548	6.00772e-06	0.0747625	360612	13680.6
family Bacteroidales S24 7group	Vascular dementia (multiple infarctions)	rs11081443	C	T	-0.0112126	8944208	0.577251	0.0197545	14306	C	T	0.463882	18	8944210	5.71874e-06	0.102255	360612	19066.7
family Bacteroidales S24 7group	Vascular dementia (multiple infarctions)	rs429358	C	T	-0.0332575	45411941	0.161642	0.0226593	14306	C	T	0.660425	19	44908684	1.33506e-17	0.0773276	360612	52325.3
family Bacteroidales S24 7group	Vascular dementia (multiple infarctions)	rs4716814	T	C	-0.0055891	157723046	0.715114	0.0161096	14306	T	C	-0.319443	7	157930354	3.75656e-07	0.0628713	360612	19180
family Bacteroidales S24 7group	Vascular dementia (multiple infarctions)	rs4725579	C	A	0.000162526	139468213	0.932348	0.0195012	14306	C	A	-0.37929	7	139768414	3.58039e-06	0.0818429	360612	18391.7
family Bacteroidales S24 7group	Vascular dementia (multiple infarctions)	rs72822148	T	C	0.0120138	9742028	0.470558	0.017211	14306	T	C	-0.322081	17	9838711	3.18831e-06	0.0691414	360612	17983.5
family Bacteroidales S24 7group	Vascular dementia (multiple infarctions)	rs73053797	T	C	-0.0172662	29909039	0.473061	0.0223905	14306	T	C	0.338384	3	29867548	6.00772e-06	0.0747625	360612	13680.6
family Bifidobacteriaceae	Vascular dementia (multiple infarctions)	rs1454336	A	G	0.00201639	91873093	0.909655	0.015166	14306	A	G	-0.368727	4	90951942	4.48415e-06	0.0803752	360612	13616.2
family Bifidobacteriaceae	Vascular dementia (multiple infarctions)	rs34288661	C	T	-0.00771249	20948329	0.761935	0.0172909	14306	C	T	0.460421	8	21090818	7.22903e-06	0.102616	360612	11969.4
family Bifidobacteriaceae	Vascular dementia (multiple infarctions)	rs429358	C	T	0.0221704	45411941	0.147286	0.0165503	14306	C	T	0.660425	19	44908684	1.33506e-17	0.0773276	360612	52325.3
family Bifidobacteriaceae	Vascular dementia (multiple infarctions)	rs4725579	C	A	-0.00522092	139468213	0.669946	0.014251	14306	C	A	-0.37929	7	139768414	3.58039e-06	0.0818429	360612	18391.7
family Bifidobacteriaceae	Vascular dementia (multiple infarctions)	rs73053797	T	C	0.00538521	29909039	0.638394	0.0162581	14306	T	C	0.338384	3	29867548	6.00772e-06	0.0747625	360612	13680.6
family Bifidobacteriaceae	Vascular dementia (multiple infarctions)	rs9861644	A	G	0.00858585	88637331	0.5377	0.0132303	14306	A	G	0.322718	3	88588181	4.84942e-06	0.0705982	360612	17137.7
family Clostridiaceae1	Vascular dementia (multiple infarctions)	rs11081443	C	T	-0.00134465	8944208	0.888946	0.0146269	14306	C	T	0.463882	18	8944210	5.71874e-06	0.102255	360612	19066.7
family Clostridiaceae1	Vascular dementia (multiple infarctions)	rs1454336	A	G	0.0062865	91873093	0.677738	0.0155364	14306	A	G	-0.368727	4	90951942	4.48415e-06	0.0803752	360612	13616.2
family Clostridiaceae1	Vascular dementia (multiple infarctions)	rs429358	C	T	0.0102466	45411941	0.572964	0.0169216	14306	C	T	0.660425	19	44908684	1.33506e-17	0.0773276	360612	52325.3
family Clostridiaceae1	Vascular dementia (multiple infarctions)	rs4716814	T	C	-0.00345482	157723046	0.764024	0.0120179	14306	T	C	-0.319443	7	157930354	3.75656e-07	0.0628713	360612	19180
family Clostridiaceae1	Vascular dementia (multiple infarctions)	rs72822148	T	C	0.00640944	9742028	0.67428	0.0128916	14306	T	C	-0.322081	17	9838711	3.18831e-06	0.0691414	360612	17983.5
family Clostridiales vadin BB60 group	Vascular dementia (multiple infarctions)	rs11081443	C	T	0.00898432	8944208	0.606928	0.0168648	14306	C	T	0.463882	18	8944210	5.71874e-06	0.102255	360612	19066.7
family Clostridiales vadin BB60 group	Vascular dementia (multiple infarctions)	rs429358	C	T	0.00394851	45411941	0.829357	0.0199437	14306	C	T	0.660425	19	44908684	1.33506e-17	0.0773276	360612	52325.3
family Clostridiales vadin BB60 group	Vascular dementia (multiple infarctions)	rs4716814	T	C	-0.0062041	157723046	0.661152	0.0139918	14306	T	C	-0.319443	7	157930354	3.75656e-07	0.0628713	360612	19180
family Clostridiales vadin BB60 group	Vascular dementia (multiple infarctions)	rs4725579	C	A	0.0053155	139468213	0.854715	0.0170623	14306	C	A	-0.37929	7	139768414	3.58039e-06	0.0818429	360612	18391.7
family Clostridiales vadin BB60 group	Vascular dementia (multiple infarctions)	rs73053797	T	C	-0.00368509	29909039	0.978223	0.0197178	14306	T	C	0.338384	3	29867548	6.00772e-06	0.0747625	360612	13680.6
family Coriobacteriaceae	Vascular dementia (multiple infarctions)	rs34288661	C	T	-0.0100285	20948329	0.530641	0.0158493	14306	C	T	0.460421	8	21090818	7.22903e-06	0.102616	360612	11969.4
family Coriobacteriaceae	Vascular dementia (multiple infarctions)	rs429358	C	T	0.0191038	45411941	0.204119	0.0152429	14306	C	T	0.660425	19	44908684	1.33506e-17	0.0773276	360612	52325.3
family Coriobacteriaceae	Vascular dementia (multiple infarctions)	rs4716814	T	C	-0.00221607	157723046	0.849172	0.0108034	14306	T	C	-0.319443	7	157930354	3.75656e-07	0.0628713	360612	19180
family Coriobacteriaceae	Vascular dementia (multiple infarctions)	rs4725579	C	A	-0.00648268	139468213	0.582514	0.0131142	14306	C	A	-0.37929	7	139768414	3.58039e-06	0.0818429	360612	18391.7
family Coriobacteriaceae	Vascular dementia (multiple infarctions)	rs73053797	T	C	-0.00795837	29909039	0.584045	0.0150512	14306	T	C	0.338384	3	29867548	6.00772e-06	0.0747625	360612	13680.6
family Coriobacteriaceae	Vascular dementia (multiple infarctions)	rs9861644	A	G	-0.0082093	88637331	0.489276	0.012193	14306	A	G	0.322718	3	88588181	4.84942e-06	0.0705982	360612	17137.7
family Defluviitaleaceae	Vascular dementia (multiple infarctions)	rs11081443	C	T	0.00813945	8944208	0.588945	0.0191065	14306	C	T	0.463882	18	8944210	5.71874e-06	0.102255	360612	19066.7
family Defluviitaleaceae	Vascular dementia (multiple infarctions)	rs34288661	C	T	0.0050135	20948329	0.828897	0.022898	14306	C	T	0.460421	8	21090818	7.22903e-06	0.102616	360612	11969.4
family Defluviitaleaceae	Vascular dementia (multiple infarctions)	rs429358	C	T	-0.000239501	45411941	0.934937	0.0222898	14306	C	T	0.660425	19	44908684	1.33506e-17	0.0773276	360612	52325.3
family Defluviitaleaceae	Vascular dementia (multiple infarctions)	rs4716814	T	C	-0.0126014	157723046	0.425369	0.0157883	14306	T	C	-0.319443	7	157930354	3.75656e-07	0.0628713	360612	19180
family Defluviitaleaceae	Vascular dementia (multiple infarctions)	rs72822148	T	C	-0.013753	9742028	0.497447	0.0166476	14306	T	C	-0.322081	17	9838711	3.18831e-06	0.0691414	360612	17983.5
family Defluviitaleaceae	Vascular dementia (multiple infarctions)	rs73053797	T	C	-0.0158252	29909039	0.438257	0.022761	14306	T	C	0.338384	3	29867548	6.00772e-06	0.0747625	360612	13680.6
family Desulfovibrionaceae	Vascular dementia (multiple infarctions)	rs11081443	C	T	0.0118841	8944208	0.426365	0.0142071	14306	C	T	0.463882	18	8944210	5.71874e-06	0.102255	360612	19066.7
family Desulfovibrionaceae	Vascular dementia (multiple infarctions)	rs1454336	A	G	-0.00159368	91873093	0.892616	0.0150649	14306	A	G	-0.368727	4	90951942	4.48415e-06	0.0803752	360612	13616.2
family Desulfovibrionaceae	Vascular dementia (multiple infarctions)	rs34288661	C	T	-0.0142865	20948329	0.401216	0.0171081	14306	C	T	0.460421	8	21090818	7.22903e-06	0.102616	360612	11969.4
family Desulfovibrionaceae	Vascular dementia (multiple infarctions)	rs429358	C	T	0.0167749	45411941	0.304557	0.0165029	14306	C	T	0.660425	19	44908684	1.33506e-17	0.0773276	360612	52325.3
family Desulfovibrionaceae	Vascular dementia (multiple infarctions)	rs4716814	T	C	-0.0109106	157723046	0.351623	0.0116799	14306	T	C	-0.319443	7	157930354	3.75656e-07	0.0628713	360612	19180
family Desulfovibrionaceae	Vascular dementia (multiple infarctions)	rs4725579	C	A	0.00852214	139468213	0.554086	0.0141841	14306	C	A	-0.37929	7	139768414	3.58039e-06	0.0818429	360612	18391.7
family Desulfovibrionaceae	Vascular dementia (multiple infarctions)	rs72822148	T	C	0.00340254	9742028	0.75054	0.0124597	14306	T	C	-0.322081	17	9838711	3.18831e-06	0.0691414	360612	17983.5
family Desulfovibrionaceae	Vascular dementia (multiple infarctions)	rs73053797	T	C	-0.0133181	29909039	0.477171	0.0163082	14306	T	C	0.338384	3	29867548	6.00772e-06	0.0747625	360612	13680.6
family Desulfovibrionaceae	Vascular dementia (multiple infarctions)	rs9861644	A	G	0.000549723	88637331	0.867258	0.0131795	14306	A	G	0.322718	3	88588181	4.84942e-06	0.0705982	360612	17137.7
family Enterobacteriaceae	Vascular dementia (multiple infarctions)	rs11081443	C	T	-0.00852686	8944208	0.510772	0.0150801	14306	C	T	0.463882	18	8944210	5.71874e-06	0.102255	360612	19066.7
family Enterobacteriaceae	Vascular dementia (multiple infarctions)	rs1454336	A	G	-0.00213792	91873093	0.916275	0.0159196	14306	A	G	-0.368727	4	90951942	4.48415e-06	0.0803752	360612	13616.2
family Enterobacteriaceae	Vascular dementia (multiple infarctions)	rs429358	C	T	-0.0186922	45411941	0.298897	0.0174493	14306	C	T	0.660425	19	44908684	1.33506e-17	0.0773276	360612	52325.3
family Enterobacteriaceae	Vascular dementia (multiple infarctions)	rs4725579	C	A	-0.00158832	139468213	0.986323	0.0148957	14306	C	A	-0.37929	7	139768414	3.58039e-06	0.0818429	360612	18391.7
family Enterobacteriaceae	Vascular dementia (multiple infarctions)	rs72822148	T	C	0.00731473	9742028	0.550032	0.0131632	14306	T	C	-0.322081	17	9838711	3.18831e-06	0.0691414	360612	17983.5
family Enterobacteriaceae	Vascular dementia (multiple infarctions)	rs73053797	T	C	0.011552	29909039	0.488075	0.0171309	14306	T	C	0.338384	3	29867548	6.00772e-06	0.0747625	360612	13680.6
family Erysipelotrichaceae	Vascular dementia (multiple infarctions)	rs4716814	T	C	0.00101647	157723046	0.899756	0.0106511	14306	T	C	-0.319443	7	157930354	3.75656e-07	0.0628713	360612	19180
family Erysipelotrichaceae	Vascular dementia (multiple infarctions)	rs4725579	C	A	0.0105573	139468213	0.475311	0.0129179	14306	C	A	-0.37929	7	139768414	3.58039e-06	0.0818429	360612	18391.7
family Erysipelotrichaceae	Vascular dementia (multiple infarctions)	rs72822148	T	C	-0.00374138	9742028	0.541794	0.0113913	14306	T	C	-0.322081	17	9838711	3.18831e-06	0.0691414	360612	17983.5
family Erysipelotrichaceae	Vascular dementia (multiple infarctions)	rs73053797	T	C	0.000335393	29909039	0.937389	0.0148369	14306	T	C	0.338384	3	29867548	6.00772e-06	0.0747625	360612	13680.6
family Erysipelotrichaceae	Vascular dementia (multiple infarctions)	rs9861644	A	G	-0.00449014	88637331	0.70587	0.0120194	14306	A	G	0.322718	3	88588181	4.84942e-06	0.0705982	360612	17137.7
family Family XI	Vascular dementia (multiple infarctions)	rs11081443	C	T	0.0201892	8944208	0.537099	0.0297497	14306	C	T	0.463882	18	8944210	5.71874e-06	0.102255	360612	19066.7
family Family XI	Vascular dementia (multiple infarctions)	rs1454336	A	G	0.0104311	91873093	0.771058	0.0323413	14306	A	G	-0.368727	4	90951942	4.48415e-06	0.0803752	360612	13616.2
family Family XI	Vascular dementia (multiple infarctions)	rs429358	C	T	0.0537928	45411941	0.15012	0.0365926	14306	C	T	0.660425	19	44908684	1.33506e-17	0.0773276	360612	52325.3
family Family XI	Vascular dementia (multiple infarctions)	rs4716814	T	C	0.0135206	157723046	0.602277	0.025373	14306	T	C	-0.319443	7	157930354	3.75656e-07	0.0628713	360612	19180
family Family XI	Vascular dementia (multiple infarctions)	rs73053797	T	C	0.0180248	29909039	0.568422	0.0367348	14306	T	C	0.338384	3	29867548	6.00772e-06	0.0747625	360612	13680.6
family Family XIII	Vascular dementia (multiple infarctions)	rs11081443	C	T	0.0118766	8944208	0.337399	0.0134701	14306	C	T	0.463882	18	8944210	5.71874e-06	0.102255	360612	19066.7
family Family XIII	Vascular dementia (multiple infarctions)	rs1454336	A	G	-0.00930428	91873093	0.515727	0.014384	14306	A	G	-0.368727	4	90951942	4.48415e-06	0.0803752	360612	13616.2
family Family XIII	Vascular dementia (multiple infarctions)	rs34288661	C	T	-0.00979657	20948329	0.557747	0.0161726	14306	C	T	0.460421	8	21090818	7.22903e-06	0.102616	360612	11969.4
family Family XIII	Vascular dementia (multiple infarctions)	rs4716814	T	C	0.00825941	157723046	0.452838	0.0110838	14306	T	C	-0.319443	7	157930354	3.75656e-07	0.0628713	360612	19180
family Family XIII	Vascular dementia (multiple infarctions)	rs4725579	C	A	0.00866141	139468213	0.546146	0.0136265	14306	C	A	-0.37929	7	139768414	3.58039e-06	0.0818429	360612	18391.7
family Family XIII	Vascular dementia (multiple infarctions)	rs72822148	T	C	0.00705388	9742028	0.693605	0.0118104	14306	T	C	-0.322081	17	9838711	3.18831e-06	0.0691414	360612	17983.5
family Family XIII	Vascular dementia (multiple infarctions)	rs73053797	T	C	-0.00539609	29909039	0.685635	0.0157421	14306	T	C	0.338384	3	29867548	6.00772e-06	0.0747625	360612	13680.6
family Lachnospiraceae	Vascular dementia (multiple infarctions)	rs1454336	A	G	-0.00714318	91873093	0.596417	0.013659	14306	A	G	-0.368727	4	90951942	4.48415e-06	0.0803752	360612	13616.2
family Lachnospiraceae	Vascular dementia (multiple infarctions)	rs429358	C	T	0.00186904	45411941	0.857942	0.0150258	14306	C	T	0.660425	19	44908684	1.33506e-17	0.0773276	360612	52325.3
family Lachnospiraceae	Vascular dementia (multiple infarctions)	rs9861644	A	G	0.00977587	88637331	0.363153	0.0119769	14306	A	G	0.322718	3	88588181	4.84942e-06	0.0705982	360612	17137.7
family Lactobacillaceae	Vascular dementia (multiple infarctions)	rs11081443	C	T	0.00761582	8944208	0.722788	0.0208488	14306	C	T	0.463882	18	8944210	5.71874e-06	0.102255	360612	19066.7
family Lactobacillaceae	Vascular dementia (multiple infarctions)	rs1454336	A	G	0.00717057	91873093	0.757693	0.0220969	14306	A	G	-0.368727	4	90951942	4.48415e-06	0.0803752	360612	13616.2
family Lactobacillaceae	Vascular dementia (multiple infarctions)	rs34288661	C	T	-0.0162912	20948329	0.505468	0.0251674	14306	C	T	0.460421	8	21090818	7.22903e-06	0.102616	360612	11969.4
family Lactobacillaceae	Vascular dementia (multiple infarctions)	rs429358	C	T	-0.0129003	45411941	0.672596	0.024105	14306	C	T	0.660425	19	44908684	1.33506e-17	0.0773276	360612	52325.3
family Lactobacillaceae	Vascular dementia (multiple infarctions)	rs4725579	C	A	-0.00864562	139468213	0.723481	0.0209063	14306	C	A	-0.37929	7	139768414	3.58039e-06	0.0818429	360612	18391.7
family Lactobacillaceae	Vascular dementia (multiple infarctions)	rs72822148	T	C	-5.84008e-06	9742028	0.816053	0.0184729	14306	T	C	-0.322081	17	9838711	3.18831e-06	0.0691414	360612	17983.5
family Lactobacillaceae	Vascular dementia (multiple infarctions)	rs73053797	T	C	0.0146842	29909039	0.684679	0.0240607	14306	T	C	0.338384	3	29867548	6.00772e-06	0.0747625	360612	13680.6
family Lactobacillaceae	Vascular dementia (multiple infarctions)	rs9861644	A	G	0.011392	88637331	0.569462	0.0192242	14306	A	G	0.322718	3	88588181	4.84942e-06	0.0705982	360612	17137.7
family Methanobacteriaceae	Vascular dementia (multiple infarctions)	rs1454336	A	G	0.00570401	91873093	0.82446	0.0303197	14306	A	G	-0.368727	4	90951942	4.48415e-06	0.0803752	360612	13616.2
family Methanobacteriaceae	Vascular dementia (multiple infarctions)	rs429358	C	T	-0.0258759	45411941	0.504467	0.0335884	14306	C	T	0.660425	19	44908684	1.33506e-17	0.0773276	360612	52325.3
family Methanobacteriaceae	Vascular dementia (multiple infarctions)	rs4725579	C	A	0.00358263	139468213	0.881729	0.0295007	14306	C	A	-0.37929	7	139768414	3.58039e-06	0.0818429	360612	18391.7
family Methanobacteriaceae	Vascular dementia (multiple infarctions)	rs72822148	T	C	0.00809297	9742028	0.721381	0.0259305	14306	T	C	-0.322081	17	9838711	3.18831e-06	0.0691414	360612	17983.5
family Methanobacteriaceae	Vascular dementia (multiple infarctions)	rs9861644	A	G	0.00759837	88637331	0.765128	0.0266057	14306	A	G	0.322718	3	88588181	4.84942e-06	0.0705982	360612	17137.7
family Oxalobacteraceae	Vascular dementia (multiple infarctions)	rs11081443	C	T	0.00482022	8944208	0.804964	0.0241136	14306	C	T	0.463882	18	8944210	5.71874e-06	0.102255	360612	19066.7
family Oxalobacteraceae	Vascular dementia (multiple infarctions)	rs34288661	C	T	0.00472297	20948329	0.877369	0.0289358	14306	C	T	0.460421	8	21090818	7.22903e-06	0.102616	360612	11969.4
family Oxalobacteraceae	Vascular dementia (multiple infarctions)	rs429358	C	T	0.0105442	45411941	0.613796	0.0281212	14306	C	T	0.660425	19	44908684	1.33506e-17	0.0773276	360612	52325.3
family Oxalobacteraceae	Vascular dementia (multiple infarctions)	rs4716814	T	C	-0.0099478	157723046	0.613963	0.0198858	14306	T	C	-0.319443	7	157930354	3.75656e-07	0.0628713	360612	19180
family Oxalobacteraceae	Vascular dementia (multiple infarctions)	rs4725579	C	A	0.00199031	139468213	0.928243	0.0247327	14306	C	A	-0.37929	7	139768414	3.58039e-06	0.0818429	360612	18391.7
family Pasteurellaceae	Vascular dementia (multiple infarctions)	rs11081443	C	T	-0.00154608	8944208	0.767931	0.0180194	14306	C	T	0.463882	18	8944210	5.71874e-06	0.102255	360612	19066.7
family Pasteurellaceae	Vascular dementia (multiple infarctions)	rs1454336	A	G	0.0104301	91873093	0.554899	0.0189845	14306	A	G	-0.368727	4	90951942	4.48415e-06	0.0803752	360612	13616.2
family Pasteurellaceae	Vascular dementia (multiple infarctions)	rs429358	C	T	0.0222189	45411941	0.309441	0.0210703	14306	C	T	0.660425	19	44908684	1.33506e-17	0.0773276	360612	52325.3
family Pasteurellaceae	Vascular dementia (multiple infarctions)	rs4716814	T	C	0.00735981	157723046	0.630445	0.0148164	14306	T	C	-0.319443	7	157930354	3.75656e-07	0.0628713	360612	19180
family Pasteurellaceae	Vascular dementia (multiple infarctions)	rs4725579	C	A	-0.0131466	139468213	0.479952	0.0177899	14306	C	A	-0.37929	7	139768414	3.58039e-06	0.0818429	360612	18391.7
family Pasteurellaceae	Vascular dementia (multiple infarctions)	rs72822148	T	C	0.00315586	9742028	0.97098	0.0159898	14306	T	C	-0.322081	17	9838711	3.18831e-06	0.0691414	360612	17983.5
family Peptococcaceae	Vascular dementia (multiple infarctions)	rs11081443	C	T	0.00858947	8944208	0.543797	0.0167974	14306	C	T	0.463882	18	8944210	5.71874e-06	0.102255	360612	19066.7
family Peptococcaceae	Vascular dementia (multiple infarctions)	rs429358	C	T	0.0284066	45411941	0.111351	0.0194781	14306	C	T	0.660425	19	44908684	1.33506e-17	0.0773276	360612	52325.3
family Peptococcaceae	Vascular dementia (multiple infarctions)	rs4716814	T	C	-0.00343357	157723046	0.807896	0.0138209	14306	T	C	-0.319443	7	157930354	3.75656e-07	0.0628713	360612	19180
family Peptococcaceae	Vascular dementia (multiple infarctions)	rs4725579	C	A	0.00890006	139468213	0.677336	0.0170998	14306	C	A	-0.37929	7	139768414	3.58039e-06	0.0818429	360612	18391.7
family Peptococcaceae	Vascular dementia (multiple infarctions)	rs72822148	T	C	0.00565543	9742028	0.775118	0.0146428	14306	T	C	-0.322081	17	9838711	3.18831e-06	0.0691414	360612	17983.5
family Peptostreptococcaceae	Vascular dementia (multiple infarctions)	rs1454336	A	G	-0.00412504	91873093	0.794953	0.0146145	14306	A	G	-0.368727	4	90951942	4.48415e-06	0.0803752	360612	13616.2
family Peptostreptococcaceae	Vascular dementia (multiple infarctions)	rs429358	C	T	0.013789	45411941	0.358402	0.015986	14306	C	T	0.660425	19	44908684	1.33506e-17	0.0773276	360612	52325.3
family Peptostreptococcaceae	Vascular dementia (multiple infarctions)	rs4716814	T	C	0.0113291	157723046	0.323737	0.011331	14306	T	C	-0.319443	7	157930354	3.75656e-07	0.0628713	360612	19180
family Peptostreptococcaceae	Vascular dementia (multiple infarctions)	rs4725579	C	A	0.00982541	139468213	0.551814	0.0138209	14306	C	A	-0.37929	7	139768414	3.58039e-06	0.0818429	360612	18391.7
family Peptostreptococcaceae	Vascular dementia (multiple infarctions)	rs72822148	T	C	-0.00623746	9742028	0.471258	0.0121289	14306	T	C	-0.322081	17	9838711	3.18831e-06	0.0691414	360612	17983.5
family Porphyromonadaceae	Vascular dementia (multiple infarctions)	rs11081443	C	T	0.00939594	8944208	0.431146	0.0130119	14306	C	T	0.463882	18	8944210	5.71874e-06	0.102255	360612	19066.7
family Porphyromonadaceae	Vascular dementia (multiple infarctions)	rs1454336	A	G	-0.00542031	91873093	0.598853	0.0137854	14306	A	G	-0.368727	4	90951942	4.48415e-06	0.0803752	360612	13616.2
family Porphyromonadaceae	Vascular dementia (multiple infarctions)	rs34288661	C	T	-0.00528682	20948329	0.729975	0.0156851	14306	C	T	0.460421	8	21090818	7.22903e-06	0.102616	360612	11969.4
family Porphyromonadaceae	Vascular dementia (multiple infarctions)	rs429358	C	T	0.000513332	45411941	0.899319	0.0151519	14306	C	T	0.660425	19	44908684	1.33506e-17	0.0773276	360612	52325.3
family Porphyromonadaceae	Vascular dementia (multiple infarctions)	rs4716814	T	C	0.000672237	157723046	0.950115	0.0107041	14306	T	C	-0.319443	7	157930354	3.75656e-07	0.0628713	360612	19180
family Porphyromonadaceae	Vascular dementia (multiple infarctions)	rs4725579	C	A	-0.00984474	139468213	0.461741	0.0129873	14306	C	A	-0.37929	7	139768414	3.58039e-06	0.0818429	360612	18391.7
family Porphyromonadaceae	Vascular dementia (multiple infarctions)	rs73053797	T	C	0.00462934	29909039	0.704241	0.0149295	14306	T	C	0.338384	3	29867548	6.00772e-06	0.0747625	360612	13680.6
family Porphyromonadaceae	Vascular dementia (multiple infarctions)	rs9861644	A	G	-1.76346e-05	88637331	0.983396	0.012081	14306	A	G	0.322718	3	88588181	4.84942e-06	0.0705982	360612	17137.7
family Prevotellaceae	Vascular dementia (multiple infarctions)	rs11081443	C	T	-0.00679007	8944208	0.658096	0.0143476	14306	C	T	0.463882	18	8944210	5.71874e-06	0.102255	360612	19066.7
family Prevotellaceae	Vascular dementia (multiple infarctions)	rs1454336	A	G	-0.00694289	91873093	0.607202	0.0151329	14306	A	G	-0.368727	4	90951942	4.48415e-06	0.0803752	360612	13616.2
family Prevotellaceae	Vascular dementia (multiple infarctions)	rs429358	C	T	-0.000308702	45411941	0.975076	0.0167488	14306	C	T	0.660425	19	44908684	1.33506e-17	0.0773276	360612	52325.3
family Prevotellaceae	Vascular dementia (multiple infarctions)	rs4716814	T	C	-0.00873152	157723046	0.456176	0.0117972	14306	T	C	-0.319443	7	157930354	3.75656e-07	0.0628713	360612	19180
family Prevotellaceae	Vascular dementia (multiple infarctions)	rs72822148	T	C	0.00315717	9742028	0.877063	0.01275	14306	T	C	-0.322081	17	9838711	3.18831e-06	0.0691414	360612	17983.5
family Prevotellaceae	Vascular dementia (multiple infarctions)	rs73053797	T	C	0.00566305	29909039	0.876663	0.0163092	14306	T	C	0.338384	3	29867548	6.00772e-06	0.0747625	360612	13680.6
family Rhodospirillaceae	Vascular dementia (multiple infarctions)	rs1454336	A	G	-0.00706767	91873093	0.729619	0.0200739	14306	A	G	-0.368727	4	90951942	4.48415e-06	0.0803752	360612	13616.2
family Rhodospirillaceae	Vascular dementia (multiple infarctions)	rs429358	C	T	-0.00620292	45411941	0.814487	0.0220039	14306	C	T	0.660425	19	44908684	1.33506e-17	0.0773276	360612	52325.3
family Rhodospirillaceae	Vascular dementia (multiple infarctions)	rs4716814	T	C	-0.00330136	157723046	0.837828	0.0155381	14306	T	C	-0.319443	7	157930354	3.75656e-07	0.0628713	360612	19180
family Rhodospirillaceae	Vascular dementia (multiple infarctions)	rs72822148	T	C	-0.00302983	9742028	0.921193	0.016551	14306	T	C	-0.322081	17	9838711	3.18831e-06	0.0691414	360612	17983.5
family Rhodospirillaceae	Vascular dementia (multiple infarctions)	rs9861644	A	G	0.0124486	88637331	0.471884	0.0177317	14306	A	G	0.322718	3	88588181	4.84942e-06	0.0705982	360612	17137.7
family Rikenellaceae	Vascular dementia (multiple infarctions)	rs11081443	C	T	0.0097735	8944208	0.44993	0.0131293	14306	C	T	0.463882	18	8944210	5.71874e-06	0.102255	360612	19066.7
family Rikenellaceae	Vascular dementia (multiple infarctions)	rs1454336	A	G	-0.0123695	91873093	0.389322	0.0139508	14306	A	G	-0.368727	4	90951942	4.48415e-06	0.0803752	360612	13616.2
family Rikenellaceae	Vascular dementia (multiple infarctions)	rs34288661	C	T	-0.0137876	20948329	0.359324	0.0158144	14306	C	T	0.460421	8	21090818	7.22903e-06	0.102616	360612	11969.4
family Rikenellaceae	Vascular dementia (multiple infarctions)	rs429358	C	T	-0.0163575	45411941	0.27332	0.0152786	14306	C	T	0.660425	19	44908684	1.33506e-17	0.0773276	360612	52325.3
family Rikenellaceae	Vascular dementia (multiple infarctions)	rs4716814	T	C	0.00870693	157723046	0.420988	0.0108016	14306	T	C	-0.319443	7	157930354	3.75656e-07	0.0628713	360612	19180
family Rikenellaceae	Vascular dementia (multiple infarctions)	rs4725579	C	A	-0.00917325	139468213	0.449427	0.0131683	14306	C	A	-0.37929	7	139768414	3.58039e-06	0.0818429	360612	18391.7
family Rikenellaceae	Vascular dementia (multiple infarctions)	rs9861644	A	G	0.00303938	88637331	0.775574	0.0122011	14306	A	G	0.322718	3	88588181	4.84942e-06	0.0705982	360612	17137.7
family Ruminococcaceae	Vascular dementia (multiple infarctions)	rs11081443	C	T	0.00761177	8944208	0.534977	0.0129011	14306	C	T	0.463882	18	8944210	5.71874e-06	0.102255	360612	19066.7
family Ruminococcaceae	Vascular dementia (multiple infarctions)	rs1454336	A	G	-0.00641009	91873093	0.644671	0.0136706	14306	A	G	-0.368727	4	90951942	4.48415e-06	0.0803752	360612	13616.2
family Ruminococcaceae	Vascular dementia (multiple infarctions)	rs34288661	C	T	0.000980219	20948329	0.891751	0.0155537	14306	C	T	0.460421	8	21090818	7.22903e-06	0.102616	360612	11969.4
family Ruminococcaceae	Vascular dementia (multiple infarctions)	rs429358	C	T	-0.00321433	45411941	0.847329	0.0150177	14306	C	T	0.660425	19	44908684	1.33506e-17	0.0773276	360612	52325.3
family Ruminococcaceae	Vascular dementia (multiple infarctions)	rs4716814	T	C	0.00880994	157723046	0.418411	0.0106184	14306	T	C	-0.319443	7	157930354	3.75656e-07	0.0628713	360612	19180
family Ruminococcaceae	Vascular dementia (multiple infarctions)	rs4725579	C	A	0.0069643	139468213	0.639817	0.0128724	14306	C	A	-0.37929	7	139768414	3.58039e-06	0.0818429	360612	18391.7
family Streptococcaceae	Vascular dementia (multiple infarctions)	rs11081443	C	T	0.0099521	8944208	0.528759	0.0135181	14306	C	T	0.463882	18	8944210	5.71874e-06	0.102255	360612	19066.7
family Streptococcaceae	Vascular dementia (multiple infarctions)	rs1454336	A	G	0.0123451	91873093	0.367982	0.0143806	14306	A	G	-0.368727	4	90951942	4.48415e-06	0.0803752	360612	13616.2
family Streptococcaceae	Vascular dementia (multiple infarctions)	rs429358	C	T	0.0121485	45411941	0.431645	0.0157439	14306	C	T	0.660425	19	44908684	1.33506e-17	0.0773276	360612	52325.3
family Streptococcaceae	Vascular dementia (multiple infarctions)	rs4725579	C	A	-0.00110006	139468213	0.932305	0.0135871	14306	C	A	-0.37929	7	139768414	3.58039e-06	0.0818429	360612	18391.7
family Streptococcaceae	Vascular dementia (multiple infarctions)	rs72822148	T	C	-0.00672601	9742028	0.378598	0.0118871	14306	T	C	-0.322081	17	9838711	3.18831e-06	0.0691414	360612	17983.5
family Streptococcaceae	Vascular dementia (multiple infarctions)	rs73053797	T	C	0.00860062	29909039	0.686847	0.0156453	14306	T	C	0.338384	3	29867548	6.00772e-06	0.0747625	360612	13680.6
family Veillonellaceae	Vascular dementia (multiple infarctions)	rs11081443	C	T	0.00157758	8944208	0.92912	0.0138413	14306	C	T	0.463882	18	8944210	5.71874e-06	0.102255	360612	19066.7
family Veillonellaceae	Vascular dementia (multiple infarctions)	rs1454336	A	G	-0.00436937	91873093	0.647128	0.0146411	14306	A	G	-0.368727	4	90951942	4.48415e-06	0.0803752	360612	13616.2
family Veillonellaceae	Vascular dementia (multiple infarctions)	rs34288661	C	T	0.00392876	20948329	0.7867	0.0167237	14306	C	T	0.460421	8	21090818	7.22903e-06	0.102616	360612	11969.4
family Veillonellaceae	Vascular dementia (multiple infarctions)	rs429358	C	T	-0.0232032	45411941	0.150365	0.0161147	14306	C	T	0.660425	19	44908684	1.33506e-17	0.0773276	360612	52325.3
family Verrucomicrobiaceae	Vascular dementia (multiple infarctions)	rs1454336	A	G	-0.00264351	91873093	0.962967	0.0170536	14306	A	G	-0.368727	4	90951942	4.48415e-06	0.0803752	360612	13616.2
family Verrucomicrobiaceae	Vascular dementia (multiple infarctions)	rs34288661	C	T	0.00723975	20948329	0.746815	0.0190947	14306	C	T	0.460421	8	21090818	7.22903e-06	0.102616	360612	11969.4
family Verrucomicrobiaceae	Vascular dementia (multiple infarctions)	rs429358	C	T	0.0182697	45411941	0.341123	0.0185272	14306	C	T	0.660425	19	44908684	1.33506e-17	0.0773276	360612	52325.3
family Verrucomicrobiaceae	Vascular dementia (multiple infarctions)	rs4725579	C	A	0.000407864	139468213	0.919562	0.0161041	14306	C	A	-0.37929	7	139768414	3.58039e-06	0.0818429	360612	18391.7
family Verrucomicrobiaceae	Vascular dementia (multiple infarctions)	rs72822148	T	C	-0.00760032	9742028	0.626273	0.0138997	14306	T	C	-0.322081	17	9838711	3.18831e-06	0.0691414	360612	17983.5
family Verrucomicrobiaceae	Vascular dementia (multiple infarctions)	rs73053797	T	C	-0.00484526	29909039	0.796751	0.0185888	14306	T	C	0.338384	3	29867548	6.00772e-06	0.0747625	360612	13680.6
family Verrucomicrobiaceae	Vascular dementia (multiple infarctions)	rs9861644	A	G	0.0030772	88637331	0.850819	0.0149455	14306	A	G	0.322718	3	88588181	4.84942e-06	0.0705982	360612	17137.7
family Victivallaceae	Vascular dementia (multiple infarctions)	rs1454336	A	G	0.0107368	91873093	0.731368	0.0291103	14306	A	G	-0.368727	4	90951942	4.48415e-06	0.0803752	360612	13616.2
family Victivallaceae	Vascular dementia (multiple infarctions)	rs34288661	C	T	0.0216128	20948329	0.532941	0.0325662	14306	C	T	0.460421	8	21090818	7.22903e-06	0.102616	360612	11969.4
family Victivallaceae	Vascular dementia (multiple infarctions)	rs429358	C	T	-0.0151253	45411941	0.541847	0.0330873	14306	C	T	0.660425	19	44908684	1.33506e-17	0.0773276	360612	52325.3
family Victivallaceae	Vascular dementia (multiple infarctions)	rs4716814	T	C	-0.00502397	157723046	0.855223	0.0228828	14306	T	C	-0.319443	7	157930354	3.75656e-07	0.0628713	360612	19180
family Victivallaceae	Vascular dementia (multiple infarctions)	rs72822148	T	C	0.00104146	9742028	0.929324	0.0251218	14306	T	C	-0.322081	17	9838711	3.18831e-06	0.0691414	360612	17983.5
family Victivallaceae	Vascular dementia (multiple infarctions)	rs73053797	T	C	0.00960358	29909039	0.776515	0.0326215	14306	T	C	0.338384	3	29867548	6.00772e-06	0.0747625	360612	13680.6
family Acidaminococcaceae	Vascular dementia (mixed)	rs12257900	T	G	-0.00541587	49443428	0.755943	0.0189652	14306	T	G	0.467335	10	48235385	2.48891e-06	0.0992423	360421	23006.9
family Acidaminococcaceae	Vascular dementia (mixed)	rs1466525	T	C	-0.00229899	54780209	0.876981	0.0160241	14306	T	C	0.489308	8	53867649	1.97697e-06	0.102887	360421	34189.2
family Acidaminococcaceae	Vascular dementia (mixed)	rs1632064	T	C	0.000770356	3219694	0.963834	0.0175466	14306	T	C	0.613526	5	3219580	4.04045e-06	0.133106	360421	37296.9
family Acidaminococcaceae	Vascular dementia (mixed)	rs17168895	T	G	0.0047706	15647727	0.702931	0.0210656	14306	T	G	-0.547306	7	15608102	2.92853e-06	0.117052	360421	34495
family Acidaminococcaceae	Vascular dementia (mixed)	rs429358	C	T	-0.00727176	45411941	0.556993	0.018202	14306	C	T	0.564994	19	44908684	3.94357e-08	0.10285	360421	36831.5
family Acidaminococcaceae	Vascular dementia (mixed)	rs6028529	A	G	-0.0038011	38205487	0.739965	0.0150136	14306	A	G	0.413411	20	39576844	4.98965e-06	0.0905565	360421	21913.1
family Acidaminococcaceae	Vascular dementia (mixed)	rs7614116	G	A	-0.00915328	130368069	0.48848	0.0137419	14306	G	A	0.379192	3	130649225	6.06429e-06	0.0838154	360421	23465
family Acidaminococcaceae	Vascular dementia (mixed)	rs7776624	G	A	0.00280956	31909839	0.822013	0.0126924	14306	G	A	-0.358302	7	31870226	8.82531e-06	0.080624	360421	23450
family Actinomycetaceae	Vascular dementia (mixed)	rs12257900	T	G	-0.000756139	49443428	0.975771	0.0239153	14306	T	G	0.467335	10	48235385	2.48891e-06	0.0992423	360421	23006.9
family Actinomycetaceae	Vascular dementia (mixed)	rs1466525	T	C	0.00666108	54780209	0.732061	0.02008	14306	T	C	0.489308	8	53867649	1.97697e-06	0.102887	360421	34189.2
family Actinomycetaceae	Vascular dementia (mixed)	rs17168895	T	G	-0.00394784	15647727	0.807439	0.0264645	14306	T	G	-0.547306	7	15608102	2.92853e-06	0.117052	360421	34495
family Actinomycetaceae	Vascular dementia (mixed)	rs6028529	A	G	0.00752381	38205487	0.644812	0.019638	14306	A	G	0.413411	20	39576844	4.98965e-06	0.0905565	360421	21913.1
family Actinomycetaceae	Vascular dementia (mixed)	rs7776624	G	A	-0.00290574	31909839	0.867411	0.0161309	14306	G	A	-0.358302	7	31870226	8.82531e-06	0.080624	360421	23450
family Alcaligenaceae	Vascular dementia (mixed)	rs12257900	T	G	0.00474672	49443428	0.75239	0.0163246	14306	T	G	0.467335	10	48235385	2.48891e-06	0.0992423	360421	23006.9
family Alcaligenaceae	Vascular dementia (mixed)	rs1632064	T	C	0.00936222	3219694	0.568176	0.0151724	14306	T	C	0.613526	5	3219580	4.04045e-06	0.133106	360421	37296.9
family Alcaligenaceae	Vascular dementia (mixed)	rs17168895	T	G	0.0139471	15647727	0.490587	0.018116	14306	T	G	-0.547306	7	15608102	2.92853e-06	0.117052	360421	34495
family Alcaligenaceae	Vascular dementia (mixed)	rs429358	C	T	0.00909445	45411941	0.544969	0.0156992	14306	C	T	0.564994	19	44908684	3.94357e-08	0.10285	360421	36831.5
family Alcaligenaceae	Vascular dementia (mixed)	rs6028529	A	G	0.0101513	38205487	0.404206	0.0129439	14306	A	G	0.413411	20	39576844	4.98965e-06	0.0905565	360421	21913.1
family Alcaligenaceae	Vascular dementia (mixed)	rs6849229	G	A	0.0028495	131797280	0.794914	0.0148236	14306	G	A	0.561604	4	130876125	4.44038e-06	0.122364	360421	34142.7
family Bacteroidaceae	Vascular dementia (mixed)	rs12257900	T	G	0.00258825	49443428	0.883674	0.0156548	14306	T	G	0.467335	10	48235385	2.48891e-06	0.0992423	360421	23006.9
family Bacteroidaceae	Vascular dementia (mixed)	rs1632064	T	C	0.00502894	3219694	0.720034	0.0145473	14306	T	C	0.613526	5	3219580	4.04045e-06	0.133106	360421	37296.9
family Bacteroidaceae	Vascular dementia (mixed)	rs17168895	T	G	0.00457909	15647727	0.82008	0.0173572	14306	T	G	-0.547306	7	15608102	2.92853e-06	0.117052	360421	34495
family Bacteroidaceae	Vascular dementia (mixed)	rs6849229	G	A	-0.00872507	131797280	0.552158	0.0142129	14306	G	A	0.561604	4	130876125	4.44038e-06	0.122364	360421	34142.7
family Bacteroidaceae	Vascular dementia (mixed)	rs7614116	G	A	0.0053837	130368069	0.63112	0.0113734	14306	G	A	0.379192	3	130649225	6.06429e-06	0.0838154	360421	23465
family Bacteroidales S24 7group	Vascular dementia (mixed)	rs1466525	T	C	0.000347199	54780209	0.920333	0.0199309	14306	T	C	0.489308	8	53867649	1.97697e-06	0.102887	360421	34189.2
family Bacteroidales S24 7group	Vascular dementia (mixed)	rs1632064	T	C	0.00756895	3219694	0.752558	0.0220955	14306	T	C	0.613526	5	3219580	4.04045e-06	0.133106	360421	37296.9
family Bacteroidales S24 7group	Vascular dementia (mixed)	rs17168895	T	G	0.0111866	15647727	0.738514	0.0261535	14306	T	G	-0.547306	7	15608102	2.92853e-06	0.117052	360421	34495
family Bacteroidales S24 7group	Vascular dementia (mixed)	rs6028529	A	G	-0.00916547	38205487	0.603179	0.0188224	14306	A	G	0.413411	20	39576844	4.98965e-06	0.0905565	360421	21913.1
family Bacteroidales S24 7group	Vascular dementia (mixed)	rs6849229	G	A	-0.0115882	131797280	0.603145	0.0215901	14306	G	A	0.561604	4	130876125	4.44038e-06	0.122364	360421	34142.7
family Bifidobacteriaceae	Vascular dementia (mixed)	rs12257900	T	G	-0.00371094	49443428	0.857329	0.0174016	14306	T	G	0.467335	10	48235385	2.48891e-06	0.0992423	360421	23006.9
family Bifidobacteriaceae	Vascular dementia (mixed)	rs1466525	T	C	0.00966083	54780209	0.580514	0.0147255	14306	T	C	0.489308	8	53867649	1.97697e-06	0.102887	360421	34189.2
family Bifidobacteriaceae	Vascular dementia (mixed)	rs6849229	G	A	0.0100516	131797280	0.5022	0.0156774	14306	G	A	0.561604	4	130876125	4.44038e-06	0.122364	360421	34142.7
family Bifidobacteriaceae	Vascular dementia (mixed)	rs7614116	G	A	-0.00811312	130368069	0.476598	0.0125865	14306	G	A	0.379192	3	130649225	6.06429e-06	0.0838154	360421	23465
family Bifidobacteriaceae	Vascular dementia (mixed)	rs7776624	G	A	-0.000734038	31909839	0.942725	0.0116201	14306	G	A	-0.358302	7	31870226	8.82531e-06	0.080624	360421	23450
family Clostridiaceae1	Vascular dementia (mixed)	rs12257900	T	G	-0.0120284	49443428	0.558657	0.0177586	14306	T	G	0.467335	10	48235385	2.48891e-06	0.0992423	360421	23006.9
family Clostridiaceae1	Vascular dementia (mixed)	rs1466525	T	C	-0.00159682	54780209	0.887422	0.0148722	14306	T	C	0.489308	8	53867649	1.97697e-06	0.102887	360421	34189.2
family Clostridiaceae1	Vascular dementia (mixed)	rs1632064	T	C	0.00186055	3219694	0.866995	0.0164761	14306	T	C	0.613526	5	3219580	4.04045e-06	0.133106	360421	37296.9
family Clostridiaceae1	Vascular dementia (mixed)	rs17168895	T	G	0.0168332	15647727	0.407281	0.0196311	14306	T	G	-0.547306	7	15608102	2.92853e-06	0.117052	360421	34495
family Clostridiaceae1	Vascular dementia (mixed)	rs429358	C	T	0.0102466	45411941	0.572964	0.0169216	14306	C	T	0.564994	19	44908684	3.94357e-08	0.10285	360421	36831.5
family Clostridiaceae1	Vascular dementia (mixed)	rs6028529	A	G	0.00137581	38205487	0.872718	0.0141185	14306	A	G	0.413411	20	39576844	4.98965e-06	0.0905565	360421	21913.1
family Clostridiaceae1	Vascular dementia (mixed)	rs7614116	G	A	0.00149363	130368069	0.900266	0.0128934	14306	G	A	0.379192	3	130649225	6.06429e-06	0.0838154	360421	23465
family Clostridiaceae1	Vascular dementia (mixed)	rs7776624	G	A	0.00277978	31909839	0.82128	0.0118852	14306	G	A	-0.358302	7	31870226	8.82531e-06	0.080624	360421	23450
family Clostridiales vadin BB60 group	Vascular dementia (mixed)	rs1466525	T	C	-0.0124776	54780209	0.428471	0.0173007	14306	T	C	0.489308	8	53867649	1.97697e-06	0.102887	360421	34189.2
family Clostridiales vadin BB60 group	Vascular dementia (mixed)	rs429358	C	T	0.00394851	45411941	0.829357	0.0199437	14306	C	T	0.564994	19	44908684	3.94357e-08	0.10285	360421	36831.5
family Clostridiales vadin BB60 group	Vascular dementia (mixed)	rs7614116	G	A	0.00408229	130368069	0.805306	0.0150124	14306	G	A	0.379192	3	130649225	6.06429e-06	0.0838154	360421	23465
family Coriobacteriaceae	Vascular dementia (mixed)	rs12257900	T	G	-0.0138963	49443428	0.392123	0.0159223	14306	T	G	0.467335	10	48235385	2.48891e-06	0.0992423	360421	23006.9
family Coriobacteriaceae	Vascular dementia (mixed)	rs1466525	T	C	-0.0080818	54780209	0.543814	0.0134478	14306	T	C	0.489308	8	53867649	1.97697e-06	0.102887	360421	34189.2
family Coriobacteriaceae	Vascular dementia (mixed)	rs1632064	T	C	-0.00504718	3219694	0.781876	0.014817	14306	T	C	0.613526	5	3219580	4.04045e-06	0.133106	360421	37296.9
family Coriobacteriaceae	Vascular dementia (mixed)	rs17168895	T	G	0.0137474	15647727	0.43067	0.0176196	14306	T	G	-0.547306	7	15608102	2.92853e-06	0.117052	360421	34495
family Coriobacteriaceae	Vascular dementia (mixed)	rs7776624	G	A	-0.00572286	31909839	0.605779	0.0106706	14306	G	A	-0.358302	7	31870226	8.82531e-06	0.080624	360421	23450
family Defluviitaleaceae	Vascular dementia (mixed)	rs12257900	T	G	-0.0017512	49443428	0.915862	0.0229976	14306	T	G	0.467335	10	48235385	2.48891e-06	0.0992423	360421	23006.9
family Defluviitaleaceae	Vascular dementia (mixed)	rs429358	C	T	-0.000239501	45411941	0.934937	0.0222898	14306	C	T	0.564994	19	44908684	3.94357e-08	0.10285	360421	36831.5
family Defluviitaleaceae	Vascular dementia (mixed)	rs7776624	G	A	-0.0109361	31909839	0.46732	0.0156521	14306	G	A	-0.358302	7	31870226	8.82531e-06	0.080624	360421	23450
family Desulfovibrionaceae	Vascular dementia (mixed)	rs12257900	T	G	0.00670651	49443428	0.730733	0.0172178	14306	T	G	0.467335	10	48235385	2.48891e-06	0.0992423	360421	23006.9
family Desulfovibrionaceae	Vascular dementia (mixed)	rs1466525	T	C	0.00479301	54780209	0.939754	0.0145256	14306	T	C	0.489308	8	53867649	1.97697e-06	0.102887	360421	34189.2
family Desulfovibrionaceae	Vascular dementia (mixed)	rs17168895	T	G	-0.00542339	15647727	0.769072	0.0190794	14306	T	G	-0.547306	7	15608102	2.92853e-06	0.117052	360421	34495
family Desulfovibrionaceae	Vascular dementia (mixed)	rs429358	C	T	0.0167749	45411941	0.304557	0.0165029	14306	C	T	0.564994	19	44908684	3.94357e-08	0.10285	360421	36831.5
family Desulfovibrionaceae	Vascular dementia (mixed)	rs6028529	A	G	-4.12822e-05	38205487	0.976475	0.0136795	14306	A	G	0.413411	20	39576844	4.98965e-06	0.0905565	360421	21913.1
family Desulfovibrionaceae	Vascular dementia (mixed)	rs6849229	G	A	0.00137112	131797280	0.927703	0.0156539	14306	G	A	0.561604	4	130876125	4.44038e-06	0.122364	360421	34142.7
family Desulfovibrionaceae	Vascular dementia (mixed)	rs7614116	G	A	0.00436084	130368069	0.71876	0.0125121	14306	G	A	0.379192	3	130649225	6.06429e-06	0.0838154	360421	23465
family Enterobacteriaceae	Vascular dementia (mixed)	rs12257900	T	G	-0.00621848	49443428	0.801268	0.018257	14306	T	G	0.467335	10	48235385	2.48891e-06	0.0992423	360421	23006.9
family Enterobacteriaceae	Vascular dementia (mixed)	rs1466525	T	C	-0.00275675	54780209	0.852198	0.0153761	14306	T	C	0.489308	8	53867649	1.97697e-06	0.102887	360421	34189.2
family Enterobacteriaceae	Vascular dementia (mixed)	rs17168895	T	G	0.000315062	15647727	0.915123	0.0202536	14306	T	G	-0.547306	7	15608102	2.92853e-06	0.117052	360421	34495
family Enterobacteriaceae	Vascular dementia (mixed)	rs429358	C	T	-0.0186922	45411941	0.298897	0.0174493	14306	C	T	0.564994	19	44908684	3.94357e-08	0.10285	360421	36831.5
family Enterobacteriaceae	Vascular dementia (mixed)	rs7614116	G	A	-0.00516265	130368069	0.684003	0.0132144	14306	G	A	0.379192	3	130649225	6.06429e-06	0.0838154	360421	23465
family Enterobacteriaceae	Vascular dementia (mixed)	rs7776624	G	A	-0.00674559	31909839	0.571903	0.012176	14306	G	A	-0.358302	7	31870226	8.82531e-06	0.080624	360421	23450
family Erysipelotrichaceae	Vascular dementia (mixed)	rs1466525	T	C	0.00921524	54780209	0.569461	0.0132492	14306	T	C	0.489308	8	53867649	1.97697e-06	0.102887	360421	34189.2
family Erysipelotrichaceae	Vascular dementia (mixed)	rs1632064	T	C	0.00133744	3219694	0.86702	0.0145851	14306	T	C	0.613526	5	3219580	4.04045e-06	0.133106	360421	37296.9
family Erysipelotrichaceae	Vascular dementia (mixed)	rs17168895	T	G	-0.000828315	15647727	0.964969	0.017392	14306	T	G	-0.547306	7	15608102	2.92853e-06	0.117052	360421	34495
family Erysipelotrichaceae	Vascular dementia (mixed)	rs6028529	A	G	0.00110072	38205487	0.976103	0.0124518	14306	A	G	0.413411	20	39576844	4.98965e-06	0.0905565	360421	21913.1
family Erysipelotrichaceae	Vascular dementia (mixed)	rs7776624	G	A	0.00725104	31909839	0.484168	0.0105173	14306	G	A	-0.358302	7	31870226	8.82531e-06	0.080624	360421	23450
family Family XI	Vascular dementia (mixed)	rs12257900	T	G	-0.0107059	49443428	0.799411	0.0360916	14306	T	G	0.467335	10	48235385	2.48891e-06	0.0992423	360421	23006.9
family Family XI	Vascular dementia (mixed)	rs1466525	T	C	2.4566e-05	54780209	0.949817	0.0311148	14306	T	C	0.489308	8	53867649	1.97697e-06	0.102887	360421	34189.2
family Family XI	Vascular dementia (mixed)	rs1632064	T	C	-0.0152861	3219694	0.636073	0.0349118	14306	T	C	0.613526	5	3219580	4.04045e-06	0.133106	360421	37296.9
family Family XI	Vascular dementia (mixed)	rs17168895	T	G	0.00914529	15647727	0.780714	0.0408719	14306	T	G	-0.547306	7	15608102	2.92853e-06	0.117052	360421	34495
family Family XI	Vascular dementia (mixed)	rs6849229	G	A	-0.0186535	131797280	0.587569	0.0347007	14306	G	A	0.561604	4	130876125	4.44038e-06	0.122364	360421	34142.7
family Family XI	Vascular dementia (mixed)	rs7776624	G	A	0.0054281	31909839	0.815111	0.0252798	14306	G	A	-0.358302	7	31870226	8.82531e-06	0.080624	360421	23450
family Family XIII	Vascular dementia (mixed)	rs12257900	T	G	-0.00230592	49443428	0.896728	0.0163004	14306	T	G	0.467335	10	48235385	2.48891e-06	0.0992423	360421	23006.9
family Family XIII	Vascular dementia (mixed)	rs1632064	T	C	-0.010612	3219694	0.466881	0.0152566	14306	T	C	0.613526	5	3219580	4.04045e-06	0.133106	360421	37296.9
family Family XIII	Vascular dementia (mixed)	rs17168895	T	G	0.00978596	15647727	0.573476	0.0180609	14306	T	G	-0.547306	7	15608102	2.92853e-06	0.117052	360421	34495
family Family XIII	Vascular dementia (mixed)	rs6849229	G	A	-0.0113761	131797280	0.464362	0.0149782	14306	G	A	0.561604	4	130876125	4.44038e-06	0.122364	360421	34142.7
family Family XIII	Vascular dementia (mixed)	rs7776624	G	A	-0.00698383	31909839	0.508113	0.0109707	14306	G	A	-0.358302	7	31870226	8.82531e-06	0.080624	360421	23450
family Lachnospiraceae	Vascular dementia (mixed)	rs1632064	T	C	-0.0119558	3219694	0.389147	0.014529	14306	T	C	0.613526	5	3219580	4.04045e-06	0.133106	360421	37296.9
family Lachnospiraceae	Vascular dementia (mixed)	rs429358	C	T	0.00186904	45411941	0.857942	0.0150258	14306	C	T	0.564994	19	44908684	3.94357e-08	0.10285	360421	36831.5
family Lachnospiraceae	Vascular dementia (mixed)	rs6028529	A	G	-0.00371183	38205487	0.760974	0.0124024	14306	A	G	0.413411	20	39576844	4.98965e-06	0.0905565	360421	21913.1
family Lachnospiraceae	Vascular dementia (mixed)	rs6849229	G	A	-0.00241395	131797280	0.741172	0.0141979	14306	G	A	0.561604	4	130876125	4.44038e-06	0.122364	360421	34142.7
family Lachnospiraceae	Vascular dementia (mixed)	rs7776624	G	A	-0.00652863	31909839	0.526057	0.0104834	14306	G	A	-0.358302	7	31870226	8.82531e-06	0.080624	360421	23450
family Lactobacillaceae	Vascular dementia (mixed)	rs1466525	T	C	-0.0104545	54780209	0.560502	0.0211985	14306	T	C	0.489308	8	53867649	1.97697e-06	0.102887	360421	34189.2
family Lactobacillaceae	Vascular dementia (mixed)	rs1632064	T	C	-0.0130756	3219694	0.610814	0.023281	14306	T	C	0.613526	5	3219580	4.04045e-06	0.133106	360421	37296.9
family Lactobacillaceae	Vascular dementia (mixed)	rs17168895	T	G	0.0162736	15647727	0.622921	0.0281776	14306	T	G	-0.547306	7	15608102	2.92853e-06	0.117052	360421	34495
family Lactobacillaceae	Vascular dementia (mixed)	rs429358	C	T	-0.0129003	45411941	0.672596	0.024105	14306	C	T	0.564994	19	44908684	3.94357e-08	0.10285	360421	36831.5
family Lactobacillaceae	Vascular dementia (mixed)	rs6028529	A	G	0.0160978	38205487	0.417902	0.0200559	14306	A	G	0.413411	20	39576844	4.98965e-06	0.0905565	360421	21913.1
family Methanobacteriaceae	Vascular dementia (mixed)	rs12257900	T	G	-0.0137955	49443428	0.61437	0.0338821	14306	T	G	0.467335	10	48235385	2.48891e-06	0.0992423	360421	23006.9
family Methanobacteriaceae	Vascular dementia (mixed)	rs1466525	T	C	0.0124221	54780209	0.742573	0.0291267	14306	T	C	0.489308	8	53867649	1.97697e-06	0.102887	360421	34189.2
family Methanobacteriaceae	Vascular dementia (mixed)	rs1632064	T	C	0.00488427	3219694	0.821614	0.0323799	14306	T	C	0.613526	5	3219580	4.04045e-06	0.133106	360421	37296.9
family Methanobacteriaceae	Vascular dementia (mixed)	rs17168895	T	G	0.0167604	15647727	0.666171	0.0384549	14306	T	G	-0.547306	7	15608102	2.92853e-06	0.117052	360421	34495
family Methanobacteriaceae	Vascular dementia (mixed)	rs429358	C	T	-0.0258759	45411941	0.504467	0.0335884	14306	C	T	0.564994	19	44908684	3.94357e-08	0.10285	360421	36831.5
family Oxalobacteraceae	Vascular dementia (mixed)	rs1466525	T	C	-0.00626541	54780209	0.767361	0.024498	14306	T	C	0.489308	8	53867649	1.97697e-06	0.102887	360421	34189.2
family Oxalobacteraceae	Vascular dementia (mixed)	rs1632064	T	C	0.0239363	3219694	0.362611	0.0275451	14306	T	C	0.613526	5	3219580	4.04045e-06	0.133106	360421	37296.9
family Oxalobacteraceae	Vascular dementia (mixed)	rs17168895	T	G	0.0177761	15647727	0.584513	0.032522	14306	T	G	-0.547306	7	15608102	2.92853e-06	0.117052	360421	34495
family Oxalobacteraceae	Vascular dementia (mixed)	rs429358	C	T	0.0105442	45411941	0.613796	0.0281212	14306	C	T	0.564994	19	44908684	3.94357e-08	0.10285	360421	36831.5
family Oxalobacteraceae	Vascular dementia (mixed)	rs6028529	A	G	-0.00786586	38205487	0.684449	0.023774	14306	A	G	0.413411	20	39576844	4.98965e-06	0.0905565	360421	21913.1
family Oxalobacteraceae	Vascular dementia (mixed)	rs6849229	G	A	0.00676118	131797280	0.831526	0.0271199	14306	G	A	0.561604	4	130876125	4.44038e-06	0.122364	360421	34142.7
family Oxalobacteraceae	Vascular dementia (mixed)	rs7614116	G	A	-0.0165762	130368069	0.450724	0.0215232	14306	G	A	0.379192	3	130649225	6.06429e-06	0.0838154	360421	23465
family Oxalobacteraceae	Vascular dementia (mixed)	rs7776624	G	A	0.00915928	31909839	0.641591	0.0197122	14306	G	A	-0.358302	7	31870226	8.82531e-06	0.080624	360421	23450
family Pasteurellaceae	Vascular dementia (mixed)	rs1466525	T	C	-0.00785387	54780209	0.68626	0.0184625	14306	T	C	0.489308	8	53867649	1.97697e-06	0.102887	360421	34189.2
family Pasteurellaceae	Vascular dementia (mixed)	rs1632064	T	C	-0.00318658	3219694	0.853755	0.0201127	14306	T	C	0.613526	5	3219580	4.04045e-06	0.133106	360421	37296.9
family Pasteurellaceae	Vascular dementia (mixed)	rs17168895	T	G	0.0152685	15647727	0.520077	0.0242545	14306	T	G	-0.547306	7	15608102	2.92853e-06	0.117052	360421	34495
family Pasteurellaceae	Vascular dementia (mixed)	rs429358	C	T	0.0222189	45411941	0.309441	0.0210703	14306	C	T	0.564994	19	44908684	3.94357e-08	0.10285	360421	36831.5
family Pasteurellaceae	Vascular dementia (mixed)	rs6028529	A	G	-0.00857121	38205487	0.537477	0.017215	14306	A	G	0.413411	20	39576844	4.98965e-06	0.0905565	360421	21913.1
family Pasteurellaceae	Vascular dementia (mixed)	rs6849229	G	A	0.0101555	131797280	0.555178	0.0197174	14306	G	A	0.561604	4	130876125	4.44038e-06	0.122364	360421	34142.7
family Pasteurellaceae	Vascular dementia (mixed)	rs7776624	G	A	0.00853872	31909839	0.55458	0.0146346	14306	G	A	-0.358302	7	31870226	8.82531e-06	0.080624	360421	23450
family Peptococcaceae	Vascular dementia (mixed)	rs12257900	T	G	0.00595524	49443428	0.74988	0.0202213	14306	T	G	0.467335	10	48235385	2.48891e-06	0.0992423	360421	23006.9
family Peptococcaceae	Vascular dementia (mixed)	rs1466525	T	C	0.00823333	54780209	0.656339	0.0170489	14306	T	C	0.489308	8	53867649	1.97697e-06	0.102887	360421	34189.2
family Peptococcaceae	Vascular dementia (mixed)	rs1632064	T	C	-0.0162914	3219694	0.449023	0.0191419	14306	T	C	0.613526	5	3219580	4.04045e-06	0.133106	360421	37296.9
family Peptococcaceae	Vascular dementia (mixed)	rs6849229	G	A	-0.000260037	131797280	0.953948	0.0188419	14306	G	A	0.561604	4	130876125	4.44038e-06	0.122364	360421	34142.7
family Peptococcaceae	Vascular dementia (mixed)	rs7614116	G	A	0.00751314	130368069	0.652462	0.0149448	14306	G	A	0.379192	3	130649225	6.06429e-06	0.0838154	360421	23465
family Peptococcaceae	Vascular dementia (mixed)	rs7776624	G	A	-0.00510248	31909839	0.694976	0.0137033	14306	G	A	-0.358302	7	31870226	8.82531e-06	0.080624	360421	23450
family Peptostreptococcaceae	Vascular dementia (mixed)	rs12257900	T	G	-0.0130296	49443428	0.455169	0.0167112	14306	T	G	0.467335	10	48235385	2.48891e-06	0.0992423	360421	23006.9
family Peptostreptococcaceae	Vascular dementia (mixed)	rs1466525	T	C	0.0059013	54780209	0.722148	0.0140497	14306	T	C	0.489308	8	53867649	1.97697e-06	0.102887	360421	34189.2
family Peptostreptococcaceae	Vascular dementia (mixed)	rs1632064	T	C	-0.00272958	3219694	0.854292	0.0155245	14306	T	C	0.613526	5	3219580	4.04045e-06	0.133106	360421	37296.9
family Peptostreptococcaceae	Vascular dementia (mixed)	rs17168895	T	G	0.0027145	15647727	0.777865	0.018506	14306	T	G	-0.547306	7	15608102	2.92853e-06	0.117052	360421	34495
family Peptostreptococcaceae	Vascular dementia (mixed)	rs429358	C	T	0.013789	45411941	0.358402	0.015986	14306	C	T	0.564994	19	44908684	3.94357e-08	0.10285	360421	36831.5
family Peptostreptococcaceae	Vascular dementia (mixed)	rs6849229	G	A	0.00368799	131797280	0.786955	0.0152058	14306	G	A	0.561604	4	130876125	4.44038e-06	0.122364	360421	34142.7
family Peptostreptococcaceae	Vascular dementia (mixed)	rs7614116	G	A	0.00925967	130368069	0.489857	0.0121456	14306	G	A	0.379192	3	130649225	6.06429e-06	0.0838154	360421	23465
family Peptostreptococcaceae	Vascular dementia (mixed)	rs7776624	G	A	0.00308582	31909839	0.774201	0.0111985	14306	G	A	-0.358302	7	31870226	8.82531e-06	0.080624	360421	23450
family Porphyromonadaceae	Vascular dementia (mixed)	rs12257900	T	G	0.0121791	49443428	0.405845	0.0157714	14306	T	G	0.467335	10	48235385	2.48891e-06	0.0992423	360421	23006.9
family Porphyromonadaceae	Vascular dementia (mixed)	rs1632064	T	C	0.000636231	3219694	0.977746	0.0146531	14306	T	C	0.613526	5	3219580	4.04045e-06	0.133106	360421	37296.9
family Porphyromonadaceae	Vascular dementia (mixed)	rs17168895	T	G	0.0117667	15647727	0.544006	0.0174845	14306	T	G	-0.547306	7	15608102	2.92853e-06	0.117052	360421	34495
family Porphyromonadaceae	Vascular dementia (mixed)	rs429358	C	T	0.000513332	45411941	0.899319	0.0151519	14306	C	T	0.564994	19	44908684	3.94357e-08	0.10285	360421	36831.5
family Porphyromonadaceae	Vascular dementia (mixed)	rs6028529	A	G	-0.00447552	38205487	0.743815	0.0125199	14306	A	G	0.413411	20	39576844	4.98965e-06	0.0905565	360421	21913.1
family Porphyromonadaceae	Vascular dementia (mixed)	rs6849229	G	A	-0.00170237	131797280	0.926115	0.0143253	14306	G	A	0.561604	4	130876125	4.44038e-06	0.122364	360421	34142.7
family Porphyromonadaceae	Vascular dementia (mixed)	rs7614116	G	A	0.00121279	130368069	0.917277	0.0114635	14306	G	A	0.379192	3	130649225	6.06429e-06	0.0838154	360421	23465
family Porphyromonadaceae	Vascular dementia (mixed)	rs7776624	G	A	0.00691926	31909839	0.512827	0.0105744	14306	G	A	-0.358302	7	31870226	8.82531e-06	0.080624	360421	23450
family Prevotellaceae	Vascular dementia (mixed)	rs1466525	T	C	0.00806345	54780209	0.527492	0.0147133	14306	T	C	0.489308	8	53867649	1.97697e-06	0.102887	360421	34189.2
family Prevotellaceae	Vascular dementia (mixed)	rs17168895	T	G	0.00731437	15647727	0.72567	0.0193493	14306	T	G	-0.547306	7	15608102	2.92853e-06	0.117052	360421	34495
family Prevotellaceae	Vascular dementia (mixed)	rs429358	C	T	-0.000308702	45411941	0.975076	0.0167488	14306	C	T	0.564994	19	44908684	3.94357e-08	0.10285	360421	36831.5
family Prevotellaceae	Vascular dementia (mixed)	rs7614116	G	A	0.00435032	130368069	0.68831	0.0125888	14306	G	A	0.379192	3	130649225	6.06429e-06	0.0838154	360421	23465
family Prevotellaceae	Vascular dementia (mixed)	rs7776624	G	A	-0.00282621	31909839	0.814018	0.011639	14306	G	A	-0.358302	7	31870226	8.82531e-06	0.080624	360421	23450
family Rhodospirillaceae	Vascular dementia (mixed)	rs12257900	T	G	0.000447786	49443428	0.968473	0.0224016	14306	T	G	0.467335	10	48235385	2.48891e-06	0.0992423	360421	23006.9
family Rhodospirillaceae	Vascular dementia (mixed)	rs1632064	T	C	-0.00933875	3219694	0.659648	0.0216803	14306	T	C	0.613526	5	3219580	4.04045e-06	0.133106	360421	37296.9
family Rhodospirillaceae	Vascular dementia (mixed)	rs17168895	T	G	0.0218175	15647727	0.406237	0.0249421	14306	T	G	-0.547306	7	15608102	2.92853e-06	0.117052	360421	34495
family Rhodospirillaceae	Vascular dementia (mixed)	rs429358	C	T	-0.00620292	45411941	0.814487	0.0220039	14306	C	T	0.564994	19	44908684	3.94357e-08	0.10285	360421	36831.5
family Rhodospirillaceae	Vascular dementia (mixed)	rs6028529	A	G	-0.0097897	38205487	0.569276	0.0184556	14306	A	G	0.413411	20	39576844	4.98965e-06	0.0905565	360421	21913.1
family Rhodospirillaceae	Vascular dementia (mixed)	rs7614116	G	A	-0.00775249	130368069	0.652919	0.0167486	14306	G	A	0.379192	3	130649225	6.06429e-06	0.0838154	360421	23465
family Rhodospirillaceae	Vascular dementia (mixed)	rs7776624	G	A	0.00127115	31909839	0.922565	0.0153959	14306	G	A	-0.358302	7	31870226	8.82531e-06	0.080624	360421	23450
family Rikenellaceae	Vascular dementia (mixed)	rs12257900	T	G	-0.00102216	49443428	0.877738	0.0159055	14306	T	G	0.467335	10	48235385	2.48891e-06	0.0992423	360421	23006.9
family Rikenellaceae	Vascular dementia (mixed)	rs1466525	T	C	0.0100955	54780209	0.561736	0.0134072	14306	T	C	0.489308	8	53867649	1.97697e-06	0.102887	360421	34189.2
family Rikenellaceae	Vascular dementia (mixed)	rs1632064	T	C	-0.00991441	3219694	0.479878	0.0148082	14306	T	C	0.613526	5	3219580	4.04045e-06	0.133106	360421	37296.9
family Rikenellaceae	Vascular dementia (mixed)	rs429358	C	T	-0.0163575	45411941	0.27332	0.0152786	14306	C	T	0.564994	19	44908684	3.94357e-08	0.10285	360421	36831.5
family Rikenellaceae	Vascular dementia (mixed)	rs6028529	A	G	0.00908877	38205487	0.494146	0.0126825	14306	A	G	0.413411	20	39576844	4.98965e-06	0.0905565	360421	21913.1
family Rikenellaceae	Vascular dementia (mixed)	rs6849229	G	A	-0.00178579	131797280	0.975306	0.0144993	14306	G	A	0.561604	4	130876125	4.44038e-06	0.122364	360421	34142.7
family Rikenellaceae	Vascular dementia (mixed)	rs7614116	G	A	-0.000917852	130368069	0.953463	0.0115895	14306	G	A	0.379192	3	130649225	6.06429e-06	0.0838154	360421	23465
family Rikenellaceae	Vascular dementia (mixed)	rs7776624	G	A	0.00803555	31909839	0.453228	0.0106765	14306	G	A	-0.358302	7	31870226	8.82531e-06	0.080624	360421	23450
family Ruminococcaceae	Vascular dementia (mixed)	rs1466525	T	C	0.00456029	54780209	0.680768	0.0132038	14306	T	C	0.489308	8	53867649	1.97697e-06	0.102887	360421	34189.2
family Ruminococcaceae	Vascular dementia (mixed)	rs1632064	T	C	0.00192791	3219694	0.83366	0.0145322	14306	T	C	0.613526	5	3219580	4.04045e-06	0.133106	360421	37296.9
family Ruminococcaceae	Vascular dementia (mixed)	rs429358	C	T	-0.00321433	45411941	0.847329	0.0150177	14306	C	T	0.564994	19	44908684	3.94357e-08	0.10285	360421	36831.5
family Ruminococcaceae	Vascular dementia (mixed)	rs7614116	G	A	0.00620762	130368069	0.579903	0.0113623	14306	G	A	0.379192	3	130649225	6.06429e-06	0.0838154	360421	23465
family Ruminococcaceae	Vascular dementia (mixed)	rs7776624	G	A	0.00784685	31909839	0.461833	0.010485	14306	G	A	-0.358302	7	31870226	8.82531e-06	0.080624	360421	23450
family Streptococcaceae	Vascular dementia (mixed)	rs1466525	T	C	-0.000217953	54780209	0.931208	0.01382	14306	T	C	0.489308	8	53867649	1.97697e-06	0.102887	360421	34189.2
family Streptococcaceae	Vascular dementia (mixed)	rs1632064	T	C	-0.00748059	3219694	0.567204	0.0152843	14306	T	C	0.613526	5	3219580	4.04045e-06	0.133106	360421	37296.9
family Streptococcaceae	Vascular dementia (mixed)	rs17168895	T	G	0.0127051	15647727	0.516821	0.0181574	14306	T	G	-0.547306	7	15608102	2.92853e-06	0.117052	360421	34495
family Streptococcaceae	Vascular dementia (mixed)	rs429358	C	T	0.0121485	45411941	0.431645	0.0157439	14306	C	T	0.564994	19	44908684	3.94357e-08	0.10285	360421	36831.5
family Streptococcaceae	Vascular dementia (mixed)	rs6028529	A	G	0.0061862	38205487	0.658839	0.01309	14306	A	G	0.413411	20	39576844	4.98965e-06	0.0905565	360421	21913.1
family Streptococcaceae	Vascular dementia (mixed)	rs7614116	G	A	-0.005938	130368069	0.6112	0.0119555	14306	G	A	0.379192	3	130649225	6.06429e-06	0.0838154	360421	23465
family Streptococcaceae	Vascular dementia (mixed)	rs7776624	G	A	-0.00783049	31909839	0.470081	0.0110073	14306	G	A	-0.358302	7	31870226	8.82531e-06	0.080624	360421	23450
family Veillonellaceae	Vascular dementia (mixed)	rs12257900	T	G	0.00877918	49443428	0.667724	0.0167857	14306	T	G	0.467335	10	48235385	2.48891e-06	0.0992423	360421	23006.9
family Veillonellaceae	Vascular dementia (mixed)	rs1466525	T	C	0.00403747	54780209	0.754479	0.0141582	14306	T	C	0.489308	8	53867649	1.97697e-06	0.102887	360421	34189.2
family Veillonellaceae	Vascular dementia (mixed)	rs1632064	T	C	-0.0137272	3219694	0.387186	0.0155293	14306	T	C	0.613526	5	3219580	4.04045e-06	0.133106	360421	37296.9
family Veillonellaceae	Vascular dementia (mixed)	rs6028529	A	G	0.00852661	38205487	0.53026	0.0132746	14306	A	G	0.413411	20	39576844	4.98965e-06	0.0905565	360421	21913.1
family Veillonellaceae	Vascular dementia (mixed)	rs6849229	G	A	0.013025	131797280	0.375736	0.0151929	14306	G	A	0.561604	4	130876125	4.44038e-06	0.122364	360421	34142.7
family Veillonellaceae	Vascular dementia (mixed)	rs7776624	G	A	-0.00373596	31909839	0.734867	0.0112335	14306	G	A	-0.358302	7	31870226	8.82531e-06	0.080624	360421	23450
family Verrucomicrobiaceae	Vascular dementia (mixed)	rs12257900	T	G	-0.0141745	49443428	0.458637	0.0192783	14306	T	G	0.467335	10	48235385	2.48891e-06	0.0992423	360421	23006.9
family Verrucomicrobiaceae	Vascular dementia (mixed)	rs1466525	T	C	0.00948872	54780209	0.552105	0.0162714	14306	T	C	0.489308	8	53867649	1.97697e-06	0.102887	360421	34189.2
family Verrucomicrobiaceae	Vascular dementia (mixed)	rs1632064	T	C	0.000532132	3219694	0.914632	0.0181826	14306	T	C	0.613526	5	3219580	4.04045e-06	0.133106	360421	37296.9
family Verrucomicrobiaceae	Vascular dementia (mixed)	rs17168895	T	G	0.0120705	15647727	0.526604	0.0212364	14306	T	G	-0.547306	7	15608102	2.92853e-06	0.117052	360421	34495
family Verrucomicrobiaceae	Vascular dementia (mixed)	rs429358	C	T	0.0182697	45411941	0.341123	0.0185272	14306	C	T	0.564994	19	44908684	3.94357e-08	0.10285	360421	36831.5
family Verrucomicrobiaceae	Vascular dementia (mixed)	rs6028529	A	G	-0.0129271	38205487	0.453492	0.0155745	14306	A	G	0.413411	20	39576844	4.98965e-06	0.0905565	360421	21913.1
family Verrucomicrobiaceae	Vascular dementia (mixed)	rs6849229	G	A	-0.0129314	131797280	0.493581	0.0178458	14306	G	A	0.561604	4	130876125	4.44038e-06	0.122364	360421	34142.7
family Verrucomicrobiaceae	Vascular dementia (mixed)	rs7614116	G	A	-0.000635095	130368069	0.997826	0.0141756	14306	G	A	0.379192	3	130649225	6.06429e-06	0.0838154	360421	23465
family Victivallaceae	Vascular dementia (mixed)	rs12257900	T	G	0.0203821	49443428	0.578899	0.0326979	14306	T	G	0.467335	10	48235385	2.48891e-06	0.0992423	360421	23006.9
family Victivallaceae	Vascular dementia (mixed)	rs1466525	T	C	-0.0218574	54780209	0.467732	0.028133	14306	T	C	0.489308	8	53867649	1.97697e-06	0.102887	360421	34189.2
family Victivallaceae	Vascular dementia (mixed)	rs17168895	T	G	0.0062746	15647727	0.829481	0.0370178	14306	T	G	-0.547306	7	15608102	2.92853e-06	0.117052	360421	34495
family Victivallaceae	Vascular dementia (mixed)	rs429358	C	T	-0.0151253	45411941	0.541847	0.0330873	14306	C	T	0.564994	19	44908684	3.94357e-08	0.10285	360421	36831.5
family Victivallaceae	Vascular dementia (mixed)	rs6028529	A	G	0.00375531	38205487	0.885113	0.026768	14306	A	G	0.413411	20	39576844	4.98965e-06	0.0905565	360421	21913.1
family Victivallaceae	Vascular dementia (mixed)	rs6849229	G	A	-0.00720652	131797280	0.77095	0.0310348	14306	G	A	0.561604	4	130876125	4.44038e-06	0.122364	360421	34142.7
family Victivallaceae	Vascular dementia (mixed)	rs7614116	G	A	0.0108762	130368069	0.669669	0.0244734	14306	G	A	0.379192	3	130649225	6.06429e-06	0.0838154	360421	23465
family Acidaminococcaceae	Vascular dementia (subcortical)	rs11148372	A	G	-0.00921711	22788665	0.483652	0.0129855	14306	A	G	-0.261494	13	22214526	4.06275e-06	0.056746	360770	12632.5
family Acidaminococcaceae	Vascular dementia (subcortical)	rs11986558	T	C	-0.0063802	2500772	0.63334	0.0134054	14306	T	C	0.24827	8	2643276	9.16875e-06	0.0559684	360770	11030.4
family Acidaminococcaceae	Vascular dementia (subcortical)	rs1363668	G	A	0.00523775	143089582	0.68686	0.0128152	14306	G	A	-0.271858	5	143710017	5.25352e-06	0.0596912	360770	12697.2
family Acidaminococcaceae	Vascular dementia (subcortical)	rs3802793	A	G	0.00404759	131685316	0.763303	0.0135035	14306	A	G	0.274451	11	131815422	5.46626e-06	0.0603714	360770	12758.3
family Acidaminococcaceae	Vascular dementia (subcortical)	rs429358	C	T	-0.00727176	45411941	0.556993	0.018202	14306	C	T	0.596691	19	44908684	1.74221e-17	0.0701181	360770	41621.6
family Acidaminococcaceae	Vascular dementia (subcortical)	rs4295569	C	T	-0.00864342	47820641	0.491717	0.0131617	14306	C	T	-0.354704	7	47781043	2.54572e-08	0.0636798	360770	20037.4
family Acidaminococcaceae	Vascular dementia (subcortical)	rs4382795	C	T	0.000687855	66878853	0.973961	0.016588	14306	C	T	0.37812	10	65119095	9.80754e-06	0.0855211	360770	13265.7
family Acidaminococcaceae	Vascular dementia (subcortical)	rs4723291	A	G	-0.00530856	33551998	0.648599	0.012723	14306	A	G	-0.262617	7	33512386	6.22372e-06	0.0581185	360770	11064.5
family Actinomycetaceae	Vascular dementia (subcortical)	rs10919863	T	C	-0.00970091	200226041	0.667231	0.0211529	14306	T	C	0.315164	1	200256913	3.47112e-06	0.067912	360770	10813.8
family Actinomycetaceae	Vascular dementia (subcortical)	rs11148372	A	G	-0.000136724	22788665	0.998886	0.0164732	14306	A	G	-0.261494	13	22214526	4.06275e-06	0.056746	360770	12632.5
family Actinomycetaceae	Vascular dementia (subcortical)	rs11986558	T	C	0.00944902	2500772	0.570011	0.0171399	14306	T	C	0.24827	8	2643276	9.16875e-06	0.0559684	360770	11030.4
family Actinomycetaceae	Vascular dementia (subcortical)	rs429358	C	T	0.0378602	45411941	0.0898297	0.0227874	14306	C	T	0.596691	19	44908684	1.74221e-17	0.0701181	360770	41621.6
family Actinomycetaceae	Vascular dementia (subcortical)	rs4295569	C	T	0.00525006	47820641	0.753101	0.0167803	14306	C	T	-0.354704	7	47781043	2.54572e-08	0.0636798	360770	20037.4
family Alcaligenaceae	Vascular dementia (subcortical)	rs11148372	A	G	-0.00843198	22788665	0.457387	0.0112109	14306	A	G	-0.261494	13	22214526	4.06275e-06	0.056746	360770	12632.5
family Alcaligenaceae	Vascular dementia (subcortical)	rs11986558	T	C	0.00985357	2500772	0.410119	0.0115674	14306	T	C	0.24827	8	2643276	9.16875e-06	0.0559684	360770	11030.4
family Alcaligenaceae	Vascular dementia (subcortical)	rs1363668	G	A	0.000984493	143089582	0.928912	0.0110631	14306	G	A	-0.271858	5	143710017	5.25352e-06	0.0596912	360770	12697.2
family Alcaligenaceae	Vascular dementia (subcortical)	rs429358	C	T	0.00909445	45411941	0.544969	0.0156992	14306	C	T	0.596691	19	44908684	1.74221e-17	0.0701181	360770	41621.6
family Alcaligenaceae	Vascular dementia (subcortical)	rs4723291	A	G	-0.00792397	33551998	0.476648	0.0109857	14306	A	G	-0.262617	7	33512386	6.22372e-06	0.0581185	360770	11064.5
family Bacteroidaceae	Vascular dementia (subcortical)	rs10919863	T	C	0.00386519	200226041	0.82548	0.0134569	14306	T	C	0.315164	1	200256913	3.47112e-06	0.067912	360770	10813.8
family Bacteroidaceae	Vascular dementia (subcortical)	rs11148372	A	G	-0.00188578	22788665	0.851125	0.0107436	14306	A	G	-0.261494	13	22214526	4.06275e-06	0.056746	360770	12632.5
family Bacteroidaceae	Vascular dementia (subcortical)	rs11986558	T	C	0.00676131	2500772	0.582192	0.0110881	14306	T	C	0.24827	8	2643276	9.16875e-06	0.0559684	360770	11030.4
family Bacteroidaceae	Vascular dementia (subcortical)	rs1363668	G	A	0.00879341	143089582	0.4116	0.0106034	14306	G	A	-0.271858	5	143710017	5.25352e-06	0.0596912	360770	12697.2
family Bacteroidales S24 7group	Vascular dementia (subcortical)	rs11148372	A	G	0.00567086	22788665	0.734719	0.0162651	14306	A	G	-0.261494	13	22214526	4.06275e-06	0.056746	360770	12632.5
family Bacteroidales S24 7group	Vascular dementia (subcortical)	rs11986558	T	C	-0.00771602	2500772	0.681444	0.0167891	14306	T	C	0.24827	8	2643276	9.16875e-06	0.0559684	360770	11030.4
family Bacteroidales S24 7group	Vascular dementia (subcortical)	rs1363668	G	A	-0.0016626	143089582	0.923629	0.0160934	14306	G	A	-0.271858	5	143710017	5.25352e-06	0.0596912	360770	12697.2
family Bacteroidales S24 7group	Vascular dementia (subcortical)	rs3802793	A	G	0.0108948	131685316	0.52303	0.0169238	14306	A	G	0.274451	11	131815422	5.46626e-06	0.0603714	360770	12758.3
family Bacteroidales S24 7group	Vascular dementia (subcortical)	rs429358	C	T	-0.0332575	45411941	0.161642	0.0226593	14306	C	T	0.596691	19	44908684	1.74221e-17	0.0701181	360770	41621.6
family Bacteroidales S24 7group	Vascular dementia (subcortical)	rs4295569	C	T	-0.0160177	47820641	0.338918	0.016556	14306	C	T	-0.354704	7	47781043	2.54572e-08	0.0636798	360770	20037.4
family Bacteroidales S24 7group	Vascular dementia (subcortical)	rs4382795	C	T	0.0130516	66878853	0.545675	0.0209515	14306	C	T	0.37812	10	65119095	9.80754e-06	0.0855211	360770	13265.7
family Bacteroidales S24 7group	Vascular dementia (subcortical)	rs4723291	A	G	0.00494437	33551998	0.742183	0.0159875	14306	A	G	-0.262617	7	33512386	6.22372e-06	0.0581185	360770	11064.5
family Bifidobacteriaceae	Vascular dementia (subcortical)	rs10919863	T	C	-0.00142623	200226041	0.993031	0.014878	14306	T	C	0.315164	1	200256913	3.47112e-06	0.067912	360770	10813.8
family Bifidobacteriaceae	Vascular dementia (subcortical)	rs11148372	A	G	-0.0022245	22788665	0.862127	0.0119048	14306	A	G	-0.261494	13	22214526	4.06275e-06	0.056746	360770	12632.5
family Bifidobacteriaceae	Vascular dementia (subcortical)	rs11986558	T	C	0.00613015	2500772	0.634423	0.0122886	14306	T	C	0.24827	8	2643276	9.16875e-06	0.0559684	360770	11030.4
family Bifidobacteriaceae	Vascular dementia (subcortical)	rs1363668	G	A	0.0090925	143089582	0.437197	0.0117479	14306	G	A	-0.271858	5	143710017	5.25352e-06	0.0596912	360770	12697.2
family Bifidobacteriaceae	Vascular dementia (subcortical)	rs3802793	A	G	0.00585627	131685316	0.682296	0.012355	14306	A	G	0.274451	11	131815422	5.46626e-06	0.0603714	360770	12758.3
family Bifidobacteriaceae	Vascular dementia (subcortical)	rs429358	C	T	0.0221704	45411941	0.147286	0.0165503	14306	C	T	0.596691	19	44908684	1.74221e-17	0.0701181	360770	41621.6
family Bifidobacteriaceae	Vascular dementia (subcortical)	rs4295569	C	T	0.000646034	47820641	0.966915	0.0120567	14306	C	T	-0.354704	7	47781043	2.54572e-08	0.0636798	360770	20037.4
family Bifidobacteriaceae	Vascular dementia (subcortical)	rs4723291	A	G	-0.00380935	33551998	0.773158	0.011666	14306	A	G	-0.262617	7	33512386	6.22372e-06	0.0581185	360770	11064.5
family Clostridiaceae1	Vascular dementia (subcortical)	rs10919863	T	C	-0.0123189	200226041	0.446163	0.0152743	14306	T	C	0.315164	1	200256913	3.47112e-06	0.067912	360770	10813.8
family Clostridiaceae1	Vascular dementia (subcortical)	rs11148372	A	G	-0.00620047	22788665	0.619574	0.0121555	14306	A	G	-0.261494	13	22214526	4.06275e-06	0.056746	360770	12632.5
family Clostridiaceae1	Vascular dementia (subcortical)	rs11986558	T	C	-0.0110851	2500772	0.407395	0.0125866	14306	T	C	0.24827	8	2643276	9.16875e-06	0.0559684	360770	11030.4
family Clostridiaceae1	Vascular dementia (subcortical)	rs429358	C	T	0.0102466	45411941	0.572964	0.0169216	14306	C	T	0.596691	19	44908684	1.74221e-17	0.0701181	360770	41621.6
family Clostridiaceae1	Vascular dementia (subcortical)	rs4295569	C	T	-0.0105984	47820641	0.391016	0.0123599	14306	C	T	-0.354704	7	47781043	2.54572e-08	0.0636798	360770	20037.4
family Clostridiaceae1	Vascular dementia (subcortical)	rs4723291	A	G	-0.00847965	33551998	0.474217	0.011923	14306	A	G	-0.262617	7	33512386	6.22372e-06	0.0581185	360770	11064.5
family Clostridiales vadin BB60 group	Vascular dementia (subcortical)	rs10919863	T	C	-0.00813117	200226041	0.642618	0.0178542	14306	T	C	0.315164	1	200256913	3.47112e-06	0.067912	360770	10813.8
family Clostridiales vadin BB60 group	Vascular dementia (subcortical)	rs11148372	A	G	-0.00197104	22788665	0.892608	0.0141571	14306	A	G	-0.261494	13	22214526	4.06275e-06	0.056746	360770	12632.5
family Clostridiales vadin BB60 group	Vascular dementia (subcortical)	rs11986558	T	C	-0.00638096	2500772	0.663303	0.0146146	14306	T	C	0.24827	8	2643276	9.16875e-06	0.0559684	360770	11030.4
family Clostridiales vadin BB60 group	Vascular dementia (subcortical)	rs1363668	G	A	-0.0111712	143089582	0.428267	0.0139825	14306	G	A	-0.271858	5	143710017	5.25352e-06	0.0596912	360770	12697.2
family Clostridiales vadin BB60 group	Vascular dementia (subcortical)	rs3802793	A	G	0.010717	131685316	0.498453	0.0146671	14306	A	G	0.274451	11	131815422	5.46626e-06	0.0603714	360770	12758.3
family Clostridiales vadin BB60 group	Vascular dementia (subcortical)	rs429358	C	T	0.00394851	45411941	0.829357	0.0199437	14306	C	T	0.596691	19	44908684	1.74221e-17	0.0701181	360770	41621.6
family Clostridiales vadin BB60 group	Vascular dementia (subcortical)	rs4295569	C	T	0.00188403	47820641	0.906327	0.014362	14306	C	T	-0.354704	7	47781043	2.54572e-08	0.0636798	360770	20037.4
family Clostridiales vadin BB60 group	Vascular dementia (subcortical)	rs4382795	C	T	-0.0122683	66878853	0.500375	0.0182185	14306	C	T	0.37812	10	65119095	9.80754e-06	0.0855211	360770	13265.7
family Coriobacteriaceae	Vascular dementia (subcortical)	rs3802793	A	G	0.00694741	131685316	0.516081	0.0113432	14306	A	G	0.274451	11	131815422	5.46626e-06	0.0603714	360770	12758.3
family Coriobacteriaceae	Vascular dementia (subcortical)	rs429358	C	T	0.0191038	45411941	0.204119	0.0152429	14306	C	T	0.596691	19	44908684	1.74221e-17	0.0701181	360770	41621.6
family Coriobacteriaceae	Vascular dementia (subcortical)	rs4295569	C	T	0.00202687	47820641	0.862975	0.0110681	14306	C	T	-0.354704	7	47781043	2.54572e-08	0.0636798	360770	20037.4
family Coriobacteriaceae	Vascular dementia (subcortical)	rs4382795	C	T	-0.00698642	66878853	0.59122	0.0140403	14306	C	T	0.37812	10	65119095	9.80754e-06	0.0855211	360770	13265.7
family Coriobacteriaceae	Vascular dementia (subcortical)	rs4723291	A	G	-0.00606845	33551998	0.566664	0.0107078	14306	A	G	-0.262617	7	33512386	6.22372e-06	0.0581185	360770	11064.5
family Defluviitaleaceae	Vascular dementia (subcortical)	rs10919863	T	C	0.00757091	200226041	0.723692	0.020434	14306	T	C	0.315164	1	200256913	3.47112e-06	0.067912	360770	10813.8
family Defluviitaleaceae	Vascular dementia (subcortical)	rs11148372	A	G	0.0026786	22788665	0.862193	0.0159725	14306	A	G	-0.261494	13	22214526	4.06275e-06	0.056746	360770	12632.5
family Defluviitaleaceae	Vascular dementia (subcortical)	rs3802793	A	G	-0.0131331	131685316	0.429798	0.0165261	14306	A	G	0.274451	11	131815422	5.46626e-06	0.0603714	360770	12758.3
family Defluviitaleaceae	Vascular dementia (subcortical)	rs429358	C	T	-0.000239501	45411941	0.934937	0.0222898	14306	C	T	0.596691	19	44908684	1.74221e-17	0.0701181	360770	41621.6
family Defluviitaleaceae	Vascular dementia (subcortical)	rs4295569	C	T	0.00442569	47820641	0.779731	0.0162931	14306	C	T	-0.354704	7	47781043	2.54572e-08	0.0636798	360770	20037.4
family Defluviitaleaceae	Vascular dementia (subcortical)	rs4382795	C	T	-0.00307805	66878853	0.861561	0.0207132	14306	C	T	0.37812	10	65119095	9.80754e-06	0.0855211	360770	13265.7
family Defluviitaleaceae	Vascular dementia (subcortical)	rs4723291	A	G	0.000360356	33551998	0.974079	0.0156542	14306	A	G	-0.262617	7	33512386	6.22372e-06	0.0581185	360770	11064.5
family Desulfovibrionaceae	Vascular dementia (subcortical)	rs11986558	T	C	-0.00358485	2500772	0.731156	0.0121904	14306	T	C	0.24827	8	2643276	9.16875e-06	0.0559684	360770	11030.4
family Desulfovibrionaceae	Vascular dementia (subcortical)	rs3802793	A	G	0.00542236	131685316	0.651244	0.0122703	14306	A	G	0.274451	11	131815422	5.46626e-06	0.0603714	360770	12758.3
family Desulfovibrionaceae	Vascular dementia (subcortical)	rs429358	C	T	0.0167749	45411941	0.304557	0.0165029	14306	C	T	0.596691	19	44908684	1.74221e-17	0.0701181	360770	41621.6
family Desulfovibrionaceae	Vascular dementia (subcortical)	rs4295569	C	T	-0.00610239	47820641	0.614486	0.0119659	14306	C	T	-0.354704	7	47781043	2.54572e-08	0.0636798	360770	20037.4
family Desulfovibrionaceae	Vascular dementia (subcortical)	rs4382795	C	T	0.00920322	66878853	0.587963	0.0151377	14306	C	T	0.37812	10	65119095	9.80754e-06	0.0855211	360770	13265.7
family Desulfovibrionaceae	Vascular dementia (subcortical)	rs4723291	A	G	0.00960934	33551998	0.432182	0.0115705	14306	A	G	-0.262617	7	33512386	6.22372e-06	0.0581185	360770	11064.5
family Enterobacteriaceae	Vascular dementia (subcortical)	rs1363668	G	A	0.0103094	143089582	0.411296	0.0123069	14306	G	A	-0.271858	5	143710017	5.25352e-06	0.0596912	360770	12697.2
family Enterobacteriaceae	Vascular dementia (subcortical)	rs3802793	A	G	0.00500741	131685316	0.695581	0.012961	14306	A	G	0.274451	11	131815422	5.46626e-06	0.0603714	360770	12758.3
family Enterobacteriaceae	Vascular dementia (subcortical)	rs429358	C	T	-0.0186922	45411941	0.298897	0.0174493	14306	C	T	0.596691	19	44908684	1.74221e-17	0.0701181	360770	41621.6
family Enterobacteriaceae	Vascular dementia (subcortical)	rs4295569	C	T	0.00135467	47820641	0.912004	0.0126522	14306	C	T	-0.354704	7	47781043	2.54572e-08	0.0636798	360770	20037.4
family Erysipelotrichaceae	Vascular dementia (subcortical)	rs10919863	T	C	0.00967248	200226041	0.450003	0.0134936	14306	T	C	0.315164	1	200256913	3.47112e-06	0.067912	360770	10813.8
family Erysipelotrichaceae	Vascular dementia (subcortical)	rs11148372	A	G	0.0014863	22788665	0.885342	0.0107666	14306	A	G	-0.261494	13	22214526	4.06275e-06	0.056746	360770	12632.5
family Erysipelotrichaceae	Vascular dementia (subcortical)	rs11986558	T	C	-0.00515395	2500772	0.656854	0.0111159	14306	T	C	0.24827	8	2643276	9.16875e-06	0.0559684	360770	11030.4
family Erysipelotrichaceae	Vascular dementia (subcortical)	rs1363668	G	A	0.00405412	143089582	0.690927	0.0106249	14306	G	A	-0.271858	5	143710017	5.25352e-06	0.0596912	360770	12697.2
family Erysipelotrichaceae	Vascular dementia (subcortical)	rs4723291	A	G	-0.00592176	33551998	0.580621	0.0105555	14306	A	G	-0.262617	7	33512386	6.22372e-06	0.0581185	360770	11064.5
family Family XI	Vascular dementia (subcortical)	rs10919863	T	C	0.019228	200226041	0.613855	0.0329002	14306	T	C	0.315164	1	200256913	3.47112e-06	0.067912	360770	10813.8
family Family XI	Vascular dementia (subcortical)	rs11148372	A	G	-0.0193268	22788665	0.458299	0.0257362	14306	A	G	-0.261494	13	22214526	4.06275e-06	0.056746	360770	12632.5
family Family XI	Vascular dementia (subcortical)	rs11986558	T	C	0.0020081	2500772	0.91224	0.0266445	14306	T	C	0.24827	8	2643276	9.16875e-06	0.0559684	360770	11030.4
family Family XI	Vascular dementia (subcortical)	rs1363668	G	A	0.0101963	143089582	0.686537	0.0254297	14306	G	A	-0.271858	5	143710017	5.25352e-06	0.0596912	360770	12697.2
family Family XI	Vascular dementia (subcortical)	rs3802793	A	G	0.0225814	131685316	0.38893	0.0264096	14306	A	G	0.274451	11	131815422	5.46626e-06	0.0603714	360770	12758.3
family Family XI	Vascular dementia (subcortical)	rs429358	C	T	0.0537928	45411941	0.15012	0.0365926	14306	C	T	0.596691	19	44908684	1.74221e-17	0.0701181	360770	41621.6
family Family XI	Vascular dementia (subcortical)	rs4295569	C	T	-0.0142366	47820641	0.580104	0.0262794	14306	C	T	-0.354704	7	47781043	2.54572e-08	0.0636798	360770	20037.4
family Family XI	Vascular dementia (subcortical)	rs4723291	A	G	-0.00208628	33551998	0.953779	0.0252132	14306	A	G	-0.262617	7	33512386	6.22372e-06	0.0581185	360770	11064.5
family Family XIII	Vascular dementia (subcortical)	rs10919863	T	C	-0.0107175	200226041	0.49465	0.0141716	14306	T	C	0.315164	1	200256913	3.47112e-06	0.067912	360770	10813.8
family Family XIII	Vascular dementia (subcortical)	rs11148372	A	G	0.00928786	22788665	0.399604	0.0112118	14306	A	G	-0.261494	13	22214526	4.06275e-06	0.056746	360770	12632.5
family Family XIII	Vascular dementia (subcortical)	rs3802793	A	G	0.00251535	131685316	0.853823	0.011635	14306	A	G	0.274451	11	131815422	5.46626e-06	0.0603714	360770	12758.3
family Family XIII	Vascular dementia (subcortical)	rs4295569	C	T	0.00457174	47820641	0.69975	0.011402	14306	C	T	-0.354704	7	47781043	2.54572e-08	0.0636798	360770	20037.4
family Family XIII	Vascular dementia (subcortical)	rs4382795	C	T	0.00607477	66878853	0.707902	0.0144437	14306	C	T	0.37812	10	65119095	9.80754e-06	0.0855211	360770	13265.7
family Family XIII	Vascular dementia (subcortical)	rs4723291	A	G	0.00449907	33551998	0.695034	0.010995	14306	A	G	-0.262617	7	33512386	6.22372e-06	0.0581185	360770	11064.5
family Lachnospiraceae	Vascular dementia (subcortical)	rs10919863	T	C	0.00179804	200226041	0.862767	0.0134421	14306	T	C	0.315164	1	200256913	3.47112e-06	0.067912	360770	10813.8
family Lachnospiraceae	Vascular dementia (subcortical)	rs11148372	A	G	-0.00384918	22788665	0.719401	0.0107332	14306	A	G	-0.261494	13	22214526	4.06275e-06	0.056746	360770	12632.5
family Lachnospiraceae	Vascular dementia (subcortical)	rs11986558	T	C	-4.09593e-05	2500772	0.98125	0.0110747	14306	T	C	0.24827	8	2643276	9.16875e-06	0.0559684	360770	11030.4
family Lachnospiraceae	Vascular dementia (subcortical)	rs1363668	G	A	0.00754951	143089582	0.478859	0.0105923	14306	G	A	-0.271858	5	143710017	5.25352e-06	0.0596912	360770	12697.2
family Lachnospiraceae	Vascular dementia (subcortical)	rs429358	C	T	0.00186904	45411941	0.857942	0.0150258	14306	C	T	0.596691	19	44908684	1.74221e-17	0.0701181	360770	41621.6
family Lachnospiraceae	Vascular dementia (subcortical)	rs4295569	C	T	0.00508182	47820641	0.608628	0.0108749	14306	C	T	-0.354704	7	47781043	2.54572e-08	0.0636798	360770	20037.4
family Lachnospiraceae	Vascular dementia (subcortical)	rs4382795	C	T	0.000738222	66878853	0.971123	0.01376	14306	C	T	0.37812	10	65119095	9.80754e-06	0.0855211	360770	13265.7
family Lachnospiraceae	Vascular dementia (subcortical)	rs4723291	A	G	-0.0050512	33551998	0.652762	0.0105156	14306	A	G	-0.262617	7	33512386	6.22372e-06	0.0581185	360770	11064.5
family Lactobacillaceae	Vascular dementia (subcortical)	rs10919863	T	C	-0.00416804	200226041	0.78527	0.0216393	14306	T	C	0.315164	1	200256913	3.47112e-06	0.067912	360770	10813.8
family Lactobacillaceae	Vascular dementia (subcortical)	rs11148372	A	G	-0.00562339	22788665	0.7387	0.0172439	14306	A	G	-0.261494	13	22214526	4.06275e-06	0.056746	360770	12632.5
family Lactobacillaceae	Vascular dementia (subcortical)	rs11986558	T	C	-0.00685496	2500772	0.701139	0.0178942	14306	T	C	0.24827	8	2643276	9.16875e-06	0.0559684	360770	11030.4
family Lactobacillaceae	Vascular dementia (subcortical)	rs429358	C	T	-0.0129003	45411941	0.672596	0.024105	14306	C	T	0.596691	19	44908684	1.74221e-17	0.0701181	360770	41621.6
family Lactobacillaceae	Vascular dementia (subcortical)	rs4382795	C	T	0.00516614	66878853	0.83823	0.0221559	14306	C	T	0.37812	10	65119095	9.80754e-06	0.0855211	360770	13265.7
family Lactobacillaceae	Vascular dementia (subcortical)	rs4723291	A	G	0.00082216	33551998	0.946699	0.0169292	14306	A	G	-0.262617	7	33512386	6.22372e-06	0.0581185	360770	11064.5
family Methanobacteriaceae	Vascular dementia (subcortical)	rs10919863	T	C	0.000401809	200226041	0.945946	0.0303275	14306	T	C	0.315164	1	200256913	3.47112e-06	0.067912	360770	10813.8
family Methanobacteriaceae	Vascular dementia (subcortical)	rs1363668	G	A	-0.0153123	143089582	0.516855	0.0236382	14306	G	A	-0.271858	5	143710017	5.25352e-06	0.0596912	360770	12697.2
family Methanobacteriaceae	Vascular dementia (subcortical)	rs429358	C	T	-0.0258759	45411941	0.504467	0.0335884	14306	C	T	0.596691	19	44908684	1.74221e-17	0.0701181	360770	41621.6
family Methanobacteriaceae	Vascular dementia (subcortical)	rs4382795	C	T	-0.0236206	66878853	0.399621	0.0303417	14306	C	T	0.37812	10	65119095	9.80754e-06	0.0855211	360770	13265.7
family Oxalobacteraceae	Vascular dementia (subcortical)	rs11986558	T	C	0.0152319	2500772	0.437873	0.0209212	14306	T	C	0.24827	8	2643276	9.16875e-06	0.0559684	360770	11030.4
family Oxalobacteraceae	Vascular dementia (subcortical)	rs1363668	G	A	-0.0119083	143089582	0.583925	0.0199114	14306	G	A	-0.271858	5	143710017	5.25352e-06	0.0596912	360770	12697.2
family Oxalobacteraceae	Vascular dementia (subcortical)	rs3802793	A	G	-0.00743676	131685316	0.696758	0.020852	14306	A	G	0.274451	11	131815422	5.46626e-06	0.0603714	360770	12758.3
family Oxalobacteraceae	Vascular dementia (subcortical)	rs429358	C	T	0.0105442	45411941	0.613796	0.0281212	14306	C	T	0.596691	19	44908684	1.74221e-17	0.0701181	360770	41621.6
family Pasteurellaceae	Vascular dementia (subcortical)	rs10919863	T	C	-0.0097282	200226041	0.613601	0.0186042	14306	T	C	0.315164	1	200256913	3.47112e-06	0.067912	360770	10813.8
family Pasteurellaceae	Vascular dementia (subcortical)	rs11986558	T	C	0.00364921	2500772	0.785628	0.0154381	14306	T	C	0.24827	8	2643276	9.16875e-06	0.0559684	360770	11030.4
family Pasteurellaceae	Vascular dementia (subcortical)	rs1363668	G	A	0.00344117	143089582	0.803974	0.0147712	14306	G	A	-0.271858	5	143710017	5.25352e-06	0.0596912	360770	12697.2
family Pasteurellaceae	Vascular dementia (subcortical)	rs429358	C	T	0.0222189	45411941	0.309441	0.0210703	14306	C	T	0.596691	19	44908684	1.74221e-17	0.0701181	360770	41621.6
family Peptococcaceae	Vascular dementia (subcortical)	rs10919863	T	C	-0.00551994	200226041	0.778716	0.0178123	14306	T	C	0.315164	1	200256913	3.47112e-06	0.067912	360770	10813.8
family Peptococcaceae	Vascular dementia (subcortical)	rs11986558	T	C	0.0030979	2500772	0.845071	0.0145231	14306	T	C	0.24827	8	2643276	9.16875e-06	0.0559684	360770	11030.4
family Peptococcaceae	Vascular dementia (subcortical)	rs1363668	G	A	-0.0116475	143089582	0.400184	0.0138454	14306	G	A	-0.271858	5	143710017	5.25352e-06	0.0596912	360770	12697.2
family Peptococcaceae	Vascular dementia (subcortical)	rs429358	C	T	0.0284066	45411941	0.111351	0.0194781	14306	C	T	0.596691	19	44908684	1.74221e-17	0.0701181	360770	41621.6
family Peptococcaceae	Vascular dementia (subcortical)	rs4382795	C	T	0.01249	66878853	0.556754	0.0180909	14306	C	T	0.37812	10	65119095	9.80754e-06	0.0855211	360770	13265.7
family Peptococcaceae	Vascular dementia (subcortical)	rs4723291	A	G	-0.00235737	33551998	0.865497	0.0137378	14306	A	G	-0.262617	7	33512386	6.22372e-06	0.0581185	360770	11064.5
family Peptostreptococcaceae	Vascular dementia (subcortical)	rs10919863	T	C	-0.0112663	200226041	0.525834	0.0143879	14306	T	C	0.315164	1	200256913	3.47112e-06	0.067912	360770	10813.8
family Peptostreptococcaceae	Vascular dementia (subcortical)	rs11148372	A	G	0.00319139	22788665	0.768424	0.0114587	14306	A	G	-0.261494	13	22214526	4.06275e-06	0.056746	360770	12632.5
family Peptostreptococcaceae	Vascular dementia (subcortical)	rs11986558	T	C	0.0039469	2500772	0.726879	0.0118525	14306	T	C	0.24827	8	2643276	9.16875e-06	0.0559684	360770	11030.4
family Peptostreptococcaceae	Vascular dementia (subcortical)	rs1363668	G	A	0.00348356	143089582	0.747822	0.0113159	14306	G	A	-0.271858	5	143710017	5.25352e-06	0.0596912	360770	12697.2
family Peptostreptococcaceae	Vascular dementia (subcortical)	rs3802793	A	G	-0.00681752	131685316	0.577463	0.0118932	14306	A	G	0.274451	11	131815422	5.46626e-06	0.0603714	360770	12758.3
family Peptostreptococcaceae	Vascular dementia (subcortical)	rs429358	C	T	0.013789	45411941	0.358402	0.015986	14306	C	T	0.596691	19	44908684	1.74221e-17	0.0701181	360770	41621.6
family Peptostreptococcaceae	Vascular dementia (subcortical)	rs4295569	C	T	-0.00542756	47820641	0.635932	0.0116371	14306	C	T	-0.354704	7	47781043	2.54572e-08	0.0636798	360770	20037.4
family Porphyromonadaceae	Vascular dementia (subcortical)	rs11148372	A	G	-0.0056892	22788665	0.606012	0.010825	14306	A	G	-0.261494	13	22214526	4.06275e-06	0.056746	360770	12632.5
family Porphyromonadaceae	Vascular dementia (subcortical)	rs11986558	T	C	0.00344357	2500772	0.766599	0.0111738	14306	T	C	0.24827	8	2643276	9.16875e-06	0.0559684	360770	11030.4
family Porphyromonadaceae	Vascular dementia (subcortical)	rs1363668	G	A	0.00711367	143089582	0.51871	0.010683	14306	G	A	-0.271858	5	143710017	5.25352e-06	0.0596912	360770	12697.2
family Porphyromonadaceae	Vascular dementia (subcortical)	rs3802793	A	G	-0.00170147	131685316	0.897365	0.0112425	14306	A	G	0.274451	11	131815422	5.46626e-06	0.0603714	360770	12758.3
family Porphyromonadaceae	Vascular dementia (subcortical)	rs429358	C	T	0.000513332	45411941	0.899319	0.0151519	14306	C	T	0.596691	19	44908684	1.74221e-17	0.0701181	360770	41621.6
family Porphyromonadaceae	Vascular dementia (subcortical)	rs4295569	C	T	-0.00988579	47820641	0.379987	0.0109764	14306	C	T	-0.354704	7	47781043	2.54572e-08	0.0636798	360770	20037.4
family Prevotellaceae	Vascular dementia (subcortical)	rs10919863	T	C	0.00725423	200226041	0.597514	0.0148437	14306	T	C	0.315164	1	200256913	3.47112e-06	0.067912	360770	10813.8
family Prevotellaceae	Vascular dementia (subcortical)	rs11986558	T	C	-0.00878521	2500772	0.50773	0.0122934	14306	T	C	0.24827	8	2643276	9.16875e-06	0.0559684	360770	11030.4
family Prevotellaceae	Vascular dementia (subcortical)	rs1363668	G	A	0.000929526	143089582	0.91952	0.0117612	14306	G	A	-0.271858	5	143710017	5.25352e-06	0.0596912	360770	12697.2
family Prevotellaceae	Vascular dementia (subcortical)	rs3802793	A	G	0.0101212	131685316	0.430214	0.0124024	14306	A	G	0.274451	11	131815422	5.46626e-06	0.0603714	360770	12758.3
family Prevotellaceae	Vascular dementia (subcortical)	rs429358	C	T	-0.000308702	45411941	0.975076	0.0167488	14306	C	T	0.596691	19	44908684	1.74221e-17	0.0701181	360770	41621.6
family Prevotellaceae	Vascular dementia (subcortical)	rs4382795	C	T	-0.0113959	66878853	0.481733	0.0152396	14306	C	T	0.37812	10	65119095	9.80754e-06	0.0855211	360770	13265.7
family Rhodospirillaceae	Vascular dementia (subcortical)	rs11148372	A	G	-0.00166327	22788665	0.91259	0.01572	14306	A	G	-0.261494	13	22214526	4.06275e-06	0.056746	360770	12632.5
family Rhodospirillaceae	Vascular dementia (subcortical)	rs11986558	T	C	0.00833985	2500772	0.605208	0.0162737	14306	T	C	0.24827	8	2643276	9.16875e-06	0.0559684	360770	11030.4
family Rhodospirillaceae	Vascular dementia (subcortical)	rs1363668	G	A	-0.0128595	143089582	0.414397	0.0155407	14306	G	A	-0.271858	5	143710017	5.25352e-06	0.0596912	360770	12697.2
family Rhodospirillaceae	Vascular dementia (subcortical)	rs429358	C	T	-0.00620292	45411941	0.814487	0.0220039	14306	C	T	0.596691	19	44908684	1.74221e-17	0.0701181	360770	41621.6
family Rikenellaceae	Vascular dementia (subcortical)	rs10919863	T	C	-0.00565195	200226041	0.624921	0.013725	14306	T	C	0.315164	1	200256913	3.47112e-06	0.067912	360770	10813.8
family Rikenellaceae	Vascular dementia (subcortical)	rs11986558	T	C	0.00377818	2500772	0.73536	0.0112915	14306	T	C	0.24827	8	2643276	9.16875e-06	0.0559684	360770	11030.4
family Rikenellaceae	Vascular dementia (subcortical)	rs3802793	A	G	0.008874	131685316	0.407975	0.0113384	14306	A	G	0.274451	11	131815422	5.46626e-06	0.0603714	360770	12758.3
family Rikenellaceae	Vascular dementia (subcortical)	rs429358	C	T	-0.0163575	45411941	0.27332	0.0152786	14306	C	T	0.596691	19	44908684	1.74221e-17	0.0701181	360770	41621.6
family Rikenellaceae	Vascular dementia (subcortical)	rs4382795	C	T	0.00458206	66878853	0.751299	0.0140329	14306	C	T	0.37812	10	65119095	9.80754e-06	0.0855211	360770	13265.7
family Rikenellaceae	Vascular dementia (subcortical)	rs4723291	A	G	0.00303632	33551998	0.795736	0.0107056	14306	A	G	-0.262617	7	33512386	6.22372e-06	0.0581185	360770	11064.5
family Ruminococcaceae	Vascular dementia (subcortical)	rs10919863	T	C	0.00170007	200226041	0.872055	0.0134446	14306	T	C	0.315164	1	200256913	3.47112e-06	0.067912	360770	10813.8
family Ruminococcaceae	Vascular dementia (subcortical)	rs11986558	T	C	0.00246828	2500772	0.795159	0.01108	14306	T	C	0.24827	8	2643276	9.16875e-06	0.0559684	360770	11030.4
family Ruminococcaceae	Vascular dementia (subcortical)	rs3802793	A	G	0.00529587	131685316	0.584902	0.0111492	14306	A	G	0.274451	11	131815422	5.46626e-06	0.0603714	360770	12758.3
family Ruminococcaceae	Vascular dementia (subcortical)	rs429358	C	T	-0.00321433	45411941	0.847329	0.0150177	14306	C	T	0.596691	19	44908684	1.74221e-17	0.0701181	360770	41621.6
family Ruminococcaceae	Vascular dementia (subcortical)	rs4295569	C	T	-0.00950774	47820641	0.39514	0.0108803	14306	C	T	-0.354704	7	47781043	2.54572e-08	0.0636798	360770	20037.4
family Streptococcaceae	Vascular dementia (subcortical)	rs11148372	A	G	-0.00414523	22788665	0.706275	0.0112606	14306	A	G	-0.261494	13	22214526	4.06275e-06	0.056746	360770	12632.5
family Streptococcaceae	Vascular dementia (subcortical)	rs11986558	T	C	0.00178645	2500772	0.868381	0.0116398	14306	T	C	0.24827	8	2643276	9.16875e-06	0.0559684	360770	11030.4
family Streptococcaceae	Vascular dementia (subcortical)	rs1363668	G	A	-0.0019847	143089582	0.853721	0.0111235	14306	G	A	-0.271858	5	143710017	5.25352e-06	0.0596912	360770	12697.2
family Streptococcaceae	Vascular dementia (subcortical)	rs429358	C	T	0.0121485	45411941	0.431645	0.0157439	14306	C	T	0.596691	19	44908684	1.74221e-17	0.0701181	360770	41621.6
family Streptococcaceae	Vascular dementia (subcortical)	rs4295569	C	T	-0.0031842	47820641	0.78514	0.0114294	14306	C	T	-0.354704	7	47781043	2.54572e-08	0.0636798	360770	20037.4
family Veillonellaceae	Vascular dementia (subcortical)	rs10919863	T	C	-0.0103681	200226041	0.48601	0.0143646	14306	T	C	0.315164	1	200256913	3.47112e-06	0.067912	360770	10813.8
family Veillonellaceae	Vascular dementia (subcortical)	rs11148372	A	G	0.00814801	22788665	0.484774	0.0114903	14306	A	G	-0.261494	13	22214526	4.06275e-06	0.056746	360770	12632.5
family Veillonellaceae	Vascular dementia (subcortical)	rs1363668	G	A	-0.0102092	143089582	0.377762	0.0113484	14306	G	A	-0.271858	5	143710017	5.25352e-06	0.0596912	360770	12697.2
family Veillonellaceae	Vascular dementia (subcortical)	rs3802793	A	G	0.000809593	131685316	0.989094	0.0119491	14306	A	G	0.274451	11	131815422	5.46626e-06	0.0603714	360770	12758.3
family Veillonellaceae	Vascular dementia (subcortical)	rs429358	C	T	-0.0232032	45411941	0.150365	0.0161147	14306	C	T	0.596691	19	44908684	1.74221e-17	0.0701181	360770	41621.6
family Veillonellaceae	Vascular dementia (subcortical)	rs4295569	C	T	0.00320256	47820641	0.804097	0.0116624	14306	C	T	-0.354704	7	47781043	2.54572e-08	0.0636798	360770	20037.4
family Veillonellaceae	Vascular dementia (subcortical)	rs4382795	C	T	-0.00556624	66878853	0.689644	0.0147436	14306	C	T	0.37812	10	65119095	9.80754e-06	0.0855211	360770	13265.7
family Verrucomicrobiaceae	Vascular dementia (subcortical)	rs10919863	T	C	-0.00174495	200226041	0.924471	0.0168688	14306	T	C	0.315164	1	200256913	3.47112e-06	0.067912	360770	10813.8
family Verrucomicrobiaceae	Vascular dementia (subcortical)	rs11148372	A	G	0.00743505	22788665	0.560791	0.0133263	14306	A	G	-0.261494	13	22214526	4.06275e-06	0.056746	360770	12632.5
family Verrucomicrobiaceae	Vascular dementia (subcortical)	rs1363668	G	A	0.00495364	143089582	0.712525	0.013168	14306	G	A	-0.271858	5	143710017	5.25352e-06	0.0596912	360770	12697.2
family Verrucomicrobiaceae	Vascular dementia (subcortical)	rs3802793	A	G	-0.00653629	131685316	0.653994	0.0137833	14306	A	G	0.274451	11	131815422	5.46626e-06	0.0603714	360770	12758.3
family Verrucomicrobiaceae	Vascular dementia (subcortical)	rs429358	C	T	0.0182697	45411941	0.341123	0.0185272	14306	C	T	0.596691	19	44908684	1.74221e-17	0.0701181	360770	41621.6
family Verrucomicrobiaceae	Vascular dementia (subcortical)	rs4295569	C	T	0.00115088	47820641	0.927969	0.0134964	14306	C	T	-0.354704	7	47781043	2.54572e-08	0.0636798	360770	20037.4
family Verrucomicrobiaceae	Vascular dementia (subcortical)	rs4382795	C	T	-0.00495318	66878853	0.763561	0.0172015	14306	C	T	0.37812	10	65119095	9.80754e-06	0.0855211	360770	13265.7
family Verrucomicrobiaceae	Vascular dementia (subcortical)	rs4723291	A	G	-0.0015868	33551998	0.911831	0.0130679	14306	A	G	-0.262617	7	33512386	6.22372e-06	0.0581185	360770	11064.5
family Victivallaceae	Vascular dementia (subcortical)	rs10919863	T	C	-0.0127373	200226041	0.623706	0.029323	14306	T	C	0.315164	1	200256913	3.47112e-06	0.067912	360770	10813.8
family Victivallaceae	Vascular dementia (subcortical)	rs11986558	T	C	-0.0159539	2500772	0.513132	0.0238844	14306	T	C	0.24827	8	2643276	9.16875e-06	0.0559684	360770	11030.4
family Victivallaceae	Vascular dementia (subcortical)	rs1363668	G	A	-0.0163597	143089582	0.470013	0.0228508	14306	G	A	-0.271858	5	143710017	5.25352e-06	0.0596912	360770	12697.2
family Victivallaceae	Vascular dementia (subcortical)	rs3802793	A	G	0.0166614	131685316	0.47033	0.0240171	14306	A	G	0.274451	11	131815422	5.46626e-06	0.0603714	360770	12758.3
family Victivallaceae	Vascular dementia (subcortical)	rs429358	C	T	-0.0151253	45411941	0.541847	0.0330873	14306	C	T	0.596691	19	44908684	1.74221e-17	0.0701181	360770	41621.6
family Victivallaceae	Vascular dementia (subcortical)	rs4295569	C	T	-0.00287732	47820641	0.892283	0.0234824	14306	C	T	-0.354704	7	47781043	2.54572e-08	0.0636798	360770	20037.4
family Victivallaceae	Vascular dementia (subcortical)	rs4723291	A	G	-0.0134146	33551998	0.554381	0.0227424	14306	A	G	-0.262617	7	33512386	6.22372e-06	0.0581185	360770	11064.5
family Acidaminococcaceae	Vascular dementia (sudden onset)	rs12423672	T	G	-0.0125673	5047705	0.622805	0.0201793	14306	T	G	0.75915	12	4938539	4.89159e-06	0.166138	360283	30610.6
family Acidaminococcaceae	Vascular dementia (sudden onset)	rs2920	C	T	-0.00829821	23884780	0.576719	0.0158302	14306	C	T	0.592292	1	23558289	2.20602e-06	0.125126	360283	40501.4
family Acidaminococcaceae	Vascular dementia (sudden onset)	rs429358	C	T	-0.00727176	45411941	0.556993	0.018202	14306	C	T	0.600608	19	44908684	7.45813e-06	0.134059	360283	42163
family Acidaminococcaceae	Vascular dementia (sudden onset)	rs4840457	C	T	0.0192344	6408682	0.40094	0.0239802	14306	C	T	0.642796	8	6551161	8.92874e-06	0.144721	360283	32615.8
family Acidaminococcaceae	Vascular dementia (sudden onset)	rs71511414	G	A	0.0142947	79688991	0.565005	0.0230591	14306	G	A	0.681233	9	77074075	7.80746e-06	0.152388	360283	30731.9
family Actinomycetaceae	Vascular dementia (sudden onset)	rs12452096	A	G	-0.00508329	75544032	0.809311	0.0188528	14306	A	G	0.749501	17	77547950	1.48929e-06	0.155735	360283	77865.6
family Actinomycetaceae	Vascular dementia (sudden onset)	rs2920	C	T	-0.0123913	23884780	0.533386	0.0199178	14306	C	T	0.592292	1	23558289	2.20602e-06	0.125126	360283	40501.4
family Actinomycetaceae	Vascular dementia (sudden onset)	rs4840457	C	T	0.00854959	6408682	0.789567	0.0299816	14306	C	T	0.642796	8	6551161	8.92874e-06	0.144721	360283	32615.8
family Actinomycetaceae	Vascular dementia (sudden onset)	rs71511414	G	A	0.00980268	79688991	0.673332	0.028425	14306	G	A	0.681233	9	77074075	7.80746e-06	0.152388	360283	30731.9
family Alcaligenaceae	Vascular dementia (sudden onset)	rs12452096	A	G	0.00622348	75544032	0.623275	0.0129674	14306	A	G	0.749501	17	77547950	1.48929e-06	0.155735	360283	77865.6
family Alcaligenaceae	Vascular dementia (sudden onset)	rs429358	C	T	0.00909445	45411941	0.544969	0.0156992	14306	C	T	0.600608	19	44908684	7.45813e-06	0.134059	360283	42163
family Alcaligenaceae	Vascular dementia (sudden onset)	rs4840457	C	T	0.00840096	6408682	0.685056	0.0206352	14306	C	T	0.642796	8	6551161	8.92874e-06	0.144721	360283	32615.8
family Alcaligenaceae	Vascular dementia (sudden onset)	rs71511414	G	A	-0.0107823	79688991	0.553799	0.0199384	14306	G	A	0.681233	9	77074075	7.80746e-06	0.152388	360283	30731.9
family Bacteroidaceae	Vascular dementia (sudden onset)	rs12452096	A	G	0.00714998	75544032	0.579398	0.0124289	14306	A	G	0.749501	17	77547950	1.48929e-06	0.155735	360283	77865.6
family Bacteroidaceae	Vascular dementia (sudden onset)	rs2920	C	T	0.00475284	23884780	0.745262	0.0131029	14306	C	T	0.592292	1	23558289	2.20602e-06	0.125126	360283	40501.4
family Bacteroidales S24 7group	Vascular dementia (sudden onset)	rs12452096	A	G	0.0120744	75544032	0.520673	0.0188713	14306	A	G	0.749501	17	77547950	1.48929e-06	0.155735	360283	77865.6
family Bacteroidales S24 7group	Vascular dementia (sudden onset)	rs2920	C	T	-0.017022	23884780	0.391214	0.0198879	14306	C	T	0.592292	1	23558289	2.20602e-06	0.125126	360283	40501.4
family Bacteroidales S24 7group	Vascular dementia (sudden onset)	rs4840457	C	T	0.00361587	6408682	0.916491	0.0298823	14306	C	T	0.642796	8	6551161	8.92874e-06	0.144721	360283	32615.8
family Bacteroidales S24 7group	Vascular dementia (sudden onset)	rs71511414	G	A	0.00775533	79688991	0.802908	0.0290193	14306	G	A	0.681233	9	77074075	7.80746e-06	0.152388	360283	30731.9
family Bifidobacteriaceae	Vascular dementia (sudden onset)	rs12452096	A	G	-0.00680552	75544032	0.589069	0.0136323	14306	A	G	0.749501	17	77547950	1.48929e-06	0.155735	360283	77865.6
family Bifidobacteriaceae	Vascular dementia (sudden onset)	rs2920	C	T	-0.00729536	23884780	0.65202	0.0144915	14306	C	T	0.592292	1	23558289	2.20602e-06	0.125126	360283	40501.4
family Bifidobacteriaceae	Vascular dementia (sudden onset)	rs4840457	C	T	0.00206695	6408682	0.965062	0.0219169	14306	C	T	0.642796	8	6551161	8.92874e-06	0.144721	360283	32615.8
family Bifidobacteriaceae	Vascular dementia (sudden onset)	rs71511414	G	A	-0.0153437	79688991	0.5583	0.0210219	14306	G	A	0.681233	9	77074075	7.80746e-06	0.152388	360283	30731.9
family Clostridiaceae1	Vascular dementia (sudden onset)	rs12423672	T	G	0.0138214	5047705	0.44034	0.0191367	14306	T	G	0.75915	12	4938539	4.89159e-06	0.166138	360283	30610.6
family Clostridiaceae1	Vascular dementia (sudden onset)	rs12452096	A	G	-0.0029679	75544032	0.821289	0.0140964	14306	A	G	0.749501	17	77547950	1.48929e-06	0.155735	360283	77865.6
family Clostridiaceae1	Vascular dementia (sudden onset)	rs2920	C	T	-0.00926546	23884780	0.570411	0.0148133	14306	C	T	0.592292	1	23558289	2.20602e-06	0.125126	360283	40501.4
family Clostridiaceae1	Vascular dementia (sudden onset)	rs429358	C	T	0.0102466	45411941	0.572964	0.0169216	14306	C	T	0.600608	19	44908684	7.45813e-06	0.134059	360283	42163
family Clostridiaceae1	Vascular dementia (sudden onset)	rs4840457	C	T	-0.00138155	6408682	0.930088	0.022309	14306	C	T	0.642796	8	6551161	8.92874e-06	0.144721	360283	32615.8
family Clostridiaceae1	Vascular dementia (sudden onset)	rs71511414	G	A	0.00842869	79688991	0.708991	0.0215221	14306	G	A	0.681233	9	77074075	7.80746e-06	0.152388	360283	30731.9
family Clostridiales vadin BB60 group	Vascular dementia (sudden onset)	rs12452096	A	G	-0.0106562	75544032	0.549436	0.0164914	14306	A	G	0.749501	17	77547950	1.48929e-06	0.155735	360283	77865.6
family Clostridiales vadin BB60 group	Vascular dementia (sudden onset)	rs429358	C	T	0.00394851	45411941	0.829357	0.0199437	14306	C	T	0.600608	19	44908684	7.45813e-06	0.134059	360283	42163
family Clostridiales vadin BB60 group	Vascular dementia (sudden onset)	rs4840457	C	T	0.0152357	6408682	0.554396	0.0258384	14306	C	T	0.642796	8	6551161	8.92874e-06	0.144721	360283	32615.8
family Coriobacteriaceae	Vascular dementia (sudden onset)	rs12452096	A	G	-0.00827816	75544032	0.498613	0.0125356	14306	A	G	0.749501	17	77547950	1.48929e-06	0.155735	360283	77865.6
family Coriobacteriaceae	Vascular dementia (sudden onset)	rs2920	C	T	-0.00863633	23884780	0.519492	0.0132998	14306	C	T	0.592292	1	23558289	2.20602e-06	0.125126	360283	40501.4
family Coriobacteriaceae	Vascular dementia (sudden onset)	rs71511414	G	A	-0.00526776	79688991	0.860494	0.0193334	14306	G	A	0.681233	9	77074075	7.80746e-06	0.152388	360283	30731.9
family Defluviitaleaceae	Vascular dementia (sudden onset)	rs12423672	T	G	-0.00455169	5047705	0.725658	0.025956	14306	T	G	0.75915	12	4938539	4.89159e-06	0.166138	360283	30610.6
family Defluviitaleaceae	Vascular dementia (sudden onset)	rs12452096	A	G	0.00980415	75544032	0.607847	0.0185	14306	A	G	0.749501	17	77547950	1.48929e-06	0.155735	360283	77865.6
family Defluviitaleaceae	Vascular dementia (sudden onset)	rs429358	C	T	-0.000239501	45411941	0.934937	0.0222898	14306	C	T	0.600608	19	44908684	7.45813e-06	0.134059	360283	42163
family Desulfovibrionaceae	Vascular dementia (sudden onset)	rs12452096	A	G	-0.00340529	75544032	0.809785	0.0136171	14306	A	G	0.749501	17	77547950	1.48929e-06	0.155735	360283	77865.6
family Desulfovibrionaceae	Vascular dementia (sudden onset)	rs4840457	C	T	0.00902838	6408682	0.67801	0.0217503	14306	C	T	0.642796	8	6551161	8.92874e-06	0.144721	360283	32615.8
family Desulfovibrionaceae	Vascular dementia (sudden onset)	rs71511414	G	A	-0.0100265	79688991	0.601561	0.0209365	14306	G	A	0.681233	9	77074075	7.80746e-06	0.152388	360283	30731.9
family Enterobacteriaceae	Vascular dementia (sudden onset)	rs12452096	A	G	-0.00530859	75544032	0.728125	0.0142937	14306	A	G	0.749501	17	77547950	1.48929e-06	0.155735	360283	77865.6
family Enterobacteriaceae	Vascular dementia (sudden onset)	rs2920	C	T	-0.00718319	23884780	0.630769	0.0151405	14306	C	T	0.592292	1	23558289	2.20602e-06	0.125126	360283	40501.4
family Erysipelotrichaceae	Vascular dementia (sudden onset)	rs12452096	A	G	0.00283252	75544032	0.80048	0.0124386	14306	A	G	0.749501	17	77547950	1.48929e-06	0.155735	360283	77865.6
family Erysipelotrichaceae	Vascular dementia (sudden onset)	rs2920	C	T	-0.000457251	23884780	0.970726	0.0131247	14306	C	T	0.592292	1	23558289	2.20602e-06	0.125126	360283	40501.4
family Erysipelotrichaceae	Vascular dementia (sudden onset)	rs4840457	C	T	0.0141869	6408682	0.472228	0.0198124	14306	C	T	0.642796	8	6551161	8.92874e-06	0.144721	360283	32615.8
family Erysipelotrichaceae	Vascular dementia (sudden onset)	rs71511414	G	A	0.0107001	79688991	0.558578	0.0191207	14306	G	A	0.681233	9	77074075	7.80746e-06	0.152388	360283	30731.9
family Family XI	Vascular dementia (sudden onset)	rs2920	C	T	-0.0224264	23884780	0.500682	0.031678	14306	C	T	0.592292	1	23558289	2.20602e-06	0.125126	360283	40501.4
family Family XI	Vascular dementia (sudden onset)	rs4840457	C	T	0.029571	6408682	0.509725	0.0461671	14306	C	T	0.642796	8	6551161	8.92874e-06	0.144721	360283	32615.8
family Family XI	Vascular dementia (sudden onset)	rs71511414	G	A	0.0334325	79688991	0.473214	0.0443183	14306	G	A	0.681233	9	77074075	7.80746e-06	0.152388	360283	30731.9
family Family XIII	Vascular dementia (sudden onset)	rs12452096	A	G	-0.0101793	75544032	0.445482	0.0129995	14306	A	G	0.749501	17	77547950	1.48929e-06	0.155735	360283	77865.6
family Family XIII	Vascular dementia (sudden onset)	rs71511414	G	A	-0.00268176	79688991	0.880513	0.0197755	14306	G	A	0.681233	9	77074075	7.80746e-06	0.152388	360283	30731.9
family Lachnospiraceae	Vascular dementia (sudden onset)	rs12423672	T	G	-0.000442794	5047705	0.897316	0.0167482	14306	T	G	0.75915	12	4938539	4.89159e-06	0.166138	360283	30610.6
family Lachnospiraceae	Vascular dementia (sudden onset)	rs12452096	A	G	0.00294903	75544032	0.825383	0.0124148	14306	A	G	0.749501	17	77547950	1.48929e-06	0.155735	360283	77865.6
family Lachnospiraceae	Vascular dementia (sudden onset)	rs2920	C	T	-0.00117125	23884780	0.891764	0.0130827	14306	C	T	0.592292	1	23558289	2.20602e-06	0.125126	360283	40501.4
family Lachnospiraceae	Vascular dementia (sudden onset)	rs429358	C	T	0.00186904	45411941	0.857942	0.0150258	14306	C	T	0.600608	19	44908684	7.45813e-06	0.134059	360283	42163
family Lachnospiraceae	Vascular dementia (sudden onset)	rs4840457	C	T	-0.00487501	6408682	0.835372	0.0197558	14306	C	T	0.642796	8	6551161	8.92874e-06	0.144721	360283	32615.8
family Lachnospiraceae	Vascular dementia (sudden onset)	rs71511414	G	A	0.000547211	79688991	0.926645	0.0190598	14306	G	A	0.681233	9	77074075	7.80746e-06	0.152388	360283	30731.9
family Lactobacillaceae	Vascular dementia (sudden onset)	rs12423672	T	G	-0.0153261	5047705	0.571654	0.0272742	14306	T	G	0.75915	12	4938539	4.89159e-06	0.166138	360283	30610.6
family Lactobacillaceae	Vascular dementia (sudden onset)	rs2920	C	T	-0.00431068	23884780	0.821304	0.0210019	14306	C	T	0.592292	1	23558289	2.20602e-06	0.125126	360283	40501.4
family Lactobacillaceae	Vascular dementia (sudden onset)	rs429358	C	T	-0.0129003	45411941	0.672596	0.024105	14306	C	T	0.600608	19	44908684	7.45813e-06	0.134059	360283	42163
family Lactobacillaceae	Vascular dementia (sudden onset)	rs71511414	G	A	0.00420264	79688991	0.895353	0.0307562	14306	G	A	0.681233	9	77074075	7.80746e-06	0.152388	360283	30731.9
family Methanobacteriaceae	Vascular dementia (sudden onset)	rs12452096	A	G	-0.00751526	75544032	0.766908	0.0290618	14306	A	G	0.749501	17	77547950	1.48929e-06	0.155735	360283	77865.6
family Methanobacteriaceae	Vascular dementia (sudden onset)	rs429358	C	T	-0.0258759	45411941	0.504467	0.0335884	14306	C	T	0.600608	19	44908684	7.45813e-06	0.134059	360283	42163
family Oxalobacteraceae	Vascular dementia (sudden onset)	rs12423672	T	G	-0.0161199	5047705	0.719916	0.0325081	14306	T	G	0.75915	12	4938539	4.89159e-06	0.166138	360283	30610.6
family Oxalobacteraceae	Vascular dementia (sudden onset)	rs2920	C	T	0.0056811	23884780	0.784854	0.0244924	14306	C	T	0.592292	1	23558289	2.20602e-06	0.125126	360283	40501.4
family Oxalobacteraceae	Vascular dementia (sudden onset)	rs429358	C	T	0.0105442	45411941	0.613796	0.0281212	14306	C	T	0.600608	19	44908684	7.45813e-06	0.134059	360283	42163
family Oxalobacteraceae	Vascular dementia (sudden onset)	rs4840457	C	T	0.0228019	6408682	0.542308	0.0369305	14306	C	T	0.642796	8	6551161	8.92874e-06	0.144721	360283	32615.8
family Pasteurellaceae	Vascular dementia (sudden onset)	rs12452096	A	G	0.000551408	75544032	0.939985	0.0172915	14306	A	G	0.749501	17	77547950	1.48929e-06	0.155735	360283	77865.6
family Pasteurellaceae	Vascular dementia (sudden onset)	rs2920	C	T	-0.00912089	23884780	0.598183	0.0182307	14306	C	T	0.592292	1	23558289	2.20602e-06	0.125126	360283	40501.4
family Pasteurellaceae	Vascular dementia (sudden onset)	rs4840457	C	T	-0.0206629	6408682	0.449644	0.0275786	14306	C	T	0.642796	8	6551161	8.92874e-06	0.144721	360283	32615.8
family Peptococcaceae	Vascular dementia (sudden onset)	rs12423672	T	G	0.0164987	5047705	0.442848	0.0224894	14306	T	G	0.75915	12	4938539	4.89159e-06	0.166138	360283	30610.6
family Peptococcaceae	Vascular dementia (sudden onset)	rs12452096	A	G	-0.0143971	75544032	0.40605	0.0162347	14306	A	G	0.749501	17	77547950	1.48929e-06	0.155735	360283	77865.6
family Peptococcaceae	Vascular dementia (sudden onset)	rs2920	C	T	0.00244223	23884780	0.881289	0.0170723	14306	C	T	0.592292	1	23558289	2.20602e-06	0.125126	360283	40501.4
family Peptococcaceae	Vascular dementia (sudden onset)	rs71511414	G	A	0.0186349	79688991	0.508559	0.0245097	14306	G	A	0.681233	9	77074075	7.80746e-06	0.152388	360283	30731.9
family Peptostreptococcaceae	Vascular dementia (sudden onset)	rs12452096	A	G	-0.00275938	75544032	0.830496	0.0132754	14306	A	G	0.749501	17	77547950	1.48929e-06	0.155735	360283	77865.6
family Peptostreptococcaceae	Vascular dementia (sudden onset)	rs2920	C	T	-0.0125041	23884780	0.370698	0.0139729	14306	C	T	0.592292	1	23558289	2.20602e-06	0.125126	360283	40501.4
family Peptostreptococcaceae	Vascular dementia (sudden onset)	rs429358	C	T	0.013789	45411941	0.358402	0.015986	14306	C	T	0.600608	19	44908684	7.45813e-06	0.134059	360283	42163
family Peptostreptococcaceae	Vascular dementia (sudden onset)	rs71511414	G	A	0.00749783	79688991	0.725038	0.020267	14306	G	A	0.681233	9	77074075	7.80746e-06	0.152388	360283	30731.9
family Porphyromonadaceae	Vascular dementia (sudden onset)	rs12423672	T	G	0.00227656	5047705	0.907762	0.0169036	14306	T	G	0.75915	12	4938539	4.89159e-06	0.166138	360283	30610.6
family Porphyromonadaceae	Vascular dementia (sudden onset)	rs12452096	A	G	0.0106206	75544032	0.42212	0.0125246	14306	A	G	0.749501	17	77547950	1.48929e-06	0.155735	360283	77865.6
family Porphyromonadaceae	Vascular dementia (sudden onset)	rs429358	C	T	0.000513332	45411941	0.899319	0.0151519	14306	C	T	0.600608	19	44908684	7.45813e-06	0.134059	360283	42163
family Prevotellaceae	Vascular dementia (sudden onset)	rs12423672	T	G	0.00727616	5047705	0.534691	0.0184625	14306	T	G	0.75915	12	4938539	4.89159e-06	0.166138	360283	30610.6
family Prevotellaceae	Vascular dementia (sudden onset)	rs429358	C	T	-0.000308702	45411941	0.975076	0.0167488	14306	C	T	0.600608	19	44908684	7.45813e-06	0.134059	360283	42163
family Prevotellaceae	Vascular dementia (sudden onset)	rs4840457	C	T	-0.0131743	6408682	0.558321	0.0220057	14306	C	T	0.642796	8	6551161	8.92874e-06	0.144721	360283	32615.8
family Prevotellaceae	Vascular dementia (sudden onset)	rs71511414	G	A	-0.00305135	79688991	0.763669	0.0212976	14306	G	A	0.681233	9	77074075	7.80746e-06	0.152388	360283	30731.9
family Rhodospirillaceae	Vascular dementia (sudden onset)	rs12452096	A	G	-0.0174752	75544032	0.352997	0.0185295	14306	A	G	0.749501	17	77547950	1.48929e-06	0.155735	360283	77865.6
family Rhodospirillaceae	Vascular dementia (sudden onset)	rs2920	C	T	0.0121334	23884780	0.568069	0.0192638	14306	C	T	0.592292	1	23558289	2.20602e-06	0.125126	360283	40501.4
family Rhodospirillaceae	Vascular dementia (sudden onset)	rs429358	C	T	-0.00620292	45411941	0.814487	0.0220039	14306	C	T	0.600608	19	44908684	7.45813e-06	0.134059	360283	42163
family Rhodospirillaceae	Vascular dementia (sudden onset)	rs4840457	C	T	-0.0189327	6408682	0.484982	0.0284108	14306	C	T	0.642796	8	6551161	8.92874e-06	0.144721	360283	32615.8
family Rhodospirillaceae	Vascular dementia (sudden onset)	rs71511414	G	A	0.00167584	79688991	0.969453	0.0273937	14306	G	A	0.681233	9	77074075	7.80746e-06	0.152388	360283	30731.9
family Rikenellaceae	Vascular dementia (sudden onset)	rs12423672	T	G	0.00971344	5047705	0.723581	0.0171685	14306	T	G	0.75915	12	4938539	4.89159e-06	0.166138	360283	30610.6
family Rikenellaceae	Vascular dementia (sudden onset)	rs12452096	A	G	0.00981897	75544032	0.434105	0.0126392	14306	A	G	0.749501	17	77547950	1.48929e-06	0.155735	360283	77865.6
family Rikenellaceae	Vascular dementia (sudden onset)	rs2920	C	T	-0.00353701	23884780	0.825291	0.0133228	14306	C	T	0.592292	1	23558289	2.20602e-06	0.125126	360283	40501.4
family Rikenellaceae	Vascular dementia (sudden onset)	rs4840457	C	T	0.0169457	6408682	0.392077	0.0201193	14306	C	T	0.642796	8	6551161	8.92874e-06	0.144721	360283	32615.8
family Rikenellaceae	Vascular dementia (sudden onset)	rs71511414	G	A	-0.00723396	79688991	0.739486	0.0193559	14306	G	A	0.681233	9	77074075	7.80746e-06	0.152388	360283	30731.9
family Ruminococcaceae	Vascular dementia (sudden onset)	rs12423672	T	G	-0.0123974	5047705	0.517869	0.0167519	14306	T	G	0.75915	12	4938539	4.89159e-06	0.166138	360283	30610.6
family Ruminococcaceae	Vascular dementia (sudden onset)	rs429358	C	T	-0.00321433	45411941	0.847329	0.0150177	14306	C	T	0.600608	19	44908684	7.45813e-06	0.134059	360283	42163
family Ruminococcaceae	Vascular dementia (sudden onset)	rs4840457	C	T	0.00104455	6408682	0.988428	0.0197528	14306	C	T	0.642796	8	6551161	8.92874e-06	0.144721	360283	32615.8
family Ruminococcaceae	Vascular dementia (sudden onset)	rs71511414	G	A	-0.00948253	79688991	0.659153	0.0190606	14306	G	A	0.681233	9	77074075	7.80746e-06	0.152388	360283	30731.9
family Streptococcaceae	Vascular dementia (sudden onset)	rs12423672	T	G	0.0155591	5047705	0.46868	0.0177252	14306	T	G	0.75915	12	4938539	4.89159e-06	0.166138	360283	30610.6
family Streptococcaceae	Vascular dementia (sudden onset)	rs12452096	A	G	-0.00238083	75544032	0.872756	0.0130291	14306	A	G	0.749501	17	77547950	1.48929e-06	0.155735	360283	77865.6
family Streptococcaceae	Vascular dementia (sudden onset)	rs2920	C	T	-0.0092882	23884780	0.500048	0.0137272	14306	C	T	0.592292	1	23558289	2.20602e-06	0.125126	360283	40501.4
family Streptococcaceae	Vascular dementia (sudden onset)	rs429358	C	T	0.0121485	45411941	0.431645	0.0157439	14306	C	T	0.600608	19	44908684	7.45813e-06	0.134059	360283	42163
family Streptococcaceae	Vascular dementia (sudden onset)	rs4840457	C	T	-0.0139065	6408682	0.481063	0.0206907	14306	C	T	0.642796	8	6551161	8.92874e-06	0.144721	360283	32615.8
family Streptococcaceae	Vascular dementia (sudden onset)	rs71511414	G	A	-0.00124761	79688991	0.939614	0.0198958	14306	G	A	0.681233	9	77074075	7.80746e-06	0.152388	360283	30731.9
family Veillonellaceae	Vascular dementia (sudden onset)	rs12423672	T	G	-0.00244053	5047705	0.832588	0.0179286	14306	T	G	0.75915	12	4938539	4.89159e-06	0.166138	360283	30610.6
family Veillonellaceae	Vascular dementia (sudden onset)	rs12452096	A	G	0.00270146	75544032	0.804331	0.0132685	14306	A	G	0.749501	17	77547950	1.48929e-06	0.155735	360283	77865.6
family Veillonellaceae	Vascular dementia (sudden onset)	rs2920	C	T	0.00922795	23884780	0.479503	0.0140016	14306	C	T	0.592292	1	23558289	2.20602e-06	0.125126	360283	40501.4
family Veillonellaceae	Vascular dementia (sudden onset)	rs4840457	C	T	2.43954e-05	6408682	0.999919	0.0211898	14306	C	T	0.642796	8	6551161	8.92874e-06	0.144721	360283	32615.8
family Veillonellaceae	Vascular dementia (sudden onset)	rs71511414	G	A	-0.0065982	79688991	0.733105	0.0204563	14306	G	A	0.681233	9	77074075	7.80746e-06	0.152388	360283	30731.9
family Verrucomicrobiaceae	Vascular dementia (sudden onset)	rs12423672	T	G	0.0161798	5047705	0.346469	0.0211051	14306	T	G	0.75915	12	4938539	4.89159e-06	0.166138	360283	30610.6
family Verrucomicrobiaceae	Vascular dementia (sudden onset)	rs12452096	A	G	0.00605474	75544032	0.686428	0.0153485	14306	A	G	0.749501	17	77547950	1.48929e-06	0.155735	360283	77865.6
family Verrucomicrobiaceae	Vascular dementia (sudden onset)	rs2920	C	T	-0.009332	23884780	0.592792	0.0162281	14306	C	T	0.592292	1	23558289	2.20602e-06	0.125126	360283	40501.4
family Verrucomicrobiaceae	Vascular dementia (sudden onset)	rs4840457	C	T	-0.0172165	6408682	0.487395	0.0242133	14306	C	T	0.642796	8	6551161	8.92874e-06	0.144721	360283	32615.8
family Verrucomicrobiaceae	Vascular dementia (sudden onset)	rs71511414	G	A	-0.0109963	79688991	0.607024	0.0232088	14306	G	A	0.681233	9	77074075	7.80746e-06	0.152388	360283	30731.9
family Victivallaceae	Vascular dementia (sudden onset)	rs12423672	T	G	0.00522717	5047705	0.9949	0.0361073	14306	T	G	0.75915	12	4938539	4.89159e-06	0.166138	360283	30610.6
family Victivallaceae	Vascular dementia (sudden onset)	rs12452096	A	G	0.00940414	75544032	0.702684	0.0279091	14306	A	G	0.749501	17	77547950	1.48929e-06	0.155735	360283	77865.6
family Victivallaceae	Vascular dementia (sudden onset)	rs2920	C	T	0.0183895	23884780	0.571552	0.0287135	14306	C	T	0.592292	1	23558289	2.20602e-06	0.125126	360283	40501.4
family Victivallaceae	Vascular dementia (sudden onset)	rs429358	C	T	-0.0151253	45411941	0.541847	0.0330873	14306	C	T	0.600608	19	44908684	7.45813e-06	0.134059	360283	42163
family Victivallaceae	Vascular dementia (sudden onset)	rs4840457	C	T	-0.0123257	6408682	0.791602	0.0422291	14306	C	T	0.642796	8	6551161	8.92874e-06	0.144721	360283	32615.8
family Victivallaceae	Vascular dementia (sudden onset)	rs71511414	G	A	-0.0240385	79688991	0.564284	0.04096	14306	G	A	0.681233	9	77074075	7.80746e-06	0.152388	360283	30731.9
family Acidaminococcaceae	Vascular dementia (undefined)	rs12224047	T	C	-0.00546307	36820790	0.783143	0.0183216	14306	T	C	-0.263158	11	36799240	4.56278e-06	0.0574087	361227	8033.49
family Acidaminococcaceae	Vascular dementia (undefined)	rs12449066	G	A	-0.00103438	79177293	0.954634	0.0219969	14306	G	A	-0.262307	16	79143396	2.01674e-06	0.0552024	361227	8803.51
family Acidaminococcaceae	Vascular dementia (undefined)	rs2972558	T	C	-0.00948892	45356141	0.485803	0.0138546	14306	T	C	0.233623	19	44852884	8.32415e-06	0.0524209	361227	7242.37
family Acidaminococcaceae	Vascular dementia (undefined)	rs2978951	G	A	0.0098002	6823295	0.437337	0.012839	14306	G	A	0.248155	8	6965773	2.48222e-08	0.044516	361227	11061.9
family Acidaminococcaceae	Vascular dementia (undefined)	rs359878	C	T	0.00755184	185438949	0.613479	0.0148048	14306	C	T	-0.210695	2	184574222	4.6443e-06	0.0460007	361227	6959.7
family Acidaminococcaceae	Vascular dementia (undefined)	rs429358	C	T	-0.00727176	45411941	0.556993	0.018202	14306	C	T	0.695013	19	44908684	9.26616e-39	0.0533754	361227	58999.7
family Acidaminococcaceae	Vascular dementia (undefined)	rs6133343	G	T	-0.00885633	721797	0.670383	0.0199127	14306	G	T	0.312196	20	741153	3.89825e-06	0.0676228	361227	6210.74
family Acidaminococcaceae	Vascular dementia (undefined)	rs71298638	A	G	-0.00716851	63232261	0.814266	0.0268726	14306	A	G	0.3792	3	63246585	1.1165e-06	0.0778659	361227	6515.6
family Acidaminococcaceae	Vascular dementia (undefined)	rs78566090	A	G	0.0200458	125740204	0.560391	0.0296523	14306	A	G	0.346079	8	124727963	9.44735e-07	0.070588	361227	7049.57
family Actinomycetaceae	Vascular dementia (undefined)	rs12224047	T	C	0.0130754	36820790	0.594454	0.0234755	14306	T	C	-0.263158	11	36799240	4.56278e-06	0.0574087	361227	8033.49
family Actinomycetaceae	Vascular dementia (undefined)	rs12449066	G	A	-0.0132693	79177293	0.695482	0.0277829	14306	G	A	-0.262307	16	79143396	2.01674e-06	0.0552024	361227	8803.51
family Actinomycetaceae	Vascular dementia (undefined)	rs193392	T	C	0.0108011	3085245	0.507162	0.0162122	14306	T	C	-0.203726	20	3104599	8.28324e-06	0.0457017	361227	7460.15
family Actinomycetaceae	Vascular dementia (undefined)	rs2292090	T	C	0.00957714	70588309	0.613575	0.0178591	14306	T	C	0.216622	4	69722591	9.99332e-06	0.0490393	361227	6178.73
family Actinomycetaceae	Vascular dementia (undefined)	rs2978951	G	A	-0.00154245	6823295	0.924059	0.0163461	14306	G	A	0.248155	8	6965773	2.48222e-08	0.044516	361227	11061.9
family Actinomycetaceae	Vascular dementia (undefined)	rs359878	C	T	0.0067133	185438949	0.711708	0.0186182	14306	C	T	-0.210695	2	184574222	4.6443e-06	0.0460007	361227	6959.7
family Actinomycetaceae	Vascular dementia (undefined)	rs429358	C	T	0.0378602	45411941	0.0898297	0.0227874	14306	C	T	0.695013	19	44908684	9.26616e-39	0.0533754	361227	58999.7
family Alcaligenaceae	Vascular dementia (undefined)	rs12224047	T	C	0.000200752	36820790	0.976335	0.0157822	14306	T	C	-0.263158	11	36799240	4.56278e-06	0.0574087	361227	8033.49
family Alcaligenaceae	Vascular dementia (undefined)	rs12449066	G	A	-0.0168732	79177293	0.366476	0.018911	14306	G	A	-0.262307	16	79143396	2.01674e-06	0.0552024	361227	8803.51
family Alcaligenaceae	Vascular dementia (undefined)	rs2978951	G	A	0.00238078	6823295	0.829635	0.0110936	14306	G	A	0.248155	8	6965773	2.48222e-08	0.044516	361227	11061.9
family Alcaligenaceae	Vascular dementia (undefined)	rs359878	C	T	-0.000694659	185438949	0.981983	0.0127488	14306	C	T	-0.210695	2	184574222	4.6443e-06	0.0460007	361227	6959.7
family Alcaligenaceae	Vascular dementia (undefined)	rs429358	C	T	0.00909445	45411941	0.544969	0.0156992	14306	C	T	0.695013	19	44908684	9.26616e-39	0.0533754	361227	58999.7
family Alcaligenaceae	Vascular dementia (undefined)	rs71298638	A	G	-0.0193844	63232261	0.376371	0.0230105	14306	A	G	0.3792	3	63246585	1.1165e-06	0.0778659	361227	6515.6
family Alcaligenaceae	Vascular dementia (undefined)	rs78566090	A	G	0.0012963	125740204	0.965069	0.0254817	14306	A	G	0.346079	8	124727963	9.44735e-07	0.070588	361227	7049.57
family Bacteroidaceae	Vascular dementia (undefined)	rs12224047	T	C	0.00541282	36820790	0.732369	0.0151305	14306	T	C	-0.263158	11	36799240	4.56278e-06	0.0574087	361227	8033.49
family Bacteroidaceae	Vascular dementia (undefined)	rs12449066	G	A	0.0071451	79177293	0.669325	0.0181374	14306	G	A	-0.262307	16	79143396	2.01674e-06	0.0552024	361227	8803.51
family Bacteroidaceae	Vascular dementia (undefined)	rs2978951	G	A	-0.0115218	6823295	0.277669	0.0106308	14306	G	A	0.248155	8	6965773	2.48222e-08	0.044516	361227	11061.9
family Bacteroidaceae	Vascular dementia (undefined)	rs359878	C	T	-0.0110572	185438949	0.385249	0.0122223	14306	C	T	-0.210695	2	184574222	4.6443e-06	0.0460007	361227	6959.7
family Bacteroidaceae	Vascular dementia (undefined)	rs78566090	A	G	0.0059668	125740204	0.853237	0.0244144	14306	A	G	0.346079	8	124727963	9.44735e-07	0.070588	361227	7049.57
family Bacteroidales S24 7group	Vascular dementia (undefined)	rs12224047	T	C	0.00530424	36820790	0.747049	0.0227963	14306	T	C	-0.263158	11	36799240	4.56278e-06	0.0574087	361227	8033.49
family Bacteroidales S24 7group	Vascular dementia (undefined)	rs193392	T	C	0.009954	3085245	0.536126	0.0161438	14306	T	C	-0.203726	20	3104599	8.28324e-06	0.0457017	361227	7460.15
family Bacteroidales S24 7group	Vascular dementia (undefined)	rs2978951	G	A	-0.0130221	6823295	0.422383	0.0161004	14306	G	A	0.248155	8	6965773	2.48222e-08	0.044516	361227	11061.9
family Bacteroidales S24 7group	Vascular dementia (undefined)	rs429358	C	T	-0.0332575	45411941	0.161642	0.0226593	14306	C	T	0.695013	19	44908684	9.26616e-39	0.0533754	361227	58999.7
family Bacteroidales S24 7group	Vascular dementia (undefined)	rs71298638	A	G	-0.00113055	63232261	0.946114	0.0331883	14306	A	G	0.3792	3	63246585	1.1165e-06	0.0778659	361227	6515.6
family Bacteroidales S24 7group	Vascular dementia (undefined)	rs78566090	A	G	0.0293129	125740204	0.395453	0.0357715	14306	A	G	0.346079	8	124727963	9.44735e-07	0.070588	361227	7049.57
family Bifidobacteriaceae	Vascular dementia (undefined)	rs12224047	T	C	-0.00120807	36820790	0.919006	0.0168218	14306	T	C	-0.263158	11	36799240	4.56278e-06	0.0574087	361227	8033.49
family Bifidobacteriaceae	Vascular dementia (undefined)	rs2292090	T	C	-0.00183534	70588309	0.974374	0.0130293	14306	T	C	0.216622	4	69722591	9.99332e-06	0.0490393	361227	6178.73
family Bifidobacteriaceae	Vascular dementia (undefined)	rs2972558	T	C	-0.000876677	45356141	0.944239	0.0125171	14306	T	C	0.233623	19	44852884	8.32415e-06	0.0524209	361227	7242.37
family Bifidobacteriaceae	Vascular dementia (undefined)	rs2978951	G	A	-0.00436456	6823295	0.71488	0.0117643	14306	G	A	0.248155	8	6965773	2.48222e-08	0.044516	361227	11061.9
family Bifidobacteriaceae	Vascular dementia (undefined)	rs429358	C	T	0.0221704	45411941	0.147286	0.0165503	14306	C	T	0.695013	19	44908684	9.26616e-39	0.0533754	361227	58999.7
family Bifidobacteriaceae	Vascular dementia (undefined)	rs6133343	G	T	-0.00660884	721797	0.783684	0.018231	14306	G	T	0.312196	20	741153	3.89825e-06	0.0676228	361227	6210.74
family Bifidobacteriaceae	Vascular dementia (undefined)	rs71298638	A	G	-0.0130033	63232261	0.630954	0.0242735	14306	A	G	0.3792	3	63246585	1.1165e-06	0.0778659	361227	6515.6
Gut microbiota abundance (family Christensenellaceae id.1866)	Vascular dementia (undefined)	rs359878	C	T	0.000175714	185438949	0.955997	0.0126991	14306	C	T	-0.210695	2	184574222	4.6443e-06	0.0460007	361227	6959.7
Gut microbiota abundance (family Christensenellaceae id.1866)	Vascular dementia (undefined)	rs71298638	A	G	-0.0113769	63232261	0.620256	0.0227094	14306	A	G	0.3792	3	63246585	1.1165e-06	0.0778659	361227	6515.6
family Clostridiaceae1	Vascular dementia (undefined)	rs12224047	T	C	-0.00763152	36820790	0.633662	0.0172172	14306	T	C	-0.263158	11	36799240	4.56278e-06	0.0574087	361227	8033.49
family Clostridiaceae1	Vascular dementia (undefined)	rs193392	T	C	-0.000514803	3085245	0.950915	0.0121239	14306	T	C	-0.203726	20	3104599	8.28324e-06	0.0457017	361227	7460.15
family Clostridiaceae1	Vascular dementia (undefined)	rs2292090	T	C	-0.000871784	70588309	0.903389	0.0132735	14306	T	C	0.216622	4	69722591	9.99332e-06	0.0490393	361227	6178.73
family Clostridiaceae1	Vascular dementia (undefined)	rs2978951	G	A	0.0121856	6823295	0.314533	0.012034	14306	G	A	0.248155	8	6965773	2.48222e-08	0.044516	361227	11061.9
family Clostridiaceae1	Vascular dementia (undefined)	rs359878	C	T	0.0109824	185438949	0.42233	0.0138182	14306	C	T	-0.210695	2	184574222	4.6443e-06	0.0460007	361227	6959.7
family Clostridiaceae1	Vascular dementia (undefined)	rs429358	C	T	0.0102466	45411941	0.572964	0.0169216	14306	C	T	0.695013	19	44908684	9.26616e-39	0.0533754	361227	58999.7
family Clostridiaceae1	Vascular dementia (undefined)	rs6133343	G	T	0.00708177	721797	0.715247	0.0188047	14306	G	T	0.312196	20	741153	3.89825e-06	0.0676228	361227	6210.74
family Clostridiaceae1	Vascular dementia (undefined)	rs71298638	A	G	0.00739146	63232261	0.764925	0.0247208	14306	A	G	0.3792	3	63246585	1.1165e-06	0.0778659	361227	6515.6
family Clostridiaceae1	Vascular dementia (undefined)	rs78566090	A	G	-0.0111028	125740204	0.70792	0.028221	14306	A	G	0.346079	8	124727963	9.44735e-07	0.070588	361227	7049.57
family Clostridiales vadin BB60 group	Vascular dementia (undefined)	rs12449066	G	A	-0.0132746	79177293	0.573465	0.0237809	14306	G	A	-0.262307	16	79143396	2.01674e-06	0.0552024	361227	8803.51
family Clostridiales vadin BB60 group	Vascular dementia (undefined)	rs193392	T	C	-0.0121139	3085245	0.400989	0.0141265	14306	T	C	-0.203726	20	3104599	8.28324e-06	0.0457017	361227	7460.15
family Clostridiales vadin BB60 group	Vascular dementia (undefined)	rs359878	C	T	0.0128003	185438949	0.469148	0.0160006	14306	C	T	-0.210695	2	184574222	4.6443e-06	0.0460007	361227	6959.7
family Clostridiales vadin BB60 group	Vascular dementia (undefined)	rs429358	C	T	0.00394851	45411941	0.829357	0.0199437	14306	C	T	0.695013	19	44908684	9.26616e-39	0.0533754	361227	58999.7
family Clostridiales vadin BB60 group	Vascular dementia (undefined)	rs71298638	A	G	0.00535606	63232261	0.859972	0.0287273	14306	A	G	0.3792	3	63246585	1.1165e-06	0.0778659	361227	6515.6
family Coriobacteriaceae	Vascular dementia (undefined)	rs12449066	G	A	0.00423773	79177293	0.826655	0.0184327	14306	G	A	-0.262307	16	79143396	2.01674e-06	0.0552024	361227	8803.51
family Coriobacteriaceae	Vascular dementia (undefined)	rs193392	T	C	0.00284665	3085245	0.794762	0.0107577	14306	T	C	-0.203726	20	3104599	8.28324e-06	0.0457017	361227	7460.15
family Coriobacteriaceae	Vascular dementia (undefined)	rs2292090	T	C	0.00376354	70588309	0.770325	0.0119328	14306	T	C	0.216622	4	69722591	9.99332e-06	0.0490393	361227	6178.73
family Coriobacteriaceae	Vascular dementia (undefined)	rs2972558	T	C	-0.0024361	45356141	0.85542	0.0114985	14306	T	C	0.233623	19	44852884	8.32415e-06	0.0524209	361227	7242.37
family Coriobacteriaceae	Vascular dementia (undefined)	rs2978951	G	A	-0.00545374	6823295	0.613983	0.0108153	14306	G	A	0.248155	8	6965773	2.48222e-08	0.044516	361227	11061.9
family Coriobacteriaceae	Vascular dementia (undefined)	rs359878	C	T	-0.000896905	185438949	0.996641	0.0124193	14306	C	T	-0.210695	2	184574222	4.6443e-06	0.0460007	361227	6959.7
family Coriobacteriaceae	Vascular dementia (undefined)	rs429358	C	T	0.0191038	45411941	0.204119	0.0152429	14306	C	T	0.695013	19	44908684	9.26616e-39	0.0533754	361227	58999.7
family Coriobacteriaceae	Vascular dementia (undefined)	rs6133343	G	T	-0.013414	721797	0.490037	0.0169112	14306	G	T	0.312196	20	741153	3.89825e-06	0.0676228	361227	6210.74
family Coriobacteriaceae	Vascular dementia (undefined)	rs71298638	A	G	-0.00298839	63232261	0.854929	0.0221128	14306	A	G	0.3792	3	63246585	1.1165e-06	0.0778659	361227	6515.6
family Defluviitaleaceae	Vascular dementia (undefined)	rs12224047	T	C	-0.0065611	36820790	0.802724	0.0226656	14306	T	C	-0.263158	11	36799240	4.56278e-06	0.0574087	361227	8033.49
family Defluviitaleaceae	Vascular dementia (undefined)	rs12449066	G	A	-0.0212958	79177293	0.34665	0.0266623	14306	G	A	-0.262307	16	79143396	2.01674e-06	0.0552024	361227	8803.51
family Defluviitaleaceae	Vascular dementia (undefined)	rs193392	T	C	-0.013037	3085245	0.405294	0.0158904	14306	T	C	-0.203726	20	3104599	8.28324e-06	0.0457017	361227	7460.15
family Defluviitaleaceae	Vascular dementia (undefined)	rs359878	C	T	-0.0125515	185438949	0.488154	0.0179605	14306	C	T	-0.210695	2	184574222	4.6443e-06	0.0460007	361227	6959.7
family Defluviitaleaceae	Vascular dementia (undefined)	rs429358	C	T	-0.000239501	45411941	0.934937	0.0222898	14306	C	T	0.695013	19	44908684	9.26616e-39	0.0533754	361227	58999.7
family Defluviitaleaceae	Vascular dementia (undefined)	rs6133343	G	T	-0.0177779	721797	0.457746	0.0255679	14306	G	T	0.312196	20	741153	3.89825e-06	0.0676228	361227	6210.74
family Defluviitaleaceae	Vascular dementia (undefined)	rs78566090	A	G	0.0156753	125740204	0.73085	0.0373242	14306	A	G	0.346079	8	124727963	9.44735e-07	0.070588	361227	7049.57
family Desulfovibrionaceae	Vascular dementia (undefined)	rs12224047	T	C	0.0139322	36820790	0.389923	0.0166301	14306	T	C	-0.263158	11	36799240	4.56278e-06	0.0574087	361227	8033.49
family Desulfovibrionaceae	Vascular dementia (undefined)	rs2292090	T	C	0.00879605	70588309	0.391333	0.0128922	14306	T	C	0.216622	4	69722591	9.99332e-06	0.0490393	361227	6178.73
family Desulfovibrionaceae	Vascular dementia (undefined)	rs2972558	T	C	0.0073193	45356141	0.575682	0.0124943	14306	T	C	0.233623	19	44852884	8.32415e-06	0.0524209	361227	7242.37
family Desulfovibrionaceae	Vascular dementia (undefined)	rs2978951	G	A	0.0116032	6823295	0.320245	0.011689	14306	G	A	0.248155	8	6965773	2.48222e-08	0.044516	361227	11061.9
family Desulfovibrionaceae	Vascular dementia (undefined)	rs359878	C	T	0.00666222	185438949	0.576331	0.0134256	14306	C	T	-0.210695	2	184574222	4.6443e-06	0.0460007	361227	6959.7
family Desulfovibrionaceae	Vascular dementia (undefined)	rs429358	C	T	0.0167749	45411941	0.304557	0.0165029	14306	C	T	0.695013	19	44908684	9.26616e-39	0.0533754	361227	58999.7
family Desulfovibrionaceae	Vascular dementia (undefined)	rs6133343	G	T	0.00107865	721797	0.866308	0.0182556	14306	G	T	0.312196	20	741153	3.89825e-06	0.0676228	361227	6210.74
family Desulfovibrionaceae	Vascular dementia (undefined)	rs71298638	A	G	0.00474989	63232261	0.868586	0.024078	14306	A	G	0.3792	3	63246585	1.1165e-06	0.0778659	361227	6515.6
family Desulfovibrionaceae	Vascular dementia (undefined)	rs78566090	A	G	0.00874927	125740204	0.634537	0.0267072	14306	A	G	0.346079	8	124727963	9.44735e-07	0.070588	361227	7049.57
family Enterobacteriaceae	Vascular dementia (undefined)	rs12224047	T	C	-0.0130613	36820790	0.464397	0.0175888	14306	T	C	-0.263158	11	36799240	4.56278e-06	0.0574087	361227	8033.49
family Enterobacteriaceae	Vascular dementia (undefined)	rs12449066	G	A	0.0142366	79177293	0.412694	0.0210153	14306	G	A	-0.262307	16	79143396	2.01674e-06	0.0552024	361227	8803.51
family Enterobacteriaceae	Vascular dementia (undefined)	rs2978951	G	A	0.00984153	6823295	0.426729	0.0123404	14306	G	A	0.248155	8	6965773	2.48222e-08	0.044516	361227	11061.9
family Enterobacteriaceae	Vascular dementia (undefined)	rs429358	C	T	-0.0186922	45411941	0.298897	0.0174493	14306	C	T	0.695013	19	44908684	9.26616e-39	0.0533754	361227	58999.7
family Enterobacteriaceae	Vascular dementia (undefined)	rs6133343	G	T	0.00917132	721797	0.540944	0.0190923	14306	G	T	0.312196	20	741153	3.89825e-06	0.0676228	361227	6210.74
family Erysipelotrichaceae	Vascular dementia (undefined)	rs12224047	T	C	0.00256475	36820790	0.896684	0.0151642	14306	T	C	-0.263158	11	36799240	4.56278e-06	0.0574087	361227	8033.49
family Erysipelotrichaceae	Vascular dementia (undefined)	rs12449066	G	A	-0.0162143	79177293	0.366367	0.0181758	14306	G	A	-0.262307	16	79143396	2.01674e-06	0.0552024	361227	8803.51
family Erysipelotrichaceae	Vascular dementia (undefined)	rs2292090	T	C	-0.00180203	70588309	0.865725	0.0117609	14306	T	C	0.216622	4	69722591	9.99332e-06	0.0490393	361227	6178.73
family Erysipelotrichaceae	Vascular dementia (undefined)	rs2978951	G	A	-0.00549331	6823295	0.6051	0.010654	14306	G	A	0.248155	8	6965773	2.48222e-08	0.044516	361227	11061.9
family Erysipelotrichaceae	Vascular dementia (undefined)	rs429358	C	T	0.0318903	45411941	0.0345342	0.01506	14306	C	T	0.695013	19	44908684	9.26616e-39	0.0533754	361227	58999.7
family Erysipelotrichaceae	Vascular dementia (undefined)	rs6133343	G	T	0.00412546	721797	0.851909	0.0165996	14306	G	T	0.312196	20	741153	3.89825e-06	0.0676228	361227	6210.74
family Erysipelotrichaceae	Vascular dementia (undefined)	rs71298638	A	G	0.0123231	63232261	0.603593	0.0220225	14306	A	G	0.3792	3	63246585	1.1165e-06	0.0778659	361227	6515.6
family Erysipelotrichaceae	Vascular dementia (undefined)	rs78566090	A	G	-0.0126907	125740204	0.561481	0.0244395	14306	A	G	0.346079	8	124727963	9.44735e-07	0.070588	361227	7049.57
family Family XI	Vascular dementia (undefined)	rs12449066	G	A	0.0211437	79177293	0.53021	0.0432114	14306	G	A	-0.262307	16	79143396	2.01674e-06	0.0552024	361227	8803.51
family Family XI	Vascular dementia (undefined)	rs429358	C	T	0.0537928	45411941	0.15012	0.0365926	14306	C	T	0.695013	19	44908684	9.26616e-39	0.0533754	361227	58999.7
family Family XI	Vascular dementia (undefined)	rs6133343	G	T	-0.0155756	721797	0.725367	0.0410382	14306	G	T	0.312196	20	741153	3.89825e-06	0.0676228	361227	6210.74
family Family XIII	Vascular dementia (undefined)	rs12224047	T	C	-0.0134552	36820790	0.39175	0.0158992	14306	T	C	-0.263158	11	36799240	4.56278e-06	0.0574087	361227	8033.49
family Family XIII	Vascular dementia (undefined)	rs12449066	G	A	-0.00509408	79177293	0.651468	0.0188469	14306	G	A	-0.262307	16	79143396	2.01674e-06	0.0552024	361227	8803.51
family Family XIII	Vascular dementia (undefined)	rs193392	T	C	0.00975955	3085245	0.389593	0.0111586	14306	T	C	-0.203726	20	3104599	8.28324e-06	0.0457017	361227	7460.15
family Family XIII	Vascular dementia (undefined)	rs2292090	T	C	0.00246491	70588309	0.764953	0.0122149	14306	T	C	0.216622	4	69722591	9.99332e-06	0.0490393	361227	6178.73
family Family XIII	Vascular dementia (undefined)	rs2978951	G	A	0.00175082	6823295	0.871437	0.0111104	14306	G	A	0.248155	8	6965773	2.48222e-08	0.044516	361227	11061.9
family Family XIII	Vascular dementia (undefined)	rs359878	C	T	-0.006368	185438949	0.620626	0.0127019	14306	C	T	-0.210695	2	184574222	4.6443e-06	0.0460007	361227	6959.7
family Family XIII	Vascular dementia (undefined)	rs429358	C	T	0.036244	45411941	0.0232279	0.0156416	14306	C	T	0.695013	19	44908684	9.26616e-39	0.0533754	361227	58999.7
family Family XIII	Vascular dementia (undefined)	rs6133343	G	T	0.00596366	721797	0.712613	0.0175422	14306	G	T	0.312196	20	741153	3.89825e-06	0.0676228	361227	6210.74
family Family XIII	Vascular dementia (undefined)	rs71298638	A	G	-0.013902	63232261	0.50765	0.0225019	14306	A	G	0.3792	3	63246585	1.1165e-06	0.0778659	361227	6515.6
family Family XIII	Vascular dementia (undefined)	rs78566090	A	G	0.0128484	125740204	0.685758	0.0259682	14306	A	G	0.346079	8	124727963	9.44735e-07	0.070588	361227	7049.57
family Lachnospiraceae	Vascular dementia (undefined)	rs2292090	T	C	0.00965738	70588309	0.399478	0.0117252	14306	T	C	0.216622	4	69722591	9.99332e-06	0.0490393	361227	6178.73
family Lachnospiraceae	Vascular dementia (undefined)	rs2978951	G	A	0.00365443	6823295	0.743587	0.0106184	14306	G	A	0.248155	8	6965773	2.48222e-08	0.044516	361227	11061.9
family Lachnospiraceae	Vascular dementia (undefined)	rs359878	C	T	0.00272364	185438949	0.736334	0.0122059	14306	C	T	-0.210695	2	184574222	4.6443e-06	0.0460007	361227	6959.7
family Lachnospiraceae	Vascular dementia (undefined)	rs429358	C	T	0.00186904	45411941	0.857942	0.0150258	14306	C	T	0.695013	19	44908684	9.26616e-39	0.0533754	361227	58999.7
family Lachnospiraceae	Vascular dementia (undefined)	rs6133343	G	T	0.0109001	721797	0.644098	0.0165308	14306	G	T	0.312196	20	741153	3.89825e-06	0.0676228	361227	6210.74
family Lachnospiraceae	Vascular dementia (undefined)	rs71298638	A	G	-0.020098	63232261	0.325937	0.0219965	14306	A	G	0.3792	3	63246585	1.1165e-06	0.0778659	361227	6515.6
family Lactobacillaceae	Vascular dementia (undefined)	rs193392	T	C	-0.00381992	3085245	0.814154	0.0173624	14306	T	C	-0.203726	20	3104599	8.28324e-06	0.0457017	361227	7460.15
family Lactobacillaceae	Vascular dementia (undefined)	rs2292090	T	C	0.0164616	70588309	0.383172	0.0188693	14306	T	C	0.216622	4	69722591	9.99332e-06	0.0490393	361227	6178.73
family Lactobacillaceae	Vascular dementia (undefined)	rs2978951	G	A	-0.0157673	6823295	0.36397	0.0170655	14306	G	A	0.248155	8	6965773	2.48222e-08	0.044516	361227	11061.9
family Lactobacillaceae	Vascular dementia (undefined)	rs429358	C	T	-0.0129003	45411941	0.672596	0.024105	14306	C	T	0.695013	19	44908684	9.26616e-39	0.0533754	361227	58999.7
family Lactobacillaceae	Vascular dementia (undefined)	rs6133343	G	T	0.0181542	721797	0.478689	0.0264679	14306	G	T	0.312196	20	741153	3.89825e-06	0.0676228	361227	6210.74
family Lactobacillaceae	Vascular dementia (undefined)	rs71298638	A	G	-0.0192111	63232261	0.593524	0.0352726	14306	A	G	0.3792	3	63246585	1.1165e-06	0.0778659	361227	6515.6
family Lactobacillaceae	Vascular dementia (undefined)	rs78566090	A	G	-0.0377535	125740204	0.404261	0.0406137	14306	A	G	0.346079	8	124727963	9.44735e-07	0.070588	361227	7049.57
family Methanobacteriaceae	Vascular dementia (undefined)	rs12224047	T	C	0.00370152	36820790	0.920056	0.0342572	14306	T	C	-0.263158	11	36799240	4.56278e-06	0.0574087	361227	8033.49
family Methanobacteriaceae	Vascular dementia (undefined)	rs12449066	G	A	-0.010291	79177293	0.713607	0.0398849	14306	G	A	-0.262307	16	79143396	2.01674e-06	0.0552024	361227	8803.51
family Methanobacteriaceae	Vascular dementia (undefined)	rs193392	T	C	0.00087442	3085245	0.988992	0.0248211	14306	T	C	-0.203726	20	3104599	8.28324e-06	0.0457017	361227	7460.15
family Methanobacteriaceae	Vascular dementia (undefined)	rs2972558	T	C	-0.0139918	45356141	0.617867	0.0265321	14306	T	C	0.233623	19	44852884	8.32415e-06	0.0524209	361227	7242.37
family Methanobacteriaceae	Vascular dementia (undefined)	rs2978951	G	A	0.0227522	6823295	0.326527	0.0234793	14306	G	A	0.248155	8	6965773	2.48222e-08	0.044516	361227	11061.9
family Methanobacteriaceae	Vascular dementia (undefined)	rs359878	C	T	0.0154729	185438949	0.623053	0.0268868	14306	C	T	-0.210695	2	184574222	4.6443e-06	0.0460007	361227	6959.7
family Methanobacteriaceae	Vascular dementia (undefined)	rs429358	C	T	-0.0258759	45411941	0.504467	0.0335884	14306	C	T	0.695013	19	44908684	9.26616e-39	0.0533754	361227	58999.7
family Oxalobacteraceae	Vascular dementia (undefined)	rs12224047	T	C	-0.0119442	36820790	0.66216	0.0285745	14306	T	C	-0.263158	11	36799240	4.56278e-06	0.0574087	361227	8033.49
family Oxalobacteraceae	Vascular dementia (undefined)	rs12449066	G	A	0.0104622	79177293	0.910459	0.0338484	14306	G	A	-0.262307	16	79143396	2.01674e-06	0.0552024	361227	8803.51
family Oxalobacteraceae	Vascular dementia (undefined)	rs2292090	T	C	0.0186155	70588309	0.397938	0.0218639	14306	T	C	0.216622	4	69722591	9.99332e-06	0.0490393	361227	6178.73
family Oxalobacteraceae	Vascular dementia (undefined)	rs2978951	G	A	-0.0120492	6823295	0.549337	0.0199638	14306	G	A	0.248155	8	6965773	2.48222e-08	0.044516	361227	11061.9
family Oxalobacteraceae	Vascular dementia (undefined)	rs359878	C	T	0.000548912	185438949	0.923264	0.0227184	14306	C	T	-0.210695	2	184574222	4.6443e-06	0.0460007	361227	6959.7
family Oxalobacteraceae	Vascular dementia (undefined)	rs429358	C	T	0.0105442	45411941	0.613796	0.0281212	14306	C	T	0.695013	19	44908684	9.26616e-39	0.0533754	361227	58999.7
family Oxalobacteraceae	Vascular dementia (undefined)	rs6133343	G	T	-0.0278883	721797	0.347809	0.0319463	14306	G	T	0.312196	20	741153	3.89825e-06	0.0676228	361227	6210.74
family Oxalobacteraceae	Vascular dementia (undefined)	rs78566090	A	G	-0.0318986	125740204	0.500676	0.0463312	14306	A	G	0.346079	8	124727963	9.44735e-07	0.070588	361227	7049.57
family Pasteurellaceae	Vascular dementia (undefined)	rs12449066	G	A	0.0076958	79177293	0.783525	0.0252389	14306	G	A	-0.262307	16	79143396	2.01674e-06	0.0552024	361227	8803.51
family Pasteurellaceae	Vascular dementia (undefined)	rs193392	T	C	-0.00515737	3085245	0.750127	0.014897	14306	T	C	-0.203726	20	3104599	8.28324e-06	0.0457017	361227	7460.15
family Pasteurellaceae	Vascular dementia (undefined)	rs2292090	T	C	-0.0112386	70588309	0.443705	0.0164351	14306	T	C	0.216622	4	69722591	9.99332e-06	0.0490393	361227	6178.73
family Pasteurellaceae	Vascular dementia (undefined)	rs2972558	T	C	-0.0107889	45356141	0.512608	0.0159117	14306	T	C	0.233623	19	44852884	8.32415e-06	0.0524209	361227	7242.37
family Pasteurellaceae	Vascular dementia (undefined)	rs2978951	G	A	0.00186931	6823295	0.924244	0.0148146	14306	G	A	0.248155	8	6965773	2.48222e-08	0.044516	361227	11061.9
family Pasteurellaceae	Vascular dementia (undefined)	rs359878	C	T	0.00829465	185438949	0.661941	0.0170477	14306	C	T	-0.210695	2	184574222	4.6443e-06	0.0460007	361227	6959.7
family Pasteurellaceae	Vascular dementia (undefined)	rs429358	C	T	0.0222189	45411941	0.309441	0.0210703	14306	C	T	0.695013	19	44908684	9.26616e-39	0.0533754	361227	58999.7
family Peptococcaceae	Vascular dementia (undefined)	rs193392	T	C	-0.00785801	3085245	0.579122	0.013922	14306	T	C	-0.203726	20	3104599	8.28324e-06	0.0457017	361227	7460.15
family Peptococcaceae	Vascular dementia (undefined)	rs2292090	T	C	-0.00476342	70588309	0.773572	0.0152251	14306	T	C	0.216622	4	69722591	9.99332e-06	0.0490393	361227	6178.73
family Peptococcaceae	Vascular dementia (undefined)	rs2978951	G	A	-0.0141047	6823295	0.307085	0.0138787	14306	G	A	0.248155	8	6965773	2.48222e-08	0.044516	361227	11061.9
family Peptococcaceae	Vascular dementia (undefined)	rs359878	C	T	0.000809696	185438949	0.984287	0.0158048	14306	C	T	-0.210695	2	184574222	4.6443e-06	0.0460007	361227	6959.7
family Peptococcaceae	Vascular dementia (undefined)	rs429358	C	T	0.0284066	45411941	0.111351	0.0194781	14306	C	T	0.695013	19	44908684	9.26616e-39	0.0533754	361227	58999.7
family Peptococcaceae	Vascular dementia (undefined)	rs6133343	G	T	0.0194029	721797	0.393078	0.0222094	14306	G	T	0.312196	20	741153	3.89825e-06	0.0676228	361227	6210.74
family Peptococcaceae	Vascular dementia (undefined)	rs71298638	A	G	0.0160462	63232261	0.599508	0.0277721	14306	A	G	0.3792	3	63246585	1.1165e-06	0.0778659	361227	6515.6
family Peptococcaceae	Vascular dementia (undefined)	rs78566090	A	G	0.0192241	125740204	0.535851	0.0320699	14306	A	G	0.346079	8	124727963	9.44735e-07	0.070588	361227	7049.57
family Peptostreptococcaceae	Vascular dementia (undefined)	rs193392	T	C	-0.0013446	3085245	0.916956	0.0114093	14306	T	C	-0.203726	20	3104599	8.28324e-06	0.0457017	361227	7460.15
family Peptostreptococcaceae	Vascular dementia (undefined)	rs2978951	G	A	0.00389618	6823295	0.737617	0.0113355	14306	G	A	0.248155	8	6965773	2.48222e-08	0.044516	361227	11061.9
family Peptostreptococcaceae	Vascular dementia (undefined)	rs359878	C	T	-0.0022216	185438949	0.85166	0.0130295	14306	C	T	-0.210695	2	184574222	4.6443e-06	0.0460007	361227	6959.7
family Peptostreptococcaceae	Vascular dementia (undefined)	rs429358	C	T	0.013789	45411941	0.358402	0.015986	14306	C	T	0.695013	19	44908684	9.26616e-39	0.0533754	361227	58999.7
family Peptostreptococcaceae	Vascular dementia (undefined)	rs71298638	A	G	-0.0185236	63232261	0.454534	0.0233203	14306	A	G	0.3792	3	63246585	1.1165e-06	0.0778659	361227	6515.6
family Peptostreptococcaceae	Vascular dementia (undefined)	rs78566090	A	G	0.00285951	125740204	0.99592	0.0265586	14306	A	G	0.346079	8	124727963	9.44735e-07	0.070588	361227	7049.57
family Porphyromonadaceae	Vascular dementia (undefined)	rs2972558	T	C	-0.00170856	45356141	0.807311	0.0114895	14306	T	C	0.233623	19	44852884	8.32415e-06	0.0524209	361227	7242.37
family Porphyromonadaceae	Vascular dementia (undefined)	rs2978951	G	A	-0.0085308	6823295	0.42037	0.0107096	14306	G	A	0.248155	8	6965773	2.48222e-08	0.044516	361227	11061.9
family Porphyromonadaceae	Vascular dementia (undefined)	rs429358	C	T	0.000513332	45411941	0.899319	0.0151519	14306	C	T	0.695013	19	44908684	9.26616e-39	0.0533754	361227	58999.7
family Porphyromonadaceae	Vascular dementia (undefined)	rs6133343	G	T	0.00824247	721797	0.560521	0.0166871	14306	G	T	0.312196	20	741153	3.89825e-06	0.0676228	361227	6210.74
family Porphyromonadaceae	Vascular dementia (undefined)	rs78566090	A	G	-0.0133006	125740204	0.601548	0.0246576	14306	A	G	0.346079	8	124727963	9.44735e-07	0.070588	361227	7049.57
family Prevotellaceae	Vascular dementia (undefined)	rs193392	T	C	0.00390385	3085245	0.759142	0.0118841	14306	T	C	-0.203726	20	3104599	8.28324e-06	0.0457017	361227	7460.15
family Prevotellaceae	Vascular dementia (undefined)	rs2292090	T	C	-0.00379611	70588309	0.712983	0.0130542	14306	T	C	0.216622	4	69722591	9.99332e-06	0.0490393	361227	6178.73
family Prevotellaceae	Vascular dementia (undefined)	rs2972558	T	C	0.0087982	45356141	0.495854	0.012693	14306	T	C	0.233623	19	44852884	8.32415e-06	0.0524209	361227	7242.37
family Prevotellaceae	Vascular dementia (undefined)	rs2978951	G	A	-0.0124291	6823295	0.28939	0.0117905	14306	G	A	0.248155	8	6965773	2.48222e-08	0.044516	361227	11061.9
family Prevotellaceae	Vascular dementia (undefined)	rs359878	C	T	-0.00577121	185438949	0.682034	0.0135992	14306	C	T	-0.210695	2	184574222	4.6443e-06	0.0460007	361227	6959.7
family Prevotellaceae	Vascular dementia (undefined)	rs429358	C	T	-0.000308702	45411941	0.975076	0.0167488	14306	C	T	0.695013	19	44908684	9.26616e-39	0.0533754	361227	58999.7
family Prevotellaceae	Vascular dementia (undefined)	rs6133343	G	T	0.0117889	721797	0.754201	0.0181646	14306	G	T	0.312196	20	741153	3.89825e-06	0.0676228	361227	6210.74
family Prevotellaceae	Vascular dementia (undefined)	rs71298638	A	G	-0.00448463	63232261	0.845589	0.0247797	14306	A	G	0.3792	3	63246585	1.1165e-06	0.0778659	361227	6515.6
family Rhodospirillaceae	Vascular dementia (undefined)	rs12224047	T	C	-0.00652581	36820790	0.824658	0.0221543	14306	T	C	-0.263158	11	36799240	4.56278e-06	0.0574087	361227	8033.49
family Rhodospirillaceae	Vascular dementia (undefined)	rs12449066	G	A	0.0221993	79177293	0.345044	0.0263539	14306	G	A	-0.262307	16	79143396	2.01674e-06	0.0552024	361227	8803.51
family Rhodospirillaceae	Vascular dementia (undefined)	rs193392	T	C	-0.00692698	3085245	0.636658	0.0158192	14306	T	C	-0.203726	20	3104599	8.28324e-06	0.0457017	361227	7460.15
family Rhodospirillaceae	Vascular dementia (undefined)	rs2972558	T	C	0.00290856	45356141	0.884474	0.0169477	14306	T	C	0.233623	19	44852884	8.32415e-06	0.0524209	361227	7242.37
family Rhodospirillaceae	Vascular dementia (undefined)	rs2978951	G	A	0.00130603	6823295	0.930173	0.0155938	14306	G	A	0.248155	8	6965773	2.48222e-08	0.044516	361227	11061.9
family Rhodospirillaceae	Vascular dementia (undefined)	rs429358	C	T	-0.00620292	45411941	0.814487	0.0220039	14306	C	T	0.695013	19	44908684	9.26616e-39	0.0533754	361227	58999.7
family Rhodospirillaceae	Vascular dementia (undefined)	rs78566090	A	G	0.00789883	125740204	0.78952	0.0350689	14306	A	G	0.346079	8	124727963	9.44735e-07	0.070588	361227	7049.57
family Rikenellaceae	Vascular dementia (undefined)	rs12449066	G	A	-0.00672473	79177293	0.791414	0.0184034	14306	G	A	-0.262307	16	79143396	2.01674e-06	0.0552024	361227	8803.51
family Rikenellaceae	Vascular dementia (undefined)	rs2292090	T	C	-0.00694108	70588309	0.626954	0.0119217	14306	T	C	0.216622	4	69722591	9.99332e-06	0.0490393	361227	6178.73
family Rikenellaceae	Vascular dementia (undefined)	rs2978951	G	A	0.00421756	6823295	0.702802	0.0108156	14306	G	A	0.248155	8	6965773	2.48222e-08	0.044516	361227	11061.9
family Rikenellaceae	Vascular dementia (undefined)	rs359878	C	T	0.00308479	185438949	0.804322	0.0123984	14306	C	T	-0.210695	2	184574222	4.6443e-06	0.0460007	361227	6959.7
family Rikenellaceae	Vascular dementia (undefined)	rs429358	C	T	-0.0163575	45411941	0.27332	0.0152786	14306	C	T	0.695013	19	44908684	9.26616e-39	0.0533754	361227	58999.7
family Rikenellaceae	Vascular dementia (undefined)	rs6133343	G	T	-0.00371762	721797	0.971963	0.0169228	14306	G	T	0.312196	20	741153	3.89825e-06	0.0676228	361227	6210.74
family Rikenellaceae	Vascular dementia (undefined)	rs71298638	A	G	-0.00333471	63232261	0.854409	0.0222018	14306	A	G	0.3792	3	63246585	1.1165e-06	0.0778659	361227	6515.6
family Rikenellaceae	Vascular dementia (undefined)	rs78566090	A	G	-0.0223758	125740204	0.365825	0.0250386	14306	A	G	0.346079	8	124727963	9.44735e-07	0.070588	361227	7049.57
family Ruminococcaceae	Vascular dementia (undefined)	rs12224047	T	C	0.00487611	36820790	0.743729	0.0151186	14306	T	C	-0.263158	11	36799240	4.56278e-06	0.0574087	361227	8033.49
family Ruminococcaceae	Vascular dementia (undefined)	rs12449066	G	A	0.00994426	79177293	0.743769	0.0181169	14306	G	A	-0.262307	16	79143396	2.01674e-06	0.0552024	361227	8803.51
family Ruminococcaceae	Vascular dementia (undefined)	rs2292090	T	C	0.00136056	70588309	0.884855	0.0117275	14306	T	C	0.216622	4	69722591	9.99332e-06	0.0490393	361227	6178.73
family Ruminococcaceae	Vascular dementia (undefined)	rs2972558	T	C	-0.00404836	45356141	0.776186	0.0113883	14306	T	C	0.233623	19	44852884	8.32415e-06	0.0524209	361227	7242.37
family Ruminococcaceae	Vascular dementia (undefined)	rs2978951	G	A	0.0022215	6823295	0.842069	0.0106186	14306	G	A	0.248155	8	6965773	2.48222e-08	0.044516	361227	11061.9
family Ruminococcaceae	Vascular dementia (undefined)	rs429358	C	T	-0.00321433	45411941	0.847329	0.0150177	14306	C	T	0.695013	19	44908684	9.26616e-39	0.0533754	361227	58999.7
family Ruminococcaceae	Vascular dementia (undefined)	rs6133343	G	T	-0.0023579	721797	0.883643	0.0165415	14306	G	T	0.312196	20	741153	3.89825e-06	0.0676228	361227	6210.74
family Ruminococcaceae	Vascular dementia (undefined)	rs71298638	A	G	-0.00972709	63232261	0.642677	0.0220014	14306	A	G	0.3792	3	63246585	1.1165e-06	0.0778659	361227	6515.6
family Ruminococcaceae	Vascular dementia (undefined)	rs78566090	A	G	0.0141696	125740204	0.602221	0.0243917	14306	A	G	0.346079	8	124727963	9.44735e-07	0.070588	361227	7049.57
family Streptococcaceae	Vascular dementia (undefined)	rs2978951	G	A	0.00350347	6823295	0.758101	0.0111475	14306	G	A	0.248155	8	6965773	2.48222e-08	0.044516	361227	11061.9
family Streptococcaceae	Vascular dementia (undefined)	rs429358	C	T	0.0121485	45411941	0.431645	0.0157439	14306	C	T	0.695013	19	44908684	9.26616e-39	0.0533754	361227	58999.7
family Streptococcaceae	Vascular dementia (undefined)	rs6133343	G	T	-0.0152524	721797	0.545105	0.0174816	14306	G	T	0.312196	20	741153	3.89825e-06	0.0676228	361227	6210.74
family Streptococcaceae	Vascular dementia (undefined)	rs78566090	A	G	0.0172358	125740204	0.524821	0.02589	14306	A	G	0.346079	8	124727963	9.44735e-07	0.070588	361227	7049.57
family Veillonellaceae	Vascular dementia (undefined)	rs12449066	G	A	0.00551957	79177293	0.83763	0.0193922	14306	G	A	-0.262307	16	79143396	2.01674e-06	0.0552024	361227	8803.51
family Veillonellaceae	Vascular dementia (undefined)	rs2978951	G	A	0.0026671	6823295	0.801971	0.01137	14306	G	A	0.248155	8	6965773	2.48222e-08	0.044516	361227	11061.9
family Veillonellaceae	Vascular dementia (undefined)	rs429358	C	T	-0.0232032	45411941	0.150365	0.0161147	14306	C	T	0.695013	19	44908684	9.26616e-39	0.0533754	361227	58999.7
family Veillonellaceae	Vascular dementia (undefined)	rs6133343	G	T	0.0137686	721797	0.693697	0.0176455	14306	G	T	0.312196	20	741153	3.89825e-06	0.0676228	361227	6210.74
family Veillonellaceae	Vascular dementia (undefined)	rs78566090	A	G	0.00949916	125740204	0.638422	0.026514	14306	A	G	0.346079	8	124727963	9.44735e-07	0.070588	361227	7049.57
family Verrucomicrobiaceae	Vascular dementia (undefined)	rs12224047	T	C	-0.00527035	36820790	0.747732	0.0187735	14306	T	C	-0.263158	11	36799240	4.56278e-06	0.0574087	361227	8033.49
family Verrucomicrobiaceae	Vascular dementia (undefined)	rs12449066	G	A	0.000992978	79177293	0.959472	0.0224062	14306	G	A	-0.262307	16	79143396	2.01674e-06	0.0552024	361227	8803.51
family Verrucomicrobiaceae	Vascular dementia (undefined)	rs193392	T	C	0.00335987	3085245	0.817172	0.0131609	14306	T	C	-0.203726	20	3104599	8.28324e-06	0.0457017	361227	7460.15
family Verrucomicrobiaceae	Vascular dementia (undefined)	rs2292090	T	C	-0.00783603	70588309	0.603687	0.0145038	14306	T	C	0.216622	4	69722591	9.99332e-06	0.0490393	361227	6178.73
family Verrucomicrobiaceae	Vascular dementia (undefined)	rs2972558	T	C	0.00798609	45356141	0.587153	0.014078	14306	T	C	0.233623	19	44852884	8.32415e-06	0.0524209	361227	7242.37
family Verrucomicrobiaceae	Vascular dementia (undefined)	rs429358	C	T	0.0182697	45411941	0.341123	0.0185272	14306	C	T	0.695013	19	44908684	9.26616e-39	0.0533754	361227	58999.7
family Verrucomicrobiaceae	Vascular dementia (undefined)	rs6133343	G	T	-0.0085546	721797	0.764358	0.0210012	14306	G	T	0.312196	20	741153	3.89825e-06	0.0676228	361227	6210.74
family Verrucomicrobiaceae	Vascular dementia (undefined)	rs71298638	A	G	-0.00436222	63232261	0.847019	0.0266324	14306	A	G	0.3792	3	63246585	1.1165e-06	0.0778659	361227	6515.6
family Verrucomicrobiaceae	Vascular dementia (undefined)	rs78566090	A	G	0.00419171	125740204	0.864708	0.0301857	14306	A	G	0.346079	8	124727963	9.44735e-07	0.070588	361227	7049.57
family Victivallaceae	Vascular dementia (undefined)	rs12224047	T	C	-0.00942362	36820790	0.835828	0.0325553	14306	T	C	-0.263158	11	36799240	4.56278e-06	0.0574087	361227	8033.49
family Victivallaceae	Vascular dementia (undefined)	rs12449066	G	A	0.014159	79177293	0.688088	0.039251	14306	G	A	-0.262307	16	79143396	2.01674e-06	0.0552024	361227	8803.51
family Victivallaceae	Vascular dementia (undefined)	rs429358	C	T	-0.0151253	45411941	0.541847	0.0330873	14306	C	T	0.695013	19	44908684	9.26616e-39	0.0533754	361227	58999.7
family Victivallaceae	Vascular dementia (undefined)	rs71298638	A	G	0.0214415	63232261	0.64304	0.0488004	14306	A	G	0.3792	3	63246585	1.1165e-06	0.0778659	361227	6515.6
genus Actinomyces	Vascular dementia (multiple infarctions)	rs11081443	C	T	0.00171646	8944208	0.893884	0.0201089	14306	C	T	0.463882	18	8944210	5.71874e-06	0.102255	360612	19066.7
genus Actinomyces	Vascular dementia (multiple infarctions)	rs429358	C	T	0.0302726	45411941	0.175762	0.023146	14306	C	T	0.660425	19	44908684	1.33506e-17	0.0773276	360612	52325.3
genus Actinomyces	Vascular dementia (multiple infarctions)	rs4725579	C	A	0.00902296	139468213	0.69235	0.0206445	14306	C	A	-0.37929	7	139768414	3.58039e-06	0.0818429	360612	18391.7
genus Actinomyces	Vascular dementia (multiple infarctions)	rs72822148	T	C	0.0101317	9742028	0.549712	0.0172315	14306	T	C	-0.322081	17	9838711	3.18831e-06	0.0691414	360612	17983.5
genus Actinomyces	Vascular dementia (multiple infarctions)	rs73053797	T	C	-0.0152832	29909039	0.538763	0.0238499	14306	T	C	0.338384	3	29867548	6.00772e-06	0.0747625	360612	13680.6
genus Actinomyces	Vascular dementia (multiple infarctions)	rs9861644	A	G	0.00971137	88637331	0.570922	0.0188442	14306	A	G	0.322718	3	88588181	4.84942e-06	0.0705982	360612	17137.7
genus Adlercreutzia	Vascular dementia (multiple infarctions)	rs11081443	C	T	0.0144043	8944208	0.422265	0.0190408	14306	C	T	0.463882	18	8944210	5.71874e-06	0.102255	360612	19066.7
genus Adlercreutzia	Vascular dementia (multiple infarctions)	rs1454336	A	G	0.0154373	91873093	0.447821	0.0206366	14306	A	G	-0.368727	4	90951942	4.48415e-06	0.0803752	360612	13616.2
genus Adlercreutzia	Vascular dementia (multiple infarctions)	rs34288661	C	T	0.00884442	20948329	0.715217	0.0227212	14306	C	T	0.460421	8	21090818	7.22903e-06	0.102616	360612	11969.4
genus Adlercreutzia	Vascular dementia (multiple infarctions)	rs429358	C	T	0.00743653	45411941	0.795608	0.0221463	14306	C	T	0.660425	19	44908684	1.33506e-17	0.0773276	360612	52325.3
genus Adlercreutzia	Vascular dementia (multiple infarctions)	rs4716814	T	C	-0.00282795	157723046	0.843156	0.0157357	14306	T	C	-0.319443	7	157930354	3.75656e-07	0.0628713	360612	19180
genus Adlercreutzia	Vascular dementia (multiple infarctions)	rs4725579	C	A	0.00470226	139468213	0.803721	0.0197241	14306	C	A	-0.37929	7	139768414	3.58039e-06	0.0818429	360612	18391.7
genus Adlercreutzia	Vascular dementia (multiple infarctions)	rs73053797	T	C	0.0128799	29909039	0.498478	0.0227192	14306	T	C	0.338384	3	29867548	6.00772e-06	0.0747625	360612	13680.6
genus Adlercreutzia	Vascular dementia (multiple infarctions)	rs9861644	A	G	-0.0044175	88637331	0.779943	0.0179332	14306	A	G	0.322718	3	88588181	4.84942e-06	0.0705982	360612	17137.7
genus Akkermansia	Vascular dementia (multiple infarctions)	rs1454336	A	G	-0.00298031	91873093	0.947649	0.0170544	14306	A	G	-0.368727	4	90951942	4.48415e-06	0.0803752	360612	13616.2
genus Akkermansia	Vascular dementia (multiple infarctions)	rs34288661	C	T	0.00695804	20948329	0.757768	0.0190954	14306	C	T	0.460421	8	21090818	7.22903e-06	0.102616	360612	11969.4
genus Akkermansia	Vascular dementia (multiple infarctions)	rs429358	C	T	0.0183775	45411941	0.337328	0.0185276	14306	C	T	0.660425	19	44908684	1.33506e-17	0.0773276	360612	52325.3
genus Akkermansia	Vascular dementia (multiple infarctions)	rs4725579	C	A	0.000843367	139468213	0.941964	0.0161049	14306	C	A	-0.37929	7	139768414	3.58039e-06	0.0818429	360612	18391.7
genus Akkermansia	Vascular dementia (multiple infarctions)	rs72822148	T	C	-0.00764907	9742028	0.623873	0.0139004	14306	T	C	-0.322081	17	9838711	3.18831e-06	0.0691414	360612	17983.5
genus Akkermansia	Vascular dementia (multiple infarctions)	rs73053797	T	C	-0.00510051	29909039	0.785588	0.0185896	14306	T	C	0.338384	3	29867548	6.00772e-06	0.0747625	360612	13680.6
genus Akkermansia	Vascular dementia (multiple infarctions)	rs9861644	A	G	0.00311153	88637331	0.848884	0.0149461	14306	A	G	0.322718	3	88588181	4.84942e-06	0.0705982	360612	17137.7
genus Alistipes	Vascular dementia (multiple infarctions)	rs11081443	C	T	0.0105721	8944208	0.388686	0.0131678	14306	C	T	0.463882	18	8944210	5.71874e-06	0.102255	360612	19066.7
genus Alistipes	Vascular dementia (multiple infarctions)	rs1454336	A	G	-0.0109968	91873093	0.444875	0.0139974	14306	A	G	-0.368727	4	90951942	4.48415e-06	0.0803752	360612	13616.2
genus Alistipes	Vascular dementia (multiple infarctions)	rs34288661	C	T	-0.00165386	20948329	0.905449	0.0158619	14306	C	T	0.460421	8	21090818	7.22903e-06	0.102616	360612	11969.4
genus Alistipes	Vascular dementia (multiple infarctions)	rs429358	C	T	-0.0260302	45411941	0.088308	0.0153221	14306	C	T	0.660425	19	44908684	1.33506e-17	0.0773276	360612	52325.3
genus Alistipes	Vascular dementia (multiple infarctions)	rs4716814	T	C	0.00907532	157723046	0.40491	0.0108326	14306	T	C	-0.319443	7	157930354	3.75656e-07	0.0628713	360612	19180
genus Alistipes	Vascular dementia (multiple infarctions)	rs4725579	C	A	-0.00807894	139468213	0.497618	0.0132136	14306	C	A	-0.37929	7	139768414	3.58039e-06	0.0818429	360612	18391.7
genus Alistipes	Vascular dementia (multiple infarctions)	rs9861644	A	G	0.00400887	88637331	0.724721	0.01224	14306	A	G	0.322718	3	88588181	4.84942e-06	0.0705982	360612	17137.7
genus Allisonella	Vascular dementia (multiple infarctions)	rs429358	C	T	-0.0328771	45411941	0.349604	0.0356074	14306	C	T	0.660425	19	44908684	1.33506e-17	0.0773276	360612	52325.3
genus Allisonella	Vascular dementia (multiple infarctions)	rs73053797	T	C	0.00528745	29909039	0.894168	0.0349806	14306	T	C	0.338384	3	29867548	6.00772e-06	0.0747625	360612	13680.6
genus Allisonella	Vascular dementia (multiple infarctions)	rs9861644	A	G	-0.0112118	88637331	0.641877	0.0283516	14306	A	G	0.322718	3	88588181	4.84942e-06	0.0705982	360612	17137.7
genus Alloprevotella	Vascular dementia (multiple infarctions)	rs1454336	A	G	-0.0137957	91873093	0.663402	0.033238	14306	A	G	-0.368727	4	90951942	4.48415e-06	0.0803752	360612	13616.2
genus Alloprevotella	Vascular dementia (multiple infarctions)	rs4716814	T	C	-0.0265186	157723046	0.307973	0.0262761	14306	T	C	-0.319443	7	157930354	3.75656e-07	0.0628713	360612	19180
genus Alloprevotella	Vascular dementia (multiple infarctions)	rs4725579	C	A	0.00502274	139468213	0.967672	0.0313363	14306	C	A	-0.37929	7	139768414	3.58039e-06	0.0818429	360612	18391.7
genus Anaerofilum	Vascular dementia (multiple infarctions)	rs11081443	C	T	-0.0182426	8944208	0.489834	0.024383	14306	C	T	0.463882	18	8944210	5.71874e-06	0.102255	360612	19066.7
genus Anaerofilum	Vascular dementia (multiple infarctions)	rs1454336	A	G	0.0137741	91873093	0.566095	0.0263746	14306	A	G	-0.368727	4	90951942	4.48415e-06	0.0803752	360612	13616.2
genus Anaerofilum	Vascular dementia (multiple infarctions)	rs34288661	C	T	0.00701174	20948329	0.784552	0.029388	14306	C	T	0.460421	8	21090818	7.22903e-06	0.102616	360612	11969.4
genus Anaerofilum	Vascular dementia (multiple infarctions)	rs429358	C	T	-0.0129075	45411941	0.659567	0.0284961	14306	C	T	0.660425	19	44908684	1.33506e-17	0.0773276	360612	52325.3
genus Anaerofilum	Vascular dementia (multiple infarctions)	rs4716814	T	C	0.018449	157723046	0.362871	0.0200909	14306	T	C	-0.319443	7	157930354	3.75656e-07	0.0628713	360612	19180
genus Anaerofilum	Vascular dementia (multiple infarctions)	rs73053797	T	C	-0.00665705	29909039	0.969909	0.0289613	14306	T	C	0.338384	3	29867548	6.00772e-06	0.0747625	360612	13680.6
genus Anaerofilum	Vascular dementia (multiple infarctions)	rs9861644	A	G	0.000438813	88637331	0.98857	0.0229338	14306	A	G	0.322718	3	88588181	4.84942e-06	0.0705982	360612	17137.7
genus Anaerostipes	Vascular dementia (multiple infarctions)	rs1454336	A	G	-0.000878113	91873093	0.938082	0.0142349	14306	A	G	-0.368727	4	90951942	4.48415e-06	0.0803752	360612	13616.2
genus Anaerostipes	Vascular dementia (multiple infarctions)	rs34288661	C	T	-0.000397493	20948329	0.949873	0.0161661	14306	C	T	0.460421	8	21090818	7.22903e-06	0.102616	360612	11969.4
genus Anaerostipes	Vascular dementia (multiple infarctions)	rs4725579	C	A	-0.00944495	139468213	0.438108	0.0134465	14306	C	A	-0.37929	7	139768414	3.58039e-06	0.0818429	360612	18391.7
genus Anaerostipes	Vascular dementia (multiple infarctions)	rs72822148	T	C	-0.0109461	9742028	0.297338	0.0118336	14306	T	C	-0.322081	17	9838711	3.18831e-06	0.0691414	360612	17983.5
genus Anaerostipes	Vascular dementia (multiple infarctions)	rs9861644	A	G	0.0106837	88637331	0.380272	0.0124545	14306	A	G	0.322718	3	88588181	4.84942e-06	0.0705982	360612	17137.7
genus Anaerotruncus	Vascular dementia (multiple infarctions)	rs429358	C	T	-0.0194118	45411941	0.200939	0.0157817	14306	C	T	0.660425	19	44908684	1.33506e-17	0.0773276	360612	52325.3
genus Anaerotruncus	Vascular dementia (multiple infarctions)	rs73053797	T	C	0.000922002	29909039	0.92586	0.015669	14306	T	C	0.338384	3	29867548	6.00772e-06	0.0747625	360612	13680.6
genus Bacteroides	Vascular dementia (multiple infarctions)	rs11081443	C	T	0.00923739	8944208	0.424811	0.0129141	14306	C	T	0.463882	18	8944210	5.71874e-06	0.102255	360612	19066.7
genus Bacteroides	Vascular dementia (multiple infarctions)	rs1454336	A	G	-0.0106132	91873093	0.42008	0.0136795	14306	A	G	-0.368727	4	90951942	4.48415e-06	0.0803752	360612	13616.2
genus Bacteroides	Vascular dementia (multiple infarctions)	rs34288661	C	T	-0.00182718	20948329	0.910613	0.015574	14306	C	T	0.460421	8	21090818	7.22903e-06	0.102616	360612	11969.4
genus Bacteroides	Vascular dementia (multiple infarctions)	rs4716814	T	C	-0.00969398	157723046	0.356304	0.0106234	14306	T	C	-0.319443	7	157930354	3.75656e-07	0.0628713	360612	19180
genus Bacteroides	Vascular dementia (multiple infarctions)	rs4725579	C	A	0.00741866	139468213	0.568662	0.0128828	14306	C	A	-0.37929	7	139768414	3.58039e-06	0.0818429	360612	18391.7
genus Bacteroides	Vascular dementia (multiple infarctions)	rs72822148	T	C	-0.00811986	9742028	0.651402	0.0113871	14306	T	C	-0.322081	17	9838711	3.18831e-06	0.0691414	360612	17983.5
genus Bacteroides	Vascular dementia (multiple infarctions)	rs73053797	T	C	-0.0026737	29909039	0.852796	0.0147946	14306	T	C	0.338384	3	29867548	6.00772e-06	0.0747625	360612	13680.6
genus Barnesiella	Vascular dementia (multiple infarctions)	rs429358	C	T	-0.00509672	45411941	0.786613	0.0169319	14306	C	T	0.660425	19	44908684	1.33506e-17	0.0773276	360612	52325.3
genus Barnesiella	Vascular dementia (multiple infarctions)	rs4716814	T	C	0.00961854	157723046	0.427992	0.0120364	14306	T	C	-0.319443	7	157930354	3.75656e-07	0.0628713	360612	19180
genus Barnesiella	Vascular dementia (multiple infarctions)	rs4725579	C	A	0.00141405	139468213	0.91511	0.0147386	14306	C	A	-0.37929	7	139768414	3.58039e-06	0.0818429	360612	18391.7
genus Barnesiella	Vascular dementia (multiple infarctions)	rs72822148	T	C	-0.000806262	9742028	0.905205	0.0127565	14306	T	C	-0.322081	17	9838711	3.18831e-06	0.0691414	360612	17983.5
genus Barnesiella	Vascular dementia (multiple infarctions)	rs73053797	T	C	-0.00954058	29909039	0.67046	0.0170217	14306	T	C	0.338384	3	29867548	6.00772e-06	0.0747625	360612	13680.6
genus Barnesiella	Vascular dementia (multiple infarctions)	rs9861644	A	G	0.0122585	88637331	0.362353	0.0136225	14306	A	G	0.322718	3	88588181	4.84942e-06	0.0705982	360612	17137.7
genus Bifidobacterium	Vascular dementia (multiple infarctions)	rs1454336	A	G	0.00101943	91873093	0.955705	0.0152351	14306	A	G	-0.368727	4	90951942	4.48415e-06	0.0803752	360612	13616.2
genus Bifidobacterium	Vascular dementia (multiple infarctions)	rs34288661	C	T	-0.00549281	20948329	0.852138	0.0173703	14306	C	T	0.460421	8	21090818	7.22903e-06	0.102616	360612	11969.4
genus Bifidobacterium	Vascular dementia (multiple infarctions)	rs429358	C	T	0.0192942	45411941	0.203702	0.0166237	14306	C	T	0.660425	19	44908684	1.33506e-17	0.0773276	360612	52325.3
genus Bifidobacterium	Vascular dementia (multiple infarctions)	rs4716814	T	C	0.0113666	157723046	0.329757	0.0118232	14306	T	C	-0.319443	7	157930354	3.75656e-07	0.0628713	360612	19180
genus Bifidobacterium	Vascular dementia (multiple infarctions)	rs4725579	C	A	-0.00544007	139468213	0.655398	0.0143153	14306	C	A	-0.37929	7	139768414	3.58039e-06	0.0818429	360612	18391.7
genus Bifidobacterium	Vascular dementia (multiple infarctions)	rs73053797	T	C	0.00045284	29909039	0.896228	0.0163287	14306	T	C	0.338384	3	29867548	6.00772e-06	0.0747625	360612	13680.6
genus Bifidobacterium	Vascular dementia (multiple infarctions)	rs9861644	A	G	0.0103606	88637331	0.458045	0.0132894	14306	A	G	0.322718	3	88588181	4.84942e-06	0.0705982	360612	17137.7
genus Bilophila	Vascular dementia (multiple infarctions)	rs11081443	C	T	-0.0123723	8944208	0.402988	0.015467	14306	C	T	0.463882	18	8944210	5.71874e-06	0.102255	360612	19066.7
genus Bilophila	Vascular dementia (multiple infarctions)	rs1454336	A	G	0.00589969	91873093	0.790184	0.0163804	14306	A	G	-0.368727	4	90951942	4.48415e-06	0.0803752	360612	13616.2
genus Bilophila	Vascular dementia (multiple infarctions)	rs34288661	C	T	0.0068407	20948329	0.710464	0.0186394	14306	C	T	0.460421	8	21090818	7.22903e-06	0.102616	360612	11969.4
genus Bilophila	Vascular dementia (multiple infarctions)	rs429358	C	T	0.00668073	45411941	0.656189	0.0179022	14306	C	T	0.660425	19	44908684	1.33506e-17	0.0773276	360612	52325.3
genus Bilophila	Vascular dementia (multiple infarctions)	rs72822148	T	C	-0.00394064	9742028	0.858041	0.0134462	14306	T	C	-0.322081	17	9838711	3.18831e-06	0.0691414	360612	17983.5
genus Bilophila	Vascular dementia (multiple infarctions)	rs9861644	A	G	-0.00429669	88637331	0.821358	0.0142916	14306	A	G	0.322718	3	88588181	4.84942e-06	0.0705982	360612	17137.7
genus Butyricicoccus	Vascular dementia (multiple infarctions)	rs11081443	C	T	0.00166834	8944208	0.718949	0.0133761	14306	C	T	0.463882	18	8944210	5.71874e-06	0.102255	360612	19066.7
genus Butyricicoccus	Vascular dementia (multiple infarctions)	rs34288661	C	T	0.00179169	20948329	0.81131	0.0161061	14306	C	T	0.460421	8	21090818	7.22903e-06	0.102616	360612	11969.4
genus Butyricicoccus	Vascular dementia (multiple infarctions)	rs429358	C	T	-0.0183195	45411941	0.287689	0.0154735	14306	C	T	0.660425	19	44908684	1.33506e-17	0.0773276	360612	52325.3
genus Butyricicoccus	Vascular dementia (multiple infarctions)	rs4716814	T	C	-0.00470416	157723046	0.65208	0.0109644	14306	T	C	-0.319443	7	157930354	3.75656e-07	0.0628713	360612	19180
genus Butyricicoccus	Vascular dementia (multiple infarctions)	rs4725579	C	A	-0.00166371	139468213	0.849173	0.0133913	14306	C	A	-0.37929	7	139768414	3.58039e-06	0.0818429	360612	18391.7
genus Butyricicoccus	Vascular dementia (multiple infarctions)	rs73053797	T	C	0.000864592	29909039	0.953566	0.0154071	14306	T	C	0.338384	3	29867548	6.00772e-06	0.0747625	360612	13680.6
genus Butyricicoccus	Vascular dementia (multiple infarctions)	rs9861644	A	G	-0.0099142	88637331	0.446356	0.0123809	14306	A	G	0.322718	3	88588181	4.84942e-06	0.0705982	360612	17137.7
genus Butyricimonas	Vascular dementia (multiple infarctions)	rs11081443	C	T	0.000725097	8944208	0.978068	0.0169078	14306	C	T	0.463882	18	8944210	5.71874e-06	0.102255	360612	19066.7
genus Butyricimonas	Vascular dementia (multiple infarctions)	rs4716814	T	C	-0.0109953	157723046	0.428603	0.0138331	14306	T	C	-0.319443	7	157930354	3.75656e-07	0.0628713	360612	19180
genus Butyricimonas	Vascular dementia (multiple infarctions)	rs4725579	C	A	-0.00977681	139468213	0.536949	0.016952	14306	C	A	-0.37929	7	139768414	3.58039e-06	0.0818429	360612	18391.7
genus Butyricimonas	Vascular dementia (multiple infarctions)	rs72822148	T	C	0.000845367	9742028	0.894385	0.0146528	14306	T	C	-0.322081	17	9838711	3.18831e-06	0.0691414	360612	17983.5
genus Butyricimonas	Vascular dementia (multiple infarctions)	rs73053797	T	C	-0.0167538	29909039	0.426528	0.0195894	14306	T	C	0.338384	3	29867548	6.00772e-06	0.0747625	360612	13680.6
genus Butyricimonas	Vascular dementia (multiple infarctions)	rs9861644	A	G	0.00573369	88637331	0.698662	0.0156456	14306	A	G	0.322718	3	88588181	4.84942e-06	0.0705982	360612	17137.7
genus Butyrivibrio	Vascular dementia (multiple infarctions)	rs11081443	C	T	-0.0160279	8944208	0.631821	0.0290259	14306	C	T	0.463882	18	8944210	5.71874e-06	0.102255	360612	19066.7
genus Butyrivibrio	Vascular dementia (multiple infarctions)	rs1454336	A	G	-0.00774721	91873093	0.81085	0.0312786	14306	A	G	-0.368727	4	90951942	4.48415e-06	0.0803752	360612	13616.2
genus Butyrivibrio	Vascular dementia (multiple infarctions)	rs429358	C	T	-0.0157584	45411941	0.584665	0.0341978	14306	C	T	0.660425	19	44908684	1.33506e-17	0.0773276	360612	52325.3
genus Butyrivibrio	Vascular dementia (multiple infarctions)	rs4716814	T	C	0.00251704	157723046	0.918342	0.0242548	14306	T	C	-0.319443	7	157930354	3.75656e-07	0.0628713	360612	19180
genus Butyrivibrio	Vascular dementia (multiple infarctions)	rs4725579	C	A	-0.0264889	139468213	0.36046	0.0301163	14306	C	A	-0.37929	7	139768414	3.58039e-06	0.0818429	360612	18391.7
genus Butyrivibrio	Vascular dementia (multiple infarctions)	rs73053797	T	C	-0.0241543	29909039	0.49537	0.0349504	14306	T	C	0.338384	3	29867548	6.00772e-06	0.0747625	360612	13680.6
genus Candidatus Soleaferrea	Vascular dementia (multiple infarctions)	rs11081443	C	T	-0.0198557	8944208	0.34896	0.0220445	14306	C	T	0.463882	18	8944210	5.71874e-06	0.102255	360612	19066.7
genus Candidatus Soleaferrea	Vascular dementia (multiple infarctions)	rs34288661	C	T	0.0136653	20948329	0.607896	0.0264621	14306	C	T	0.460421	8	21090818	7.22903e-06	0.102616	360612	11969.4
genus Candidatus Soleaferrea	Vascular dementia (multiple infarctions)	rs429358	C	T	0.0200313	45411941	0.391298	0.0258634	14306	C	T	0.660425	19	44908684	1.33506e-17	0.0773276	360612	52325.3
genus Candidatus Soleaferrea	Vascular dementia (multiple infarctions)	rs4725579	C	A	-0.0167782	139468213	0.417421	0.0225976	14306	C	A	-0.37929	7	139768414	3.58039e-06	0.0818429	360612	18391.7
genus Catenibacterium	Vascular dementia (multiple infarctions)	rs1454336	A	G	0.0271708	91873093	0.346198	0.0324859	14306	A	G	-0.368727	4	90951942	4.48415e-06	0.0803752	360612	13616.2
genus Catenibacterium	Vascular dementia (multiple infarctions)	rs429358	C	T	0.0301976	45411941	0.43269	0.0357964	14306	C	T	0.660425	19	44908684	1.33506e-17	0.0773276	360612	52325.3
genus Catenibacterium	Vascular dementia (multiple infarctions)	rs4716814	T	C	0.0191646	157723046	0.441639	0.0253549	14306	T	C	-0.319443	7	157930354	3.75656e-07	0.0628713	360612	19180
genus Catenibacterium	Vascular dementia (multiple infarctions)	rs72822148	T	C	-0.00730666	9742028	0.831036	0.0273866	14306	T	C	-0.322081	17	9838711	3.18831e-06	0.0691414	360612	17983.5
genus Catenibacterium	Vascular dementia (multiple infarctions)	rs73053797	T	C	0.0191326	29909039	0.594685	0.0339476	14306	T	C	0.338384	3	29867548	6.00772e-06	0.0747625	360612	13680.6
genus Catenibacterium	Vascular dementia (multiple infarctions)	rs9861644	A	G	0.0248822	88637331	0.396417	0.0283404	14306	A	G	0.322718	3	88588181	4.84942e-06	0.0705982	360612	17137.7
genus Christensenellaceae R 7group	Vascular dementia (multiple infarctions)	rs1454336	A	G	0.00650407	91873093	0.602676	0.0145258	14306	A	G	-0.368727	4	90951942	4.48415e-06	0.0803752	360612	13616.2
genus Christensenellaceae R 7group	Vascular dementia (multiple infarctions)	rs34288661	C	T	-0.0118578	20948329	0.474699	0.0164267	14306	C	T	0.460421	8	21090818	7.22903e-06	0.102616	360612	11969.4
genus Christensenellaceae R 7group	Vascular dementia (multiple infarctions)	rs429358	C	T	0.0111504	45411941	0.455029	0.0158575	14306	C	T	0.660425	19	44908684	1.33506e-17	0.0773276	360612	52325.3
genus Christensenellaceae R 7group	Vascular dementia (multiple infarctions)	rs4716814	T	C	0.00776004	157723046	0.482575	0.0112357	14306	T	C	-0.319443	7	157930354	3.75656e-07	0.0628713	360612	19180
genus Christensenellaceae R 7group	Vascular dementia (multiple infarctions)	rs4725579	C	A	0.000554779	139468213	0.988351	0.0136955	14306	C	A	-0.37929	7	139768414	3.58039e-06	0.0818429	360612	18391.7
genus Christensenellaceae R 7group	Vascular dementia (multiple infarctions)	rs73053797	T	C	0.0110751	29909039	0.409264	0.0157554	14306	T	C	0.338384	3	29867548	6.00772e-06	0.0747625	360612	13680.6
genus Clostridium innocuum group	Vascular dementia (multiple infarctions)	rs11081443	C	T	0.00417335	8944208	0.995356	0.0269442	14306	C	T	0.463882	18	8944210	5.71874e-06	0.102255	360612	19066.7
genus Clostridium innocuum group	Vascular dementia (multiple infarctions)	rs429358	C	T	-0.00921377	45411941	0.813432	0.031292	14306	C	T	0.660425	19	44908684	1.33506e-17	0.0773276	360612	52325.3
genus Clostridium innocuum group	Vascular dementia (multiple infarctions)	rs4716814	T	C	-0.0146538	157723046	0.502181	0.0221905	14306	T	C	-0.319443	7	157930354	3.75656e-07	0.0628713	360612	19180
genus Clostridium innocuum group	Vascular dementia (multiple infarctions)	rs72822148	T	C	0.00148586	9742028	0.915629	0.0236784	14306	T	C	-0.322081	17	9838711	3.18831e-06	0.0691414	360612	17983.5
genus Clostridium innocuum group	Vascular dementia (multiple infarctions)	rs73053797	T	C	-0.015352	29909039	0.674356	0.0313453	14306	T	C	0.338384	3	29867548	6.00772e-06	0.0747625	360612	13680.6
genus Clostridium innocuum group	Vascular dementia (multiple infarctions)	rs9861644	A	G	0.0142534	88637331	0.582699	0.0250847	14306	A	G	0.322718	3	88588181	4.84942e-06	0.0705982	360612	17137.7
genus Clostridium sensustricto1	Vascular dementia (multiple infarctions)	rs11081443	C	T	-0.00155333	8944208	0.889949	0.0146922	14306	C	T	0.463882	18	8944210	5.71874e-06	0.102255	360612	19066.7
genus Clostridium sensustricto1	Vascular dementia (multiple infarctions)	rs1454336	A	G	0.00570673	91873093	0.707219	0.0156096	14306	A	G	-0.368727	4	90951942	4.48415e-06	0.0803752	360612	13616.2
genus Clostridium sensustricto1	Vascular dementia (multiple infarctions)	rs429358	C	T	0.0105493	45411941	0.543562	0.0169966	14306	C	T	0.660425	19	44908684	1.33506e-17	0.0773276	360612	52325.3
genus Clostridium sensustricto1	Vascular dementia (multiple infarctions)	rs4716814	T	C	-0.00522034	157723046	0.656438	0.0120741	14306	T	C	-0.319443	7	157930354	3.75656e-07	0.0628713	360612	19180
genus Clostridium sensustricto1	Vascular dementia (multiple infarctions)	rs72822148	T	C	0.00821589	9742028	0.609415	0.0129487	14306	T	C	-0.322081	17	9838711	3.18831e-06	0.0691414	360612	17983.5
genus Clostridium sensustricto1	Vascular dementia (multiple infarctions)	rs73053797	T	C	-0.0140678	29909039	0.372188	0.0169887	14306	T	C	0.338384	3	29867548	6.00772e-06	0.0747625	360612	13680.6
genus Clostridium sensustricto1	Vascular dementia (multiple infarctions)	rs9861644	A	G	-0.00941411	88637331	0.492929	0.0136391	14306	A	G	0.322718	3	88588181	4.84942e-06	0.0705982	360612	17137.7
genus Collinsella	Vascular dementia (multiple infarctions)	rs11081443	C	T	-0.0130179	8944208	0.397592	0.0145922	14306	C	T	0.463882	18	8944210	5.71874e-06	0.102255	360612	19066.7
genus Collinsella	Vascular dementia (multiple infarctions)	rs34288661	C	T	-0.00784675	20948329	0.677116	0.0175083	14306	C	T	0.460421	8	21090818	7.22903e-06	0.102616	360612	11969.4
genus Collinsella	Vascular dementia (multiple infarctions)	rs429358	C	T	0.0242201	45411941	0.128638	0.0169141	14306	C	T	0.660425	19	44908684	1.33506e-17	0.0773276	360612	52325.3
genus Collinsella	Vascular dementia (multiple infarctions)	rs4716814	T	C	-0.00121416	157723046	0.91902	0.0120004	14306	T	C	-0.319443	7	157930354	3.75656e-07	0.0628713	360612	19180
genus Collinsella	Vascular dementia (multiple infarctions)	rs4725579	C	A	0.00184668	139468213	0.912922	0.014612	14306	C	A	-0.37929	7	139768414	3.58039e-06	0.0818429	360612	18391.7
genus Collinsella	Vascular dementia (multiple infarctions)	rs73053797	T	C	-0.0113732	29909039	0.409162	0.0167651	14306	T	C	0.338384	3	29867548	6.00772e-06	0.0747625	360612	13680.6
genus Collinsella	Vascular dementia (multiple infarctions)	rs9861644	A	G	-0.00962708	88637331	0.469365	0.0135878	14306	A	G	0.322718	3	88588181	4.84942e-06	0.0705982	360612	17137.7
genus Coprobacter	Vascular dementia (multiple infarctions)	rs11081443	C	T	0.00132927	8944208	0.971832	0.0208761	14306	C	T	0.463882	18	8944210	5.71874e-06	0.102255	360612	19066.7
genus Coprobacter	Vascular dementia (multiple infarctions)	rs1454336	A	G	0.0143028	91873093	0.47414	0.0224786	14306	A	G	-0.368727	4	90951942	4.48415e-06	0.0803752	360612	13616.2
genus Coprobacter	Vascular dementia (multiple infarctions)	rs34288661	C	T	0.00230786	20948329	0.869251	0.0251097	14306	C	T	0.460421	8	21090818	7.22903e-06	0.102616	360612	11969.4
genus Coprobacter	Vascular dementia (multiple infarctions)	rs429358	C	T	-0.000545423	45411941	0.930227	0.0246317	14306	C	T	0.660425	19	44908684	1.33506e-17	0.0773276	360612	52325.3
genus Coprobacter	Vascular dementia (multiple infarctions)	rs4716814	T	C	0.00557082	157723046	0.75208	0.0173573	14306	T	C	-0.319443	7	157930354	3.75656e-07	0.0628713	360612	19180
genus Coprobacter	Vascular dementia (multiple infarctions)	rs4725579	C	A	0.0160566	139468213	0.468941	0.0214911	14306	C	A	-0.37929	7	139768414	3.58039e-06	0.0818429	360612	18391.7
genus Coprobacter	Vascular dementia (multiple infarctions)	rs9861644	A	G	-0.00579068	88637331	0.741756	0.0197296	14306	A	G	0.322718	3	88588181	4.84942e-06	0.0705982	360612	17137.7
genus Coprococcus1	Vascular dementia (multiple infarctions)	rs11081443	C	T	-0.000625549	8944208	0.988326	0.0135034	14306	C	T	0.463882	18	8944210	5.71874e-06	0.102255	360612	19066.7
genus Coprococcus1	Vascular dementia (multiple infarctions)	rs34288661	C	T	-0.00663262	20948329	0.703395	0.0162432	14306	C	T	0.460421	8	21090818	7.22903e-06	0.102616	360612	11969.4
genus Coprococcus1	Vascular dementia (multiple infarctions)	rs429358	C	T	0.0140407	45411941	0.325758	0.0156673	14306	C	T	0.660425	19	44908684	1.33506e-17	0.0773276	360612	52325.3
genus Coprococcus1	Vascular dementia (multiple infarctions)	rs72822148	T	C	-0.00840698	9742028	0.436985	0.0118225	14306	T	C	-0.322081	17	9838711	3.18831e-06	0.0691414	360612	17983.5
genus Coprococcus2	Vascular dementia (multiple infarctions)	rs1454336	A	G	-0.00341997	91873093	0.837077	0.0172696	14306	A	G	-0.368727	4	90951942	4.48415e-06	0.0803752	360612	13616.2
genus Coprococcus2	Vascular dementia (multiple infarctions)	rs429358	C	T	0.00181403	45411941	0.981606	0.0188748	14306	C	T	0.660425	19	44908684	1.33506e-17	0.0773276	360612	52325.3
genus Coprococcus2	Vascular dementia (multiple infarctions)	rs4716814	T	C	0.00460504	157723046	0.714516	0.0133853	14306	T	C	-0.319443	7	157930354	3.75656e-07	0.0628713	360612	19180
genus Coprococcus2	Vascular dementia (multiple infarctions)	rs4725579	C	A	-0.00232082	139468213	0.850686	0.0163564	14306	C	A	-0.37929	7	139768414	3.58039e-06	0.0818429	360612	18391.7
genus Coprococcus2	Vascular dementia (multiple infarctions)	rs72822148	T	C	0.00104623	9742028	0.94191	0.0144177	14306	T	C	-0.322081	17	9838711	3.18831e-06	0.0691414	360612	17983.5
genus Coprococcus2	Vascular dementia (multiple infarctions)	rs9861644	A	G	0.00113033	88637331	0.893143	0.0151311	14306	A	G	0.322718	3	88588181	4.84942e-06	0.0705982	360612	17137.7
genus Coprococcus3	Vascular dementia (multiple infarctions)	rs11081443	C	T	-0.00487887	8944208	0.733245	0.0138752	14306	C	T	0.463882	18	8944210	5.71874e-06	0.102255	360612	19066.7
genus Coprococcus3	Vascular dementia (multiple infarctions)	rs34288661	C	T	0.00574568	20948329	0.757347	0.0167016	14306	C	T	0.460421	8	21090818	7.22903e-06	0.102616	360612	11969.4
genus Coprococcus3	Vascular dementia (multiple infarctions)	rs4716814	T	C	0.0114583	157723046	0.323481	0.0114084	14306	T	C	-0.319443	7	157930354	3.75656e-07	0.0628713	360612	19180
genus Coprococcus3	Vascular dementia (multiple infarctions)	rs72822148	T	C	-0.0015808	9742028	0.765623	0.012181	14306	T	C	-0.322081	17	9838711	3.18831e-06	0.0691414	360612	17983.5
genus Coprococcus3	Vascular dementia (multiple infarctions)	rs73053797	T	C	-0.00626294	29909039	0.674191	0.0159788	14306	T	C	0.338384	3	29867548	6.00772e-06	0.0747625	360612	13680.6
genus Coprococcus3	Vascular dementia (multiple infarctions)	rs9861644	A	G	-0.00279619	88637331	0.850317	0.0128766	14306	A	G	0.322718	3	88588181	4.84942e-06	0.0705982	360612	17137.7
genus Defluviitaleaceae UCG011	Vascular dementia (multiple infarctions)	rs11081443	C	T	0.00596377	8944208	0.671186	0.0191323	14306	C	T	0.463882	18	8944210	5.71874e-06	0.102255	360612	19066.7
genus Defluviitaleaceae UCG011	Vascular dementia (multiple infarctions)	rs34288661	C	T	0.00393467	20948329	0.861286	0.0229296	14306	C	T	0.460421	8	21090818	7.22903e-06	0.102616	360612	11969.4
genus Defluviitaleaceae UCG011	Vascular dementia (multiple infarctions)	rs429358	C	T	-0.00324265	45411941	0.819204	0.0223134	14306	C	T	0.660425	19	44908684	1.33506e-17	0.0773276	360612	52325.3
genus Defluviitaleaceae UCG011	Vascular dementia (multiple infarctions)	rs4716814	T	C	-0.0118075	157723046	0.45472	0.0158067	14306	T	C	-0.319443	7	157930354	3.75656e-07	0.0628713	360612	19180
genus Defluviitaleaceae UCG011	Vascular dementia (multiple infarctions)	rs72822148	T	C	-0.0143341	9742028	0.480845	0.0166689	14306	T	C	-0.322081	17	9838711	3.18831e-06	0.0691414	360612	17983.5
genus Defluviitaleaceae UCG011	Vascular dementia (multiple infarctions)	rs73053797	T	C	-0.0144815	29909039	0.474726	0.0227883	14306	T	C	0.338384	3	29867548	6.00772e-06	0.0747625	360612	13680.6
genus Desulfovibrio	Vascular dementia (multiple infarctions)	rs1454336	A	G	-0.0018827	91873093	0.917788	0.0193328	14306	A	G	-0.368727	4	90951942	4.48415e-06	0.0803752	360612	13616.2
genus Desulfovibrio	Vascular dementia (multiple infarctions)	rs429358	C	T	0.00565506	45411941	0.78193	0.0210926	14306	C	T	0.660425	19	44908684	1.33506e-17	0.0773276	360612	52325.3
genus Desulfovibrio	Vascular dementia (multiple infarctions)	rs4716814	T	C	-0.00616846	157723046	0.695955	0.0149113	14306	T	C	-0.319443	7	157930354	3.75656e-07	0.0628713	360612	19180
genus Desulfovibrio	Vascular dementia (multiple infarctions)	rs72822148	T	C	0.00629666	9742028	0.70689	0.0158954	14306	T	C	-0.322081	17	9838711	3.18831e-06	0.0691414	360612	17983.5
genus Desulfovibrio	Vascular dementia (multiple infarctions)	rs73053797	T	C	0.00589133	29909039	0.814493	0.0212166	14306	T	C	0.338384	3	29867548	6.00772e-06	0.0747625	360612	13680.6
genus Desulfovibrio	Vascular dementia (multiple infarctions)	rs9861644	A	G	-0.00435332	88637331	0.813319	0.0169438	14306	A	G	0.322718	3	88588181	4.84942e-06	0.0705982	360612	17137.7
(genus Dialister	Vascular dementia (multiple infarctions)	rs11081443	C	T	0.000355239	8944208	0.926391	0.0159744	14306	C	T	0.463882	18	8944210	5.71874e-06	0.102255	360612	19066.7
(genus Dialister	Vascular dementia (multiple infarctions)	rs1454336	A	G	0.0134596	91873093	0.438632	0.0169265	14306	A	G	-0.368727	4	90951942	4.48415e-06	0.0803752	360612	13616.2
(genus Dialister	Vascular dementia (multiple infarctions)	rs34288661	C	T	0.016757	20948329	0.402532	0.0192742	14306	C	T	0.460421	8	21090818	7.22903e-06	0.102616	360612	11969.4
(genus Dialister	Vascular dementia (multiple infarctions)	rs429358	C	T	-0.025875	45411941	0.198451	0.0185588	14306	C	T	0.660425	19	44908684	1.33506e-17	0.0773276	360612	52325.3
(genus Dialister	Vascular dementia (multiple infarctions)	rs73053797	T	C	0.00991726	29909039	0.690364	0.0183018	14306	T	C	0.338384	3	29867548	6.00772e-06	0.0747625	360612	13680.6
(genus Dialister	Vascular dementia (multiple infarctions)	rs9861644	A	G	0.0133306	88637331	0.384643	0.0147926	14306	A	G	0.322718	3	88588181	4.84942e-06	0.0705982	360612	17137.7
genus Dorea	Vascular dementia (multiple infarctions)	rs11081443	C	T	0.00142115	8944208	0.765258	0.0131735	14306	C	T	0.463882	18	8944210	5.71874e-06	0.102255	360612	19066.7
genus Dorea	Vascular dementia (multiple infarctions)	rs34288661	C	T	-0.00218864	20948329	0.899114	0.0158731	14306	C	T	0.460421	8	21090818	7.22903e-06	0.102616	360612	11969.4
genus Dorea	Vascular dementia (multiple infarctions)	rs4716814	T	C	-0.00677122	157723046	0.525397	0.010825	14306	T	C	-0.319443	7	157930354	3.75656e-07	0.0628713	360612	19180
genus Dorea	Vascular dementia (multiple infarctions)	rs4725579	C	A	0.00645185	139468213	0.610896	0.0131482	14306	C	A	-0.37929	7	139768414	3.58039e-06	0.0818429	360612	18391.7
genus Dorea	Vascular dementia (multiple infarctions)	rs72822148	T	C	-0.00465209	9742028	0.652055	0.0115718	14306	T	C	-0.322081	17	9838711	3.18831e-06	0.0691414	360612	17983.5
genus Dorea	Vascular dementia (multiple infarctions)	rs73053797	T	C	-0.00219541	29909039	0.890095	0.0151082	14306	T	C	0.338384	3	29867548	6.00772e-06	0.0747625	360612	13680.6
genus Dorea	Vascular dementia (multiple infarctions)	rs9861644	A	G	-0.00389679	88637331	0.751232	0.0122184	14306	A	G	0.322718	3	88588181	4.84942e-06	0.0705982	360612	17137.7
genus Eggerthella	Vascular dementia (multiple infarctions)	rs429358	C	T	0.0173803	45411941	0.610626	0.0285978	14306	C	T	0.660425	19	44908684	1.33506e-17	0.0773276	360612	52325.3
genus Eggerthella	Vascular dementia (multiple infarctions)	rs4716814	T	C	-0.0152607	157723046	0.448554	0.0199489	14306	T	C	-0.319443	7	157930354	3.75656e-07	0.0628713	360612	19180
genus Eggerthella	Vascular dementia (multiple infarctions)	rs4725579	C	A	-0.0205848	139468213	0.382892	0.0245417	14306	C	A	-0.37929	7	139768414	3.58039e-06	0.0818429	360612	18391.7
genus Eggerthella	Vascular dementia (multiple infarctions)	rs72822148	T	C	0.0118475	9742028	0.558721	0.0209933	14306	T	C	-0.322081	17	9838711	3.18831e-06	0.0691414	360612	17983.5
genus Eggerthella	Vascular dementia (multiple infarctions)	rs73053797	T	C	-0.00486846	29909039	0.772026	0.0283513	14306	T	C	0.338384	3	29867548	6.00772e-06	0.0747625	360612	13680.6
genus Eggerthella	Vascular dementia (multiple infarctions)	rs9861644	A	G	0.00387596	88637331	0.903936	0.0225885	14306	A	G	0.322718	3	88588181	4.84942e-06	0.0705982	360612	17137.7
genus Eisenbergiella	Vascular dementia (multiple infarctions)	rs11081443	C	T	-0.00274437	8944208	0.787913	0.0229491	14306	C	T	0.463882	18	8944210	5.71874e-06	0.102255	360612	19066.7
genus Eisenbergiella	Vascular dementia (multiple infarctions)	rs1454336	A	G	0.00977518	91873093	0.69261	0.0247452	14306	A	G	-0.368727	4	90951942	4.48415e-06	0.0803752	360612	13616.2
genus Eisenbergiella	Vascular dementia (multiple infarctions)	rs34288661	C	T	0.0198565	20948329	0.500214	0.0277319	14306	C	T	0.460421	8	21090818	7.22903e-06	0.102616	360612	11969.4
genus Eisenbergiella	Vascular dementia (multiple infarctions)	rs429358	C	T	-0.0127054	45411941	0.611766	0.027571	14306	C	T	0.660425	19	44908684	1.33506e-17	0.0773276	360612	52325.3
genus Eisenbergiella	Vascular dementia (multiple infarctions)	rs4716814	T	C	0.00469991	157723046	0.802793	0.0191509	14306	T	C	-0.319443	7	157930354	3.75656e-07	0.0628713	360612	19180
genus Eisenbergiella	Vascular dementia (multiple infarctions)	rs4725579	C	A	-0.0143398	139468213	0.575473	0.0234038	14306	C	A	-0.37929	7	139768414	3.58039e-06	0.0818429	360612	18391.7
genus Eisenbergiella	Vascular dementia (multiple infarctions)	rs9861644	A	G	0.014277	88637331	0.510271	0.021793	14306	A	G	0.322718	3	88588181	4.84942e-06	0.0705982	360612	17137.7
genus Enterorhabdus	Vascular dementia (multiple infarctions)	rs11081443	C	T	0.00580833	8944208	0.806565	0.0200101	14306	C	T	0.463882	18	8944210	5.71874e-06	0.102255	360612	19066.7
genus Enterorhabdus	Vascular dementia (multiple infarctions)	rs1454336	A	G	0.0154364	91873093	0.484168	0.0216386	14306	A	G	-0.368727	4	90951942	4.48415e-06	0.0803752	360612	13616.2
genus Enterorhabdus	Vascular dementia (multiple infarctions)	rs429358	C	T	0.00929477	45411941	0.753939	0.0231396	14306	C	T	0.660425	19	44908684	1.33506e-17	0.0773276	360612	52325.3
genus Enterorhabdus	Vascular dementia (multiple infarctions)	rs4716814	T	C	-0.0138111	157723046	0.410895	0.0165033	14306	T	C	-0.319443	7	157930354	3.75656e-07	0.0628713	360612	19180
genus Enterorhabdus	Vascular dementia (multiple infarctions)	rs4725579	C	A	0.00988255	139468213	0.648669	0.0205434	14306	C	A	-0.37929	7	139768414	3.58039e-06	0.0818429	360612	18391.7
genus Enterorhabdus	Vascular dementia (multiple infarctions)	rs72822148	T	C	-0.00243527	9742028	0.888842	0.0171493	14306	T	C	-0.322081	17	9838711	3.18831e-06	0.0691414	360612	17983.5
genus Enterorhabdus	Vascular dementia (multiple infarctions)	rs73053797	T	C	-0.0196932	29909039	0.327819	0.0236701	14306	T	C	0.338384	3	29867548	6.00772e-06	0.0747625	360612	13680.6
genus Enterorhabdus	Vascular dementia (multiple infarctions)	rs9861644	A	G	0.0171017	88637331	0.374772	0.0188094	14306	A	G	0.322718	3	88588181	4.84942e-06	0.0705982	360612	17137.7
genus Erysipelatoclostridium	Vascular dementia (multiple infarctions)	rs1454336	A	G	0.0063404	91873093	0.775377	0.0188285	14306	A	G	-0.368727	4	90951942	4.48415e-06	0.0803752	360612	13616.2
genus Erysipelatoclostridium	Vascular dementia (multiple infarctions)	rs34288661	C	T	0.0153284	20948329	0.455873	0.0211086	14306	C	T	0.460421	8	21090818	7.22903e-06	0.102616	360612	11969.4
genus Erysipelatoclostridium	Vascular dementia (multiple infarctions)	rs429358	C	T	0.0170342	45411941	0.431989	0.02047	14306	C	T	0.660425	19	44908684	1.33506e-17	0.0773276	360612	52325.3
genus Erysipelatoclostridium	Vascular dementia (multiple infarctions)	rs4716814	T	C	0.0143852	157723046	0.322788	0.0144891	14306	T	C	-0.319443	7	157930354	3.75656e-07	0.0628713	360612	19180
genus Erysipelatoclostridium	Vascular dementia (multiple infarctions)	rs4725579	C	A	-0.0113246	139468213	0.560209	0.0177795	14306	C	A	-0.37929	7	139768414	3.58039e-06	0.0818429	360612	18391.7
genus Erysipelatoclostridium	Vascular dementia (multiple infarctions)	rs72822148	T	C	-0.0127919	9742028	0.354194	0.0152844	14306	T	C	-0.322081	17	9838711	3.18831e-06	0.0691414	360612	17983.5
genus Erysipelatoclostridium	Vascular dementia (multiple infarctions)	rs9861644	A	G	-0.0124469	88637331	0.475736	0.0164209	14306	A	G	0.322718	3	88588181	4.84942e-06	0.0705982	360612	17137.7
genus Escherichia Shigella	Vascular dementia (multiple infarctions)	rs11081443	C	T	-0.0137462	8944208	0.329834	0.0160275	14306	C	T	0.463882	18	8944210	5.71874e-06	0.102255	360612	19066.7
genus Escherichia Shigella	Vascular dementia (multiple infarctions)	rs1454336	A	G	0.0132364	91873093	0.420336	0.0169511	14306	A	G	-0.368727	4	90951942	4.48415e-06	0.0803752	360612	13616.2
genus Escherichia Shigella	Vascular dementia (multiple infarctions)	rs429358	C	T	0.00716254	45411941	0.718313	0.0185336	14306	C	T	0.660425	19	44908684	1.33506e-17	0.0773276	360612	52325.3
genus Escherichia Shigella	Vascular dementia (multiple infarctions)	rs4716814	T	C	0.0113708	157723046	0.383683	0.013099	14306	T	C	-0.319443	7	157930354	3.75656e-07	0.0628713	360612	19180
genus Escherichia Shigella	Vascular dementia (multiple infarctions)	rs4725579	C	A	-0.000754202	139468213	0.92675	0.0158981	14306	C	A	-0.37929	7	139768414	3.58039e-06	0.0818429	360612	18391.7
genus Escherichia Shigella	Vascular dementia (multiple infarctions)	rs72822148	T	C	0.00183911	9742028	0.868449	0.0139752	14306	T	C	-0.322081	17	9838711	3.18831e-06	0.0691414	360612	17983.5
genus Escherichia Shigella	Vascular dementia (multiple infarctions)	rs73053797	T	C	0.00480152	29909039	0.791531	0.0183062	14306	T	C	0.338384	3	29867548	6.00772e-06	0.0747625	360612	13680.6
genus Eubacterium brachy group	Vascular dementia (multiple infarctions)	rs11081443	C	T	0.00817061	8944208	0.791422	0.0273127	14306	C	T	0.463882	18	8944210	5.71874e-06	0.102255	360612	19066.7
genus Eubacterium brachy group	Vascular dementia (multiple infarctions)	rs1454336	A	G	0.00523497	91873093	0.89782	0.0293899	14306	A	G	-0.368727	4	90951942	4.48415e-06	0.0803752	360612	13616.2
genus Eubacterium brachy group	Vascular dementia (multiple infarctions)	rs34288661	C	T	-0.000469351	20948329	0.956416	0.0323992	14306	C	T	0.460421	8	21090818	7.22903e-06	0.102616	360612	11969.4
genus Eubacterium brachy group	Vascular dementia (multiple infarctions)	rs429358	C	T	-0.0221733	45411941	0.463561	0.0316702	14306	C	T	0.660425	19	44908684	1.33506e-17	0.0773276	360612	52325.3
genus Eubacterium brachy group	Vascular dementia (multiple infarctions)	rs4716814	T	C	0.00536422	157723046	0.815337	0.0225532	14306	T	C	-0.319443	7	157930354	3.75656e-07	0.0628713	360612	19180
genus Eubacterium brachy group	Vascular dementia (multiple infarctions)	rs73053797	T	C	-0.0249409	29909039	0.456637	0.0325551	14306	T	C	0.338384	3	29867548	6.00772e-06	0.0747625	360612	13680.6
genus Eubacterium coprostanoligenes group	Vascular dementia (multiple infarctions)	rs72822148	T	C	0.00953256	9742028	0.37365	0.0116499	14306	T	C	-0.322081	17	9838711	3.18831e-06	0.0691414	360612	17983.5
genus Eubacterium coprostanoligenes group	Vascular dementia (multiple infarctions)	rs73053797	T	C	-0.0119847	29909039	0.390741	0.0152156	14306	T	C	0.338384	3	29867548	6.00772e-06	0.0747625	360612	13680.6
genus Eubacterium eligens group	Vascular dementia (multiple infarctions)	rs34288661	C	T	0.00559856	20948329	0.679809	0.0173127	14306	C	T	0.460421	8	21090818	7.22903e-06	0.102616	360612	11969.4
genus Eubacterium eligens group	Vascular dementia (multiple infarctions)	rs429358	C	T	-0.0195178	45411941	0.237098	0.0167493	14306	C	T	0.660425	19	44908684	1.33506e-17	0.0773276	360612	52325.3
genus Eubacterium eligens group	Vascular dementia (multiple infarctions)	rs4716814	T	C	-0.00571139	157723046	0.632453	0.0118195	14306	T	C	-0.319443	7	157930354	3.75656e-07	0.0628713	360612	19180
genus Eubacterium eligens group	Vascular dementia (multiple infarctions)	rs4725579	C	A	0.0085229	139468213	0.497683	0.0143464	14306	C	A	-0.37929	7	139768414	3.58039e-06	0.0818429	360612	18391.7
genus Eubacterium eligens group	Vascular dementia (multiple infarctions)	rs72822148	T	C	0.00852357	9742028	0.704881	0.0126911	14306	T	C	-0.322081	17	9838711	3.18831e-06	0.0691414	360612	17983.5
genus Eubacterium fissicatena group	Vascular dementia (multiple infarctions)	rs34288661	C	T	-0.0271421	20948329	0.378403	0.0334597	14306	C	T	0.460421	8	21090818	7.22903e-06	0.102616	360612	11969.4
genus Eubacterium fissicatena group	Vascular dementia (multiple infarctions)	rs429358	C	T	0.00445952	45411941	0.913123	0.0334474	14306	C	T	0.660425	19	44908684	1.33506e-17	0.0773276	360612	52325.3
genus Eubacterium fissicatena group	Vascular dementia (multiple infarctions)	rs72822148	T	C	0.00469213	9742028	0.986238	0.0252327	14306	T	C	-0.322081	17	9838711	3.18831e-06	0.0691414	360612	17983.5
genus Eubacterium fissicatena group	Vascular dementia (multiple infarctions)	rs73053797	T	C	-0.0028796	29909039	0.877266	0.0327009	14306	T	C	0.338384	3	29867548	6.00772e-06	0.0747625	360612	13680.6
genus Eubacterium fissicatena group	Vascular dementia (multiple infarctions)	rs9861644	A	G	0.0219419	88637331	0.388235	0.0260857	14306	A	G	0.322718	3	88588181	4.84942e-06	0.0705982	360612	17137.7
genus Eubacterium hallii group	Vascular dementia (multiple infarctions)	rs429358	C	T	0.00299044	45411941	0.833617	0.0157306	14306	C	T	0.660425	19	44908684	1.33506e-17	0.0773276	360612	52325.3
genus Eubacterium hallii group	Vascular dementia (multiple infarctions)	rs4716814	T	C	-0.00184086	157723046	0.881656	0.011158	14306	T	C	-0.319443	7	157930354	3.75656e-07	0.0628713	360612	19180
genus Eubacterium hallii group	Vascular dementia (multiple infarctions)	rs4725579	C	A	0.00473983	139468213	0.718264	0.0135751	14306	C	A	-0.37929	7	139768414	3.58039e-06	0.0818429	360612	18391.7
genus Eubacterium hallii group	Vascular dementia (multiple infarctions)	rs73053797	T	C	-0.00837164	29909039	0.65822	0.015562	14306	T	C	0.338384	3	29867548	6.00772e-06	0.0747625	360612	13680.6
genus Eubacterium hallii group	Vascular dementia (multiple infarctions)	rs9861644	A	G	0.00899345	88637331	0.452007	0.0125836	14306	A	G	0.322718	3	88588181	4.84942e-06	0.0705982	360612	17137.7
genus Eubacterium nodatum group	Vascular dementia (multiple infarctions)	rs1454336	A	G	0.0123648	91873093	0.732976	0.0324286	14306	A	G	-0.368727	4	90951942	4.48415e-06	0.0803752	360612	13616.2
genus Eubacterium nodatum group	Vascular dementia (multiple infarctions)	rs34288661	C	T	0.0231056	20948329	0.495452	0.0357374	14306	C	T	0.460421	8	21090818	7.22903e-06	0.102616	360612	11969.4
genus Eubacterium nodatum group	Vascular dementia (multiple infarctions)	rs429358	C	T	0.00816758	45411941	0.880263	0.0356077	14306	C	T	0.660425	19	44908684	1.33506e-17	0.0773276	360612	52325.3
genus Eubacterium nodatum group	Vascular dementia (multiple infarctions)	rs4716814	T	C	0.000463635	157723046	0.963306	0.0248254	14306	T	C	-0.319443	7	157930354	3.75656e-07	0.0628713	360612	19180
genus Eubacterium nodatum group	Vascular dementia (multiple infarctions)	rs72822148	T	C	-0.00447157	9742028	0.904183	0.0261351	14306	T	C	-0.322081	17	9838711	3.18831e-06	0.0691414	360612	17983.5
genus Eubacterium nodatum group	Vascular dementia (multiple infarctions)	rs9861644	A	G	4.30473e-05	88637331	0.983555	0.0283566	14306	A	G	0.322718	3	88588181	4.84942e-06	0.0705982	360612	17137.7
genus Eubacterium oxidoreducens group	Vascular dementia (multiple infarctions)	rs11081443	C	T	0.00241026	8944208	0.853596	0.0242402	14306	C	T	0.463882	18	8944210	5.71874e-06	0.102255	360612	19066.7
genus Eubacterium oxidoreducens group	Vascular dementia (multiple infarctions)	rs1454336	A	G	0.0181651	91873093	0.497854	0.0252152	14306	A	G	-0.368727	4	90951942	4.48415e-06	0.0803752	360612	13616.2
genus Eubacterium oxidoreducens group	Vascular dementia (multiple infarctions)	rs34288661	C	T	0.00320316	20948329	0.85835	0.0297257	14306	C	T	0.460421	8	21090818	7.22903e-06	0.102616	360612	11969.4
genus Eubacterium oxidoreducens group	Vascular dementia (multiple infarctions)	rs429358	C	T	0.0210332	45411941	0.454849	0.0276027	14306	C	T	0.660425	19	44908684	1.33506e-17	0.0773276	360612	52325.3
genus Eubacterium oxidoreducens group	Vascular dementia (multiple infarctions)	rs4716814	T	C	-0.00893783	157723046	0.645486	0.0195477	14306	T	C	-0.319443	7	157930354	3.75656e-07	0.0628713	360612	19180
genus Eubacterium oxidoreducens group	Vascular dementia (multiple infarctions)	rs4725579	C	A	0.020532	139468213	0.386631	0.0236589	14306	C	A	-0.37929	7	139768414	3.58039e-06	0.0818429	360612	18391.7
genus Eubacterium oxidoreducens group	Vascular dementia (multiple infarctions)	rs72822148	T	C	-0.0119373	9742028	0.495989	0.0212554	14306	T	C	-0.322081	17	9838711	3.18831e-06	0.0691414	360612	17983.5
genus Eubacterium oxidoreducens group	Vascular dementia (multiple infarctions)	rs73053797	T	C	-0.018417	29909039	0.576356	0.0264149	14306	T	C	0.338384	3	29867548	6.00772e-06	0.0747625	360612	13680.6
genus Eubacterium rectale group	Vascular dementia (multiple infarctions)	rs11081443	C	T	0.000875883	8944208	0.889674	0.0132651	14306	C	T	0.463882	18	8944210	5.71874e-06	0.102255	360612	19066.7
genus Eubacterium rectale group	Vascular dementia (multiple infarctions)	rs4716814	T	C	0.00037323	157723046	0.971886	0.0109105	14306	T	C	-0.319443	7	157930354	3.75656e-07	0.0628713	360612	19180
genus Eubacterium rectale group	Vascular dementia (multiple infarctions)	rs72822148	T	C	-0.00917854	9742028	0.47169	0.0116567	14306	T	C	-0.322081	17	9838711	3.18831e-06	0.0691414	360612	17983.5
genus Eubacterium rectale group	Vascular dementia (multiple infarctions)	rs9861644	A	G	-0.0013573	88637331	0.955121	0.0123104	14306	A	G	0.322718	3	88588181	4.84942e-06	0.0705982	360612	17137.7
genus Eubacterium ruminantium group	Vascular dementia (multiple infarctions)	rs34288661	C	T	0.00821983	20948329	0.762897	0.0239685	14306	C	T	0.460421	8	21090818	7.22903e-06	0.102616	360612	11969.4
genus Eubacterium ruminantium group	Vascular dementia (multiple infarctions)	rs429358	C	T	0.0144605	45411941	0.496712	0.0231518	14306	C	T	0.660425	19	44908684	1.33506e-17	0.0773276	360612	52325.3
genus Eubacterium ruminantium group	Vascular dementia (multiple infarctions)	rs4716814	T	C	-0.00702453	157723046	0.637178	0.0163165	14306	T	C	-0.319443	7	157930354	3.75656e-07	0.0628713	360612	19180
genus Eubacterium ruminantium group	Vascular dementia (multiple infarctions)	rs4725579	C	A	-0.00428953	139468213	0.895686	0.0198454	14306	C	A	-0.37929	7	139768414	3.58039e-06	0.0818429	360612	18391.7
genus Eubacterium ruminantium group	Vascular dementia (multiple infarctions)	rs72822148	T	C	0.000918563	9742028	0.926834	0.0178552	14306	T	C	-0.322081	17	9838711	3.18831e-06	0.0691414	360612	17983.5
genus Eubacterium ruminantium group	Vascular dementia (multiple infarctions)	rs73053797	T	C	0.0119861	29909039	0.522324	0.0227859	14306	T	C	0.338384	3	29867548	6.00772e-06	0.0747625	360612	13680.6
genus Eubacterium ruminantium group	Vascular dementia (multiple infarctions)	rs9861644	A	G	-0.00521531	88637331	0.795	0.0183661	14306	A	G	0.322718	3	88588181	4.84942e-06	0.0705982	360612	17137.7
genus Eubacterium ventriosum group	Vascular dementia (multiple infarctions)	rs1454336	A	G	0.0105162	91873093	0.496943	0.0150345	14306	A	G	-0.368727	4	90951942	4.48415e-06	0.0803752	360612	13616.2
genus Eubacterium ventriosum group	Vascular dementia (multiple infarctions)	rs34288661	C	T	-0.0115929	20948329	0.511542	0.0169874	14306	C	T	0.460421	8	21090818	7.22903e-06	0.102616	360612	11969.4
genus Eubacterium ventriosum group	Vascular dementia (multiple infarctions)	rs72822148	T	C	0.00212746	9742028	0.861002	0.0123719	14306	T	C	-0.322081	17	9838711	3.18831e-06	0.0691414	360612	17983.5
genus Eubacterium ventriosum group	Vascular dementia (multiple infarctions)	rs73053797	T	C	0.00628753	29909039	0.544805	0.0163656	14306	T	C	0.338384	3	29867548	6.00772e-06	0.0747625	360612	13680.6
genus Eubacterium xylanophilum group	Vascular dementia (multiple infarctions)	rs11081443	C	T	0.00663274	8944208	0.569433	0.015043	14306	C	T	0.463882	18	8944210	5.71874e-06	0.102255	360612	19066.7
genus Eubacterium xylanophilum group	Vascular dementia (multiple infarctions)	rs34288661	C	T	0.0110248	20948329	0.498002	0.0180079	14306	C	T	0.460421	8	21090818	7.22903e-06	0.102616	360612	11969.4
genus Eubacterium xylanophilum group	Vascular dementia (multiple infarctions)	rs429358	C	T	-0.0230728	45411941	0.187958	0.0174895	14306	C	T	0.660425	19	44908684	1.33506e-17	0.0773276	360612	52325.3
genus Eubacterium xylanophilum group	Vascular dementia (multiple infarctions)	rs4725579	C	A	0.00915649	139468213	0.549857	0.0153093	14306	C	A	-0.37929	7	139768414	3.58039e-06	0.0818429	360612	18391.7
genus Eubacterium xylanophilum group	Vascular dementia (multiple infarctions)	rs72822148	T	C	0.00713844	9742028	0.577487	0.0131792	14306	T	C	-0.322081	17	9838711	3.18831e-06	0.0691414	360612	17983.5
genus Eubacterium xylanophilum group	Vascular dementia (multiple infarctions)	rs73053797	T	C	0.0142886	29909039	0.45301	0.0177068	14306	T	C	0.338384	3	29867548	6.00772e-06	0.0747625	360612	13680.6
genus Faecalibacterium	Vascular dementia (multiple infarctions)	rs11081443	C	T	0.00545573	8944208	0.717414	0.0129979	14306	C	T	0.463882	18	8944210	5.71874e-06	0.102255	360612	19066.7
genus Faecalibacterium	Vascular dementia (multiple infarctions)	rs34288661	C	T	0.00835272	20948329	0.560934	0.0156645	14306	C	T	0.460421	8	21090818	7.22903e-06	0.102616	360612	11969.4
genus Faecalibacterium	Vascular dementia (multiple infarctions)	rs4716814	T	C	-0.00200552	157723046	0.850997	0.010687	14306	T	C	-0.319443	7	157930354	3.75656e-07	0.0628713	360612	19180
genus Faecalibacterium	Vascular dementia (multiple infarctions)	rs72822148	T	C	0.00431979	9742028	0.64959	0.0114462	14306	T	C	-0.322081	17	9838711	3.18831e-06	0.0691414	360612	17983.5
genus Faecalibacterium	Vascular dementia (multiple infarctions)	rs9861644	A	G	-0.00977617	88637331	0.390835	0.0120615	14306	A	G	0.322718	3	88588181	4.84942e-06	0.0705982	360612	17137.7
genus Family XIII AD3011 group	Vascular dementia (multiple infarctions)	rs11081443	C	T	0.00395694	8944208	0.802253	0.0145902	14306	C	T	0.463882	18	8944210	5.71874e-06	0.102255	360612	19066.7
genus Family XIII AD3011 group	Vascular dementia (multiple infarctions)	rs34288661	C	T	-0.00852896	20948329	0.634913	0.0175226	14306	C	T	0.460421	8	21090818	7.22903e-06	0.102616	360612	11969.4
genus Family XIII AD3011 group	Vascular dementia (multiple infarctions)	rs429358	C	T	0.0285354	45411941	0.105778	0.0170017	14306	C	T	0.660425	19	44908684	1.33506e-17	0.0773276	360612	52325.3
genus Family XIII AD3011 group	Vascular dementia (multiple infarctions)	rs4725579	C	A	0.0112177	139468213	0.450864	0.0147988	14306	C	A	-0.37929	7	139768414	3.58039e-06	0.0818429	360612	18391.7
genus Family XIII AD3011 group	Vascular dementia (multiple infarctions)	rs73053797	T	C	0.00545517	29909039	0.810019	0.0170878	14306	T	C	0.338384	3	29867548	6.00772e-06	0.0747625	360612	13680.6
genus Family XIII UCG001	Vascular dementia (multiple infarctions)	rs1454336	A	G	-0.00140285	91873093	0.91029	0.0165842	14306	A	G	-0.368727	4	90951942	4.48415e-06	0.0803752	360612	13616.2
genus Family XIII UCG001	Vascular dementia (multiple infarctions)	rs429358	C	T	0.00381351	45411941	0.889206	0.0177773	14306	C	T	0.660425	19	44908684	1.33506e-17	0.0773276	360612	52325.3
genus Family XIII UCG001	Vascular dementia (multiple infarctions)	rs4716814	T	C	0.00956896	157723046	0.457193	0.0126722	14306	T	C	-0.319443	7	157930354	3.75656e-07	0.0628713	360612	19180
genus Family XIII UCG001	Vascular dementia (multiple infarctions)	rs4725579	C	A	0.0137703	139468213	0.439306	0.0157358	14306	C	A	-0.37929	7	139768414	3.58039e-06	0.0818429	360612	18391.7
genus Family XIII UCG001	Vascular dementia (multiple infarctions)	rs73053797	T	C	-0.000494003	29909039	0.997747	0.0182495	14306	T	C	0.338384	3	29867548	6.00772e-06	0.0747625	360612	13680.6
genus Flavonifractor	Vascular dementia (multiple infarctions)	rs11081443	C	T	0.0127767	8944208	0.509683	0.0168087	14306	C	T	0.463882	18	8944210	5.71874e-06	0.102255	360612	19066.7
genus Flavonifractor	Vascular dementia (multiple infarctions)	rs1454336	A	G	0.00816184	91873093	0.701736	0.0178104	14306	A	G	-0.368727	4	90951942	4.48415e-06	0.0803752	360612	13616.2
genus Flavonifractor	Vascular dementia (multiple infarctions)	rs429358	C	T	-0.020599	45411941	0.293279	0.0197086	14306	C	T	0.660425	19	44908684	1.33506e-17	0.0773276	360612	52325.3
genus Flavonifractor	Vascular dementia (multiple infarctions)	rs4716814	T	C	0.00301447	157723046	0.80188	0.0138078	14306	T	C	-0.319443	7	157930354	3.75656e-07	0.0628713	360612	19180
genus Flavonifractor	Vascular dementia (multiple infarctions)	rs4725579	C	A	0.00511956	139468213	0.735011	0.0167723	14306	C	A	-0.37929	7	139768414	3.58039e-06	0.0818429	360612	18391.7
genus Flavonifractor	Vascular dementia (multiple infarctions)	rs9861644	A	G	0.00206772	88637331	0.887138	0.0155654	14306	A	G	0.322718	3	88588181	4.84942e-06	0.0705982	360612	17137.7
genus Fusicatenibacter	Vascular dementia (multiple infarctions)	rs11081443	C	T	0.0110051	8944208	0.380497	0.0132491	14306	C	T	0.463882	18	8944210	5.71874e-06	0.102255	360612	19066.7
genus Fusicatenibacter	Vascular dementia (multiple infarctions)	rs1454336	A	G	-0.00151498	91873093	0.905738	0.0140553	14306	A	G	-0.368727	4	90951942	4.48415e-06	0.0803752	360612	13616.2
genus Fusicatenibacter	Vascular dementia (multiple infarctions)	rs429358	C	T	-0.00845447	45411941	0.621932	0.0154025	14306	C	T	0.660425	19	44908684	1.33506e-17	0.0773276	360612	52325.3
genus Fusicatenibacter	Vascular dementia (multiple infarctions)	rs4716814	T	C	-0.0082705	157723046	0.445058	0.0108968	14306	T	C	-0.319443	7	157930354	3.75656e-07	0.0628713	360612	19180
genus Fusicatenibacter	Vascular dementia (multiple infarctions)	rs72822148	T	C	-0.00838692	9742028	0.468224	0.011639	14306	T	C	-0.322081	17	9838711	3.18831e-06	0.0691414	360612	17983.5
genus Fusicatenibacter	Vascular dementia (multiple infarctions)	rs9861644	A	G	0.00732651	88637331	0.523427	0.0123025	14306	A	G	0.322718	3	88588181	4.84942e-06	0.0705982	360612	17137.7
genus Gordonibacter	Vascular dementia (multiple infarctions)	rs11081443	C	T	0.00461776	8944208	0.975476	0.0281866	14306	C	T	0.463882	18	8944210	5.71874e-06	0.102255	360612	19066.7
genus Gordonibacter	Vascular dementia (multiple infarctions)	rs34288661	C	T	0.0143419	20948329	0.637736	0.0338968	14306	C	T	0.460421	8	21090818	7.22903e-06	0.102616	360612	11969.4
genus Gordonibacter	Vascular dementia (multiple infarctions)	rs429358	C	T	0.0556745	45411941	0.125115	0.0336587	14306	C	T	0.660425	19	44908684	1.33506e-17	0.0773276	360612	52325.3
genus Gordonibacter	Vascular dementia (multiple infarctions)	rs4716814	T	C	-0.018308	157723046	0.442063	0.0234333	14306	T	C	-0.319443	7	157930354	3.75656e-07	0.0628713	360612	19180
genus Gordonibacter	Vascular dementia (multiple infarctions)	rs4725579	C	A	0.019695	139468213	0.426722	0.0290047	14306	C	A	-0.37929	7	139768414	3.58039e-06	0.0818429	360612	18391.7
genus Gordonibacter	Vascular dementia (multiple infarctions)	rs72822148	T	C	0.0210389	9742028	0.404431	0.0245489	14306	T	C	-0.322081	17	9838711	3.18831e-06	0.0691414	360612	17983.5
genus Gordonibacter	Vascular dementia (multiple infarctions)	rs73053797	T	C	0.00749715	29909039	0.861277	0.0334374	14306	T	C	0.338384	3	29867548	6.00772e-06	0.0747625	360612	13680.6
genus Haemophilus	Vascular dementia (multiple infarctions)	rs11081443	C	T	-0.00683081	8944208	0.549015	0.0183084	14306	C	T	0.463882	18	8944210	5.71874e-06	0.102255	360612	19066.7
genus Haemophilus	Vascular dementia (multiple infarctions)	rs1454336	A	G	0.0166143	91873093	0.370829	0.0192838	14306	A	G	-0.368727	4	90951942	4.48415e-06	0.0803752	360612	13616.2
genus Haemophilus	Vascular dementia (multiple infarctions)	rs429358	C	T	0.026534	45411941	0.241487	0.0214017	14306	C	T	0.660425	19	44908684	1.33506e-17	0.0773276	360612	52325.3
genus Haemophilus	Vascular dementia (multiple infarctions)	rs4716814	T	C	0.00812435	157723046	0.59477	0.015052	14306	T	C	-0.319443	7	157930354	3.75656e-07	0.0628713	360612	19180
genus Haemophilus	Vascular dementia (multiple infarctions)	rs72822148	T	C	0.000184731	9742028	0.88871	0.0162302	14306	T	C	-0.322081	17	9838711	3.18831e-06	0.0691414	360612	17983.5
genus Holdemanella	Vascular dementia (multiple infarctions)	rs34288661	C	T	-0.0198596	20948329	0.405386	0.0239655	14306	C	T	0.460421	8	21090818	7.22903e-06	0.102616	360612	11969.4
genus Holdemanella	Vascular dementia (multiple infarctions)	rs429358	C	T	0.0380674	45411941	0.0922869	0.0230527	14306	C	T	0.660425	19	44908684	1.33506e-17	0.0773276	360612	52325.3
genus Holdemanella	Vascular dementia (multiple infarctions)	rs4716814	T	C	-0.00533674	157723046	0.740471	0.01635	14306	T	C	-0.319443	7	157930354	3.75656e-07	0.0628713	360612	19180
genus Holdemanella	Vascular dementia (multiple infarctions)	rs72822148	T	C	-0.0148122	9742028	0.379007	0.0175491	14306	T	C	-0.322081	17	9838711	3.18831e-06	0.0691414	360612	17983.5
genus Holdemania	Vascular dementia (multiple infarctions)	rs11081443	C	T	-0.00407623	8944208	0.83045	0.0182665	14306	C	T	0.463882	18	8944210	5.71874e-06	0.102255	360612	19066.7
genus Holdemania	Vascular dementia (multiple infarctions)	rs1454336	A	G	0.00550938	91873093	0.765669	0.0195385	14306	A	G	-0.368727	4	90951942	4.48415e-06	0.0803752	360612	13616.2
genus Holdemania	Vascular dementia (multiple infarctions)	rs34288661	C	T	0.0127599	20948329	0.4774	0.0219403	14306	C	T	0.460421	8	21090818	7.22903e-06	0.102616	360612	11969.4
genus Holdemania	Vascular dementia (multiple infarctions)	rs429358	C	T	0.0137801	45411941	0.52814	0.0211521	14306	C	T	0.660425	19	44908684	1.33506e-17	0.0773276	360612	52325.3
genus Holdemania	Vascular dementia (multiple infarctions)	rs4725579	C	A	0.00451835	139468213	0.85986	0.0183887	14306	C	A	-0.37929	7	139768414	3.58039e-06	0.0818429	360612	18391.7
genus Holdemania	Vascular dementia (multiple infarctions)	rs72822148	T	C	-0.0130795	9742028	0.37594	0.0158906	14306	T	C	-0.322081	17	9838711	3.18831e-06	0.0691414	360612	17983.5
genus Holdemania	Vascular dementia (multiple infarctions)	rs73053797	T	C	-0.0189958	29909039	0.38825	0.0213125	14306	T	C	0.338384	3	29867548	6.00772e-06	0.0747625	360612	13680.6
genus Holdemania	Vascular dementia (multiple infarctions)	rs9861644	A	G	-0.0127451	88637331	0.473562	0.0170393	14306	A	G	0.322718	3	88588181	4.84942e-06	0.0705982	360612	17137.7
genus Howardella	Vascular dementia (multiple infarctions)	rs11081443	C	T	-0.01826	8944208	0.449849	0.0284692	14306	C	T	0.463882	18	8944210	5.71874e-06	0.102255	360612	19066.7
genus Howardella	Vascular dementia (multiple infarctions)	rs429358	C	T	0.0325617	45411941	0.259557	0.032733	14306	C	T	0.660425	19	44908684	1.33506e-17	0.0773276	360612	52325.3
genus Howardella	Vascular dementia (multiple infarctions)	rs4716814	T	C	0.0147238	157723046	0.526577	0.0232693	14306	T	C	-0.319443	7	157930354	3.75656e-07	0.0628713	360612	19180
genus Howardella	Vascular dementia (multiple infarctions)	rs73053797	T	C	-0.000305099	29909039	0.830931	0.0325291	14306	T	C	0.338384	3	29867548	6.00772e-06	0.0747625	360612	13680.6
genus Hungatella	Vascular dementia (multiple infarctions)	rs1454336	A	G	-0.0148028	91873093	0.58735	0.0280876	14306	A	G	-0.368727	4	90951942	4.48415e-06	0.0803752	360612	13616.2
genus Hungatella	Vascular dementia (multiple infarctions)	rs429358	C	T	-0.050284	45411941	0.108415	0.0320765	14306	C	T	0.660425	19	44908684	1.33506e-17	0.0773276	360612	52325.3
genus Hungatella	Vascular dementia (multiple infarctions)	rs4725579	C	A	0.0126735	139468213	0.571583	0.0269351	14306	C	A	-0.37929	7	139768414	3.58039e-06	0.0818429	360612	18391.7
genus Hungatella	Vascular dementia (multiple infarctions)	rs72822148	T	C	0.00448081	9742028	0.718697	0.0240358	14306	T	C	-0.322081	17	9838711	3.18831e-06	0.0691414	360612	17983.5
genus Intestinibacter	Vascular dementia (multiple infarctions)	rs11081443	C	T	0.00261438	8944208	0.997441	0.0156536	14306	C	T	0.463882	18	8944210	5.71874e-06	0.102255	360612	19066.7
genus Intestinibacter	Vascular dementia (multiple infarctions)	rs1454336	A	G	0.0137918	91873093	0.397392	0.0167318	14306	A	G	-0.368727	4	90951942	4.48415e-06	0.0803752	360612	13616.2
genus Intestinibacter	Vascular dementia (multiple infarctions)	rs34288661	C	T	0.0159469	20948329	0.364966	0.0187364	14306	C	T	0.460421	8	21090818	7.22903e-06	0.102616	360612	11969.4
genus Intestinibacter	Vascular dementia (multiple infarctions)	rs429358	C	T	-0.0112269	45411941	0.447044	0.0181609	14306	C	T	0.660425	19	44908684	1.33506e-17	0.0773276	360612	52325.3
genus Intestinibacter	Vascular dementia (multiple infarctions)	rs73053797	T	C	-0.0099253	29909039	0.519964	0.0184208	14306	T	C	0.338384	3	29867548	6.00772e-06	0.0747625	360612	13680.6
genus Intestinibacter	Vascular dementia (multiple infarctions)	rs9861644	A	G	-0.011726	88637331	0.424592	0.0146219	14306	A	G	0.322718	3	88588181	4.84942e-06	0.0705982	360612	17137.7
genus Intestinimonas	Vascular dementia (multiple infarctions)	rs1454336	A	G	0.00300762	91873093	0.866907	0.0168418	14306	A	G	-0.368727	4	90951942	4.48415e-06	0.0803752	360612	13616.2
genus Intestinimonas	Vascular dementia (multiple infarctions)	rs34288661	C	T	-0.0115724	20948329	0.603523	0.0190518	14306	C	T	0.460421	8	21090818	7.22903e-06	0.102616	360612	11969.4
genus Intestinimonas	Vascular dementia (multiple infarctions)	rs429358	C	T	0.0132399	45411941	0.423788	0.0183885	14306	C	T	0.660425	19	44908684	1.33506e-17	0.0773276	360612	52325.3
genus Intestinimonas	Vascular dementia (multiple infarctions)	rs4716814	T	C	0.0065259	157723046	0.604021	0.013045	14306	T	C	-0.319443	7	157930354	3.75656e-07	0.0628713	360612	19180
genus Intestinimonas	Vascular dementia (multiple infarctions)	rs4725579	C	A	-0.00415162	139468213	0.800961	0.0159508	14306	C	A	-0.37929	7	139768414	3.58039e-06	0.0818429	360612	18391.7
genus Intestinimonas	Vascular dementia (multiple infarctions)	rs72822148	T	C	-0.0082281	9742028	0.646309	0.0139401	14306	T	C	-0.322081	17	9838711	3.18831e-06	0.0691414	360612	17983.5
genus Intestinimonas	Vascular dementia (multiple infarctions)	rs9861644	A	G	-0.00266582	88637331	0.866697	0.0147187	14306	A	G	0.322718	3	88588181	4.84942e-06	0.0705982	360612	17137.7
genus Lachnoclostridium	Vascular dementia (multiple infarctions)	rs11081443	C	T	-0.00282789	8944208	0.757633	0.013056	14306	C	T	0.463882	18	8944210	5.71874e-06	0.102255	360612	19066.7
genus Lachnoclostridium	Vascular dementia (multiple infarctions)	rs1454336	A	G	-0.00145601	91873093	0.874151	0.013829	14306	A	G	-0.368727	4	90951942	4.48415e-06	0.0803752	360612	13616.2
genus Lachnoclostridium	Vascular dementia (multiple infarctions)	rs34288661	C	T	-0.010433	20948329	0.589271	0.0157393	14306	C	T	0.460421	8	21090818	7.22903e-06	0.102616	360612	11969.4
genus Lachnoclostridium	Vascular dementia (multiple infarctions)	rs429358	C	T	-0.0188503	45411941	0.229745	0.015197	14306	C	T	0.660425	19	44908684	1.33506e-17	0.0773276	360612	52325.3
genus Lachnoclostridium	Vascular dementia (multiple infarctions)	rs4725579	C	A	0.00377331	139468213	0.770196	0.0130255	14306	C	A	-0.37929	7	139768414	3.58039e-06	0.0818429	360612	18391.7
genus Lachnospiraceae FCS020 group	Vascular dementia (multiple infarctions)	rs11081443	C	T	0.00337175	8944208	0.910667	0.0148401	14306	C	T	0.463882	18	8944210	5.71874e-06	0.102255	360612	19066.7
genus Lachnospiraceae FCS020 group	Vascular dementia (multiple infarctions)	rs1454336	A	G	-0.00298786	91873093	0.791996	0.0158996	14306	A	G	-0.368727	4	90951942	4.48415e-06	0.0803752	360612	13616.2
genus Lachnospiraceae FCS020 group	Vascular dementia (multiple infarctions)	rs429358	C	T	0.0172215	45411941	0.318419	0.0171678	14306	C	T	0.660425	19	44908684	1.33506e-17	0.0773276	360612	52325.3
genus Lachnospiraceae FCS020 group	Vascular dementia (multiple infarctions)	rs4716814	T	C	-0.0119817	157723046	0.327829	0.0122006	14306	T	C	-0.319443	7	157930354	3.75656e-07	0.0628713	360612	19180
genus Lachnospiraceae FCS020 group	Vascular dementia (multiple infarctions)	rs4725579	C	A	-0.00163081	139468213	0.818863	0.0150709	14306	C	A	-0.37929	7	139768414	3.58039e-06	0.0818429	360612	18391.7
genus Lachnospiraceae FCS020 group	Vascular dementia (multiple infarctions)	rs72822148	T	C	0.00483146	9742028	0.692425	0.0129072	14306	T	C	-0.322081	17	9838711	3.18831e-06	0.0691414	360612	17983.5
genus Lachnospiraceae FCS020 group	Vascular dementia (multiple infarctions)	rs73053797	T	C	0.00759854	29909039	0.666147	0.0173968	14306	T	C	0.338384	3	29867548	6.00772e-06	0.0747625	360612	13680.6
genus Lachnospiraceae FCS020 group	Vascular dementia (multiple infarctions)	rs9861644	A	G	-0.00835047	88637331	0.518965	0.0138212	14306	A	G	0.322718	3	88588181	4.84942e-06	0.0705982	360612	17137.7
genus Lachnospiraceae NC2004 group	Vascular dementia (multiple infarctions)	rs1454336	A	G	-0.0139363	91873093	0.554518	0.0231609	14306	A	G	-0.368727	4	90951942	4.48415e-06	0.0803752	360612	13616.2
genus Lachnospiraceae NC2004 group	Vascular dementia (multiple infarctions)	rs34288661	C	T	-0.0211246	20948329	0.436532	0.0273611	14306	C	T	0.460421	8	21090818	7.22903e-06	0.102616	360612	11969.4
genus Lachnospiraceae NC2004 group	Vascular dementia (multiple infarctions)	rs429358	C	T	-0.0236635	45411941	0.415323	0.0255956	14306	C	T	0.660425	19	44908684	1.33506e-17	0.0773276	360612	52325.3
genus Lachnospiraceae NC2004 group	Vascular dementia (multiple infarctions)	rs4716814	T	C	0.0059074	157723046	0.743673	0.0180399	14306	T	C	-0.319443	7	157930354	3.75656e-07	0.0628713	360612	19180
genus Lachnospiraceae NC2004 group	Vascular dementia (multiple infarctions)	rs4725579	C	A	-0.00380818	139468213	0.835303	0.0217614	14306	C	A	-0.37929	7	139768414	3.58039e-06	0.0818429	360612	18391.7
genus Lachnospiraceae NC2004 group	Vascular dementia (multiple infarctions)	rs72822148	T	C	0.0131297	9742028	0.498602	0.0196934	14306	T	C	-0.322081	17	9838711	3.18831e-06	0.0691414	360612	17983.5
genus Lachnospiraceae NC2004 group	Vascular dementia (multiple infarctions)	rs9861644	A	G	0.00748585	88637331	0.715021	0.0199305	14306	A	G	0.322718	3	88588181	4.84942e-06	0.0705982	360612	17137.7
genus Lachnospiraceae ND3007 group	Vascular dementia (multiple infarctions)	rs1454336	A	G	-0.001943	91873093	0.869833	0.0149986	14306	A	G	-0.368727	4	90951942	4.48415e-06	0.0803752	360612	13616.2
genus Lachnospiraceae ND3007 group	Vascular dementia (multiple infarctions)	rs429358	C	T	-0.0034004	45411941	0.806262	0.0163605	14306	C	T	0.660425	19	44908684	1.33506e-17	0.0773276	360612	52325.3
genus Lachnospiraceae ND3007 group	Vascular dementia (multiple infarctions)	rs4716814	T	C	-0.0113525	157723046	0.326064	0.0116093	14306	T	C	-0.319443	7	157930354	3.75656e-07	0.0628713	360612	19180
genus Lachnospiraceae ND3007 group	Vascular dementia (multiple infarctions)	rs4725579	C	A	-0.00564452	139468213	0.720518	0.014128	14306	C	A	-0.37929	7	139768414	3.58039e-06	0.0818429	360612	18391.7
genus Lachnospiraceae ND3007 group	Vascular dementia (multiple infarctions)	rs73053797	T	C	-0.0067005	29909039	0.80294	0.0162041	14306	T	C	0.338384	3	29867548	6.00772e-06	0.0747625	360612	13680.6
genus Lachnospiraceae ND3007 group	Vascular dementia (multiple infarctions)	rs9861644	A	G	-0.00124307	88637331	0.955804	0.0130973	14306	A	G	0.322718	3	88588181	4.84942e-06	0.0705982	360612	17137.7
genus Lachnospiraceae NK4A136 group	Vascular dementia (multiple infarctions)	rs34288661	C	T	-0.00885225	20948329	0.610692	0.0160178	14306	C	T	0.460421	8	21090818	7.22903e-06	0.102616	360612	11969.4
genus Lachnospiraceae NK4A136 group	Vascular dementia (multiple infarctions)	rs429358	C	T	-0.0112625	45411941	0.456241	0.0154794	14306	C	T	0.660425	19	44908684	1.33506e-17	0.0773276	360612	52325.3
genus Lachnospiraceae NK4A136 group	Vascular dementia (multiple infarctions)	rs4716814	T	C	-0.00241218	157723046	0.827237	0.0109403	14306	T	C	-0.319443	7	157930354	3.75656e-07	0.0628713	360612	19180
genus Lachnospiraceae NK4A136 group	Vascular dementia (multiple infarctions)	rs4725579	C	A	-0.00216579	139468213	0.996878	0.0133174	14306	C	A	-0.37929	7	139768414	3.58039e-06	0.0818429	360612	18391.7
genus Lachnospiraceae NK4A136 group	Vascular dementia (multiple infarctions)	rs72822148	T	C	0.00702823	9742028	0.534687	0.0117076	14306	T	C	-0.322081	17	9838711	3.18831e-06	0.0691414	360612	17983.5
genus Lachnospiraceae NK4A136 group	Vascular dementia (multiple infarctions)	rs73053797	T	C	0.00687697	29909039	0.698472	0.0153307	14306	T	C	0.338384	3	29867548	6.00772e-06	0.0747625	360612	13680.6
genus Lachnospiraceae NK4A136 group	Vascular dementia (multiple infarctions)	rs9861644	A	G	0.00568634	88637331	0.615035	0.0123525	14306	A	G	0.322718	3	88588181	4.84942e-06	0.0705982	360612	17137.7
genus Lachnospiraceae UCG001	Vascular dementia (multiple infarctions)	rs1454336	A	G	-0.0155975	91873093	0.41005	0.0184799	14306	A	G	-0.368727	4	90951942	4.48415e-06	0.0803752	360612	13616.2
genus Lachnospiraceae UCG001	Vascular dementia (multiple infarctions)	rs34288661	C	T	0.00822031	20948329	0.723299	0.0206627	14306	C	T	0.460421	8	21090818	7.22903e-06	0.102616	360612	11969.4
genus Lachnospiraceae UCG001	Vascular dementia (multiple infarctions)	rs429358	C	T	-0.00163017	45411941	0.904253	0.0200959	14306	C	T	0.660425	19	44908684	1.33506e-17	0.0773276	360612	52325.3
genus Lachnospiraceae UCG001	Vascular dementia (multiple infarctions)	rs4725579	C	A	-0.00390005	139468213	0.776204	0.0175001	14306	C	A	-0.37929	7	139768414	3.58039e-06	0.0818429	360612	18391.7
genus Lachnospiraceae UCG001	Vascular dementia (multiple infarctions)	rs72822148	T	C	-0.00203961	9742028	0.92792	0.0150127	14306	T	C	-0.322081	17	9838711	3.18831e-06	0.0691414	360612	17983.5
genus Lachnospiraceae UCG001	Vascular dementia (multiple infarctions)	rs73053797	T	C	-0.00254003	29909039	0.915167	0.0202122	14306	T	C	0.338384	3	29867548	6.00772e-06	0.0747625	360612	13680.6
genus Lachnospiraceae UCG001	Vascular dementia (multiple infarctions)	rs9861644	A	G	0.000731725	88637331	0.96427	0.0161479	14306	A	G	0.322718	3	88588181	4.84942e-06	0.0705982	360612	17137.7
genus Lachnospiraceae UCG004	Vascular dementia (multiple infarctions)	rs11081443	C	T	0.00773189	8944208	0.751739	0.0145046	14306	C	T	0.463882	18	8944210	5.71874e-06	0.102255	360612	19066.7
genus Lachnospiraceae UCG004	Vascular dementia (multiple infarctions)	rs1454336	A	G	-0.00117918	91873093	0.84581	0.0153187	14306	A	G	-0.368727	4	90951942	4.48415e-06	0.0803752	360612	13616.2
genus Lachnospiraceae UCG004	Vascular dementia (multiple infarctions)	rs34288661	C	T	0.0078774	20948329	0.560605	0.0175839	14306	C	T	0.460421	8	21090818	7.22903e-06	0.102616	360612	11969.4
genus Lachnospiraceae UCG004	Vascular dementia (multiple infarctions)	rs429358	C	T	-0.000692958	45411941	0.953542	0.0170218	14306	C	T	0.660425	19	44908684	1.33506e-17	0.0773276	360612	52325.3
genus Lachnospiraceae UCG004	Vascular dementia (multiple infarctions)	rs73053797	T	C	0.000322881	29909039	0.900632	0.0165705	14306	T	C	0.338384	3	29867548	6.00772e-06	0.0747625	360612	13680.6
genus Lachnospiraceae UCG008	Vascular dementia (multiple infarctions)	rs34288661	C	T	0.00385752	20948329	0.92605	0.0255626	14306	C	T	0.460421	8	21090818	7.22903e-06	0.102616	360612	11969.4
genus Lachnospiraceae UCG008	Vascular dementia (multiple infarctions)	rs429358	C	T	0.0012783	45411941	0.932975	0.0240319	14306	C	T	0.660425	19	44908684	1.33506e-17	0.0773276	360612	52325.3
genus Lachnospiraceae UCG008	Vascular dementia (multiple infarctions)	rs4716814	T	C	0.000223492	157723046	0.997879	0.0170901	14306	T	C	-0.319443	7	157930354	3.75656e-07	0.0628713	360612	19180
genus Lachnospiraceae UCG008	Vascular dementia (multiple infarctions)	rs9861644	A	G	0.00742401	88637331	0.743088	0.0191663	14306	A	G	0.322718	3	88588181	4.84942e-06	0.0705982	360612	17137.7
genus Lachnospiraceae UCG010	Vascular dementia (multiple infarctions)	rs11081443	C	T	0.00986327	8944208	0.510639	0.0151753	14306	C	T	0.463882	18	8944210	5.71874e-06	0.102255	360612	19066.7
genus Lachnospiraceae UCG010	Vascular dementia (multiple infarctions)	rs1454336	A	G	0.00681847	91873093	0.68193	0.0161112	14306	A	G	-0.368727	4	90951942	4.48415e-06	0.0803752	360612	13616.2
genus Lachnospiraceae UCG010	Vascular dementia (multiple infarctions)	rs34288661	C	T	-0.00692839	20948329	0.755708	0.0183633	14306	C	T	0.460421	8	21090818	7.22903e-06	0.102616	360612	11969.4
genus Lachnospiraceae UCG010	Vascular dementia (multiple infarctions)	rs429358	C	T	-0.00312793	45411941	0.808813	0.0177113	14306	C	T	0.660425	19	44908684	1.33506e-17	0.0773276	360612	52325.3
genus Lachnospiraceae UCG010	Vascular dementia (multiple infarctions)	rs4716814	T	C	-0.00786706	157723046	0.536715	0.0124725	14306	T	C	-0.319443	7	157930354	3.75656e-07	0.0628713	360612	19180
genus Lachnospiraceae UCG010	Vascular dementia (multiple infarctions)	rs4725579	C	A	0.00572202	139468213	0.785096	0.0152412	14306	C	A	-0.37929	7	139768414	3.58039e-06	0.0818429	360612	18391.7
genus Lachnospiraceae UCG010	Vascular dementia (multiple infarctions)	rs73053797	T	C	0.0121014	29909039	0.558132	0.017549	14306	T	C	0.338384	3	29867548	6.00772e-06	0.0747625	360612	13680.6
genus Lachnospiraceae UCG010	Vascular dementia (multiple infarctions)	rs9861644	A	G	0.0105122	88637331	0.454355	0.0140561	14306	A	G	0.322718	3	88588181	4.84942e-06	0.0705982	360612	17137.7
genus Lactobacillus	Vascular dementia (multiple infarctions)	rs11081443	C	T	0.0112393	8944208	0.599102	0.0210017	14306	C	T	0.463882	18	8944210	5.71874e-06	0.102255	360612	19066.7
genus Lactobacillus	Vascular dementia (multiple infarctions)	rs1454336	A	G	0.0128598	91873093	0.574671	0.0222563	14306	A	G	-0.368727	4	90951942	4.48415e-06	0.0803752	360612	13616.2
genus Lactobacillus	Vascular dementia (multiple infarctions)	rs429358	C	T	-0.00724762	45411941	0.86541	0.0242697	14306	C	T	0.660425	19	44908684	1.33506e-17	0.0773276	360612	52325.3
genus Lactobacillus	Vascular dementia (multiple infarctions)	rs4725579	C	A	-0.0109331	139468213	0.647567	0.0210632	14306	C	A	-0.37929	7	139768414	3.58039e-06	0.0818429	360612	18391.7
genus Lactobacillus	Vascular dementia (multiple infarctions)	rs72822148	T	C	0.00163255	9742028	0.893287	0.0185982	14306	T	C	-0.322081	17	9838711	3.18831e-06	0.0691414	360612	17983.5
genus Lactobacillus	Vascular dementia (multiple infarctions)	rs73053797	T	C	0.00866982	29909039	0.858941	0.0242368	14306	T	C	0.338384	3	29867548	6.00772e-06	0.0747625	360612	13680.6
genus Lactobacillus	Vascular dementia (multiple infarctions)	rs9861644	A	G	0.0138645	88637331	0.490824	0.0193638	14306	A	G	0.322718	3	88588181	4.84942e-06	0.0705982	360612	17137.7
genus Lactococcus	Vascular dementia (multiple infarctions)	rs11081443	C	T	0.000427716	8944208	0.997428	0.0270895	14306	C	T	0.463882	18	8944210	5.71874e-06	0.102255	360612	19066.7
genus Lactococcus	Vascular dementia (multiple infarctions)	rs1454336	A	G	0.0208284	91873093	0.42847	0.0290541	14306	A	G	-0.368727	4	90951942	4.48415e-06	0.0803752	360612	13616.2
genus Lactococcus	Vascular dementia (multiple infarctions)	rs34288661	C	T	0.00494252	20948329	0.78191	0.0327182	14306	C	T	0.460421	8	21090818	7.22903e-06	0.102616	360612	11969.4
genus Lactococcus	Vascular dementia (multiple infarctions)	rs429358	C	T	-0.0173171	45411941	0.591223	0.0320231	14306	C	T	0.660425	19	44908684	1.33506e-17	0.0773276	360612	52325.3
genus Lactococcus	Vascular dementia (multiple infarctions)	rs4716814	T	C	0.00537068	157723046	0.806483	0.0224143	14306	T	C	-0.319443	7	157930354	3.75656e-07	0.0628713	360612	19180
genus Lactococcus	Vascular dementia (multiple infarctions)	rs9861644	A	G	0.013954	88637331	0.570808	0.0253751	14306	A	G	0.322718	3	88588181	4.84942e-06	0.0705982	360612	17137.7
genus Marvinbryantia	Vascular dementia (multiple infarctions)	rs11081443	C	T	0.0116618	8944208	0.457185	0.0158535	14306	C	T	0.463882	18	8944210	5.71874e-06	0.102255	360612	19066.7
genus Marvinbryantia	Vascular dementia (multiple infarctions)	rs429358	C	T	0.00751755	45411941	0.662927	0.0184218	14306	C	T	0.660425	19	44908684	1.33506e-17	0.0773276	360612	52325.3
genus Marvinbryantia	Vascular dementia (multiple infarctions)	rs4716814	T	C	-0.00375871	157723046	0.776483	0.0130827	14306	T	C	-0.319443	7	157930354	3.75656e-07	0.0628713	360612	19180
genus Marvinbryantia	Vascular dementia (multiple infarctions)	rs4725579	C	A	-0.00529432	139468213	0.729169	0.0162789	14306	C	A	-0.37929	7	139768414	3.58039e-06	0.0818429	360612	18391.7
genus Marvinbryantia	Vascular dementia (multiple infarctions)	rs73053797	T	C	-0.00309825	29909039	0.781133	0.0188431	14306	T	C	0.338384	3	29867548	6.00772e-06	0.0747625	360612	13680.6
genus Marvinbryantia	Vascular dementia (multiple infarctions)	rs9861644	A	G	-0.00038964	88637331	0.994182	0.0148699	14306	A	G	0.322718	3	88588181	4.84942e-06	0.0705982	360612	17137.7
genus Methanobrevibacter	Vascular dementia (multiple infarctions)	rs11081443	C	T	0.0151549	8944208	0.528416	0.0286255	14306	C	T	0.463882	18	8944210	5.71874e-06	0.102255	360612	19066.7
genus Methanobrevibacter	Vascular dementia (multiple infarctions)	rs1454336	A	G	-0.00312127	91873093	0.968007	0.030888	14306	A	G	-0.368727	4	90951942	4.48415e-06	0.0803752	360612	13616.2
genus Methanobrevibacter	Vascular dementia (multiple infarctions)	rs429358	C	T	-0.0189911	45411941	0.660829	0.0340015	14306	C	T	0.660425	19	44908684	1.33506e-17	0.0773276	360612	52325.3
genus Methanobrevibacter	Vascular dementia (multiple infarctions)	rs4716814	T	C	-0.0240427	157723046	0.328628	0.0238514	14306	T	C	-0.319443	7	157930354	3.75656e-07	0.0628713	360612	19180
genus Methanobrevibacter	Vascular dementia (multiple infarctions)	rs4725579	C	A	0.0138819	139468213	0.629353	0.0299476	14306	C	A	-0.37929	7	139768414	3.58039e-06	0.0818429	360612	18391.7
genus Methanobrevibacter	Vascular dementia (multiple infarctions)	rs72822148	T	C	0.0100065	9742028	0.656185	0.0260795	14306	T	C	-0.322081	17	9838711	3.18831e-06	0.0691414	360612	17983.5
genus Methanobrevibacter	Vascular dementia (multiple infarctions)	rs9861644	A	G	0.00917901	88637331	0.73337	0.0270052	14306	A	G	0.322718	3	88588181	4.84942e-06	0.0705982	360612	17137.7
genus Odoribacter	Vascular dementia (multiple infarctions)	rs11081443	C	T	0.0118869	8944208	0.382872	0.0143391	14306	C	T	0.463882	18	8944210	5.71874e-06	0.102255	360612	19066.7
genus Odoribacter	Vascular dementia (multiple infarctions)	rs1454336	A	G	0.00221921	91873093	0.878549	0.0153124	14306	A	G	-0.368727	4	90951942	4.48415e-06	0.0803752	360612	13616.2
genus Odoribacter	Vascular dementia (multiple infarctions)	rs34288661	C	T	-0.00359534	20948329	0.926019	0.0172633	14306	C	T	0.460421	8	21090818	7.22903e-06	0.102616	360612	11969.4
genus Odoribacter	Vascular dementia (multiple infarctions)	rs429358	C	T	0.0167162	45411941	0.296981	0.0167461	14306	C	T	0.660425	19	44908684	1.33506e-17	0.0773276	360612	52325.3
genus Odoribacter	Vascular dementia (multiple infarctions)	rs4716814	T	C	-0.00197383	157723046	0.880851	0.0118287	14306	T	C	-0.319443	7	157930354	3.75656e-07	0.0628713	360612	19180
genus Odoribacter	Vascular dementia (multiple infarctions)	rs4725579	C	A	0.0060598	139468213	0.651121	0.0145182	14306	C	A	-0.37929	7	139768414	3.58039e-06	0.0818429	360612	18391.7
genus Odoribacter	Vascular dementia (multiple infarctions)	rs73053797	T	C	0.00880408	29909039	0.583323	0.0167792	14306	T	C	0.338384	3	29867548	6.00772e-06	0.0747625	360612	13680.6
genus Odoribacter	Vascular dementia (multiple infarctions)	rs9861644	A	G	-0.00420081	88637331	0.788817	0.0133813	14306	A	G	0.322718	3	88588181	4.84942e-06	0.0705982	360612	17137.7
genus Olsenella	Vascular dementia (multiple infarctions)	rs11081443	C	T	-0.00914774	8944208	0.786879	0.0285175	14306	C	T	0.463882	18	8944210	5.71874e-06	0.102255	360612	19066.7
genus Olsenella	Vascular dementia (multiple infarctions)	rs1454336	A	G	0.0261023	91873093	0.389938	0.0309754	14306	A	G	-0.368727	4	90951942	4.48415e-06	0.0803752	360612	13616.2
genus Olsenella	Vascular dementia (multiple infarctions)	rs4725579	C	A	-0.0127109	139468213	0.677214	0.0293069	14306	C	A	-0.37929	7	139768414	3.58039e-06	0.0818429	360612	18391.7
genus Olsenella	Vascular dementia (multiple infarctions)	rs72822148	T	C	-0.0151388	9742028	0.551612	0.0243719	14306	T	C	-0.322081	17	9838711	3.18831e-06	0.0691414	360612	17983.5
genus Olsenella	Vascular dementia (multiple infarctions)	rs73053797	T	C	-0.00165828	29909039	0.986939	0.0338557	14306	T	C	0.338384	3	29867548	6.00772e-06	0.0747625	360612	13680.6
genus Olsenella	Vascular dementia (multiple infarctions)	rs9861644	A	G	-0.0065858	88637331	0.839087	0.0266824	14306	A	G	0.322718	3	88588181	4.84942e-06	0.0705982	360612	17137.7
genus Oscillibacter	Vascular dementia (multiple infarctions)	rs11081443	C	T	-0.00985187	8944208	0.505121	0.0185459	14306	C	T	0.463882	18	8944210	5.71874e-06	0.102255	360612	19066.7
genus Oscillibacter	Vascular dementia (multiple infarctions)	rs34288661	C	T	-0.00773439	20948329	0.749848	0.0221735	14306	C	T	0.460421	8	21090818	7.22903e-06	0.102616	360612	11969.4
genus Oscillibacter	Vascular dementia (multiple infarctions)	rs73053797	T	C	-0.0151599	29909039	0.380205	0.0217113	14306	T	C	0.338384	3	29867548	6.00772e-06	0.0747625	360612	13680.6
genus Oscillibacter	Vascular dementia (multiple infarctions)	rs9861644	A	G	-0.00979935	88637331	0.61369	0.0170915	14306	A	G	0.322718	3	88588181	4.84942e-06	0.0705982	360612	17137.7
genus Oscillospira	Vascular dementia (multiple infarctions)	rs1454336	A	G	-0.00893667	91873093	0.589736	0.0184036	14306	A	G	-0.368727	4	90951942	4.48415e-06	0.0803752	360612	13616.2
genus Oscillospira	Vascular dementia (multiple infarctions)	rs34288661	C	T	-0.00011627	20948329	0.988927	0.0208093	14306	C	T	0.460421	8	21090818	7.22903e-06	0.102616	360612	11969.4
genus Oscillospira	Vascular dementia (multiple infarctions)	rs429358	C	T	-0.00508117	45411941	0.763159	0.0201591	14306	C	T	0.660425	19	44908684	1.33506e-17	0.0773276	360612	52325.3
genus Oscillospira	Vascular dementia (multiple infarctions)	rs4725579	C	A	-0.0147551	139468213	0.414012	0.0174304	14306	C	A	-0.37929	7	139768414	3.58039e-06	0.0818429	360612	18391.7
genus Oscillospira	Vascular dementia (multiple infarctions)	rs72822148	T	C	-0.00268667	9742028	0.974232	0.0151923	14306	T	C	-0.322081	17	9838711	3.18831e-06	0.0691414	360612	17983.5
genus Oscillospira	Vascular dementia (multiple infarctions)	rs73053797	T	C	0.0131097	29909039	0.485637	0.0201594	14306	T	C	0.338384	3	29867548	6.00772e-06	0.0747625	360612	13680.6
genus Oxalobacter	Vascular dementia (multiple infarctions)	rs34288661	C	T	0.0150388	20948329	0.626725	0.0305251	14306	C	T	0.460421	8	21090818	7.22903e-06	0.102616	360612	11969.4
genus Oxalobacter	Vascular dementia (multiple infarctions)	rs429358	C	T	0.0335489	45411941	0.200361	0.0296501	14306	C	T	0.660425	19	44908684	1.33506e-17	0.0773276	360612	52325.3
genus Oxalobacter	Vascular dementia (multiple infarctions)	rs4716814	T	C	-0.00917201	157723046	0.650452	0.0209339	14306	T	C	-0.319443	7	157930354	3.75656e-07	0.0628713	360612	19180
genus Oxalobacter	Vascular dementia (multiple infarctions)	rs4725579	C	A	0.0106886	139468213	0.689955	0.0260246	14306	C	A	-0.37929	7	139768414	3.58039e-06	0.0818429	360612	18391.7
genus Oxalobacter	Vascular dementia (multiple infarctions)	rs72822148	T	C	-0.0122197	9742028	0.634587	0.0222863	14306	T	C	-0.322081	17	9838711	3.18831e-06	0.0691414	360612	17983.5
genus Parabacteroides	Vascular dementia (multiple infarctions)	rs11081443	C	T	-0.0011452	8944208	0.998688	0.0132795	14306	C	T	0.463882	18	8944210	5.71874e-06	0.102255	360612	19066.7
genus Parabacteroides	Vascular dementia (multiple infarctions)	rs34288661	C	T	0.0103597	20948329	0.542871	0.0160164	14306	C	T	0.460421	8	21090818	7.22903e-06	0.102616	360612	11969.4
genus Parabacteroides	Vascular dementia (multiple infarctions)	rs429358	C	T	-0.00946892	45411941	0.600754	0.0154626	14306	C	T	0.660425	19	44908684	1.33506e-17	0.0773276	360612	52325.3
genus Parabacteroides	Vascular dementia (multiple infarctions)	rs4716814	T	C	-0.0042583	157723046	0.696766	0.0109264	14306	T	C	-0.319443	7	157930354	3.75656e-07	0.0628713	360612	19180
genus Parabacteroides	Vascular dementia (multiple infarctions)	rs4725579	C	A	-0.00972765	139468213	0.489397	0.0132536	14306	C	A	-0.37929	7	139768414	3.58039e-06	0.0818429	360612	18391.7
genus Parabacteroides	Vascular dementia (multiple infarctions)	rs73053797	T	C	0.00637741	29909039	0.526432	0.0152277	14306	T	C	0.338384	3	29867548	6.00772e-06	0.0747625	360612	13680.6
genus Parabacteroides	Vascular dementia (multiple infarctions)	rs9861644	A	G	-0.00859467	88637331	0.471799	0.0123232	14306	A	G	0.322718	3	88588181	4.84942e-06	0.0705982	360612	17137.7
genus Paraprevotella	Vascular dementia (multiple infarctions)	rs34288661	C	T	-0.0163633	20948329	0.515695	0.0252182	14306	C	T	0.460421	8	21090818	7.22903e-06	0.102616	360612	11969.4
genus Paraprevotella	Vascular dementia (multiple infarctions)	rs429358	C	T	-0.00526556	45411941	0.843614	0.0239907	14306	C	T	0.660425	19	44908684	1.33506e-17	0.0773276	360612	52325.3
genus Paraprevotella	Vascular dementia (multiple infarctions)	rs4716814	T	C	-0.00463118	157723046	0.810679	0.0169878	14306	T	C	-0.319443	7	157930354	3.75656e-07	0.0628713	360612	19180
genus Paraprevotella	Vascular dementia (multiple infarctions)	rs4725579	C	A	-0.0175619	139468213	0.276434	0.0203432	14306	C	A	-0.37929	7	139768414	3.58039e-06	0.0818429	360612	18391.7
genus Paraprevotella	Vascular dementia (multiple infarctions)	rs72822148	T	C	-0.00545312	9742028	0.975806	0.0186084	14306	T	C	-0.322081	17	9838711	3.18831e-06	0.0691414	360612	17983.5
genus Paraprevotella	Vascular dementia (multiple infarctions)	rs73053797	T	C	0.00549538	29909039	0.830722	0.0231037	14306	T	C	0.338384	3	29867548	6.00772e-06	0.0747625	360612	13680.6
genus Paraprevotella	Vascular dementia (multiple infarctions)	rs9861644	A	G	-0.00858662	88637331	0.720517	0.0189832	14306	A	G	0.322718	3	88588181	4.84942e-06	0.0705982	360612	17137.7
genus Parasutterella	Vascular dementia (multiple infarctions)	rs34288661	C	T	0.0101019	20948329	0.551762	0.0196412	14306	C	T	0.460421	8	21090818	7.22903e-06	0.102616	360612	11969.4
genus Parasutterella	Vascular dementia (multiple infarctions)	rs4716814	T	C	-0.00511711	157723046	0.708151	0.0134481	14306	T	C	-0.319443	7	157930354	3.75656e-07	0.0628713	360612	19180
genus Parasutterella	Vascular dementia (multiple infarctions)	rs73053797	T	C	-0.00649362	29909039	0.646188	0.0189625	14306	T	C	0.338384	3	29867548	6.00772e-06	0.0747625	360612	13680.6
genus Peptococcus	Vascular dementia (multiple infarctions)	rs11081443	C	T	0.00564419	8944208	0.857656	0.0231935	14306	C	T	0.463882	18	8944210	5.71874e-06	0.102255	360612	19066.7
genus Peptococcus	Vascular dementia (multiple infarctions)	rs429358	C	T	0.0305423	45411941	0.231132	0.0266003	14306	C	T	0.660425	19	44908684	1.33506e-17	0.0773276	360612	52325.3
genus Peptococcus	Vascular dementia (multiple infarctions)	rs4716814	T	C	0.00485976	157723046	0.806374	0.0189989	14306	T	C	-0.319443	7	157930354	3.75656e-07	0.0628713	360612	19180
genus Peptococcus	Vascular dementia (multiple infarctions)	rs72822148	T	C	0.00260981	9742028	0.958135	0.0200432	14306	T	C	-0.322081	17	9838711	3.18831e-06	0.0691414	360612	17983.5
genus Phascolarctobacterium	Vascular dementia (multiple infarctions)	rs11081443	C	T	0.013832	8944208	0.378997	0.0165674	14306	C	T	0.463882	18	8944210	5.71874e-06	0.102255	360612	19066.7
genus Phascolarctobacterium	Vascular dementia (multiple infarctions)	rs34288661	C	T	-0.000910338	20948329	0.956465	0.0199933	14306	C	T	0.460421	8	21090818	7.22903e-06	0.102616	360612	11969.4
genus Phascolarctobacterium	Vascular dementia (multiple infarctions)	rs429358	C	T	-0.0130514	45411941	0.427031	0.0193219	14306	C	T	0.660425	19	44908684	1.33506e-17	0.0773276	360612	52325.3
genus Phascolarctobacterium	Vascular dementia (multiple infarctions)	rs72822148	T	C	0.0127564	9742028	0.456323	0.0147168	14306	T	C	-0.322081	17	9838711	3.18831e-06	0.0691414	360612	17983.5
genus Phascolarctobacterium	Vascular dementia (multiple infarctions)	rs9861644	A	G	-0.00781184	88637331	0.632866	0.0153659	14306	A	G	0.322718	3	88588181	4.84942e-06	0.0705982	360612	17137.7
genus Prevotella7	Vascular dementia (multiple infarctions)	rs11081443	C	T	0.00152873	8944208	0.991697	0.0290581	14306	C	T	0.463882	18	8944210	5.71874e-06	0.102255	360612	19066.7
genus Prevotella7	Vascular dementia (multiple infarctions)	rs34288661	C	T	0.0281248	20948329	0.415438	0.0348462	14306	C	T	0.460421	8	21090818	7.22903e-06	0.102616	360612	11969.4
genus Prevotella7	Vascular dementia (multiple infarctions)	rs429358	C	T	0.0470054	45411941	0.135485	0.0342949	14306	C	T	0.660425	19	44908684	1.33506e-17	0.0773276	360612	52325.3
genus Prevotella7	Vascular dementia (multiple infarctions)	rs4716814	T	C	-0.0113629	157723046	0.650348	0.0242531	14306	T	C	-0.319443	7	157930354	3.75656e-07	0.0628713	360612	19180
genus Prevotella7	Vascular dementia (multiple infarctions)	rs4725579	C	A	-0.0190611	139468213	0.56202	0.0297569	14306	C	A	-0.37929	7	139768414	3.58039e-06	0.0818429	360612	18391.7
genus Prevotella7	Vascular dementia (multiple infarctions)	rs72822148	T	C	-0.0144079	9742028	0.591577	0.0259573	14306	T	C	-0.322081	17	9838711	3.18831e-06	0.0691414	360612	17983.5
genus Prevotella7	Vascular dementia (multiple infarctions)	rs73053797	T	C	-0.0205518	29909039	0.585887	0.0343851	14306	T	C	0.338384	3	29867548	6.00772e-06	0.0747625	360612	13680.6
genus Prevotella7	Vascular dementia (multiple infarctions)	rs9861644	A	G	-0.0110171	88637331	0.713837	0.0276593	14306	A	G	0.322718	3	88588181	4.84942e-06	0.0705982	360612	17137.7
genus Prevotella9	Vascular dementia (multiple infarctions)	rs1454336	A	G	0.0111799	91873093	0.578553	0.0180696	14306	A	G	-0.368727	4	90951942	4.48415e-06	0.0803752	360612	13616.2
genus Prevotella9	Vascular dementia (multiple infarctions)	rs429358	C	T	0.0215474	45411941	0.309599	0.0203606	14306	C	T	0.660425	19	44908684	1.33506e-17	0.0773276	360612	52325.3
genus Prevotella9	Vascular dementia (multiple infarctions)	rs4716814	T	C	-0.0137088	157723046	0.335282	0.0142197	14306	T	C	-0.319443	7	157930354	3.75656e-07	0.0628713	360612	19180
genus Prevotella9	Vascular dementia (multiple infarctions)	rs72822148	T	C	0.0100208	9742028	0.587883	0.0156603	14306	T	C	-0.322081	17	9838711	3.18831e-06	0.0691414	360612	17983.5
genus Prevotella9	Vascular dementia (multiple infarctions)	rs73053797	T	C	0.0164515	29909039	0.552764	0.0194121	14306	T	C	0.338384	3	29867548	6.00772e-06	0.0747625	360612	13680.6
genus Prevotella9	Vascular dementia (multiple infarctions)	rs9861644	A	G	-0.00422392	88637331	0.780356	0.015933	14306	A	G	0.322718	3	88588181	4.84942e-06	0.0705982	360612	17137.7
genus Rikenellaceae RC9 gut group	Vascular dementia (multiple infarctions)	rs11081443	C	T	0.0172329	8944208	0.583725	0.0304997	14306	C	T	0.463882	18	8944210	5.71874e-06	0.102255	360612	19066.7
genus Rikenellaceae RC9 gut group	Vascular dementia (multiple infarctions)	rs34288661	C	T	-0.0310086	20948329	0.366422	0.0366952	14306	C	T	0.460421	8	21090818	7.22903e-06	0.102616	360612	11969.4
genus Rikenellaceae RC9 gut group	Vascular dementia (multiple infarctions)	rs4716814	T	C	-0.0022483	157723046	0.944018	0.0248156	14306	T	C	-0.319443	7	157930354	3.75656e-07	0.0628713	360612	19180
genus Rikenellaceae RC9 gut group	Vascular dementia (multiple infarctions)	rs4725579	C	A	0.0102505	139468213	0.736885	0.0304165	14306	C	A	-0.37929	7	139768414	3.58039e-06	0.0818429	360612	18391.7
genus Rikenellaceae RC9 gut group	Vascular dementia (multiple infarctions)	rs73053797	T	C	-0.0254329	29909039	0.605627	0.0353878	14306	T	C	0.338384	3	29867548	6.00772e-06	0.0747625	360612	13680.6
genus Rikenellaceae RC9 gut group	Vascular dementia (multiple infarctions)	rs9861644	A	G	0.00151317	88637331	0.942387	0.0281473	14306	A	G	0.322718	3	88588181	4.84942e-06	0.0705982	360612	17137.7
genus Romboutsia	Vascular dementia (multiple infarctions)	rs1454336	A	G	-0.00106076	91873093	0.983553	0.0155361	14306	A	G	-0.368727	4	90951942	4.48415e-06	0.0803752	360612	13616.2
genus Romboutsia	Vascular dementia (multiple infarctions)	rs429358	C	T	0.00460114	45411941	0.703161	0.0169713	14306	C	T	0.660425	19	44908684	1.33506e-17	0.0773276	360612	52325.3
genus Romboutsia	Vascular dementia (multiple infarctions)	rs4716814	T	C	-0.00113447	157723046	0.915598	0.0120531	14306	T	C	-0.319443	7	157930354	3.75656e-07	0.0628713	360612	19180
genus Romboutsia	Vascular dementia (multiple infarctions)	rs72822148	T	C	-0.00951741	9742028	0.357016	0.0129125	14306	T	C	-0.322081	17	9838711	3.18831e-06	0.0691414	360612	17983.5
genus Romboutsia	Vascular dementia (multiple infarctions)	rs9861644	A	G	-0.0120988	88637331	0.385836	0.0136112	14306	A	G	0.322718	3	88588181	4.84942e-06	0.0705982	360612	17137.7
genus Roseburia	Vascular dementia (multiple infarctions)	rs11081443	C	T	0.00698195	8944208	0.615234	0.0130851	14306	C	T	0.463882	18	8944210	5.71874e-06	0.102255	360612	19066.7
genus Roseburia	Vascular dementia (multiple infarctions)	rs1454336	A	G	0.00275769	91873093	0.868947	0.0138671	14306	A	G	-0.368727	4	90951942	4.48415e-06	0.0803752	360612	13616.2
genus Roseburia	Vascular dementia (multiple infarctions)	rs429358	C	T	-0.00103491	45411941	0.920663	0.0152106	14306	C	T	0.660425	19	44908684	1.33506e-17	0.0773276	360612	52325.3
genus Roseburia	Vascular dementia (multiple infarctions)	rs73053797	T	C	-0.0115905	29909039	0.450943	0.0150061	14306	T	C	0.338384	3	29867548	6.00772e-06	0.0747625	360612	13680.6
genus Roseburia	Vascular dementia (multiple infarctions)	rs9861644	A	G	0.00633661	88637331	0.566063	0.0121365	14306	A	G	0.322718	3	88588181	4.84942e-06	0.0705982	360612	17137.7
genus Ruminiclostridium5	Vascular dementia (multiple infarctions)	rs11081443	C	T	0.00390805	8944208	0.747298	0.0132414	14306	C	T	0.463882	18	8944210	5.71874e-06	0.102255	360612	19066.7
genus Ruminiclostridium5	Vascular dementia (multiple infarctions)	rs1454336	A	G	-0.00202304	91873093	0.832662	0.0140912	14306	A	G	-0.368727	4	90951942	4.48415e-06	0.0803752	360612	13616.2
genus Ruminiclostridium5	Vascular dementia (multiple infarctions)	rs34288661	C	T	-0.00791801	20948329	0.681806	0.0159232	14306	C	T	0.460421	8	21090818	7.22903e-06	0.102616	360612	11969.4
genus Ruminiclostridium5	Vascular dementia (multiple infarctions)	rs429358	C	T	0.0220135	45411941	0.183725	0.0153709	14306	C	T	0.660425	19	44908684	1.33506e-17	0.0773276	360612	52325.3
genus Ruminiclostridium5	Vascular dementia (multiple infarctions)	rs4716814	T	C	0.00421617	157723046	0.69103	0.010882	14306	T	C	-0.319443	7	157930354	3.75656e-07	0.0628713	360612	19180
genus Ruminiclostridium5	Vascular dementia (multiple infarctions)	rs4725579	C	A	-0.00400839	139468213	0.711253	0.0132991	14306	C	A	-0.37929	7	139768414	3.58039e-06	0.0818429	360612	18391.7
genus Ruminiclostridium5	Vascular dementia (multiple infarctions)	rs9861644	A	G	0.00806711	88637331	0.520931	0.0123009	14306	A	G	0.322718	3	88588181	4.84942e-06	0.0705982	360612	17137.7
genus Ruminiclostridium6	Vascular dementia (multiple infarctions)	rs11081443	C	T	-0.0101382	8944208	0.549594	0.0149903	14306	C	T	0.463882	18	8944210	5.71874e-06	0.102255	360612	19066.7
genus Ruminiclostridium6	Vascular dementia (multiple infarctions)	rs429358	C	T	0.0068927	45411941	0.690257	0.0175178	14306	C	T	0.660425	19	44908684	1.33506e-17	0.0773276	360612	52325.3
genus Ruminiclostridium6	Vascular dementia (multiple infarctions)	rs4716814	T	C	-0.0004081	157723046	0.977407	0.0124005	14306	T	C	-0.319443	7	157930354	3.75656e-07	0.0628713	360612	19180
genus Ruminiclostridium6	Vascular dementia (multiple infarctions)	rs4725579	C	A	0.00544245	139468213	0.754646	0.0151838	14306	C	A	-0.37929	7	139768414	3.58039e-06	0.0818429	360612	18391.7
genus Ruminiclostridium6	Vascular dementia (multiple infarctions)	rs73053797	T	C	-0.0145716	29909039	0.352059	0.0175354	14306	T	C	0.338384	3	29867548	6.00772e-06	0.0747625	360612	13680.6
genus Ruminiclostridium6	Vascular dementia (multiple infarctions)	rs9861644	A	G	-0.00918815	88637331	0.474106	0.0140487	14306	A	G	0.322718	3	88588181	4.84942e-06	0.0705982	360612	17137.7
genus Ruminiclostridium9	Vascular dementia (multiple infarctions)	rs11081443	C	T	0.00428546	8944208	0.799465	0.0134919	14306	C	T	0.463882	18	8944210	5.71874e-06	0.102255	360612	19066.7
genus Ruminiclostridium9	Vascular dementia (multiple infarctions)	rs1454336	A	G	-0.00654102	91873093	0.606597	0.0143443	14306	A	G	-0.368727	4	90951942	4.48415e-06	0.0803752	360612	13616.2
genus Ruminiclostridium9	Vascular dementia (multiple infarctions)	rs34288661	C	T	-0.00179326	20948329	0.960827	0.0162531	14306	C	T	0.460421	8	21090818	7.22903e-06	0.102616	360612	11969.4
genus Ruminiclostridium9	Vascular dementia (multiple infarctions)	rs429358	C	T	-0.00684585	45411941	0.627489	0.0157183	14306	C	T	0.660425	19	44908684	1.33506e-17	0.0773276	360612	52325.3
genus Ruminiclostridium9	Vascular dementia (multiple infarctions)	rs72822148	T	C	0.00283503	9742028	0.816319	0.0118628	14306	T	C	-0.322081	17	9838711	3.18831e-06	0.0691414	360612	17983.5
genus Ruminococcaceae NK4A214 group	Vascular dementia (multiple infarctions)	rs11081443	C	T	0.00179057	8944208	0.772376	0.0140887	14306	C	T	0.463882	18	8944210	5.71874e-06	0.102255	360612	19066.7
genus Ruminococcaceae NK4A214 group	Vascular dementia (multiple infarctions)	rs429358	C	T	0.00186157	45411941	0.898221	0.0164038	14306	C	T	0.660425	19	44908684	1.33506e-17	0.0773276	360612	52325.3
genus Ruminococcaceae NK4A214 group	Vascular dementia (multiple infarctions)	rs4716814	T	C	0.00350312	157723046	0.748728	0.0116059	14306	T	C	-0.319443	7	157930354	3.75656e-07	0.0628713	360612	19180
genus Ruminococcaceae NK4A214 group	Vascular dementia (multiple infarctions)	rs4725579	C	A	0.0121812	139468213	0.43861	0.0141828	14306	C	A	-0.37929	7	139768414	3.58039e-06	0.0818429	360612	18391.7
genus Ruminococcaceae NK4A214 group	Vascular dementia (multiple infarctions)	rs72822148	T	C	-0.00228567	9742028	0.778818	0.0124183	14306	T	C	-0.322081	17	9838711	3.18831e-06	0.0691414	360612	17983.5
genus Ruminococcaceae NK4A214 group	Vascular dementia (multiple infarctions)	rs73053797	T	C	-8.5822e-05	29909039	0.942083	0.016341	14306	T	C	0.338384	3	29867548	6.00772e-06	0.0747625	360612	13680.6
genus Ruminococcaceae NK4A214 group	Vascular dementia (multiple infarctions)	rs9861644	A	G	-0.00244306	88637331	0.827992	0.0131301	14306	A	G	0.322718	3	88588181	4.84942e-06	0.0705982	360612	17137.7
genus Ruminococcaceae UCG002	Vascular dementia (multiple infarctions)	rs11081443	C	T	-0.00429802	8944208	0.625693	0.0133492	14306	C	T	0.463882	18	8944210	5.71874e-06	0.102255	360612	19066.7
genus Ruminococcaceae UCG002	Vascular dementia (multiple infarctions)	rs429358	C	T	-0.00405514	45411941	0.869467	0.0155285	14306	C	T	0.660425	19	44908684	1.33506e-17	0.0773276	360612	52325.3
genus Ruminococcaceae UCG002	Vascular dementia (multiple infarctions)	rs4716814	T	C	-0.00264573	157723046	0.804996	0.0109885	14306	T	C	-0.319443	7	157930354	3.75656e-07	0.0628713	360612	19180
genus Ruminococcaceae UCG002	Vascular dementia (multiple infarctions)	rs73053797	T	C	0.0114532	29909039	0.420678	0.015365	14306	T	C	0.338384	3	29867548	6.00772e-06	0.0747625	360612	13680.6
genus Ruminococcaceae UCG002	Vascular dementia (multiple infarctions)	rs9861644	A	G	-0.00819083	88637331	0.540275	0.0124078	14306	A	G	0.322718	3	88588181	4.84942e-06	0.0705982	360612	17137.7
genus Ruminococcaceae UCG003	Vascular dementia (multiple infarctions)	rs34288661	C	T	0.00639899	20948329	0.705836	0.0175489	14306	C	T	0.460421	8	21090818	7.22903e-06	0.102616	360612	11969.4
genus Ruminococcaceae UCG003	Vascular dementia (multiple infarctions)	rs429358	C	T	0.00664532	45411941	0.595295	0.0169506	14306	C	T	0.660425	19	44908684	1.33506e-17	0.0773276	360612	52325.3
genus Ruminococcaceae UCG003	Vascular dementia (multiple infarctions)	rs4716814	T	C	0.006349	157723046	0.586036	0.0119654	14306	T	C	-0.319443	7	157930354	3.75656e-07	0.0628713	360612	19180
genus Ruminococcaceae UCG003	Vascular dementia (multiple infarctions)	rs4725579	C	A	0.00398758	139468213	0.910923	0.014518	14306	C	A	-0.37929	7	139768414	3.58039e-06	0.0818429	360612	18391.7
genus Ruminococcaceae UCG003	Vascular dementia (multiple infarctions)	rs73053797	T	C	0.00563573	29909039	0.685376	0.0166848	14306	T	C	0.338384	3	29867548	6.00772e-06	0.0747625	360612	13680.6
genus Ruminococcaceae UCG004	Vascular dementia (multiple infarctions)	rs11081443	C	T	-0.00624321	8944208	0.733866	0.0178211	14306	C	T	0.463882	18	8944210	5.71874e-06	0.102255	360612	19066.7
genus Ruminococcaceae UCG004	Vascular dementia (multiple infarctions)	rs1454336	A	G	0.00848427	91873093	0.649548	0.0191133	14306	A	G	-0.368727	4	90951942	4.48415e-06	0.0803752	360612	13616.2
genus Ruminococcaceae UCG004	Vascular dementia (multiple infarctions)	rs429358	C	T	0.0247618	45411941	0.251841	0.0209172	14306	C	T	0.660425	19	44908684	1.33506e-17	0.0773276	360612	52325.3
genus Ruminococcaceae UCG004	Vascular dementia (multiple infarctions)	rs72822148	T	C	0.00197009	9742028	0.825409	0.0155134	14306	T	C	-0.322081	17	9838711	3.18831e-06	0.0691414	360612	17983.5
genus Ruminococcaceae UCG004	Vascular dementia (multiple infarctions)	rs73053797	T	C	0.00541228	29909039	0.747013	0.0208987	14306	T	C	0.338384	3	29867548	6.00772e-06	0.0747625	360612	13680.6
genus Ruminococcaceae UCG004	Vascular dementia (multiple infarctions)	rs9861644	A	G	-0.00636683	88637331	0.706407	0.0166437	14306	A	G	0.322718	3	88588181	4.84942e-06	0.0705982	360612	17137.7
genus Ruminococcaceae UCG005	Vascular dementia (multiple infarctions)	rs1454336	A	G	-0.0067532	91873093	0.667397	0.0146376	14306	A	G	-0.368727	4	90951942	4.48415e-06	0.0803752	360612	13616.2
genus Ruminococcaceae UCG005	Vascular dementia (multiple infarctions)	rs34288661	C	T	-0.00120933	20948329	0.993903	0.0165494	14306	C	T	0.460421	8	21090818	7.22903e-06	0.102616	360612	11969.4
genus Ruminococcaceae UCG005	Vascular dementia (multiple infarctions)	rs429358	C	T	0.00399347	45411941	0.741022	0.0159665	14306	C	T	0.660425	19	44908684	1.33506e-17	0.0773276	360612	52325.3
genus Ruminococcaceae UCG005	Vascular dementia (multiple infarctions)	rs4716814	T	C	0.00858787	157723046	0.450459	0.0113196	14306	T	C	-0.319443	7	157930354	3.75656e-07	0.0628713	360612	19180
genus Ruminococcaceae UCG005	Vascular dementia (multiple infarctions)	rs4725579	C	A	0.0116547	139468213	0.431995	0.0137912	14306	C	A	-0.37929	7	139768414	3.58039e-06	0.0818429	360612	18391.7
genus Ruminococcaceae UCG005	Vascular dementia (multiple infarctions)	rs73053797	T	C	0.0113966	29909039	0.390134	0.0158616	14306	T	C	0.338384	3	29867548	6.00772e-06	0.0747625	360612	13680.6
genus Ruminococcaceae UCG005	Vascular dementia (multiple infarctions)	rs9861644	A	G	-0.00720374	88637331	0.547081	0.0127876	14306	A	G	0.322718	3	88588181	4.84942e-06	0.0705982	360612	17137.7
genus Ruminococcaceae UCG009	Vascular dementia (multiple infarctions)	rs11081443	C	T	0.00883775	8944208	0.657346	0.0202151	14306	C	T	0.463882	18	8944210	5.71874e-06	0.102255	360612	19066.7
genus Ruminococcaceae UCG009	Vascular dementia (multiple infarctions)	rs1454336	A	G	-0.000514053	91873093	0.964686	0.0215492	14306	A	G	-0.368727	4	90951942	4.48415e-06	0.0803752	360612	13616.2
genus Ruminococcaceae UCG009	Vascular dementia (multiple infarctions)	rs34288661	C	T	-0.0174138	20948329	0.475126	0.0243323	14306	C	T	0.460421	8	21090818	7.22903e-06	0.102616	360612	11969.4
genus Ruminococcaceae UCG009	Vascular dementia (multiple infarctions)	rs4716814	T	C	0.00392144	157723046	0.817009	0.0165202	14306	T	C	-0.319443	7	157930354	3.75656e-07	0.0628713	360612	19180
genus Ruminococcaceae UCG009	Vascular dementia (multiple infarctions)	rs73053797	T	C	-0.00620017	29909039	0.783266	0.0234264	14306	T	C	0.338384	3	29867548	6.00772e-06	0.0747625	360612	13680.6
genus Ruminococcaceae UCG009	Vascular dementia (multiple infarctions)	rs9861644	A	G	0.0141034	88637331	0.443538	0.0186692	14306	A	G	0.322718	3	88588181	4.84942e-06	0.0705982	360612	17137.7
genus Ruminococcaceae UCG010	Vascular dementia (multiple infarctions)	rs429358	C	T	0.00298988	45411941	0.881055	0.0178296	14306	C	T	0.660425	19	44908684	1.33506e-17	0.0773276	360612	52325.3
genus Ruminococcaceae UCG010	Vascular dementia (multiple infarctions)	rs4716814	T	C	-2.74597e-05	157723046	0.982491	0.0126364	14306	T	C	-0.319443	7	157930354	3.75656e-07	0.0628713	360612	19180
genus Ruminococcaceae UCG010	Vascular dementia (multiple infarctions)	rs4725579	C	A	0.00715376	139468213	0.704954	0.0154977	14306	C	A	-0.37929	7	139768414	3.58039e-06	0.0818429	360612	18391.7
genus Ruminococcaceae UCG010	Vascular dementia (multiple infarctions)	rs72822148	T	C	0.00595021	9742028	0.673228	0.0135128	14306	T	C	-0.322081	17	9838711	3.18831e-06	0.0691414	360612	17983.5
genus Ruminococcaceae UCG010	Vascular dementia (multiple infarctions)	rs73053797	T	C	-0.0113122	29909039	0.658746	0.0178854	14306	T	C	0.338384	3	29867548	6.00772e-06	0.0747625	360612	13680.6
genus Ruminococcaceae UCG011	Vascular dementia (multiple infarctions)	rs34288661	C	T	-0.0238624	20948329	0.513092	0.034211	14306	C	T	0.460421	8	21090818	7.22903e-06	0.102616	360612	11969.4
genus Ruminococcaceae UCG011	Vascular dementia (multiple infarctions)	rs429358	C	T	-0.0127421	45411941	0.703526	0.0330781	14306	C	T	0.660425	19	44908684	1.33506e-17	0.0773276	360612	52325.3
genus Ruminococcaceae UCG011	Vascular dementia (multiple infarctions)	rs4716814	T	C	-0.0124802	157723046	0.589886	0.0236349	14306	T	C	-0.319443	7	157930354	3.75656e-07	0.0628713	360612	19180
genus Ruminococcaceae UCG011	Vascular dementia (multiple infarctions)	rs72822148	T	C	-0.0063396	9742028	0.868147	0.0245686	14306	T	C	-0.322081	17	9838711	3.18831e-06	0.0691414	360612	17983.5
genus Ruminococcaceae UCG011	Vascular dementia (multiple infarctions)	rs73053797	T	C	0.0112656	29909039	0.790524	0.0338196	14306	T	C	0.338384	3	29867548	6.00772e-06	0.0747625	360612	13680.6
genus Ruminococcaceae UCG013	Vascular dementia (multiple infarctions)	rs1454336	A	G	-0.00911373	91873093	0.491262	0.0143692	14306	A	G	-0.368727	4	90951942	4.48415e-06	0.0803752	360612	13616.2
genus Ruminococcaceae UCG013	Vascular dementia (multiple infarctions)	rs34288661	C	T	-0.0107904	20948329	0.493474	0.0162501	14306	C	T	0.460421	8	21090818	7.22903e-06	0.102616	360612	11969.4
genus Ruminococcaceae UCG013	Vascular dementia (multiple infarctions)	rs429358	C	T	-0.0223888	45411941	0.16724	0.0156189	14306	C	T	0.660425	19	44908684	1.33506e-17	0.0773276	360612	52325.3
genus Ruminococcaceae UCG013	Vascular dementia (multiple infarctions)	rs4716814	T	C	-0.0024601	157723046	0.82268	0.0110835	14306	T	C	-0.319443	7	157930354	3.75656e-07	0.0628713	360612	19180
genus Ruminococcaceae UCG013	Vascular dementia (multiple infarctions)	rs4725579	C	A	0.00758824	139468213	0.646331	0.0135451	14306	C	A	-0.37929	7	139768414	3.58039e-06	0.0818429	360612	18391.7
genus Ruminococcaceae UCG013	Vascular dementia (multiple infarctions)	rs73053797	T	C	0.0124232	29909039	0.342064	0.0156039	14306	T	C	0.338384	3	29867548	6.00772e-06	0.0747625	360612	13680.6
genus Ruminococcaceae UCG014	Vascular dementia (multiple infarctions)	rs34288661	C	T	0.00158706	20948329	0.908378	0.0174194	14306	C	T	0.460421	8	21090818	7.22903e-06	0.102616	360612	11969.4
genus Ruminococcaceae UCG014	Vascular dementia (multiple infarctions)	rs429358	C	T	0.0199887	45411941	0.190626	0.0168514	14306	C	T	0.660425	19	44908684	1.33506e-17	0.0773276	360612	52325.3
genus Ruminococcaceae UCG014	Vascular dementia (multiple infarctions)	rs4725579	C	A	-0.0110863	139468213	0.453699	0.0146224	14306	C	A	-0.37929	7	139768414	3.58039e-06	0.0818429	360612	18391.7
genus Ruminococcaceae UCG014	Vascular dementia (multiple infarctions)	rs72822148	T	C	-0.00556907	9742028	0.603197	0.0127788	14306	T	C	-0.322081	17	9838711	3.18831e-06	0.0691414	360612	17983.5
genus Ruminococcaceae UCG014	Vascular dementia (multiple infarctions)	rs73053797	T	C	-0.00856807	29909039	0.632633	0.0168831	14306	T	C	0.338384	3	29867548	6.00772e-06	0.0747625	360612	13680.6
genus Ruminococcaceae UCG014	Vascular dementia (multiple infarctions)	rs9861644	A	G	0.00281423	88637331	0.847877	0.0135276	14306	A	G	0.322718	3	88588181	4.84942e-06	0.0705982	360612	17137.7
genus Ruminococcus1	Vascular dementia (multiple infarctions)	rs11081443	C	T	-0.0106431	8944208	0.491198	0.0135377	14306	C	T	0.463882	18	8944210	5.71874e-06	0.102255	360612	19066.7
genus Ruminococcus1	Vascular dementia (multiple infarctions)	rs1454336	A	G	0.000337464	91873093	0.956862	0.0143785	14306	A	G	-0.368727	4	90951942	4.48415e-06	0.0803752	360612	13616.2
genus Ruminococcus1	Vascular dementia (multiple infarctions)	rs34288661	C	T	-0.0128109	20948329	0.442112	0.0162916	14306	C	T	0.460421	8	21090818	7.22903e-06	0.102616	360612	11969.4
genus Ruminococcus1	Vascular dementia (multiple infarctions)	rs429358	C	T	-0.00775257	45411941	0.682691	0.0157448	14306	C	T	0.660425	19	44908684	1.33506e-17	0.0773276	360612	52325.3
genus Ruminococcus1	Vascular dementia (multiple infarctions)	rs73053797	T	C	0.00358662	29909039	0.943135	0.0156198	14306	T	C	0.338384	3	29867548	6.00772e-06	0.0747625	360612	13680.6
genus Ruminococcus2	Vascular dementia (multiple infarctions)	rs11081443	C	T	0.00370209	8944208	0.829769	0.0140954	14306	C	T	0.463882	18	8944210	5.71874e-06	0.102255	360612	19066.7
genus Ruminococcus2	Vascular dementia (multiple infarctions)	rs429358	C	T	0.00728227	45411941	0.632552	0.0163511	14306	C	T	0.660425	19	44908684	1.33506e-17	0.0773276	360612	52325.3
genus Ruminococcus2	Vascular dementia (multiple infarctions)	rs4716814	T	C	-0.0065812	157723046	0.557781	0.0115967	14306	T	C	-0.319443	7	157930354	3.75656e-07	0.0628713	360612	19180
genus Ruminococcus2	Vascular dementia (multiple infarctions)	rs72822148	T	C	0.0100426	9742028	0.396924	0.012386	14306	T	C	-0.322081	17	9838711	3.18831e-06	0.0691414	360612	17983.5
genus Ruminococcus2	Vascular dementia (multiple infarctions)	rs9861644	A	G	-0.00411509	88637331	0.753824	0.0131106	14306	A	G	0.322718	3	88588181	4.84942e-06	0.0705982	360612	17137.7
genus Ruminococcus gauvreauii group	Vascular dementia (multiple infarctions)	rs11081443	C	T	-0.0060834	8944208	0.795361	0.0150331	14306	C	T	0.463882	18	8944210	5.71874e-06	0.102255	360612	19066.7
genus Ruminococcus gauvreauii group	Vascular dementia (multiple infarctions)	rs1454336	A	G	0.00793397	91873093	0.660786	0.0160035	14306	A	G	-0.368727	4	90951942	4.48415e-06	0.0803752	360612	13616.2
genus Ruminococcus gauvreauii group	Vascular dementia (multiple infarctions)	rs34288661	C	T	-0.00691563	20948329	0.69602	0.018069	14306	C	T	0.460421	8	21090818	7.22903e-06	0.102616	360612	11969.4
genus Ruminococcus gauvreauii group	Vascular dementia (multiple infarctions)	rs429358	C	T	0.0112135	45411941	0.457105	0.0175195	14306	C	T	0.660425	19	44908684	1.33506e-17	0.0773276	360612	52325.3
genus Ruminococcus gauvreauii group	Vascular dementia (multiple infarctions)	rs4725579	C	A	0.00959917	139468213	0.60707	0.0151746	14306	C	A	-0.37929	7	139768414	3.58039e-06	0.0818429	360612	18391.7
genus Ruminococcus gauvreauii group	Vascular dementia (multiple infarctions)	rs73053797	T	C	-0.0124666	29909039	0.436349	0.0174265	14306	T	C	0.338384	3	29867548	6.00772e-06	0.0747625	360612	13680.6
genus Ruminococcus gnavus group	Vascular dementia (multiple infarctions)	rs11081443	C	T	0.00964077	8944208	0.60194	0.0218588	14306	C	T	0.463882	18	8944210	5.71874e-06	0.102255	360612	19066.7
genus Ruminococcus gnavus group	Vascular dementia (multiple infarctions)	rs1454336	A	G	0.000522754	91873093	0.996001	0.0230865	14306	A	G	-0.368727	4	90951942	4.48415e-06	0.0803752	360612	13616.2
genus Ruminococcus gnavus group	Vascular dementia (multiple infarctions)	rs34288661	C	T	0.0113883	20948329	0.717409	0.026574	14306	C	T	0.460421	8	21090818	7.22903e-06	0.102616	360612	11969.4
genus Ruminococcus gnavus group	Vascular dementia (multiple infarctions)	rs429358	C	T	0.0391074	45411941	0.188438	0.0256544	14306	C	T	0.660425	19	44908684	1.33506e-17	0.0773276	360612	52325.3
genus Ruminococcus gnavus group	Vascular dementia (multiple infarctions)	rs4716814	T	C	-0.00850038	157723046	0.624643	0.0179616	14306	T	C	-0.319443	7	157930354	3.75656e-07	0.0628713	360612	19180
genus Ruminococcus gnavus group	Vascular dementia (multiple infarctions)	rs4725579	C	A	-0.00217735	139468213	0.959106	0.0216754	14306	C	A	-0.37929	7	139768414	3.58039e-06	0.0818429	360612	18391.7
genus Ruminococcus gnavus group	Vascular dementia (multiple infarctions)	rs72822148	T	C	-0.00438988	9742028	0.963743	0.0192103	14306	T	C	-0.322081	17	9838711	3.18831e-06	0.0691414	360612	17983.5
genus Ruminococcus gnavus group	Vascular dementia (multiple infarctions)	rs73053797	T	C	0.0113099	29909039	0.585053	0.0249035	14306	T	C	0.338384	3	29867548	6.00772e-06	0.0747625	360612	13680.6
genus Ruminococcus gnavus group	Vascular dementia (multiple infarctions)	rs9861644	A	G	0.00302233	88637331	0.833437	0.0201642	14306	A	G	0.322718	3	88588181	4.84942e-06	0.0705982	360612	17137.7
genus Ruminococcus torques group	Vascular dementia (multiple infarctions)	rs11081443	C	T	0.0106685	8944208	0.385277	0.0130897	14306	C	T	0.463882	18	8944210	5.71874e-06	0.102255	360612	19066.7
genus Ruminococcus torques group	Vascular dementia (multiple infarctions)	rs429358	C	T	-0.0011458	45411941	0.916271	0.0152387	14306	C	T	0.660425	19	44908684	1.33506e-17	0.0773276	360612	52325.3
genus Ruminococcus torques group	Vascular dementia (multiple infarctions)	rs73053797	T	C	0.000261334	29909039	0.967939	0.0150532	14306	T	C	0.338384	3	29867548	6.00772e-06	0.0747625	360612	13680.6
genus Sellimonas	Vascular dementia (multiple infarctions)	rs11081443	C	T	-0.0249852	8944208	0.481573	0.0305094	14306	C	T	0.463882	18	8944210	5.71874e-06	0.102255	360612	19066.7
genus Sellimonas	Vascular dementia (multiple infarctions)	rs1454336	A	G	-0.0172495	91873093	0.551435	0.0331041	14306	A	G	-0.368727	4	90951942	4.48415e-06	0.0803752	360612	13616.2
genus Sellimonas	Vascular dementia (multiple infarctions)	rs34288661	C	T	-0.00276845	20948329	0.967076	0.0365204	14306	C	T	0.460421	8	21090818	7.22903e-06	0.102616	360612	11969.4
genus Sellimonas	Vascular dementia (multiple infarctions)	rs4716814	T	C	0.0135735	157723046	0.606886	0.0253877	14306	T	C	-0.319443	7	157930354	3.75656e-07	0.0628713	360612	19180
genus Sellimonas	Vascular dementia (multiple infarctions)	rs4725579	C	A	-0.0019916	139468213	0.988752	0.0317618	14306	C	A	-0.37929	7	139768414	3.58039e-06	0.0818429	360612	18391.7
genus Sellimonas	Vascular dementia (multiple infarctions)	rs72822148	T	C	-0.00968709	9742028	0.74637	0.0265097	14306	T	C	-0.322081	17	9838711	3.18831e-06	0.0691414	360612	17983.5
genus Sellimonas	Vascular dementia (multiple infarctions)	rs73053797	T	C	-0.0138899	29909039	0.724985	0.0370144	14306	T	C	0.338384	3	29867548	6.00772e-06	0.0747625	360612	13680.6
[truncated: 3,483 more rows]
